# Supplementary material for: Cell-type differential targeting of SETDB1 prevents aberrant CTCF binding, chromatin looping, and cis-regulatory interactions
Source: Nat Commun. 2024 Jan 2;15:15. doi: 10.1038/s41467-023-44578-0 (PMC10762014; doi:10.1038/s41467-023-44578-0)
Supplement: Supplementary file 4 — Supplementary Data 1 [file 41467_2023_44578_MOESM4_ESM.xlsx]

## Sheet: Hi-C_QC
Supplementary Data file 1. Hi-C quality control metrics.
A table showing the quality control metrics for each Hi-C experimental replicate as generated by Juicer. Also included are the numbers of Hi-C contacts defined in each cell line after merging replicates, which are the definitions used in differential analyses.
Sample	Cell line	Sequenced Read Pairs	Normal Paired	Chimeric Paired	Chimeric Ambiguous	Unmapped	PCR Duplicates	Unique Read Pairs	Hi-C Contacts (MAPQ >= 30)	Inter-chromosomal	Intra-chromosomal	Short Range (<20Kb)	Long Range (>20Kb)
WT_Rep1	WT	1426758535	457732441	527340881	432326770	9358442	144059784	834287236	666931228	83991411	582939817	211468399	371468670
WT_Rep2	WT	510302210	134629039	281507806	90768660	3396705	76341377	337372628	276790593	25975774	250814819	103452741	147361941
Setdb1KO_Rep1	Setdb1 KO	1278666154	349709626	712592181	204501207	11863140	187424657	867232673	707715794	69071849	638643945	264096203	374546972
Setdb1KO_Rep2	Setdb1 KO	524204040	161136861	277531934	81156307	4378938	57196865	377288209	310136205	25208367	284927838	120129271	164798298
Replicates merged	Hi-C Contacts (MAPQ >= 30)
WT	943721821
Setdb1 KO	1017851999
