# Supplementary material for: Cell-type differential targeting of SETDB1 prevents aberrant CTCF binding, chromatin looping, and cis-regulatory interactions
Source: Nat Commun. 2024 Jan 2;15:15. doi: 10.1038/s41467-023-44578-0 (PMC10762014; doi:10.1038/s41467-023-44578-0)
Supplement: Supplementary file 5 — Supplementary Data 2 [file 41467_2023_44578_MOESM5_ESM.xlsx]

## Sheet: NonH3K9me3_Dysregulated_genes
Supplementary Data file 2. Non-H3K9me3 marked, dysregulated genes in Setdb1 KO ESCs that reside in altered chromatin loops.
A table showing non-H3K9me3 marked, dysregulated genes that reside in altered chromatin loops as defined by HiCCUPS. Also included are the altered interactions generated by FitHiC. "v" denotes presence.
non-H3K9me3 marked upregulated genes	within increased loops (n=62)	within decreased loops (n=59)	with changed interactions (n=41)
1700007K13Rik		v
1700030C10Rik	v		v
4930452B06Rik	v		v
Abo		v
AC124772.5	v
Aldh1l2		v	v
Amigo2		v	v
Ankrd33b	v
Ano3	v		v
Aox3		v
Arhgef26	v
B430306N03Rik	v
BC051019		v
Bcl2l11	v	v
Bglap3		v
Bmi1		v	v
Btg2		v	v
Casp8		v
Ccdc126	v		v
Ccdc85a	v
Ccny	v		v
Cd84	v
Cflar		v	v
Clec2i	v	v
Colec12	v
Commd3		v
D10Wsu102e	v		v
D10Wsu102e		v	v
Dnah8		v
Dusp4	v		v
E330020D12Rik		v
Endog		v	v
Eps8		v	v
Eps8l2		v
Esrp1	v
Fam221a	v
Fgfr2	v
Fzd7		v
Gbp9	v
Gm13648	v		v
Gm14002	v		v
Gm38287		v
Gm44186		v	v
Gpat2	v		v
Gpr182	v
Grhl2		v
Grhl3		v
Grid2ip	v		v
Hmga2		v
Id2		v
Igdcc3		v
Igdcc4		v
Igf2	v
Igfbp3	v		v
Inpp5d		v
Jcad	v		v
Kcnj14		v	v
L3mbtl3	v		v
Lfng	v
Map3k20		v
Mctp2	v
Meis1	v		v
Mertk	v
Mlxipl		v	v
Mrc1	v	v
Mtr		v
Nt5e		v	v
Olfm1		v
Olfr1372-ps1		v	v
Olfr510		v
Olfr718-ps1	v
Olfr836	v
Olfr839-ps1	v
Otx2		v	v
Patj	v
Plxdc2		v
Pou4f2	v	v
Ppp1r26		v	v
Prom2	v
Prrt3		v
Prss8		v
Ptpn14	v
Ramp3	v		v
Rasl11a	v	v	v
Rdh16	v
Scn2a		v
Scn3b		v
Serpine2	v
Shisa6	v		v
Skida1	v	v	v
Slc26a2		v	v
Slc39a8	v		v
Slc4a11	v
Sord	v
Stk31	v		v
Syt9		v
Sytl3		v
Tcrg-C1	v
Thbs1	v		v
Tlr2	v		v
Tmc8	v
Tmem181a		v
Tmem181b-ps		v
Tuft1	v
Tulp4		v
Upk2	v		v
Usp17le		v
Zfhx3		v	v
Zfp125	v
Zfp365		v
Zfp37	v
Zfp541	v
Zfp750	v
Zfp773	v
Zhx3		v
non-H3K9me3 marked downregulated genes	within increased loops (n=22)	within decreased loops (n=62)	with changed interactions (n=13)
1110051M20Rik		v
9830144P21Rik	v
AC241534.4		v
Accsl	v
Acvrl1		v
Alpk3		v	v
Ano9		v
Atp2b4		v
B3galnt1	v		v
B4galnt4		v
Calml4		v
Ccdc141		v
Ctsf		v
Cubn	v	v
Dapp1		v
Dennd1a		v
Dennd4b		v
Dnm1	v	v
Dpp6	v
Egln3	v
Ets2		v
Fam189b		v
Fignl2		v	v
Fkbp10		v
Fmnl2	v	v
Fndc1	v		v
Galnt2		v
Gfpt2		v
Gjb3		v
Gjb4		v
Gjb5		v
Glul	v
Gm10499	v
Gm12744	v
Gm28035		v
Gpt2		v
Hap1		v
Hes1		v	v
Ifitm1		v
Itga9		v
Krt17		v
Krt42		v
Lmtk3		v
Lrp4		v	v
Lrrc34		v	v
Ly75		v
Map1a	v
Mitf	v
Mob3c		v
Mrc2	v
Mymx		v
Nanog		v
Ncam1	v		v
Ncs1		v
Nr1d1		v
Nrg1	v
Nt5c3		v
P3h4		v
Pagr1a		v
Pdgfc	v
Pfkfb3		v
Phf19		v	v
Pou2f3	v
Rara		v
Rps2-ps10		v	v
Sall1		v
Sall3	v		v
Scn3a		v
Sfrp1	v
Sfxn3		v
Sigirr		v	v
Slc13a5		v
Slc28a1		v
Smyd3		v
Tcf7l2		v
Tgfbi		v
Tmem151b		v
Ttn		v
Tyro3	v
Vegfa		v	v
Xaf1		v
