# Supplementary material for: Cell-type differential targeting of SETDB1 prevents aberrant CTCF binding, chromatin looping, and cis-regulatory interactions
Source: Nat Commun. 2024 Jan 2;15:15. doi: 10.1038/s41467-023-44578-0 (PMC10762014; doi:10.1038/s41467-023-44578-0)
Supplement: Supplementary file 6 — Supplementary Data 3 [file 41467_2023_44578_MOESM6_ESM.xlsx]

## Sheet: Sheet1
Supplementary Data file 3. NGS Datasets used in integrative analysis.
A table showing publicly available datasets included in integrative analysis and their sources.
Dataset	Source	Accession
H3K9me3 ChIP-seq on mouse forebrain tissue embryo (14.5 days)	ENCODE	ENCSR270WWV
H3K9me3 ChIP-seq on mouse forebrain tissue embryo (15.5 days)	ENCODE	ENCSR668BBX
H3K9me3 ChIP-seq on mouse forebrain tissue embryo (16.5 days)	ENCODE	ENCSR352NVU
H3K9me3 ChIP-seq on mouse forebrain tissue postnatal (0 days)	ENCODE	ENCSR093DWU
H3K9me3 ChIP-seq on mouse midbrain tissue embryo (14.5 days)	ENCODE	ENCSR948VPV
H3K9me3 ChIP-seq on mouse midbrain tissue embryo (15.5 days)	ENCODE	ENCSR864DSI
H3K9me3 ChIP-seq on mouse midbrain tissue embryo (16.5 days)	ENCODE	ENCSR571WQI
H3K9me3 ChIP-seq on mouse midbrain tissue postnatal (0 days)	ENCODE	ENCSR065LAB
H3K9me3 ChIP-seq on mouse hindbrain tissue embryo (14.5 days)	ENCODE	ENCSR689NXE
H3K9me3 ChIP-seq on mouse hindbrain tissue embryo (15.5 days)	ENCODE	ENCSR299DRH
H3K9me3 ChIP-seq on mouse hindbrain tissue embryo (16.5 days)	ENCODE	ENCSR427ZQB
H3K9me3 ChIP-seq on mouse hindbrain tissue postnatal (0 days)	ENCODE	ENCSR365CUP
H3K9me3 ChIP-seq on mouse heart tissue embryo (14.5 days)	ENCODE	ENCSR007XTC
H3K9me3 ChIP-seq on mouse heart tissue embryo (15.5 days)	ENCODE	ENCSR071SQK
H3K9me3 ChIP-seq on mouse heart tissue embryo (16.5 days)	ENCODE	ENCSR122CJZ
H3K9me3 ChIP-seq on mouse heart tissue postnatal (0 days)	ENCODE	ENCSR965JWF
H3K9me3 ChIP-seq on mouse liver tissue embryo (14.5 days)	ENCODE	ENCSR125VVG
H3K9me3 ChIP-seq on mouse liver tissue embryo (15.5 days)	ENCODE	ENCSR855NKG
H3K9me3 ChIP-seq on mouse liver tissue embryo (16.5 days)	ENCODE	ENCSR095FDG
H3K9me3 ChIP-seq on mouse liver tissue postnatal (0 days)	ENCODE	ENCSR341XCL
H3K9me3 ChIP-seq on mouse intestine tissue embryo (14.5 days)	ENCODE	ENCSR698WCJ
H3K9me3 ChIP-seq on mouse intestine tissue embryo (15.5 days)	ENCODE	ENCSR311VKI
H3K9me3 ChIP-seq on mouse intestine tissue embryo (16.5 days)	ENCODE	ENCSR358XYP
H3K9me3 ChIP-seq on mouse intestine tissue postnatal (0 days)	ENCODE	ENCSR672UQX
H3K9me3 ChIP-seq on mouse kidney tissue embryo (14.5 days)	ENCODE	ENCSR405TGI
H3K9me3 ChIP-seq on mouse kidney tissue embryo (15.5 days)	ENCODE	ENCSR499NUH
H3K9me3 ChIP-seq on mouse kidney tissue embryo (16.5 days)	ENCODE	ENCSR821GHK
H3K9me3 ChIP-seq on mouse kidney tissue postnatal (0 days)	ENCODE	ENCSR498EVD
H3K9me3 ChIP-seq on mouse lung tissue embryo (14.5 days)	ENCODE	ENCSR311LZM
H3K9me3 ChIP-seq on mouse lung tissue embryo (15.5 days)	ENCODE	ENCSR773EGV
H3K9me3 ChIP-seq on mouse lung tissue embryo (16.5 days)	ENCODE	ENCSR579UVB
H3K9me3 ChIP-seq on mouse lung tissue postnatal (0 days)	ENCODE	ENCSR238ZCJ
H3K9me3 ChIP-seq on mouse stomach tissue embryo (14.5 days)	ENCODE	ENCSR976GSO
H3K9me3 ChIP-seq on mouse stomach tissue embryo (15.5 days)	ENCODE	ENCSR975QEX
H3K9me3 ChIP-seq on mouse stomach tissue embryo (16.5 days)	ENCODE	ENCSR630AOU
H3K9me3 ChIP-seq on mouse stomach tissue postnatal (0 days)	ENCODE	ENCSR556DLJ
RNA-seq on mouse forebrain tissue embryo (14.5 days)	ENCODE	ENCSR185LWM
RNA-seq on mouse forebrain tissue embryo (15.5 days)	ENCODE	ENCSR752RGN
RNA-seq on mouse forebrain tissue embryo (16.5 days)	ENCODE	ENCSR080EVZ
RNA-seq on mouse forebrain tissue postnatal (0 days)	ENCODE	ENCSR362AIZ
RNA-seq on mouse midbrain tissue embryo (14.5 days)	ENCODE	ENCSR343YLB
RNA-seq on mouse midbrain tissue embryo (15.5 days)	ENCODE	ENCSR557RMA
RNA-seq on mouse midbrain tissue embryo (16.5 days)	ENCODE	ENCSR367ZPZ
RNA-seq on mouse midbrain tissue postnatal (0 days)	ENCODE	ENCSR719NAJ
RNA-seq on mouse hindbrain tissue embryo (14.5 days)	ENCODE	ENCSR559TRB
RNA-seq on mouse hindbrain tissue embryo (15.5 days)	ENCODE	ENCSR401BSG
RNA-seq on mouse hindbrain tissue embryo (16.5 days)	ENCODE	ENCSR285WZV
RNA-seq on mouse hindbrain tissue postnatal (0 days)	ENCODE	ENCSR017JEG
RNA-seq on mouse heart tissue embryo (14.5 days)	ENCODE	ENCSR727FHP
RNA-seq on mouse heart tissue embryo (15.5 days)	ENCODE	ENCSR597UZW
RNA-seq on mouse heart tissue embryo (16.5 days)	ENCODE	ENCSR020DGG
RNA-seq on mouse heart tissue postnatal (0 days)	ENCODE	ENCSR526SEX
RNA-seq on mouse liver tissue embryo (14.5 days)	ENCODE	ENCSR867YNV
RNA-seq on mouse liver tissue embryo (15.5 days)	ENCODE	ENCSR611PTP
RNA-seq on mouse liver tissue embryo (16.5 days)	ENCODE	ENCSR826HIQ
RNA-seq on mouse liver tissue postnatal (0 days)	ENCODE	ENCSR096STK
RNA-seq on mouse intestine tissue embryo (14.5 days)	ENCODE	ENCSR932TRU
RNA-seq on mouse intestine tissue embryo (15.5 days)	ENCODE	ENCSR370SFB
RNA-seq on mouse intestine tissue embryo (16.5 days)	ENCODE	ENCSR848GST
RNA-seq on mouse intestine tissue postnatal (0 days)	ENCODE	ENCSR331XCE
RNA-seq on mouse kidney tissue embryo (14.5 days)	ENCODE	ENCSR504GEG
RNA-seq on mouse kidney tissue embryo (15.5 days)	ENCODE	ENCSR062VTB
RNA-seq on mouse kidney tissue embryo (16.5 days)	ENCODE	ENCSR537GNQ
RNA-seq on mouse kidney tissue postnatal (0 days)	ENCODE	ENCSR173PJN
RNA-seq on mouse lung tissue embryo (14.5 days)	ENCODE	ENCSR039ADS
RNA-seq on mouse lung tissue embryo (15.5 days)	ENCODE	ENCSR457RRW
RNA-seq on mouse lung tissue embryo (16.5 days)	ENCODE	ENCSR992WBR
RNA-seq on mouse lung tissue postnatal (0 days)	ENCODE	ENCSR982MRY
RNA-seq on mouse stomach tissue embryo (14.5 days)	ENCODE	ENCSR290RRR
RNA-seq on mouse stomach tissue embryo (15.5 days)	ENCODE	ENCSR906YQZ
RNA-seq on mouse stomach tissue embryo (16.5 days)	ENCODE	ENCSR466KZY
RNA-seq on mouse stomach tissue postnatal (0 days)	ENCODE	ENCSR178GUS
CTCF ChIP-seq on mouse forebrain tissue postnatal (0 days)	ENCODE	ENCSR677HXC
CTCF ChIP-seq on mouse midbrain tissue postnatal (0 days)	ENCODE	ENCSR985ZTV
CTCF ChIP-seq on mouse hindbrain tissue postnatal (0 days)	ENCODE	ENCSR150RGT
CTCF ChIP-seq on mouse heart tissue postnatal (0 days)	ENCODE	ENCSR491NUM
CTCF ChIP-seq on mouse liver tissue postnatal (0 days)	ENCODE	ENCSR041SMK
CTCF ChIP-seq on mouse intestine tissue postnatal (0 days)	ENCODE	ENCSR002ZAG
CTCF ChIP-seq on mouse kidney tissue postnatal (0 days)	ENCODE	ENCSR143WOK
CTCF ChIP-seq on mouse lung tissue postnatal (0 days)	ENCODE	ENCSR418SBY
CTCF ChIP-seq on mouse stomach tissue postnatal (0 days)	ENCODE	ENCSR104QEN
H3K9me3 ChIP-seq on WT(J1) and Dnmt TKO ES cells	Karimi et al., 2011	GEO: GSE29413
CTCF ChIP-seq on WT(J1) and Dnmt TKO ES cells	Jiang et al., 2020	GEO: GSE138102
RNA-seq on WT(J1) and Dnmt TKO ES cells	Jiang et al., 2020	GEO: GSE138102
HP1-α, -β, and -γ ChIP-seq on WT ES cells	Ostapcuk et al., 2018	GEO: GSE97945
KAP-1 ChIP-seq on WT ES cells	Castro-Diaz et al., 2014	GEO: GSE58323
RNA-seq on WT and Setdb1 KO ES cells	Karimi et al., 2011	GEO: GSE29413
Bisulfite-seq on WT and Setdb1 KO ES cells	Leung et al., 2014	GEO: GSE47894
5hmC Capture-seq on WT and Setdb1 KO ES cells	Leung et al., 2014	GEO: GSE47892
CTCF ChIP-seq on WT and Setdb1 KO neurons	Jiang et al., 2017	GEO: GSE99363
H3K9me3 ChIP-seq on WT and Setdb1 KO neurons	Jiang et al., 2017	GEO: GSE99363
RNA-seq on WT and Setdb1 KO neurons	Jiang et al., 2017	GEO: GSE99363
H3K9me3 ChIP-seq on R1 shLuc ES cells	Kidder et al., 2017	GEO: GSE94086
H3K36me3 ChIP-seq on WT and Setdb1 KO ES cells	Barral et al., 2022	GEO: GSE171749
CTCF ChIP-seq on Hepatocytes	Schwarzer et al., 2017	GEO: GSE93431
CTCF ChIP-seq on Th2 cells	Ren et al., 2017	GEO: GSE66343
SMC3 ChIP-seq on Hepatocytes	Schwarzer et al., 2017	GEO: GSE93431
SMC1A ChIP-seq on E14 shCtrl and shSetdb1 ES cells	Warrier et al., 2020	GEO: GSE123245
SMC1A ChIP-seq on Th2 cells	Ren et al., 2017	GEO: GSE66343
RAD21A ChIP-seq on Hepatocytes	Schwarzer et al., 2017	GEO: GSE93431
SETDB1 ChIP-seq on E14 shCtrl ES cells	Warrier et al., 2020	GEO: GSE123245
SETDB1 ChIP-seq on E14 ES cells	Yuan et al., 2009	GEO: GSE17642
H3K9me3 ChIP-seq on WT and Setdb1 KO ES cells	Leung et al., 2014	GEO: GSE47894
H3K9me3 ChIP-seq on Th2 cells	Ren et al., 2017	GEO: GSE66343
