# Supplementary material for: Cell-type differential targeting of SETDB1 prevents aberrant CTCF binding, chromatin looping, and cis-regulatory interactions
Source: Nat Commun. 2024 Jan 2;15:15. doi: 10.1038/s41467-023-44578-0 (PMC10762014; doi:10.1038/s41467-023-44578-0)
Supplement: Supplementary file 8 — Source data [file 41467_2023_44578_MOESM8_ESM.zip › Fig2.xlsx]

## Sheet: Fig2a
chr-start-end	H3K9me3_WT	H3K9me3_Setdb1KO	CTCF_WT	CTCF_Setdb1KO
chr1-3010000-3015000	0.05097	-0.052606	0.016155	-0.044322
chr1-3325000-3330000	-0.022576	0.09272	-0.133637	-0.057366
chr1-3445000-3450000	0.366429	0.011307	-0.078556	0.021243
chr1-3545000-3550000	0.517193	0.059253	0.097869	0.110545
chr1-3670000-3675000	-0.230048	0.012944	0.020939	0.035514
chr1-3815000-3820000	0.823469	0.15346	0.003225	-0.162799
chr1-3840000-3845000	0.09773	0.115132	0.20021	0.060231
chr1-4225000-4230000	0.081965	-0.130846	0.236154	0.14757
chr1-4295000-4300000	0.008419	-0.014278	0.035225	-0.03363
chr1-4330000-4335000	0.11296	-0.014278	0.340948	0.245602
chr1-4345000-4350000	0.255841	0.011357	1.0453	1.25924
chr1-4380000-4385000	0.163393	-0.007882	0.175706	0.284977
chr1-4415000-4420000	-0.023876	-0.175519	0.803961	0.898319
chr1-4490000-4495000	0.064135	-0.065247	0.326013	0.590538
chr1-4570000-4575000	-0.152829	-0.140364	0.05378	0.014966
chr1-4605000-4610000	-0.116325	-0.100451	-0.07403	0.083619
chr1-4610000-4615000	0.674317	0.108888	0.023718	0.028747
chr1-4665000-4670000	0.045997	-0.140364	-0.06259	-0.111503
chr1-4670000-4675000	0.04967	-0.031729	-0.098019	-0.21718
chr1-4735000-4740000	-0.050125	0.484175	-0.12045	-0.105227
chr1-4785000-4790000	1.52373	0.048098	-0.046814	-0.220861
chr1-4885000-4890000	-0.149692	-0.130846	-0.056383	0.025414
chr1-4910000-4915000	0.137681	-0.288864	0.024816	0.077834
chr1-4915000-4920000	2.36426	0.206217	-0.205078	-0.173737
chr1-4935000-4940000	0.319976	-0.498	0.012726	0.107213
chr1-4970000-4975000	1.95398	0.211076	-0.121033	-0.095024
chr1-5015000-5020000	-0.011247	0.07527	0.136076	0.204651
chr1-5020000-5025000	-0.093977	-0.320743	0.056882	0.030463
chr1-5180000-5185000	0.021047	-0.282517	0.156054	-0.116553
chr1-5205000-5210000	0.340179	0.137595	0.380254	0.467405
chr1-5540000-5545000	-0.054335	-0.049331	0.006261	-0.025636
chr1-6050000-6055000	0.063062	0.159906	-0.034724	-0.032649
chr1-6140000-6145000	0.150537	-0.180278	0.859041	0.848489
chr1-6215000-6220000	-0.243978	-0.23938	-0.253951	-0.113711
chr1-6330000-6335000	0.283163	0.036841	0.032446	-0.171773
chr1-6415000-6420000	-0.133391	-0.154744	0.736275	0.790323
chr1-6485000-6490000	0.500128	0.01453	-0.107195	-0.122441
chr1-6605000-6610000	0.258215	0.01453	-0.108617	-0.093901
chr1-6900000-6905000	0.175486	-0.028556	0.055202	-0.148528
chr1-6905000-6910000	0.287909	0.183855	-0.026321	-0.050599
chr1-6980000-6985000	0.946146	-0.063609	0.065869	-0.019851
chr1-6995000-7000000	0.563954	-0.16114	0.036323	0.444158
chr1-7010000-7015000	0.680051	0.008134	0.231559	0.546255
chr1-7045000-7050000	1.46173	0.017804	-0.023217	0.035126
chr1-7130000-7135000	8.6631	1.76836	-0.006926	-0.088012
chr1-7205000-7210000	1.8962	0.591273	0.241196	0.475646
chr1-7215000-7220000	0.22171	-0.148347	0.109958	0.091225
chr1-7695000-7700000	0.130026	-0.065348	-0.027162	0.088526
chr1-7765000-7770000	0.128725	0.028859	0.090821	0.135508
chr1-8120000-8125000	0.422909	0.123115	-0.031621	0.019771
chr1-8285000-8290000	0.144491	0.057667	0.431391	0.636296
chr1-8395000-8400000	0.415026	-0.162726	-0.055542	-0.120724
chr1-8410000-8415000	1.1263	0.124702	-0.036147	-0.252734
chr1-8675000-8680000	0.128189	-0.044623	0.238092	0.344267
chr1-8760000-8765000	0.081965	0.025685	-0.160337	-0.133277
chr1-8945000-8950000	0.877041	-0.055778	-0.1092	0.072538
chr1-9295000-9300000	0.026558	0.070459	-0.123554	-0.063152
chr1-9300000-9305000	0.152374	0.020927	-0.049335	-0.023776
chr1-9405000-9410000	0.083037	-0.090882	0.072916	-0.081593
chr1-9620000-9625000	-0.421756	-0.167385	0.243717	0.062193
chr1-9810000-9815000	-0.025712	0.0657	-0.253694	0.002659
chr1-9850000-9855000	-0.249487	-0.148297	-0.175274	0.00869
chr1-9855000-9860000	-0.198518	-0.149883	0.025399	-0.021077
chr1-9865000-9870000	-0.099258	-0.207449	0.002643	-0.132785
chr1-9940000-9945000	-0.135227	-0.240967	-0.013391	0.002168
chr1-9965000-9970000	-0.220329	-0.15633	-0.189884	-0.155541
chr1-9990000-9995000	-0.2064	-0.312812	0.088625	0.044979
chr1-9995000-10000000	1.529	-0.245676	-0.040092	0.007954
chr1-10180000-10185000	0.157347	-0.180379	-0.07552	0.283015
chr1-10195000-10200000	0.233266	-0.221879	0.013566	0.325192
chr1-10220000-10225000	-0.108442	-0.175519	0.076793	0.066262
chr1-10330000-10335000	0.287909	-0.098865	0.046474	0.10711
chr1-10345000-10350000	0.019211	-0.081262	-0.063945	0.062827
chr1-10365000-10370000	1.50795	0.223818	0.115	0.168117
chr1-10395000-10400000	0.274516	-0.074866	0.334483	0.42214
chr1-10430000-10435000	0.550562	0.147114	0.043695	0.145362
chr1-10595000-10600000	-0.106605	0.044875	-0.082758	-0.049127
chr1-10615000-10620000	0.165767	-0.11483	-0.073514	-0.028825
chr1-10720000-10725000	-0.011784	-0.1659	-0.073514	-0.137692
chr1-10835000-10840000	1.06485	0.11201	0.128187	0.476626
chr1-10870000-10875000	1.06668	0.188664	-0.002142	-0.020096
chr1-10875000-10880000	2.95706	0.928135	-0.092909	-0.138571
chr1-10880000-10885000	2.47453	0.584677	-0.037761	-0.019463
chr1-11095000-11100000	0.069109	0.361111	-0.122713	-0.20796
chr1-11100000-11105000	0.058853	-0.030244	-0.11282	-0.16378
chr1-11135000-11140000	-0.099258	-0.070157	0.03723	0.05052
chr1-11140000-11145000	0.068572	-0.264966	-0.083666	0.090243
chr1-11145000-11150000	-0.067728	-0.169123	0.187796	0.315972
chr1-11150000-11155000	-0.01232	-0.154744	-0.04882	-0.082717
chr1-11215000-11220000	0.078292	0.01929	-0.054377	0.116331
chr1-11230000-11235000	0.58944	-0.201054	0.365901	0.643061
chr1-11265000-11270000	0.281327	0.24132	-0.176371	0.016684
chr1-11385000-11390000	0.103777	-0.062174	0.239447	0.225546
chr1-11655000-11660000	0.051506	-0.181915	0.478327	0.685878
chr1-11760000-11765000	0.34699	-0.011055	-0.219363	-0.100668
chr1-11870000-11875000	0.059389	-0.046159	-0.109783	0.269726
chr1-11935000-11940000	-0.000764	0.011307	-0.112304	-0.122196
chr1-11975000-11980000	0.163393	0.059253	-0.097111	0.053954
chr1-12025000-12030000	1.29099	0.492058	-0.128921	0.046696
chr1-12630000-12635000	0.26847	0.041752	-0.094332	-0.071146
chr1-12640000-12645000	0.009491	0.016168	-0.121547	-0.10768
chr1-12695000-12700000	0.065972	-0.137091	0.250182	0.322493
chr1-12700000-12705000	0.119542	-0.057314	0.036648	0.079796
chr1-12805000-12810000	0.246431	-0.32233	0.064771	-0.090956
chr1-12815000-12820000	-0.144947	0.021027	-0.054702	-0.035838
chr1-12830000-12835000	0.002145	-0.264864	0.072333	0.171694
chr1-12860000-12865000	-0.127344	-0.049331	0.368164	0.555238
chr1-12865000-12870000	0.551097	0.258922	-0.266298	-0.021323
chr1-12885000-12890000	0.233802	-0.036539	0.064703	0.039194
chr1-12895000-12900000	0.124516	0.115132	0.050676	-0.069183
chr1-12910000-12915000	-0.079819	-0.181915	-0.074097	-0.094636
chr1-12935000-12940000	-0.116325	-0.277758	0.295369	0.648361
chr1-12990000-12995000	-0.408899	-0.062023	0.735696	0.847402
chr1-13120000-13125000	-0.324333	-0.180228	0.098709	-0.071882
chr1-13135000-13140000	0.425818	-0.207399	0.394024	0.669883
chr1-13240000-13245000	-0.212446	-0.274484	-0.090971	-0.011857
chr1-13270000-13275000	0.015538	-0.167486	-0.060584	-0.101159
chr1-13375000-13380000	0.10194	-0.193071	-0.066209	0.204651
chr1-13425000-13430000	-0.417318	-0.074866	0.009948	-0.014556
chr1-13500000-13505000	0.281099	-0.094004	0.184692	0.179791
chr1-13510000-13515000	0.960077	0.707847	-0.026321	-0.071882
chr1-13560000-13565000	0.010028	-0.228124	0.021196	-0.031912
chr1-13590000-13595000	0.303675	-0.084435	0.448523	0.560775
chr1-13620000-13625000	0.261124	-0.090831	-0.118512	-0.016906
chr1-13630000-13635000	-0.123671	-0.467707	-0.090388	0.056796
chr1-13660000-13665000	0.520636	-0.239279	-0.162018	0.040808
chr1-13770000-13775000	-0.000992	0.046612	-0.039251	-0.060801
chr1-13785000-13790000	-0.089003	0.008185	0.131291	0.477994
chr1-13860000-13865000	-0.040943	-0.100451	-0.038927	-0.066096
chr1-14070000-14075000	0.111123	0.070409	-0.149671	-0.064133
chr1-14135000-14140000	-0.158339	-0.258569	-0.080562	-0.169811
chr1-14150000-14155000	0.024721	0.110424	-0.131116	-0.199333
chr1-14175000-14180000	0.018675	0.204629	0.3244	0.183614
chr1-14185000-14190000	-0.230048	-0.114729	-0.047912	-0.010732
chr1-14255000-14260000	-0.033595	-0.055728	-0.009705	-0.112975
chr1-14290000-14295000	0.036277	-0.009418	0.044211	-0.157503
chr1-14460000-14465000	0.16944	0.11201	-0.0024	-0.09341
chr1-14470000-14475000	0.261124	-0.006144	-0.110624	0.006973
chr1-14655000-14660000	0.121915	-0.025333	-0.070736	-0.106208
chr1-14685000-14690000	3.20449	0.42671	0.08746	0.104268
chr1-14690000-14695000	1.08428	0.059253	-0.074354	-0.009015
chr1-14700000-14705000	-0.002065	-0.02216	-0.043128	0.067877
chr1-14705000-14710000	0.239848	-0.113193	0.113062	0.457693
chr1-14715000-14720000	0.489108	-0.066783	-0.10836	-0.004108
chr1-14725000-14730000	0.185741	0.226991	0.277723	0.514037
chr1-14730000-14735000	1.1426	0.073633	0.176289	0.231229
chr1-14735000-14740000	0.344389	-0.002971	0.0563	0.401594
chr1-14740000-14745000	0.779086	0.044925	0.071168	0.216467
chr1-14835000-14840000	0.441811	0.239734	-0.067632	-0.049618
chr1-14875000-14880000	-0.031223	0.078493	0.144221	0.162331
chr1-14960000-14965000	0.612015	0.121529	-0.111464	0.044979
chr1-14980000-14985000	0.166303	-0.258519	0.157992	0.304297
chr1-15005000-15010000	-0.060917	-0.221829	0.202406	0.455484
chr1-15015000-15020000	0.059389	-0.236208	0.161936	0.039929
chr1-15110000-15115000	0.120307	-0.049382	0.417621	0.592261
chr1-15280000-15285000	-0.01783	0.204579	-0.058321	0.027029
chr1-15365000-15370000	-0.010483	-0.049382	-0.058321	-0.199823
chr1-15565000-15570000	-0.02334	0.220646	-0.237077	-0.135976
chr1-15580000-15585000	0.16523	0.1902	-0.080236	0.011777
chr1-15610000-15615000	0.053343	0.080029	-0.16008	-0.115184
chr1-15620000-15625000	-0.1376	-0.205863	0.448265	0.400611
chr1-15695000-15700000	0.019211	-0.121176	-0.08761	-0.012593
chr1-15790000-15795000	0.380894	-0.025383	0.478327	0.807783
chr1-15855000-15860000	-0.078747	-0.101937	-0.107005	0.052973
chr1-15870000-15875000	0.130562	-0.129158	-0.04287	-0.133522
chr1-15885000-15890000	-0.084793	-0.077989	-0.02212	0.053709
chr1-15890000-15895000	-0.250788	-0.421346	-0.010287	-0.050108
chr1-15955000-15960000	-0.019667	0.064064	-0.253626	-0.002739
chr1-15965000-15970000	0.411125	0.340487	-0.100797	0.143889
chr1-16055000-16060000	0.098803	0.067337	0.014474	0.085582
chr1-16060000-16065000	-0.021504	-0.210673	0.606721	0.978785
chr1-16065000-16070000	0.185741	0.046511	0.086877	0.300475
chr1-16155000-16160000	-0.131017	-0.079625	-0.013649	0.12457
chr1-16160000-16165000	-0.098723	-0.217019	0.427772	0.731035
chr1-16195000-16200000	-0.158876	0.126389	-0.076618	-0.119743
chr1-16200000-16205000	0.125588	-0.047644	-0.019273	-0.031034
chr1-16210000-16215000	-0.123135	0.219009	-0.142366	0.026048
chr1-16225000-16230000	-0.261043	-0.169072	0.018093	-0.050108
chr1-16425000-16430000	0.390077	0.011357	-0.080819	-0.016027
chr1-16490000-16495000	-0.015993	-0.16119	0.460029	0.779001
chr1-16550000-16555000	-0.073237	-0.15157	0.163359	0.696705
chr1-16575000-16580000	-0.19959	-0.33681	0.166204	0.037721
chr1-16630000-16635000	0.245358	-0.287277	0.456993	0.546255
chr1-16675000-16680000	0.676914	-0.135555	0.135235	0.1894
chr1-16720000-16725000	-0.370558	-0.169072	0.054362	0.029237
chr1-16725000-16730000	0.882326	-0.001334	-0.130276	0.078078
chr1-16745000-16750000	0.346226	-0.028505	0.258069	0.564597
chr1-16820000-16825000	1.34013	0.313265	-0.052764	0.068225
chr1-16825000-16830000	2.44277	0.357938	0.08895	0.05606
chr1-17250000-17255000	0.420536	-0.0414	0.138339	-0.09478
chr1-17505000-17510000	0.035741	0.020876	-0.103576	-0.125773
chr1-17630000-17635000	0.072782	-0.047745	-0.068472	-0.069428
chr1-17635000-17640000	0.10324	0.059253	-0.0558	0.111281
chr1-17705000-17710000	0.163393	-0.183552	0.02792	0.124324
chr1-17845000-17850000	0.270308	0.137544	0.090306	0.046452
chr1-17930000-17935000	1.96025	0.057717	0.098126	0.105005
chr1-18015000-18020000	0.186505	0.036841	0.006004	0.091715
chr1-18055000-18060000	-0.272064	-0.014127	0.150171	0.068225
chr1-18105000-18110000	0.840531	0.150287	0.624174	0.864625
chr1-18165000-18170000	0.081965	0.032032	-0.096529	-0.049863
chr1-18190000-18195000	0.52324	0.127926	-0.034142	-0.073109
chr1-18285000-18290000	0.2175	-0.092468	0.475806	0.638893
chr1-18410000-18415000	-0.022576	-0.049382	0.12179	0.174638
chr1-18440000-18445000	-0.090076	0.071996	0.124312	0.242903
chr1-18530000-18535000	0.376685	0.129562	-0.089223	0.06111
chr1-18635000-18640000	-0.050662	-0.003021	0.020939	0.092594
chr1-18790000-18795000	-0.024413	0.017653	-0.03589	0.196902
chr1-18975000-18980000	-0.0420151	0.054393	0.293431	0.63816
chr1-19055000-19060000	0.095357	0.016067	0.283346	0.514529
chr1-19115000-19120000	0.467296	0.223768	0.028244	0.004519
chr1-19190000-19195000	0.277654	0.012944	0.332221	0.363587
chr1-19205000-19210000	0.089848	0.033618	0.705631	1.14139
chr1-19230000-19235000	-0.033595	0.105614	0.385106	0.311555
chr1-19235000-19240000	0.2175	0.083202	-0.140942	0.142417
chr1-19290000-19295000	0.081965	0.00967	0.276557	0.556112
chr1-19320000-19325000	0.033904	0.036892	-0.013907	-0.138674
chr1-19415000-19420000	0.234566	0.155046	0.04337	-0.174615
chr1-19575000-19580000	0.261888	-0.116467	0.114484	0.261978
chr1-19925000-19930000	0.140281	0.327593	0.171246	0.18067
chr1-19970000-19975000	0.092221	0.001737	-0.00072	-0.102385
chr1-20155000-20160000	0.002909	0.276424	-0.047912	-0.173
chr1-20190000-20195000	0.031531	0.23651	0.0243	-0.045059
chr1-20195000-20200000	0.054644	0.091134	-0.086701	-0.046286
chr1-20285000-20290000	0.230893	0.164666	0.141185	0.188173
chr1-20290000-20295000	-0.108978	0.054444	0.022552	0.062827
chr1-20305000-20310000	0.105077	-0.110071	-0.00324	-0.152699
chr1-20310000-20315000	-0.076146	-0.119691	0.12625	0.560181
chr1-20495000-20500000	-0.000764	0.223768	0.080222	0.126184
chr1-20540000-20545000	0.058853	-0.138828	0.53845	0.542087
chr1-20545000-20550000	-0.096886	0.139182	0.203829	0.117557
chr1-20550000-20555000	-0.45566	-0.189848	0.452791	0.631633
chr1-20695000-20700000	0.063062	0.095995	-0.129693	-0.027353
chr1-20700000-20705000	0.277654	0.092771	0.158899	0.073519
chr1-20730000-20735000	0.083037	-0.026969	-0.116248	-0.190603
chr1-20750000-20755000	-0.052499	-0.159553	-0.020439	-0.16564
chr1-20755000-20760000	-0.018594	-0.10516	-0.017593	-0.064379
chr1-20830000-20835000	-0.239768	-0.194606	0.03639	-0.000285
chr1-20880000-20885000	-0.219793	0.132785	0.10188	-0.081103
chr1-20925000-20930000	-0.174105	-0.247313	0.133298	0.024678
chr1-20940000-20945000	0.016838	-0.252173	0.428612	0.738295
chr1-20995000-21000000	-0.013621	-0.448518	0.06671	0.000697
chr1-21000000-21005000	-0.601679	-0.194556	-0.018691	-0.039518
chr1-21005000-21010000	-0.287828	-0.226537	0.000962	0.012267
chr1-21030000-21035000	-0.197217	-0.306465	-0.142623	-0.052807
chr1-21070000-21075000	-0.349282	-0.494827	-0.01617	-0.066587
chr1-21075000-21080000	-0.397879	-0.221779	-0.036405	-0.045795
chr1-21080000-21085000	-0.102396	-0.086073	0.294014	0.457938
chr1-21095000-21100000	-0.330379	-0.023746	-0.061424	0.034287
chr1-21125000-21130000	-0.056172	-0.066883	0.164457	0.545032
chr1-21160000-21165000	-0.14862	-0.247363	0.593791	1.08113
chr1-21165000-21170000	-0.261043	-0.001435	0.512074	0.839172
chr1-21245000-21250000	-0.013621	0.054494	-0.013391	-0.115919
chr1-21250000-21255000	1.1547	-0.140364	-0.133122	-0.065851
chr1-21340000-21345000	0.114032	-0.15628	0.386976	0.758837
chr1-21445000-21450000	0.024185	0.067236	-0.116506	0.014722
chr1-21460000-21465000	-0.00681	-0.06852	0.612341	0.95554
chr1-21485000-21490000	0.153674	0.076806	-0.253368	-0.250628
chr1-21520000-21525000	0.119006	0.060841	0.50897	0.429398
chr1-21960000-21965000	-0.245277	-0.169123	0.069812	0.237015
chr1-21965000-21970000	0.125052	0.210976	-0.095173	0.114613
chr1-21980000-21985000	-0.035432	-0.026969	0.016413	0.201461
chr1-22065000-22070000	0.113496	-0.006245	-0.114242	-0.079385
chr1-22085000-22090000	0.219337	0.100754	0.033869	-0.124158
chr1-22105000-22110000	0.038114	0.211026	0.375212	0.448227
chr1-22115000-22120000	0.148164	0.209389	-0.137324	-0.173
chr1-22210000-22215000	-0.062754	-0.038176	-0.010546	-0.071637
chr1-22385000-22390000	-0.028086	0.011307	0.289229	0.407379
chr1-22530000-22535000	0.022884	-0.025383	0.107438	0.045961
chr1-22715000-22720000	0.190715	0.193373	0.125409	0.187191
chr1-22730000-22735000	0.117169	0.314801	-0.020114	0.099361
chr1-23000000-23005000	0.064362	0.193373	-0.141783	0.080675
chr1-23095000-23100000	0.162093	0.126338	-0.156976	-0.216057
chr1-23110000-23115000	0.082501	0.051322	0.026821	0.030954
chr1-23140000-23145000	0.036277	-0.089296	0.106339	0.06528
chr1-23160000-23165000	0.057553	-0.126036	-0.067889	-0.237094
chr1-23165000-23170000	0.426582	0.017703	0.402753	0.477504
chr1-23210000-23215000	-0.114488	0.019391	-0.072091	-0.103612
chr1-23320000-23325000	-0.139973	0.052807	0.232209	0.327543
chr1-23335000-23340000	0.03865	0.067236	-0.083923	-0.136466
chr1-23380000-23385000	-0.264716	-0.141952	-0.085604	-0.039273
chr1-23450000-23455000	0.438138	0.110323	0.177129	0.181896
chr1-23490000-23495000	0.208318	0.263732	0.000122	-0.031279
chr1-23575000-23580000	0.107986	0.10715	-0.115923	-0.105472
chr1-23610000-23615000	0.742576	0.210976	0.054362	-0.079876
chr1-23635000-23640000	0.197297	-0.100401	-0.153615	-0.093901
chr1-23655000-23660000	0.125052	0.056131	-0.023217	-0.157013
chr1-23675000-23680000	-0.141809	-0.03183	0.104917	0.159632
chr1-23730000-23735000	-0.027013	0.169475	-0.009705	0.038109
chr1-23760000-23765000	-0.343236	-0.201003	0.69949	0.860695
chr1-23815000-23820000	-0.054335	0.054444	0.033286	0.098626
chr1-23920000-23925000	-0.011784	-0.143538	-0.007184	0.000206
chr1-23935000-23940000	1.94426	0.153561	0.200467	0.075237
chr1-23955000-23960000	-0.347446	-0.33676	0.048995	0.203425
chr1-23995000-24000000	-0.241069	-0.216968	0.210809	0.234664
chr1-24115000-24120000	0.095894	0.02896	0.081062	-0.077177
chr1-24140000-24145000	0.16944	0.006548	0.117847	-0.148283
chr1-24165000-24170000	0.033904	0.095995	0.0029	-0.083944
chr1-24175000-24180000	0.055715	-0.082848	0.157734	0.297285
chr1-24260000-24265000	-0.004437	0.02891	0.020614	0.052727
chr1-24295000-24300000	0.077528	-0.07809	0.359762	1.24178
chr1-24300000-24305000	-0.034896	-0.306465	0.894981	1.38719
chr1-24335000-24340000	-0.193007	-0.079676	0.67699	0.696705
chr1-24365000-24370000	0.130562	-0.143588	0.279403	0.631148
chr1-24585000-24590000	0.015538	0.284508	0.054945	-0.037064
chr1-24665000-24670000	0.161557	0.036841	-0.066209	-0.006807
chr1-24675000-24680000	0.109823	-0.172295	0.214496	0.23221
chr1-24680000-24685000	-0.096886	-0.264916	0.067224	0.304543
chr1-24715000-24720000	0.132935	-0.209087	0.388914	1.06612
chr1-24730000-24735000	-0.040406	-0.284104	-0.024058	-0.149509
chr1-24900000-24905000	-0.105305	0.127875	0.340624	0.638645
chr1-24985000-24990000	0.09773	0.110373	0.025656	-0.116655
chr1-25085000-25090000	0.239848	0.137544	-0.040349	-0.164025
chr1-25200000-25205000	-0.077983	-0.014228	-0.151609	-0.108661
chr1-25225000-25230000	0.157347	-0.022261	-0.113985	-0.11322
chr1-25235000-25240000	0.232729	0.11672	0.322652	0.232456
chr1-25240000-25245000	0.130562	0.348318	-0.0825	-0.200069
chr1-25430000-25435000	0.195689	0.006447	-0.133637	-0.106453
chr1-25450000-25455000	-0.157575	0.024049	-0.05664	-0.156767
chr1-25465000-25470000	1.19671	0.294026	0.05016	-0.094636
chr1-25470000-25475000	-0.072473	0.083152	0.124894	0.108582
chr1-25510000-25515000	0.252168	-0.29531	0.297632	0.73878
chr1-25515000-25520000	0.082501	0.038479	0.029925	0.085582
chr1-25525000-25530000	0.114796	0.054393	0.007494	0.027029
chr1-25580000-25585000	0.066736	0.006497	-0.054119	0.113632
chr1-25695000-25700000	-0.091912	-0.111708	0.468242	0.753052
chr1-25820000-25825000	-0.00681	0.126288	-0.074613	-0.150491
chr1-25885000-25890000	0.132398	0.051221	0.052356	0.343776
chr1-25890000-25895000	0.162858	0.086324	-0.169906	-0.242144
chr1-26045000-26050000	0.205409	0.119842	-0.085861	-0.077668
chr1-26520000-26525000	0.22722	0.151874	0.072333	0.178706
chr1-26735000-26740000	0.0680357	0.100703	-0.248584	-0.015046
chr1-26825000-26830000	0.0504338	0.0176023	-0.11366	-0.089587
chr1-26835000-26840000	0.197526	0.113445	-0.013067	0.089404
chr1-26860000-26865000	0.085638	0.158219	-0.126332	-0.21532
chr1-26875000-26880000	0.364056	0.250838	0.013309	0.009426
chr1-26900000-26905000	0.295792	0.314851	0.142283	0.293114
chr1-27125000-27130000	0.269771	0.05603	0.001287	0.097643
chr1-27305000-27310000	0.483826	0.150185	-0.059419	-0.122441
chr1-27560000-27565000	0.021811	-0.03664	-0.153872	-0.078404
chr1-27895000-27900000	0.11426	-0.0510691	-0.169323	-0.087869
chr1-27900000-27905000	-0.176477	-0.007882	-0.011968	0.106865
chr1-28225000-28230000	-0.009183	0.070358	-0.137839	-0.092429
chr1-28340000-28345000	0.012629	0.100754	-0.159497	-0.018869
chr1-28360000-28365000	-0.009183	-0.030244	-0.170422	0.024575
chr1-28390000-28395000	0.884923	0.081615	-0.000137	0.053219
chr1-28430000-28435000	-0.101632	0.063963	0.055785	0.036004
chr1-28625000-28630000	0.002373	0.00486	-0.174948	-0.237585
chr1-28780000-28785000	-0.034896	0.214199	0.053521	-0.020096
chr1-29250000-29255000	-0.1363	0.014479	-0.054959	0.09284
chr1-29565000-29570000	0.052806	0.154996	0.02514	0.17243
chr1-30050000-30055000	0.17625	0.054393	-0.12575	-0.066096
chr1-30140000-30145000	0.162858	0.147013	-0.028842	-0.084925
chr1-30145000-30150000	0.037577	0.079978	-0.131116	-0.029316
chr1-30255000-30260000	-0.076146	-0.145225	0.238092	0.436165
chr1-30500000-30505000	-0.001301	0.043187	-0.046814	-0.161081
chr1-30550000-30555000	0.427883	-0.044572	-0.092909	-0.013328
chr1-30555000-30560000	0.304439	0.147063	-0.066467	-0.108416
chr1-30595000-30600000	0.001073	-0.225002	0.040009	0.425472
chr1-30635000-30640000	0.057016	-0.079726	-0.083923	0.079796
chr1-30655000-30660000	0.09773	0.076806	-0.05748	-0.015537
chr1-30715000-30720000	0.477552	0.302109	-0.027677	-0.142742
chr1-30780000-30785000	-0.035969	-0.0462593	0.041174	0.283893
chr1-30880000-30885000	0.032068	-0.051018	0.009501	-0.064727
chr1-30920000-30925000	1.10923	0.292389	0.117074	0.415761
chr1-30960000-30965000	1.03439	0.131149	0.045118	0.161983
chr1-30965000-30970000	0.835025	0.222182	0.049903	-0.099932
chr1-31010000-31015000	0.514057	0.231801	-0.054702	-0.05614
chr1-31020000-31025000	0.032603	-0.133918	-0.091486	-0.010241
chr1-31040000-31045000	0.151837	0.017754	-0.033302	-0.210026
chr1-31050000-31055000	0.094057	0.134321	-0.271083	-0.007543
chr1-31065000-31070000	0.227757	0.242957	-0.011968	-0.192565
chr1-31100000-31105000	0.189415	0.119993	0.113644	0.062581
chr1-31150000-31155000	-0.066427	-0.148398	0.185017	0.225689
chr1-31335000-31340000	-0.144947	0.065599	-0.050758	0.137368
chr1-31415000-31420000	0.362756	0.255649	-0.043385	-0.031279
chr1-31450000-31455000	0.34148	0.041651	0.027404	-0.172265
chr1-31605000-31610000	0.120307	-0.0590516	-0.333469	-0.138183
chr1-31645000-31650000	0.014465	-0.003072	-0.167643	-0.22356
chr1-31835000-31840000	0.043087	0.115082	-0.039509	0.134915
chr1-31890000-31895000	-0.059081	-0.062174	0.194585	0.326561
chr1-31995000-32000000	0.019975	0.073532	0.088625	0.174638
chr1-32170000-32175000	-0.022039	-0.062174	0.118687	-0.026863
chr1-32175000-32180000	0.128725	-0.006245	-0.149671	-0.063643
chr1-32425000-32430000	0.064362	0.19977	0.01137	-0.11322
chr1-32430000-32435000	0.142118	0.180581	-0.201648	-0.124158
chr1-32550000-32555000	0.130026	0.04641	-0.107777	-0.057121
chr1-32615000-32620000	0.019975	-0.0989656	-0.079396	-0.075317
chr1-32700000-32705000	0.11296	-0.062174	0.258328	0.413901
chr1-32845000-32850000	0.265561	0.086425	-0.048753	-0.067078
chr1-32945000-32950000	-0.051198	0.206166	-0.130276	-0.07458
chr1-32960000-32965000	-0.09084	-0.145124	0.114484	0.114367
chr1-32965000-32970000	0.138445	-0.039762	0.647446	0.683423
chr1-33020000-33025000	0.530586	0.103926	0.545497	0.325826
chr1-33145000-33150000	0.010792	0.351492	0.005745	0.084355
chr1-33170000-33175000	0.016838	0.080029	0.11481	-0.145441
chr1-33175000-33180000	-0.075611	0.150338	0.072916	-0.235377
chr1-33270000-33275000	0.097195	0.052807	0.006654	0.015109
chr1-33295000-33300000	0.109286	0.004911	-0.084181	0.026292
chr1-33535000-33540000	0.193088	-0.191484	0.4098	0.767572
chr1-33560000-33565000	-0.386323	-0.090831	0.070071	-0.01112
chr1-33595000-33600000	0.030231	-0.199467	0.0616	0.325826
chr1-33620000-33625000	-0.254997	-0.362344	-0.095756	-0.126264
chr1-33625000-33630000	-0.251324	-0.608222	0.083841	0.038703
chr1-33640000-33645000	-0.304895	-0.287226	0.045634	0.146588
chr1-33680000-33685000	-0.414409	-0.319207	0.663991	0.959955
chr1-33700000-33705000	0.560817	0.220595	0.134138	0.276738
chr1-33745000-33750000	-0.44724	-0.240916	0.036905	0.209455
chr1-33805000-33810000	-0.175941	-0.287328	0.164131	0.322739
chr1-33810000-33815000	-0.482445	-0.443758	0.092244	0.053954
chr1-33845000-33850000	-0.181451	-0.1659	0.444321	0.687
chr1-33850000-33855000	-0.362675	-0.15628	-0.031106	0.044488
chr1-33875000-33880000	-0.222702	-0.116416	0.649381	0.639732
chr1-33880000-33885000	0.047833	-0.212209	0.071683	0.086175
chr1-33905000-33910000	-0.208773	-0.292036	0.260008	-0.016416
chr1-33940000-33945000	-0.118161	-0.324018	0.600511	0.383745
chr1-33945000-33950000	-0.410736	-0.360657	0.356399	0.61736
chr1-33960000-33965000	-0.287293	-0.416587	0.286966	0.276984
chr1-33965000-33970000	-0.638183	-0.589033	0.564826	0.90042
chr1-34090000-34095000	0.213063	-0.322381	0.805061	1.13032
chr1-34095000-34100000	-0.034896	-0.317621	-0.007509	0.174884
chr1-34175000-34180000	-0.459333	-0.3735	-0.071319	-0.176332
chr1-34190000-34195000	-0.517113	-0.387828	0.872295	0.888851
chr1-34290000-34295000	-0.429639	-0.127471	0.342047	0.656848
chr1-34390000-34395000	-0.230048	-0.205813	-0.181739	-0.221352
chr1-34395000-34400000	-0.56571	-0.226537	-0.179475	-0.155786
chr1-34430000-34435000	1.22013	0.142506	-0.113727	0.014476
chr1-34470000-34475000	-0.574893	-0.208986	0.146485	0.298021
chr1-34540000-34545000	-0.050889	-0.411828	0.147068	0.516246
chr1-34595000-34600000	-0.069027	0.345196	0.115325	-0.013328
chr1-34660000-34665000	-0.256833	-0.066883	0.294081	0.113141
chr1-34700000-34705000	-0.27941	-0.422933	0.558685	0.765708
chr1-34775000-34780000	0.411889	0.01934	0.535929	1.10967
chr1-34815000-34820000	-0.937342	-0.601826	-0.145727	0.012513
chr1-34910000-34915000	0.669566	0.043339	0.111639	0.083967
chr1-34920000-34925000	-0.182215	0.046511	0.023718	0.107355
chr1-34960000-34965000	-0.043543	0.220646	0.087527	0.021979
chr1-34965000-34970000	-0.405226	0.164767	0.097353	0.067734
chr1-34970000-34975000	0.021584	-0.044471	-0.068148	-0.113957
chr1-34985000-34990000	-0.308568	-0.493241	0.296276	0.530271
chr1-35030000-35035000	0.024721	-0.138778	0.157992	0.28645
chr1-35070000-35075000	-0.162012	-0.365467	-0.144629	0.171204
chr1-35125000-35130000	0.69452	0.025838	-0.078882	0.053464
chr1-35130000-35135000	0.643546	0.252476	0.117006	0.13011
chr1-35140000-35145000	-0.102396	0.107251	-0.013391	-0.171038
chr1-35145000-35150000	-0.2064	0.142355	-0.027419	-0.155786
chr1-35175000-35180000	-0.062982	0.201457	0.018675	-0.01431
chr1-35200000-35205000	0.27689	-0.015713	-0.124394	0.202934
chr1-35265000-35270000	-0.183288	-0.114779	-0.052697	0.185964
chr1-35380000-35385000	-0.214283	-0.125885	0.276624	0.397422
chr1-35445000-35450000	-0.051198	0.078442	0.410316	0.286941
chr1-35475000-35480000	0.600459	-0.140415	0.527783	0.979033
chr1-35495000-35500000	-0.275737	0.24618	0.076277	0.022715
chr1-35560000-35565000	0.067808	0.068873	0.046216	-0.036574
chr1-35685000-35690000	-0.382114	0.180732	-0.037246	0.031833
chr1-35695000-35700000	0.115869	0.16308	-0.063105	-0.071882
chr1-35705000-35710000	-0.241604	-0.007781	0.1909	0.129865
chr1-35715000-35720000	-0.405226	-0.02211	0.586226	0.970404
chr1-35725000-35730000	-0.069564	-0.218554	0.480589	0.68367
chr1-35780000-35785000	0.39245	0.345297	-0.073257	-0.007788
chr1-35785000-35790000	1.27447	0.409108	-0.054377	-0.004947
chr1-35835000-35840000	0.380358	-0.217019	0.517636	0.788954
chr1-35840000-35845000	-0.076374	-0.399034	0.083583	-0.0479
chr1-35875000-35880000	-0.228976	-0.202589	0.031864	-0.07458
chr1-35915000-35920000	-0.008875	-0.311124	0.055718	0.269971
chr1-35955000-35960000	-0.028314	0.027525	-0.084181	-0.148283
chr1-35980000-35985000	-0.065354	-0.01254	0.103236	0.275512
chr1-35995000-36000000	-0.419382	-0.266351	-0.039509	-0.272401
chr1-36005000-36010000	-0.132318	-0.322381	0.19258	0.219657
chr1-36010000-36015000	0.257987	-0.1834	0.223482	0.361972
chr1-36030000-36035000	-0.023876	-0.046209	-0.016359	-0.023388
chr1-36085000-36090000	-0.680734	-0.526758	0.011628	-0.099441
chr1-36180000-36185000	1.5965	0.175973	0.025073	-0.027844
chr1-36250000-36255000	-0.3414	-0.482085	1.53281	1.64626
chr1-36255000-36260000	0.010028	-0.371914	0.307784	0.904492
chr1-36445000-36450000	-0.366884	-0.429379	0.0563	-0.032894
chr1-36450000-36455000	-0.180915	-0.124349	0.453307	0.804595
chr1-36730000-36735000	-0.374231	-0.442121	-0.031689	-0.091937
chr1-36845000-36850000	-0.426501	-0.325604	0.097869	0.283751
chr1-36960000-36965000	-0.105533	-0.244039	-0.054119	-0.027599
chr1-36985000-36990000	-0.1389	-0.180278	0.189476	0.211173
chr1-37010000-37015000	-0.098186	-0.360657	0.124826	0.162086
chr1-37040000-37045000	-0.33168	-0.268088	-0.061167	-0.031912
chr1-37045000-37050000	0.085411	-0.110021	-0.038668	-0.102773
chr1-37095000-37100000	-0.184588	-0.480398	0.08216	0.197639
chr1-37140000-37145000	-0.080584	-0.346228	0.057141	0.034041
chr1-37150000-37155000	-0.063518	-0.367155	0.06923	0.292971
chr1-37175000-37180000	0.166839	-0.002921	0.111964	0.022961
chr1-37195000-37200000	0.056788	-0.226487	-0.017335	0.050029
chr1-37210000-37215000	1.95398	0.271765	-0.107845	0.250161
chr1-37215000-37220000	-0.236859	-0.282416	-0.098277	-0.106699
chr1-37220000-37225000	-0.204563	-0.256882	0.050417	0.025802
chr1-37255000-37260000	-0.126808	-0.242502	0.425509	0.40282
chr1-37270000-37275000	-0.536016	-0.287175	0.690176	0.94926
chr1-37305000-37310000	-0.584612	-0.331899	-0.030523	-0.120969
chr1-37310000-37315000	-0.356093	-0.640153	0.133298	0.147079
chr1-37325000-37330000	0.01661	-0.389416	0.300479	0.603335
chr1-37330000-37335000	-0.50372	-0.550706	0.067292	0.043507
chr1-37420000-37425000	0.415562	-0.210623	0.026171	0.133055
chr1-37425000-37430000	-0.420992	-0.408654	-0.122456	0.004131
chr1-37465000-37470000	-0.202727	-0.359121	0.062765	-0.013819
chr1-37470000-37475000	-0.380277	-0.506033	-0.087284	-0.059329
chr1-37500000-37505000	-0.419154	-0.381483	0.005421	-0.011857
chr1-37505000-37510000	-0.03566	-0.229761	-0.020954	-0.123423
chr1-37560000-37565000	0.249032	-0.050867	-0.04798	-0.020832
chr1-37565000-37570000	-0.351655	-0.02216	0.049577	-0.110625
chr1-37640000-37645000	-0.1389	-0.408654	0.044468	0.270461
chr1-37650000-37655000	0.476254	-0.445295	0.813531	1.85414
chr1-37685000-37690000	-0.253924	-0.40533	0.052099	-0.092674
chr1-37705000-37710000	-0.09765	-0.114729	0.490674	1.14203
chr1-37725000-37730000	-0.248951	-0.341519	-0.01087	0.173903
chr1-37795000-37800000	-0.066427	-0.042986	-0.101895	-0.101403
chr1-37870000-37875000	-0.133391	-0.117952	-0.032529	0.000308
chr1-38095000-38100000	-0.234258	-0.118053	-0.079722	-0.015679
chr1-38130000-38135000	0.011865	-0.194606	0.524936	0.569996
chr1-38150000-38155000	0.048906	-0.068419	0.091404	0.067243
chr1-38225000-38230000	0.672168	-0.137141	-0.089805	0.022224
chr1-38260000-38265000	0.137144	0.022614	0.370428	0.393109
chr1-38325000-38330000	0.060462	-0.044471	-0.070153	0.020262
chr1-38380000-38385000	0.058625	-0.154643	0.015573	-0.044814
chr1-38410000-38415000	-0.193544	-0.266502	-0.031621	-0.013328
chr1-38415000-38420000	-0.191171	0.021027	0.063023	0.051501
chr1-38525000-38530000	-0.228976	-0.269574	0.013051	0.140455
chr1-38585000-38590000	-0.131554	-0.057314	-0.048753	-0.09341
chr1-38620000-38625000	-0.044616	-0.225002	-0.125817	-0.089975
chr1-38655000-38660000	-0.210074	0.217372	0.321812	0.514283
chr1-38670000-38675000	-0.053034	-0.063711	-0.112304	-0.016027
chr1-38710000-38715000	0.059925	0.127976	-0.035307	0.305034
chr1-38720000-38725000	-0.324333	-0.089195	0.602258	0.508253
chr1-38730000-38735000	-0.161476	0.089749	0.157219	-0.194529
chr1-38740000-38745000	0.257451	0.177559	-0.047397	-0.121214
chr1-38770000-38775000	-0.256298	-0.066833	0.55222	0.605791
chr1-38775000-38780000	0.195997	-0.349502	0.23305	0.385605
chr1-38800000-38805000	-0.127344	-0.27602	0.15463	0.044734
chr1-38830000-38835000	-0.02334	-0.191434	0.084681	-0.069673
chr1-38835000-38840000	-0.25867	-0.044471	0.152692	0.196657
chr1-38880000-38885000	-0.196144	-0.197779	0.124894	-0.071146
chr1-38895000-38900000	-0.713566	-0.475638	-0.038411	-0.072372
chr1-38910000-38915000	-0.197217	-0.020523	0.051259	0.042035
chr1-38985000-38990000	-0.293339	-0.354362	0.064188	-0.063888
chr1-39045000-39050000	0.820871	0.100854	0.05546	0.603335
chr1-39085000-39090000	-0.014385	0.366075	-0.074097	-0.036574
chr1-39090000-39095000	-0.406526	-0.050867	0.100457	0.028747
chr1-39105000-39110000	0.124288	0.274989	-0.074354	-0.212867
chr1-39130000-39135000	0.103013	-0.094004	0.037488	-0.012347
chr1-39140000-39145000	0.176559	0.350056	-0.101055	0.143889
chr1-39175000-39180000	0.035512	-0.36388	-0.081402	-0.068938
chr1-39180000-39185000	0.138217	-0.06847	0.248759	0.715297
chr1-39195000-39200000	-0.172268	-0.397448	0.462876	0.578236
chr1-39215000-39220000	-0.254461	-0.282467	0.76466	1.07004
chr1-39225000-39230000	-0.25316	-0.204226	0.17797	0.620206
chr1-39230000-39235000	0.099339	-0.148297	0.304097	0.794501
chr1-39300000-39305000	-0.196144	0.108938	-0.005503	-0.002002
chr1-39320000-39325000	-0.002829	0.215886	-0.058063	-0.039907
chr1-39345000-39350000	-0.410736	-0.296795	0.21928	0.303561
chr1-39350000-39355000	0.237476	-0.194657	0.151011	0.443177
chr1-39395000-39400000	-0.415709	-0.376622	-0.056898	-0.060065
chr1-39410000-39415000	-0.498975	-0.226588	0.251022	0.21794
chr1-39415000-39420000	-0.241069	-0.330363	0.071426	0.361623
chr1-39425000-39430000	-0.3414	-0.419759	0.061017	0.32004
chr1-39430000-39435000	-0.199053	-0.260105	0.045308	0.465687
chr1-39465000-39470000	-0.582776	-0.394225	-0.025738	-0.190603
chr1-39490000-39495000	-0.33589	-0.237744	0.021196	0.009426
chr1-39495000-39500000	-0.171732	-0.183451	0.690441	1.09711
chr1-39500000-39505000	0.059161	-0.212209	0.233891	0.118293
chr1-39520000-39525000	-0.050889	-0.140314	0.549116	0.602118
chr1-39535000-39540000	-0.56571	-0.589083	-0.06091	0.088526
chr1-39540000-39545000	-0.117625	-0.116366	0.227683	0.373053
chr1-39615000-39620000	-0.51765	-0.351138	0.764071	0.829563
chr1-39640000-39645000	-0.158339	-0.052505	0.497722	0.856623
chr1-39660000-39665000	0.050206	-0.276071	-0.007509	0.127759
chr1-39675000-39680000	-0.677061	-0.296846	-0.006602	-0.052316
chr1-39680000-39685000	-0.534178	-0.408553	0.212232	0.456467
chr1-39710000-39715000	-0.015685	-0.208935	0.126574	0.065036
chr1-39730000-39735000	0.20939	-0.028505	0.182496	-0.138674
chr1-39735000-39740000	-0.015457	-0.01254	-0.008607	-0.030543
chr1-39745000-39750000	1.07143	0.258972	-0.042612	-0.030052
chr1-39765000-39770000	-0.256298	-0.247313	-0.068148	-0.045549
chr1-39770000-39775000	-0.346909	-0.194556	-0.038668	0.021243
chr1-39830000-39835000	0.105385	0.07051	0.020356	-0.066341
chr1-39845000-39850000	-0.229513	-0.132332	-0.011968	-0.023776
chr1-39895000-39900000	-0.322496	-0.245727	-0.078882	-0.058593
chr1-39900000-39905000	-0.270226	-0.3735	-0.023476	-0.084925
chr1-40095000-40100000	-0.069027	0.429937	0.923946	0.983686
chr1-40115000-40120000	-0.25867	-0.23938	1.22179	1.80421
chr1-40130000-40135000	-0.340863	0.215835	-0.178892	-0.032751
chr1-40235000-40240000	0.098266	0.639075	-0.063363	-0.053298
chr1-40250000-40255000	0.019748	0.279697	-0.033884	-0.13068
chr1-40255000-40260000	0.162093	0.626278	-0.12045	0.034041
chr1-40265000-40270000	0.290818	0.019441	-0.032786	0.02801
chr1-40290000-40295000	0.255077	0.076856	0.722176	0.960203
chr1-40295000-40300000	0.695819	0.108787	-0.045392	0.019771
chr1-40325000-40330000	-0.10186	0.129613	0.156894	0.138104
chr1-40370000-40375000	0.071481	0.337213	-0.017011	0.00501
chr1-40535000-40540000	-0.123671	0.062477	0.079381	0.013004
chr1-40615000-40620000	-0.274436	0.254163	0.055718	0.128638
chr1-40645000-40650000	0.247195	0.206267	-0.032203	0.012267
chr1-40675000-40680000	-0.127344	0.482589	-0.099374	-0.016027
chr1-40680000-40685000	-0.200354	0.151974	-0.080236	-0.097233
chr1-40690000-40695000	-0.031223	0.321248	-0.015655	0.029728
chr1-40775000-40780000	0.162629	0.294076	0.065611	-0.07963
chr1-40795000-40800000	-0.032523	0.067337	0.564826	0.850838
chr1-40845000-40850000	-0.004437	-0.020574	0.030183	0.17243
chr1-40990000-40995000	0.243521	0.60233	-0.116506	-0.115428
chr1-41000000-41005000	0.04286	0.357988	0.328018	0.150656
chr1-41025000-41030000	-0.087167	0.469797	-0.060002	-0.040009
chr1-41035000-41040000	0.387704	0.195061	-0.032203	-0.101403
chr1-41055000-41060000	0.264261	0.239784	0.232468	0.352403
chr1-41105000-41110000	0.075154	0.134321	0.117847	0.379084
chr1-41145000-41150000	0.441047	1.02086	-0.051857	0.019035
chr1-41260000-41265000	-0.079819	-0.054142	0.006261	0.23726
chr1-41275000-41280000	-0.101095	-0.132382	-0.065626	-0.017499
chr1-41325000-41330000	0.035741	0.316387	-0.14715	0.013985
chr1-41385000-41390000	-0.077447	0.07527	0.287291	0.089508
chr1-41400000-41405000	0.032068	0.206166	-0.015072	-0.094636
chr1-41420000-41425000	0.244822	0.610313	0.136983	0.028256
chr1-41595000-41600000	0.060689	0.14384	0.263694	0.289045
chr1-41605000-41610000	0.03444	0.440989	-0.051015	0.015354
chr1-41740000-41745000	-0.044616	0.226991	-0.045974	-0.114693
chr1-41895000-41900000	0.114796	0.270027	0.012726	0.100834
chr1-41960000-41965000	0.219337	0.151874	0.050676	-0.033875
chr1-41980000-41985000	-0.039642	0.00972	-0.040349	-0.220615
chr1-42155000-42160000	-0.096886	-0.127572	-0.066209	-0.210026
chr1-42160000-42165000	0.34148	0.02891	0.184435	0.253983
chr1-42235000-42240000	0.337807	0.230165	0.372692	0.478731
chr1-42270000-42275000	-0.045151	0.057667	-0.106679	0.003292
chr1-42275000-42280000	-0.011784	0.167839	0.06393	-0.093901
chr1-42280000-42285000	0.281864	0.517642	0.00969	-0.166724
chr1-42295000-42300000	-0.029387	0.423487	0.014474	-0.057366
chr1-42375000-42380000	0.066736	0.255699	0.141768	0.190769
chr1-42490000-42495000	0.112732	0.329281	0.092827	0.216713
chr1-42495000-42500000	0.115333	0.321198	0.017253	-0.087624
chr1-42500000-42505000	0.206481	-0.086073	0.039494	-0.072127
chr1-42510000-42515000	0.027094	0.145527	0.160512	0.559795
chr1-42535000-42540000	0.03314	0.102491	0.056882	-0.093901
chr1-42610000-42615000	-0.119998	0.319662	-0.017011	-0.146177
chr1-42620000-42625000	0.315231	0.271765	-0.011968	0.06528
chr1-42655000-42660000	0.207017	0.618345	-0.046814	-0.065114
chr1-42670000-42675000	0.109823	0.318025	0.031023	-0.065114
chr1-42680000-42685000	0.225383	-0.058951	0.148165	0.236136
chr1-42685000-42690000	-0.166222	-0.141952	0.238933	0.346127
chr1-42690000-42695000	-0.031223	-0.274484	0.448007	0.610843
chr1-42695000-42700000	-0.409435	-0.191434	0.020099	-0.044322
chr1-42710000-42715000	-0.339563	0.167939	0.127414	-0.042606
chr1-42715000-42720000	-0.192471	-0.32714	0.043045	0.129129
chr1-42740000-42745000	-0.193007	0.080129	-0.144629	0.047085
chr1-42750000-42755000	0.183368	0.215785	-0.056383	-0.157013
chr1-42785000-42790000	0.408749	0.129663	0.00969	-0.002493
chr1-42820000-42825000	0.002145	0.022614	0.355559	0.291744
chr1-42915000-42920000	-0.119998	-0.065297	0.30468	0.344512
chr1-42960000-42965000	0.03865	0.155197	-0.003565	-0.107435
chr1-42980000-42985000	-0.027013	0.127976	-0.027162	-0.136711
chr1-42990000-42995000	0.275817	-0.074917	0.163616	0.37109
chr1-43140000-43145000	-0.004665	-0.129108	0.107179	0.044243
chr1-43155000-43160000	0.003982	-0.002971	-0.176114	-0.119743
chr1-43160000-43165000	0.211227	0.174336	-0.033044	-0.07963
chr1-43260000-43265000	0.309184	-0.252122	0.494035	0.539491
chr1-43270000-43275000	-0.097422	-0.197931	-0.045392	0.101569
chr1-43275000-43280000	0.014465	-0.118053	0.018093	-0.14632
chr1-43280000-43285000	0.611252	0.118407	0.093667	0.226424
chr1-43295000-43300000	-0.133391	-0.137141	0.263112	0.52105
chr1-43300000-43305000	-0.099486	-0.034902	-0.071576	-0.037064
chr1-43310000-43315000	0.208318	0.12168	-0.054119	-0.0148
chr1-43350000-43355000	0.284773	0.332454	-0.101638	0.056796
chr1-43450000-43455000	-0.25867	-0.347966	-0.023476	-0.198351
chr1-43520000-43525000	-0.104232	-0.212209	-0.087284	-0.016027
chr1-43615000-43620000	1.85809	0.324421	0.077958	-0.07963
chr1-43660000-43665000	-0.185124	-0.047694	-0.053862	-0.02809
chr1-43675000-43680000	0.024185	-0.2075	-0.116506	-0.093901
chr1-43690000-43695000	0.520636	0.136059	-0.040932	-0.18678
chr1-43695000-43700000	0.287909	-0.274484	-0.060584	-0.021323
chr1-43715000-43720000	0.117705	0.083253	-0.105839	0.086318
chr1-43730000-43735000	0.048906	-0.165849	0.420725	0.317444
chr1-43735000-43740000	-0.164385	-0.242604	0.597731	0.594119
chr1-43775000-43780000	-0.153365	-0.247363	-0.036405	-0.089587
chr1-43855000-43860000	0.595485	-0.026969	-0.089548	0.285856
chr1-43895000-43900000	-0.307495	-0.156229	0.510909	0.883066
chr1-43930000-43935000	-0.226375	-0.167536	-0.123554	-0.150736
chr1-43945000-43950000	-0.047525	-0.169173	-0.131442	-0.09846
chr1-43950000-43955000	-0.0420151	-0.188362	-0.12472	-0.00744
chr1-44045000-44050000	-0.233186	-0.036488	0.090048	-0.059574
chr1-44065000-44070000	-0.018366	0.095995	0.001734	0.055672
chr1-44095000-44100000	-0.150993	-0.07333	-0.171072	-0.045937
chr1-44165000-44170000	-0.009948	-0.301656	0.421565	0.559057
chr1-44170000-44175000	-0.284155	-0.276122	0.414774	0.569016
chr1-44225000-44230000	-0.023876	-0.137192	0.118944	0.318813
chr1-44435000-44440000	1.40158	0.276424	0.025656	0.718733
chr1-44530000-44535000	0.05518	0.006497	-0.12129	-0.04839
chr1-44575000-44580000	0.086174	0.051271	-0.162344	-0.149019
chr1-44935000-44940000	0.734158	0.087961	-0.083083	-0.103263
chr1-45020000-45025000	0.05097	-0.028657	-0.028259	-0.149264
chr1-45430000-45435000	-0.00681	0.032032	0.440702	0.613051
chr1-45445000-45450000	-0.043852	-0.004709	-0.155811	-0.088605
chr1-45550000-45555000	0.366965	0.044824	0.141443	0.505308
chr1-45675000-45680000	0.093521	-0.177156	-0.189816	-0.024512
chr1-45750000-45755000	0.666658	-0.095691	-0.211217	0.165663
chr1-45765000-45770000	-0.071937	-0.178692	0.615446	0.707896
chr1-45770000-45775000	0.212527	0.062578	0.218697	0.502467
chr1-45860000-45865000	0.308649	0.041702	0.38924	0.412534
chr1-45945000-45950000	0.038114	-0.113294	0.054104	-0.017254
chr1-45960000-45965000	0.244822	0.143941	-0.013649	0.005746
chr1-46020000-46025000	-0.332216	-0.245727	0.185857	0.205141
chr1-46340000-46345000	1.59306	0.428246	0.12347	0.490302
chr1-46580000-46585000	0.743341	0.147063	-0.053537	-0.053298
chr1-46900000-46905000	0.27949	0.009771	-0.16008	-0.000285
chr1-46910000-46915000	0.326787	-0.087659	0.435593	1.28606
chr1-46935000-46940000	-0.048824	-0.046159	-0.03505	0.396053
chr1-46970000-46975000	0.082501	0.009771	0.344893	0.60187
chr1-47805000-47810000	0.172577	0.067186	0.346249	0.868935
chr1-47810000-47815000	0.333061	0.044824	-0.074354	-0.063152
chr1-47890000-47895000	0.130026	0.00486	0.003483	0.015703
chr1-47940000-47945000	-0.135764	-0.03183	-0.084181	-0.146423
chr1-49260000-49265000	-0.037805	0.09753	0.102396	-0.085907
chr1-49335000-49340000	0.075919	0.107049	-0.04287	-0.041624
chr1-49535000-49540000	0.605968	0.137443	-0.123228	-0.108907
chr1-49785000-49790000	0.006582	-0.046209	-0.136741	-0.02441
chr1-50025000-50030000	0.122679	-0.143639	-0.053537	0.078815
chr1-50030000-50035000	-0.0535711	-0.031881	-0.134477	-0.123423
chr1-50910000-50915000	-0.093749	0.04641	-0.043128	-0.130925
chr1-51285000-51290000	0.082501	0.169526	-0.135643	0.122362
chr1-51345000-51350000	0.471506	0.113596	0.457251	0.590538
chr1-51485000-51490000	-0.079284	-0.217019	-0.199127	0.048312
chr1-51635000-51640000	-0.050662	0.017754	0.472119	0.603335
chr1-51640000-51645000	-0.081656	0.046511	0.418136	0.428271
chr1-51645000-51650000	-0.254997	-0.074866	-0.083083	0.216959
chr1-51665000-51670000	0.394823	0.10239	0.084423	0.258788
chr1-51685000-51690000	0.075691	0.080079	-0.002982	-0.029316
chr1-51725000-51730000	0.013164	-0.025383	0.023393	0.182387
chr1-51760000-51765000	-0.38265	0.083253	-0.078556	-0.157994
chr1-51830000-51835000	-0.01783	0.096045	-0.063688	-0.162308
chr1-51835000-51840000	0.015002	-0.264916	0.127673	-0.105227
chr1-51870000-51875000	0.177859	-0.167536	-0.074613	-0.098072
chr1-51915000-51920000	0.166839	-0.143487	-0.097694	0.150166
chr1-51935000-51940000	0.098266	-0.25376	-0.102478	-0.023285
chr1-51940000-51945000	-0.053262	0.091285	0.216177	0.218921
chr1-51945000-51950000	-0.083493	-0.161089	0.413419	0.386586
chr1-51985000-51990000	-0.340099	0.211076	-0.133122	-0.043096
chr1-52000000-52005000	-0.276809	-0.11483	0.580271	0.814548
chr1-52020000-52025000	0.075154	-0.023797	-0.223049	0.016193
chr1-52165000-52170000	-0.362675	-0.579465	-0.013717	-0.000673
chr1-52245000-52250000	-0.13209	-0.079676	-0.119095	-0.127245
chr1-52255000-52260000	-0.082957	0.073633	-0.049077	-0.143724
chr1-52305000-52310000	-0.237395	-0.320795	0.848046	0.906064
chr1-52385000-52390000	0.030767	-0.14671	0.009948	0.005849
chr1-52485000-52490000	-0.155202	-0.116467	0.385039	0.408606
chr1-52515000-52520000	0.002145	0.274938	0.122048	0.19543
chr1-52595000-52600000	0.865253	0.140819	0.047572	-0.050845
chr1-52625000-52630000	0.370638	-0.16114	-0.053605	0.006339
chr1-52630000-52635000	-0.059845	-0.306465	1.29005	1.28852
chr1-52635000-52640000	-0.198518	-0.293673	-0.101638	-0.14078
chr1-52660000-52665000	-0.411272	-0.025282	-0.087867	-0.111748
chr1-52670000-52675000	0.098266	0.262146	0.044211	0.091225
chr1-52770000-52775000	0.076455	0.426609	-0.137581	-0.007788
chr1-52800000-52805000	-0.177778	-0.076402	-0.102478	-0.205855
chr1-52840000-52845000	-0.156503	-0.183552	-0.171912	-0.004599
chr1-52950000-52955000	1.81898	-0.143487	0.084681	0.012125
chr1-52955000-52960000	0.138981	-0.076453	0.499144	0.428661
chr1-52960000-52965000	-0.247114	0.041752	0.213913	0.479466
chr1-53030000-53035000	-0.008111	-0.038176	0.260008	0.415127
chr1-53100000-53105000	0.084338	-0.066934	-0.060584	0.09284
chr1-53350000-53355000	-0.172804	-0.181965	0.093342	0.22113
chr1-53530000-53535000	1.96079	0.627916	0.104658	-0.165498
chr1-53620000-53625000	-0.06038	0.079978	0.485889	0.586476
chr1-53700000-53705000	0.03444	-0.269725	0.238933	0.185331
chr1-53710000-53715000	-0.241069	-0.167486	0.129353	0.483534
chr1-53715000-53720000	0.291583	-0.162726	0.526036	0.686363
chr1-53745000-53750000	3.03612	0.460177	0.057981	-0.112975
chr1-53785000-53790000	-0.20089	0.027374	-0.033044	-0.095373
chr1-53930000-53935000	-0.135227	-0.118003	-0.155296	0.021243
chr1-53945000-53950000	0.066736	-0.089245	-0.065369	-0.04604
chr1-54055000-54060000	0.078292	0.220595	-0.07552	0.000697
chr1-54190000-54195000	-0.013621	-0.018937	-0.100797	-0.061925
chr1-54195000-54200000	-0.097422	-0.02702	-0.015587	-0.13068
chr1-54275000-54280000	-0.042779	0.167839	0.357498	0.251142
chr1-54330000-54335000	0.013164	-0.133969	0.108278	0.400611
chr1-54370000-54375000	-0.069564	-0.111607	0.019191	-0.012593
chr1-54375000-54380000	-0.144947	-0.167587	0.116165	-0.055894
chr1-54450000-54455000	-0.21742	-0.062073	0.070585	0.124324
chr1-54475000-54480000	0.119006	-0.16119	0.087717	0.679987
chr1-54480000-54485000	-0.226375	-0.199467	0.039426	0.119275
chr1-54510000-54515000	-0.153365	-0.188362	0.16859	0.463829
chr1-54540000-54545000	-0.153365	-0.149984	0.008525	0.135896
chr1-54710000-54715000	0.024721	0.040116	0.08132	0.014722
chr1-54865000-54870000	-0.278873	0.009872	0.071493	-0.028581
chr1-54875000-54880000	-0.040943	-0.025383	-0.123554	-0.120233
chr1-54880000-54885000	0.177859	-0.143487	-0.057223	-0.000285
chr1-54950000-54955000	-0.266553	-0.079625	0.107695	-0.01431
chr1-54975000-54980000	-0.203263	-0.244191	0.049767	0.042138
chr1-55040000-55045000	1.29261	-0.111556	0.464814	0.440336
chr1-55050000-55055000	-0.295711	-0.229761	0.031212	0.066998
chr1-55080000-55085000	-0.396042	-0.3735	0.223997	0.107704
chr1-55160000-55165000	-0.480608	-0.360708	0.670525	0.841618
chr1-55170000-55175000	-0.345073	-0.261692	0.233565	0.359028
chr1-55180000-55185000	-0.151757	-0.199366	0.530304	0.771255
chr1-55190000-55195000	-0.416782	-0.563499	0.907656	1.11717
chr1-55295000-55300000	0.934056	0.137544	-0.053862	0.015457
chr1-55360000-55365000	-0.005738	-0.054142	0.684556	0.69092
chr1-55365000-55370000	0.064362	0.13903	-0.028775	0.008587
chr1-55405000-55410000	-0.140737	-0.175417	0.116423	-0.084189
chr1-55425000-55430000	0.229056	0.00972	0.007684	0.124324
chr1-55430000-55435000	-0.019667	0.05603	0.047315	0.000941
chr1-55445000-55450000	-0.069564	0.083303	0.503604	0.572592
chr1-55470000-55475000	0.103777	0.121529	0.155795	0.271586
chr1-55690000-55695000	0.142118	0.234974	0.008267	-0.192811
chr1-55695000-55700000	0.160256	0.455473	-0.088965	0.026538
chr1-55855000-55860000	0.297628	0.303696	0.058306	0.026783
chr1-55875000-55880000	0.11166	-0.226588	0.175449	0.196167
chr1-55900000-55905000	0.113496	0.071996	-0.160337	-0.057121
chr1-55905000-55910000	0.498291	-0.028556	0.406114	0.569016
chr1-55960000-55965000	-0.07691	-0.004608	0.936365	1.03489
chr1-56060000-56065000	0.219337	0.397802	0.04253	0.13011
chr1-56540000-56545000	-0.048824	0.012893	-0.062007	0.012513
chr1-56565000-56570000	0.074618	0.11677	0.117847	-0.050354
chr1-56615000-56620000	0.136608	0.161443	-0.104416	-0.061189
chr1-56665000-56670000	0.29342	0.019391	0.249924	0.031936
chr1-56750000-56755000	-0.063518	0.397902	0.367067	0.05052
chr1-56830000-56835000	-0.06038	0.056131	0.059986	-0.086397
chr1-56835000-56840000	-0.187497	-0.114779	-0.084181	0.028747
chr1-56965000-56970000	-0.152829	-0.011004	-0.076035	-0.058102
chr1-56970000-56975000	-0.231349	-0.264916	-0.004338	-0.016273
chr1-56975000-56980000	-0.142573	-0.143538	0.45305	0.689693
chr1-56980000-56985000	-0.213747	-0.01249	-0.131374	-0.044568
chr1-57000000-57005000	0.083037	-0.050917	0.102396	0.410956
chr1-57050000-57055000	0.007119	-0.132382	-0.084506	0.188418
chr1-57130000-57135000	0.208318	0.183855	-0.013649	-0.002984
chr1-57135000-57140000	0.442348	0.252526	-0.185357	-0.035838
chr1-57180000-57185000	0.968191	0.123166	-0.039767	-0.095127
chr1-57210000-57215000	-0.082957	0.045026	0.02514	-0.109398
chr1-57280000-57285000	1.40709	0.150338	0.24617	0.413901
chr1-57375000-57380000	-0.210609	-0.292087	-0.081078	-0.179031
chr1-57440000-57445000	-0.098186	0.47778	-0.034467	-0.056631
chr1-57560000-57565000	0.104313	0.279697	0.0616	0.07401
chr1-57565000-57570000	0.537705	0.268491	-0.004405	-0.022549
chr1-57580000-57585000	1.05176	-0.006144	-0.020954	-0.039273
chr1-57610000-57615000	-0.03987	0.044975	0.032704	-0.079385
chr1-57685000-57690000	0.386404	0.244543	-0.051598	0.173657
chr1-57730000-57735000	-0.015457	0.137595	0.084423	0.035759
chr1-57775000-57780000	-0.040406	-0.162726	0.381419	0.412183
chr1-57835000-57840000	0.03865	0.062528	-0.031363	-0.064133
chr1-58030000-58035000	-0.364512	-0.475638	0.929576	1.03635
chr1-58075000-58080000	0.040486	-0.151469	0.3297	0.285469
chr1-58110000-58115000	0.338343	-0.146761	0.355817	0.561023
chr1-58120000-58125000	-0.312777	0.014631	0.048995	-0.24337
chr1-58135000-58140000	0.048906	-0.218504	0.435593	0.929945
chr1-58140000-58145000	0.189415	-0.060487	0.50729	0.583288
chr1-58265000-58270000	-0.058772	-0.151469	-0.142108	-0.028825
chr1-58270000-58275000	-0.264716	-0.32719	0.31593	0.227897
chr1-58330000-58335000	1.00998	-0.143487	-0.024316	-0.095863
chr1-58335000-58340000	-0.261807	-0.347915	0.160512	0.364078
chr1-58365000-58370000	0.089084	-0.201003	-0.090646	-0.042606
chr1-58390000-58395000	-0.446476	-0.106847	0.318708	0.335782
chr1-58420000-58425000	-0.361374	-0.328827	-0.141268	-0.088994
chr1-58575000-58580000	0.1487	-0.194707	0.543681	1.04779
chr1-58610000-58615000	0.242222	-0.084334	-0.007903	-0.052602
chr1-58615000-58620000	-0.072165	-0.175417	0.23305	0.841618
chr1-58650000-58655000	1.88648	0.172699	-0.181413	-0.059329
chr1-58710000-58715000	-0.039105	-0.407068	0.045308	0.211664
chr1-58745000-58750000	2.62193	-0.057163	0.384456	0.717743
chr1-58750000-58755000	2.83178	0.041752	0.008592	0.046594
chr1-58755000-58760000	1.22403	0.003425	-0.189627	-0.064133
chr1-58760000-58765000	4.64992	0.749297	0.12198	0.401594
chr1-58765000-58770000	1.75041	0.314851	0.168984	0.130846
chr1-58770000-58775000	0.089619	-0.260105	0.056882	0.22667
chr1-58775000-58780000	1.94793	0.265369	-0.056383	-0.007298
chr1-58795000-58800000	0.079901	-0.052505	0.078216	0.138595
chr1-58800000-58805000	0.125588	-0.395862	-0.095756	0.143747
chr1-58820000-58825000	0.870226	0.02896	-0.026064	0.00918
chr1-58825000-58830000	0.01661	-0.124298	-0.033884	-0.155786
chr1-58935000-58940000	3.01301	0.057717	-0.062523	-0.052562
chr1-59005000-59010000	0.317831	0.228578	-0.02128	0.115206
chr1-59140000-59145000	-0.318823	-0.23933	0.743575	1.21324
chr1-59145000-59150000	-0.360838	-0.194606	-0.028002	0.029237
chr1-59240000-59245000	-0.122598	-0.355898	0.054037	0.10206
chr1-59315000-59320000	-0.345608	-0.59548	0.506965	0.584021
chr1-59340000-59345000	2.21165	0.495429	0.068132	-0.064624
chr1-59375000-59380000	0.031839	-0.272847	-0.029425	-0.002881
chr1-59425000-59430000	-0.080584	-0.320743	-0.058063	-0.119497
chr1-59435000-59440000	-0.593796	-0.373399	0.043112	-0.076931
chr1-59440000-59445000	1.54187	-0.066833	0.199045	0.282382
chr1-59450000-59455000	0.130334	-0.288813	0.097869	0.099219
chr1-59455000-59460000	-0.305431	-0.41019	0.000379	0.014722
chr1-59525000-59530000	-0.096349	0.059304	0.233633	-0.125773
chr1-59565000-59570000	-0.438057	-0.438948	0.050676	-0.007298
chr1-59570000-59575000	-0.312241	-0.478862	-0.016238	0.070085
chr1-59595000-59600000	-0.344537	0.017855	-0.039251	-0.048146
chr1-59605000-59610000	-0.495837	-0.464483	1.01019	1.52532
chr1-59610000-59615000	0.294492	-0.159503	1.58136	2.32133
chr1-59615000-59620000	-0.555991	-0.399034	-0.060327	-0.034857
chr1-59810000-59815000	-0.166758	-0.20269	-0.120192	-0.01666
chr1-59820000-59825000	-0.203799	-0.094105	-0.106422	-0.184326
chr1-59840000-59845000	-0.32908	-0.330464	-0.028585	-0.060699
chr1-59860000-59865000	-0.164921	-0.360758	0.011817	0.322493
chr1-60055000-60060000	0.278726	-0.205813	-0.014883	-0.057263
chr1-60110000-60115000	-0.168595	0.006598	0.063863	0.058268
chr1-60125000-60130000	0.002909	-0.226638	0.124826	0.005358
chr1-60155000-60160000	-0.245814	-0.209037	0.121208	-0.032649
chr1-60160000-60165000	-0.532879	-0.132382	0.055202	0.05974
chr1-60400000-60405000	-0.181988	-0.263328	-0.06259	-0.190603
chr1-60425000-60430000	0.181532	-0.237794	0.613441	1.11311
chr1-60555000-60560000	0.33727	0.033618	-0.093492	-0.102282
chr1-60610000-60615000	-0.033824	0.100905	0.034385	-0.026617
chr1-60615000-60620000	0.017374	0.040116	-0.124394	-0.162062
chr1-60640000-60645000	0.255077	0.078493	-0.065952	-0.221597
chr1-60645000-60650000	-0.08663	0.294178	-0.032529	-0.049863
chr1-60670000-60675000	0.052042	-0.079676	-0.092069	-0.03731
chr1-60700000-60705000	0.03865	0.060891	-0.029941	-0.063398
chr1-60720000-60725000	1.31388	0.290903	0.224322	0.197393
chr1-60735000-60740000	0.360919	0.064064	-0.007184	-0.009506
chr1-60830000-60835000	0.869159	0.067236	-0.103901	-0.12651
chr1-60850000-60855000	-0.261043	-0.205863	0.107179	0.057634
chr1-60865000-60870000	0.070717	-0.087608	0.57724	0.721673
chr1-61055000-61060000	0.043624	0.11201	0.195941	0.248934
chr1-61080000-61085000	0.026021	0.167839	-0.058904	-0.114202
chr1-61085000-61090000	0.123216	0.428246	-0.115665	-0.249647
chr1-61170000-61175000	0.452603	0.193474	0.143706	-0.071146
chr1-61295000-61300000	-0.378977	-0.303242	0.444063	0.453522
chr1-61355000-61360000	-0.096886	-0.092418	-0.018433	-0.052562
chr1-61375000-61380000	0.032603	-0.205813	0.464298	0.744575
chr1-61470000-61475000	-0.018366	0.206166	-0.144629	0.075379
chr1-61525000-61530000	-0.09084	-0.079676	0.378315	0.600641
chr1-61740000-61745000	0.132398	0.064013	0.079057	0.081268
chr1-62090000-62095000	0.130562	0.108737	-0.125234	-0.149264
chr1-62180000-62185000	0.241149	0.016168	-0.201134	0.015212
chr1-62375000-62380000	0.190715	0.300422	0.401913	0.465687
chr1-62400000-62405000	0.106913	0.035255	-0.116248	-0.001758
chr1-62405000-62410000	0.005282	0.262096	0.044211	-0.034366
chr1-62425000-62430000	0.117169	0.190251	0.01583	-0.101649
chr1-62500000-62505000	0.115869	0.290853	0.050676	0.018402
chr1-62575000-62580000	0.012629	-0.025383	-0.090388	-0.142988
chr1-62580000-62585000	-0.039105	0.212663	0.016155	-0.116655
chr1-62625000-62630000	-0.069564	0.175922	-0.038668	0.014966
chr1-62635000-62640000	-0.287293	0.104077	-0.149928	-0.010487
chr1-62700000-62705000	-0.025177	-0.288864	0.589328	0.633108
chr1-62705000-62710000	-0.343772	-0.078039	-0.038927	0.086563
chr1-62720000-62725000	-0.32617	-0.521998	0.746101	1.03537
chr1-62740000-62745000	-0.143874	-0.301555	0.137756	-0.090465
chr1-62765000-62770000	-0.517113	-0.264814	0.068648	0.006727
chr1-62770000-62775000	-0.197981	-0.202589	0.075695	0.151639
chr1-62820000-62825000	-0.189334	-0.284003	0.370428	0.538758
chr1-62830000-62835000	-0.202727	-0.208986	0.00374	-0.054913
chr1-62840000-62845000	0.005818	0.201457	0.026496	-0.020096
chr1-62885000-62890000	-0.106069	0.107201	-0.105582	0.057287
chr1-62980000-62985000	-0.15964	-0.014076	0.494035	0.595343
chr1-63005000-63010000	-0.349282	-0.081262	-0.048753	0.026538
chr1-63040000-63045000	-0.126044	-0.118003	-0.294164	-0.098214
chr1-63065000-63070000	-0.034896	-0.196243	0.060502	-0.068447
chr1-63115000-63120000	-0.228212	-0.339983	-0.004731	-0.194425
chr1-63125000-63130000	-0.290966	-0.221779	-0.091812	0.071169
chr1-63130000-63135000	0.251172	0.078493	-0.07468	-0.140535
chr1-63135000-63140000	-0.409435	-0.411828	0.038843	0.032917
chr1-63140000-63145000	-0.183824	-0.375086	-0.013974	0.002659
chr1-63200000-63205000	-0.276809	-0.28569	0.036905	0.06293
chr1-63215000-63220000	-0.546271	-0.506033	0.792966	1.33133
chr1-63235000-63240000	-0.596168	-0.545947	0.104334	0.046942
chr1-63240000-63245000	-0.343772	-0.483672	0.136076	0.141784
chr1-63250000-63255000	-0.602215	-0.534792	0.173185	-0.214829
chr1-63270000-63275000	-0.237395	-0.343156	0.032121	-0.134994
chr1-63275000-63280000	-0.097422	-0.284154	-0.147733	0.024678
chr1-63485000-63490000	-0.444104	-0.250536	-0.056125	-0.114938
chr1-63605000-63610000	0.083037	-0.212209	0.38329	0.547236
chr1-63775000-63780000	-0.098723	0.064114	0.047315	-0.027599
chr1-63850000-63855000	0.099567	-0.105261	-0.087027	-0.027599
chr1-63855000-63860000	0.373011	0.086425	0.024558	-0.049618
chr1-63880000-63885000	0.036813	-0.301656	0.123729	0.147325
chr1-63995000-64000000	0.400333	-0.025333	-0.092326	-0.022549
chr1-64065000-64070000	-0.141809	-0.11483	-0.112304	0.094557
chr1-64085000-64090000	-0.280482	-0.135504	-0.100214	-0.03731
chr1-64220000-64225000	0.385637	0.319712	0.077958	0.070085
chr1-64225000-64230000	-0.017294	-0.11959	-0.013649	-0.11322
chr1-64240000-64245000	0.350436	0.059354	-0.062848	-0.067465
chr1-64415000-64420000	-0.144947	-0.178692	0.366484	0.511936
chr1-64455000-64460000	-0.343236	-0.172245	0.003225	-0.170301
chr1-64460000-64465000	-0.089003	-0.001435	0.326013	0.619568
chr1-64505000-64510000	-0.208773	-0.100401	0.024558	-0.007788
chr1-64530000-64535000	-0.318823	-0.365518	0.138339	0.072784
chr1-64640000-64645000	0.245895	-0.266502	-0.108686	-0.000531
chr1-64730000-64735000	-0.542598	-0.37831	0.083258	0.290518
chr1-64735000-64740000	-0.630836	-0.547584	0.504769	0.466422
chr1-64755000-64760000	-0.059845	-0.098764	0.061085	0.029973
chr1-64805000-64810000	-0.154666	-0.057314	-0.123296	-0.091937
chr1-64955000-64960000	0.450231	-0.247363	-0.115665	-0.177314
chr1-64970000-64975000	-0.017294	-0.236157	0.051516	-0.086643
chr1-64975000-64980000	-0.464842	-0.352725	0.083841	-0.063398
chr1-64985000-64990000	-0.343772	-0.170709	0.36254	0.30072
chr1-65060000-65065000	0.197834	-0.06366	0.013309	-0.01112
chr1-65075000-65080000	-0.079819	-0.304879	0.12793	0.090734
chr1-65130000-65135000	0.487271	0.072097	0.005745	-0.017009
chr1-65350000-65355000	-0.228212	0.147114	0.219862	0.408503
chr1-65560000-65565000	-0.099258	0.169425	-0.044293	-0.006561
chr1-65600000-65605000	0.250332	0.028859	-0.059744	-0.182221
chr1-66145000-66150000	-0.081656	0.056081	-0.119609	-0.159221
chr1-66305000-66310000	-0.12237	0.195011	-0.166802	-0.030298
chr1-66500000-66505000	-0.0026	0.080029	0.003808	-0.032261
chr1-66655000-66660000	0.326251	-0.11964	0.26505	0.250161
chr1-66675000-66680000	-0.055635	-0.175469	0.005745	-0.154314
chr1-66805000-66810000	0.116633	0.038428	0.075695	0.038703
chr1-66810000-66815000	0.11296	-0.049432	0.002317	-0.096742
chr1-66845000-66850000	0.08671	-0.076503	0.357498	0.39409
chr1-66860000-66865000	-0.112651	-0.189898	-0.17217	-0.128718
chr1-66865000-66870000	0.062299	-0.218554	-0.057223	0.033305
chr1-66880000-66885000	-0.043315	0.139081	-0.090904	-0.059084
chr1-66995000-67000000	0.340179	0.143891	-0.019532	-0.185063
chr1-67200000-67205000	0.329387	-0.092519	-0.02296	0.029728
chr1-67215000-67220000	-0.054871	-0.03183	0.170664	0.378347
chr1-67235000-67240000	1.00469	0.23651	-0.012808	-0.095618
chr1-67475000-67480000	0.201734	0.19977	0.285868	0.606182
chr1-67820000-67825000	-0.043315	-0.047795	-0.085021	-0.058838
chr1-68070000-68075000	0.197526	0.111859	-0.194926	-0.125385
chr1-68095000-68100000	0.081965	0.244493	-0.124651	-0.094146
chr1-68180000-68185000	0.161021	0.383422	-0.122971	-0.060555
chr1-68760000-68765000	0.093521	-0.074967	-0.107195	-0.029807
chr1-69100000-69105000	0.095357	0.127875	-0.007767	0.048802
chr1-69105000-69110000	-0.119461	-0.004608	-0.114242	-0.046286
chr1-69370000-69375000	0.168903	0.289216	-0.083856	0.060864
chr1-69375000-69380000	0.259287	0.051271	0.154373	0.201952
chr1-69485000-69490000	0.053343	-0.049281	0.002127	0.013004
chr1-69755000-69760000	0.525076	0.527212	0.238674	0.454258
chr1-69775000-69780000	-0.12237	-0.020624	0.099874	0.229511
chr1-69790000-69795000	-0.046988	-0.02702	0.359762	0.46078
chr1-69825000-69830000	0.016838	0.182217	0.008849	-0.129453
chr1-69990000-69995000	-0.049361	0.052807	-0.308449	-0.059574
chr1-70020000-70025000	0.001073	0.075169	-0.117929	-0.068059
chr1-70315000-70320000	0.078292	0.110323	-0.153872	-0.071882
chr1-70520000-70525000	0.33727	0.201356	-0.188461	-0.107926
chr1-70530000-70535000	0.238776	0.23651	0.13983	-0.122932
chr1-70725000-70730000	0.018138	0.081564	-0.128338	-0.023776
chr1-70785000-70790000	0.014465	-0.071743	0.296535	0.259381
chr1-70805000-70810000	0.224083	0.099218	-0.099374	-0.212131
chr1-70820000-70825000	0.09773	0.270078	-0.153032	-0.060065
chr1-70830000-70835000	0.010792	0.095995	0.004065	-0.16932
chr1-70850000-70855000	-0.33589	0.239784	-0.001302	-0.077668
chr1-71035000-71040000	0.03995	-0.263379	0.544331	0.633108
chr1-71100000-71105000	-0.245814	-0.185088	0.008267	-0.093164
chr1-71140000-71145000	0.008956	0.022513	0.114743	0.074992
chr1-71185000-71190000	-0.00681	-0.134019	0.312243	0.430379
chr1-71285000-71290000	-0.118697	0.099167	0.542394	0.923418
chr1-71290000-71295000	-0.068263	-0.098865	0.096188	0.117557
chr1-71470000-71475000	0.334134	0.000151	0.097869	0.404537
chr1-71505000-71510000	-0.279945	0.110373	0.348769	0.545523
chr1-71535000-71540000	0.04546	-0.042986	0.089207	0.184002
chr1-71540000-71545000	-0.065891	-0.030093	0.095931	-0.052705
chr1-71555000-71560000	-0.276809	-0.146761	-0.153358	-0.132295
chr1-71575000-71580000	-0.248951	-0.429429	0.223224	0.160613
chr1-71585000-71590000	-0.128645	-0.279244	-0.051084	0.065036
chr1-71605000-71610000	-0.44043	-0.41986	0.011886	0.282033
chr1-71675000-71680000	0.061762	-0.06366	0.716556	0.599273
chr1-71775000-71780000	-0.171732	-0.161089	0.340624	0.644925
chr1-71845000-71850000	0.13638	0.171162	0.032121	0.040808
chr1-71910000-71915000	0.008956	-0.100502	-0.135318	-0.121214
chr1-71980000-71985000	0.113496	-0.079676	0.039426	0.036249
chr1-72010000-72015000	0.04286	0.115233	-0.036988	0.056305
chr1-72110000-72115000	-0.018594	0.120094	-0.038994	-0.148528
chr1-72120000-72125000	0.484136	0.005062	0.424086	0.494472
chr1-72125000-72130000	2.74928	0.760347	0.080033	0.200622
chr1-72140000-72145000	-0.322496	-0.400672	0.805061	0.959955
chr1-72155000-72160000	-0.07691	-0.189898	0.055975	-0.045692
chr1-72165000-72170000	-0.611398	-0.442121	0.975341	1.36615
chr1-72170000-72175000	-0.607189	-0.354311	0.228781	0.038948
chr1-72190000-72195000	-0.815735	-0.336709	-0.06259	-0.007788
chr1-72195000-72200000	-0.929461	-0.662464	-0.054702	-0.069919
chr1-72225000-72230000	-0.400252	-0.175519	-0.056966	0.028991
chr1-72230000-72235000	-0.25867	-0.322381	0.444063	0.571119
chr1-72285000-72290000	-0.414945	-0.469243	-0.124651	0.011777
chr1-72290000-72295000	-0.146247	-0.01249	-0.012551	0.057778
chr1-72380000-72385000	0.03735	-0.296795	0.400814	0.4369
chr1-72400000-72405000	-0.427801	-0.178541	0.018093	0.105884
chr1-72445000-72450000	-0.008875	0.669512	-0.001302	-0.161326
chr1-72450000-72455000	0.333369	0.667976	0.02346	-0.041869
chr1-72455000-72460000	-0.09214	0.073784	-0.090388	-0.107926
chr1-72700000-72705000	-0.193007	-0.140364	0.297632	0.495699
chr1-72800000-72805000	0.107222	-0.070006	-0.119026	-0.057366
chr1-72825000-72830000	-0.422828	-0.133918	-0.106679	-0.080857
chr1-72830000-72835000	-0.445404	-0.379846	-0.074354	0.055569
chr1-72865000-72870000	-0.148084	-0.057264	0.710416	1.02958
chr1-72870000-72875000	-0.241604	-0.322381	0.126574	0.053954
chr1-72875000-72880000	-0.258134	-0.15152	0.583966	0.780228
chr1-73005000-73010000	0.439743	0.452349	0.026821	0.044243
chr1-73020000-73025000	-0.079284	0.319662	-0.031621	0.041544
chr1-73040000-73045000	-0.072701	0.356402	0.034967	-0.087869
chr1-73045000-73050000	-0.042242	0.429884	0.200726	0.13884
chr1-73050000-73055000	-0.094513	0.059354	0.113062	0.193713
chr1-73080000-73085000	0.17365	0.230165	0.079639	-0.155786
chr1-73140000-73145000	0.151073	0.41709	0.004065	0.011532
chr1-73155000-73160000	0.326787	0.423487	0.018418	-0.085907
chr1-73165000-73170000	0.259287	0.512982	-0.050175	-0.156276
chr1-73170000-73175000	-0.08663	0.286144	-0.237917	-0.080857
chr1-73210000-73215000	0.081201	0.495386	0.13472	-0.122441
chr1-73360000-73365000	0.09643	0.439452	-0.187621	-0.001021
chr1-73365000-73370000	-0.058008	0.468262	-0.039509	-0.03731
chr1-73375000-73380000	-0.044079	0.405935	0.078798	-0.109152
chr1-73445000-73450000	0.213827	0.348419	0.013891	-0.147159
chr1-73455000-73460000	0.000309	0.393142	0.02514	-0.057121
chr1-73485000-73490000	0.276353	0.327593	-0.013067	-0.04604
chr1-73500000-73505000	0.175486	0.177458	-0.188976	-0.096354
chr1-73630000-73635000	-0.22163	0.33885	-0.170489	0.035514
chr1-73640000-73645000	0.353572	0.275039	-0.020114	-0.177559
chr1-73715000-73720000	0.239848	0.455515	-0.096853	0.135405
chr1-73720000-73725000	0.052042	0.337213	-0.096529	-0.024022
chr1-73735000-73740000	-0.048824	0.035305	0.100132	0.074746
chr1-73740000-73745000	0.220409	0.225405	-0.16092	-0.054422
chr1-73820000-73825000	-0.302522	-0.092317	-0.011711	-0.088115
chr1-73830000-73835000	0.056252	0.096095	-0.062523	-0.017499
chr1-73995000-74000000	-0.920278	-0.603362	0.514853	0.668418
chr1-74000000-74005000	-0.62349	-0.464432	0.082742	0.075379
chr1-74005000-74010000	-0.588285	-0.480398	0.094575	-0.017499
chr1-74010000-74015000	-0.067956	-0.446881	-0.087284	0.061354
chr1-74095000-74100000	-0.649739	-0.50281	0.244299	0.264819
chr1-74185000-74190000	-0.289129	-0.178591	0.128838	0.029482
chr1-74305000-74310000	-0.506858	-0.490068	-0.02296	-0.061189
chr1-74385000-74390000	-0.669178	-0.430965	0.326596	0.373298
chr1-74390000-74395000	-0.854611	-0.469293	0.92932	1.31966
chr1-74660000-74665000	0.744952	0.108837	0.197039	0.116924
chr1-74720000-74725000	-0.45145	-0.442171	0.684556	1.05602
chr1-74775000-74780000	-0.476398	-0.338295	0.465397	0.509479
chr1-74780000-74785000	-0.489791	-0.408553	0.915221	1.16195
chr1-74785000-74790000	-0.603515	-0.501224	0.993901	1.17891
chr1-74790000-74795000	-0.732468	-0.633706	0.005163	-0.057121
chr1-74800000-74805000	-0.601146	-0.490018	0.240613	0.41155
chr1-74805000-74810000	-0.624791	-0.555465	2.06778	2.48728
chr1-74820000-74825000	-0.596168	-0.435725	0.335839	0.586861
chr1-74850000-74855000	-0.51344	-0.312761	-0.06873	-0.048882
chr1-74855000-74860000	-0.419919	-0.478862	-0.005246	0.193222
chr1-74860000-74865000	-0.242141	-0.162726	0.254125	0.566069
chr1-74880000-74885000	-0.497138	-0.405381	0.664316	1.20182
chr1-74895000-74900000	-0.731168	-0.264916	0.80681	0.776545
chr1-74900000-74905000	-0.892413	-0.338295	0.904551	1.04631
chr1-74910000-74915000	-0.200581	-0.226487	-0.046814	0.066507
chr1-74945000-74950000	-0.599306	-0.384555	0.78657	0.819848
chr1-74950000-74955000	-0.526297	-0.617741	0.329957	0.591033
chr1-74955000-74960000	-0.26288	-0.063609	0.012143	0.072048
chr1-75215000-75220000	-0.709893	-0.504397	0.179907	0.31131
chr1-75220000-75225000	-0.402317	-0.122662	-0.073257	0.024678
chr1-75260000-75265000	-0.64423	-0.569895	0.182754	0.10574
chr1-75275000-75280000	-0.294639	-0.018886	-0.004988	0.051011
chr1-75285000-75290000	-0.542598	-0.351088	-0.074097	0.028991
chr1-75320000-75325000	-0.133391	-0.42462	0.00458	0.292971
chr1-75325000-75330000	-0.03015	-0.114779	0.067482	0.548226
chr1-75330000-75335000	0.02633	-0.070056	0.094765	0.018646
chr1-75380000-75385000	-0.517113	-0.569895	0.125992	0.076852
chr1-75480000-75485000	-0.432011	-0.480449	0.101813	0.087544
chr1-75485000-75490000	-0.892413	-0.644912	0.210294	0.186701
chr1-75545000-75550000	-0.753743	-0.654481	0.00458	0.225443
chr1-75560000-75565000	-0.115479	-0.405381	0.023975	0.189154
chr1-75565000-75570000	-0.370558	-0.236157	0.078474	0.002414
chr1-75575000-75580000	-0.295176	0.005062	0.294854	0.349071
chr1-75675000-75680000	0.314469	0.097732	0.08048	0.188173
chr1-75680000-75685000	0.234875	-0.066833	0.479167	0.811855
chr1-75690000-75695000	-0.573056	-0.231296	0.105757	0.181651
chr1-75745000-75750000	-0.115788	0.033769	-0.025738	-0.035593
chr1-75755000-75760000	-0.264716	-0.181865	-0.151351	-0.076196
chr1-75775000-75780000	0.193624	0.08499	0.013309	-0.100913
chr1-75780000-75785000	-0.102396	0.108888	0.123729	0.211173
chr1-75785000-75790000	-0.208237	-0.205762	-0.00835	-0.148774
chr1-75795000-75800000	0.102476	0.064114	0.007684	-0.007052
chr1-75810000-75815000	-0.104232	-0.076402	0.032446	-0.014556
chr1-75815000-75820000	0.019211	0.02896	0.157734	0.240204
chr1-75865000-75870000	0.007655	0.164666	-0.101895	0.056551
chr1-75875000-75880000	0.082501	0.1487	0.069812	-0.063152
chr1-75885000-75890000	-0.32066	-0.081262	0.028177	0.014722
chr1-75935000-75940000	0.526686	0.214249	-0.113144	-0.11322
chr1-75955000-75960000	0.095894	0.097581	0.088883	0.131828
chr1-75975000-75980000	-0.019667	0.46816	0.019191	-0.109642
chr1-76100000-76105000	0.434465	0.418627	-0.12743	-0.078404
chr1-76140000-76145000	-0.102396	0.361161	-0.011128	-0.008279
chr1-76145000-76150000	0.081201	0.238147	0.080222	0.011532
chr1-76320000-76325000	0.044159	0.343559	-0.078299	-0.037064
chr1-76420000-76425000	0.041787	0.156683	-0.051598	-0.080366
chr1-76510000-76515000	-0.0701	0.223768	-0.071509	-0.111606
chr1-76515000-76520000	0.183368	0.123115	0.056042	-0.156276
chr1-76625000-76630000	0.209617	0.084789	-0.210634	-0.073845
chr1-76630000-76635000	0.043624	0.420214	-0.100472	-0.142988
chr1-77020000-77025000	-0.033595	0.329181	-0.053537	-0.064379
chr1-77145000-77150000	0.151837	0.038529	-0.048494	-0.093164
chr1-77195000-77200000	0.2837	-0.014228	0.10886	0.154092
chr1-77360000-77365000	0.241149	0.183855	-0.153032	-0.090465
chr1-77425000-77430000	-0.380277	-0.110021	-0.008607	0.007709
chr1-77430000-77435000	-0.295711	-0.006194	0.237252	0.416987
chr1-77510000-77515000	-0.339563	-0.196243	0.084423	0.104411
chr1-77515000-77520000	-0.266553	-0.256933	0.44096	0.675668
chr1-77580000-77585000	-0.019667	0.442626	0.018093	0.007218
chr1-77585000-77590000	0.072782	0.081615	0.539872	0.637665
chr1-77635000-77640000	-0.127881	0.223768	-0.017011	-0.063152
chr1-77660000-77665000	0.17365	0.559248	-0.169906	-0.052316
chr1-77690000-77695000	0.248495	0.147114	0.097028	0.052727
chr1-77805000-77810000	0.254542	0.201406	0.16756	0.311801
chr1-77845000-77850000	0.092757	0.295714	-0.091744	0.016336
chr1-77930000-77935000	-0.160176	-0.01735	0.487313	0.633108
chr1-78140000-78145000	0.052042	0.394729	-0.078299	-0.056385
chr1-78195000-78200000	-0.109206	-0.256933	-0.019273	-0.141761
chr1-78200000-78205000	-0.28362	-0.041299	-0.019789	-0.079385
chr1-78215000-78220000	-0.632674	-0.312812	0.141185	0.173166
chr1-78255000-78260000	0.051506	-0.038176	-0.069313	0.01374
chr1-78260000-78265000	-0.168059	-0.098814	-0.032203	-0.091693
chr1-78265000-78270000	0.251404	0.064064	0.393184	1.06009
chr1-78305000-78310000	0.021047	-0.050917	0.074597	-0.044077
chr1-78310000-78315000	-0.223466	0.105665	-0.029682	-0.122686
chr1-78520000-78525000	0.016075	-0.135504	0.143638	0.161594
chr1-78525000-78530000	-0.113952	-0.277658	0.855936	1.09158
chr1-78545000-78550000	-0.129181	-0.178641	-0.049077	-0.077668
chr1-78555000-78560000	-0.063518	-0.177055	0.200983	0.37477
chr1-78630000-78635000	0.467832	-0.030093	0.066967	0.131091
chr1-78725000-78730000	-0.364512	-0.23933	0.213656	0.279089
chr1-78730000-78735000	0.145027	-0.119488	0.044794	-0.021323
chr1-78795000-78800000	0.298165	0.167939	0.125152	0.190871
chr1-78845000-78850000	-0.276272	0.095995	0.234989	0.379329
chr1-78850000-78855000	-0.08663	0.214249	-0.137581	-0.00877
chr1-78895000-78900000	0.134772	0.476143	-0.030523	-0.108907
chr1-78965000-78970000	0.208853	0.322885	-0.038086	0.127902
chr1-79105000-79110000	0.482525	0.268491	-0.040865	-0.027211
chr1-79110000-79115000	-0.082193	0.129512	0.119269	-0.145932
chr1-79355000-79360000	0.304439	0.115082	-0.121806	-0.04653
chr1-79510000-79515000	-0.174105	0.196597	0.077186	-0.004947
chr1-79570000-79575000	0.244822	0.046511	-0.079139	0.035268
chr1-79600000-79605000	0.396123	-0.153107	-0.021537	-0.013819
chr1-79610000-79615000	0.185741	-0.331949	0.537351	1.19048
chr1-79655000-79660000	0.03444	-0.079676	-0.134477	-0.111503
chr1-79670000-79675000	-0.208773	-0.204226	-0.081078	-0.123423
chr1-79765000-79770000	-0.363211	-0.026919	-0.118769	-0.064379
chr1-79975000-79980000	0.212527	0.640657	-0.038668	-0.128718
chr1-79995000-80000000	0.103013	0.072147	0.133879	0.09838
chr1-80020000-80025000	0.005282	0.413867	-0.071251	0.063318
chr1-80030000-80035000	-0.015993	-0.060537	0.043953	-0.007298
chr1-80065000-80070000	0.142655	0.201406	-0.054702	0.053464
chr1-80145000-80150000	5.12586	1.42976	0.197039	0.245499
chr1-80150000-80155000	0.163165	-0.108384	0.675566	1.03056
chr1-80205000-80210000	0.011328	0.262096	-0.141525	-0.119743
chr1-80215000-80220000	-0.098186	0.351593	-0.075195	-0.021568
chr1-80375000-80380000	-0.113952	0.086425	-0.111721	-0.035348
chr1-80405000-80410000	0.219874	-0.21226	0.334226	0.362115
chr1-80490000-80495000	0.04546	0.218959	0.061667	-0.085171
chr1-80500000-80505000	-0.073774	0.123166	0.30384	0.468283
chr1-80575000-80580000	-0.186197	-0.007832	0.509553	0.597697
chr1-80655000-80660000	0.395587	0.218959	0.317027	0.548119
chr1-80710000-80715000	0.038114	0.196647	-0.085604	-0.00926
chr1-80720000-80725000	-0.183824	0.137544	0.390405	0.426453
chr1-80725000-80730000	0.002909	0.177458	0.224064	-0.058838
chr1-80755000-80760000	-0.202727	0.033769	0.020939	-0.117146
chr1-80860000-80865000	-0.055408	0.10715	0.245722	0.230002
chr1-80965000-80970000	0.17074	0.204579	-0.047654	-0.1169
chr1-81095000-81100000	0.122679	0.215735	-0.073772	0.01374
chr1-81245000-81250000	0.140281	0.219009	-0.105256	-0.054525
chr1-81315000-81320000	-0.087167	-0.153158	0.710416	1.09809
chr1-81320000-81325000	0.111123	0.044824	-0.083016	-0.044568
chr1-81685000-81690000	0.059389	0.295613	-0.0024	-0.016027
chr1-81695000-81700000	0.667958	0.123115	0.108019	0.038212
chr1-81710000-81715000	0.11296	0.180581	-0.080819	0.01879
chr1-81805000-81810000	0.871535	0.541591	0.037488	-0.04099
chr1-82235000-82240000	0.113496	0.092771	-0.106937	-0.029562
chr1-82280000-82285000	-0.085866	0.169425	-0.115665	-0.151473
chr1-82545000-82550000	-0.026249	-0.006295	-0.031553	-0.093022
chr1-82570000-82575000	-0.038569	0.180631	0.229364	0.369127
chr1-82575000-82580000	0.618597	0.129562	0.052099	0.346617
chr1-82635000-82640000	0.025257	0.084889	0.04932	0.06528
chr1-82755000-82760000	-0.363211	-0.074917	0.305262	0.261978
chr1-82760000-82765000	-0.069564	-0.207449	0.374629	0.735451
chr1-82770000-82775000	-0.074538	-0.298433	0.242944	0.085336
chr1-82800000-82805000	-0.181451	-0.225002	0.499984	1.04916
chr1-82920000-82925000	-0.066655	-0.215382	-0.05664	-0.137202
chr1-82960000-82965000	0.222783	-0.001385	0.065869	0.231719
chr1-82985000-82990000	0.143191	-0.146761	0.364545	0.72427
chr1-83010000-83015000	-0.118161	-0.0174	0.120368	0.002168
chr1-83105000-83110000	0.103777	0.2973	0.000962	-0.123423
chr1-83185000-83190000	-0.133391	-0.001385	0.725871	0.812588
chr1-83205000-83210000	-0.155202	0.318025	0.075695	0.042035
chr1-83215000-83220000	0.120842	0.193423	-0.090904	-0.136711
chr1-83220000-83225000	0.044159	0.012944	0.083583	0.208965
chr1-83630000-83635000	-0.174105	0.595933	0.003808	0.025557
chr1-83810000-83815000	0.015002	0.212612	0.396288	0.502467
chr1-83920000-83925000	-0.268389	0.145578	-0.0825	0.064053
chr1-83945000-83950000	0.039414	-0.0414	-0.052439	0.073765
chr1-84100000-84105000	-0.305431	-0.316035	0.506708	0.32004
chr1-84105000-84110000	0.055715	0.206217	-0.157559	0.035759
chr1-84170000-84175000	-0.022039	-0.16595	0.189801	0.037476
chr1-84380000-84385000	1.13159	0.568861	-0.16008	-0.060699
chr1-84415000-84420000	-0.422828	0.046612	-0.024058	-0.06536
chr1-84425000-84430000	0.104849	0.118407	-0.063688	-0.19551
chr1-84430000-84435000	0.124516	-0.047745	0.135818	0.33985
chr1-84470000-84475000	0.693976	0.453781	0.387302	0.605058
chr1-84535000-84540000	-0.123671	0.313315	0.009108	-0.100913
chr1-84600000-84605000	0.213827	-0.023746	-0.074354	-0.035348
chr1-84685000-84690000	0.142655	-0.03183	0.067943	0.079694
chr1-84695000-84700000	0.027631	-0.351138	1.30292	1.99032
chr1-84705000-84710000	-0.047525	0.140668	-0.079912	-0.019708
chr1-84710000-84715000	-0.040406	-0.140364	-0.028842	-0.12146
chr1-84715000-84720000	0.089084	-0.338346	0.006004	0.086809
chr1-84860000-84865000	-0.486655	-0.50762	-0.006669	0.084703
chr1-84865000-84870000	-0.20089	-0.255346	0.479424	0.885663
chr1-84875000-84880000	-0.536552	-0.346329	0.133555	0.235645
chr1-84880000-84885000	-0.549944	-0.59543	0.887101	1.0115
chr1-84895000-84900000	0.094366	-0.28078	0.260266	0.536894
chr1-84905000-84910000	-0.216119	-0.055677	0.090048	-0.056875
chr1-84915000-84920000	-0.3414	-0.220141	0.019258	0.013985
chr1-84935000-84940000	-0.497674	-0.33676	0.025073	-0.048882
chr1-84995000-85000000	0.816886	0.337062	0.164918	0.125591
chr1-85110000-85115000	0.119542	-0.114779	0.387369	0.464112
chr1-85115000-85120000	-0.133926	-0.21226	0.073499	0.253145
chr1-85240000-85245000	-0.226375	0.119943	0.090631	0.233825
chr1-85450000-85455000	-0.097422	-0.020675	0.104727	0.339993
chr1-85735000-85740000	0.112732	-0.237744	0.74668	0.966968
chr1-85755000-85760000	-0.055635	-0.153056	0.275201	0.099607
chr1-85815000-85820000	0.061226	-0.225002	0.009365	0.009672
chr1-85855000-85860000	-0.287293	-0.125986	-0.024058	0.00918
chr1-85885000-85890000	0.158956	-0.41019	0.113644	0.097256
chr1-85915000-85920000	0.075691	-0.062023	-0.116248	-0.219879
chr1-85920000-85925000	-0.088694	-0.298331	0.097353	-0.164271
chr1-85925000-85930000	-0.219256	-0.253658	-0.024058	0.021243
chr1-85930000-85935000	-0.126272	-0.320743	0.096771	0.008936
chr1-85935000-85940000	-0.649739	-0.154693	0.411156	0.728827
chr1-85945000-85950000	-0.308031	0.247867	0.105757	-0.243616
chr1-85955000-85960000	-0.354792	-0.08592	0.03807	-0.079139
chr1-85960000-85965000	-0.28071	0.113647	0.142865	-0.149755
chr1-86005000-86010000	-0.182752	-0.228124	0.811526	1.42999
chr1-86015000-86020000	1.01288	0.195111	0.395189	0.504572
chr1-86020000-86025000	0.121151	0.032183	0.075627	0.226424
chr1-86055000-86060000	-0.470889	-0.395811	0.493456	0.893893
chr1-86310000-86315000	-0.457496	-0.416637	0.446521	0.842845
chr1-86315000-86320000	4.00009	0.77964	-0.092585	0.060128
chr1-86330000-86335000	0.246431	-0.1659	0.118944	0.06528
chr1-86370000-86375000	-0.349818	-0.51238	1.02228	1.15111
chr1-86390000-86395000	-0.646602	-0.555516	0.315089	0.289782
chr1-86395000-86400000	-0.540225	-0.458087	0.722176	1.01076
chr1-86400000-86405000	-0.613235	-0.415	0.959631	1.3381
chr1-86405000-86410000	-0.354792	-0.486844	0.849726	1.11767
chr1-86460000-86465000	-0.488491	-0.490068	-0.042612	-0.113957
chr1-86730000-86735000	-0.06459	-0.004658	-0.023543	0.006339
chr1-86910000-86915000	-0.087167	-0.175519	0.142283	0.149287
chr1-87060000-87065000	-0.383414	-0.288763	0.345151	0.429398
chr1-87070000-87075000	-0.616908	-0.443707	0.725871	0.84138
chr1-87085000-87090000	-0.471653	-0.285589	0.355559	0.354857
chr1-87090000-87095000	-0.536552	-0.293623	0.04932	0.177971
chr1-87105000-87110000	-0.389997	-0.191383	0.01751	0.05052
chr1-87110000-87115000	-0.032523	-0.258519	0.86861	0.960688
chr1-87125000-87130000	-0.440658	0.048199	0.030183	-0.005826
chr1-87145000-87150000	-0.53732	-0.291935	0.008267	0.067386
chr1-87150000-87155000	-0.294103	-0.320642	0.086687	0.165663
chr1-87155000-87160000	-0.498975	-0.10035	-0.040349	0.1407
chr1-87180000-87185000	-0.890579	-0.563448	0.7068	0.840152
chr1-87185000-87190000	-0.883231	-0.488431	1.30803	1.51856
chr1-87315000-87320000	0.402706	-0.274433	-0.039834	0.03723
chr1-87325000-87330000	-0.046988	-0.295259	-0.071576	-0.125773
chr1-87460000-87465000	0.131863	0.0511196	0.0106665	0.0084846
chr1-87500000-87505000	-0.569383	-0.169022	0.047572	-0.048636
chr1-87505000-87510000	-0.383414	-0.440484	0.043953	-0.03731
chr1-87510000-87515000	-0.356629	-0.151469	-0.063105	0.077588
chr1-87565000-87570000	-0.317751	-0.371813	0.669946	0.860942
chr1-87570000-87575000	-0.244205	-0.250385	0.001802	0.126921
chr1-87605000-87610000	-0.486118	-0.36864	1.01297	1.15542
chr1-87610000-87615000	-0.463006	-0.133918	-0.12045	0.08225
chr1-87655000-87660000	-0.488491	-0.331949	0.029017	0.018544
chr1-87660000-87665000	-0.373158	-0.272847	0.302931	0.713185
chr1-87665000-87670000	-0.84068	-0.426055	-0.034467	0.201216
chr1-87680000-87685000	-0.139128	-0.41019	0.124312	0.505063
chr1-87695000-87700000	-0.777392	-0.451741	0.756771	1.0286
chr1-87700000-87705000	-0.459333	-0.565085	0.042015	0.184247
chr1-87705000-87710000	-0.45696	-0.531517	0.123213	0.027519
chr1-87710000-87715000	-0.64423	-0.45645	0.039426	0.053219
chr1-87715000-87720000	-0.591959	-0.533154	-0.02296	-0.164025
chr1-87720000-87725000	-0.476398	-0.469293	0.112804	-0.14127
chr1-87810000-87815000	-0.645532	-0.438898	0.097869	0.6464
chr1-87845000-87850000	-0.022268	-0.154643	-0.059487	-0.007052
chr1-87885000-87890000	-0.127881	-0.209037	-0.028842	0.158405
chr1-88110000-88115000	2.84464	0.493745	0.013051	-0.041133
chr1-88120000-88125000	0.04967	-0.047745	0.67195	1.06157
chr1-88185000-88190000	0.401633	-0.042935	-0.078882	-0.041133
chr1-88195000-88200000	-0.197217	0.032183	-0.01533	0.043998
chr1-88205000-88210000	-0.070865	0.091285	0.01221	-0.004844
chr1-88215000-88220000	2.09725	1.41931	0.45631	1.76296
chr1-88255000-88260000	-0.84864	-0.63746	0.01232	-0.31126
chr1-88260000-88265000	-1.09659	-0.9652	-0.21227	-0.05268
chr1-88265000-88270000	-1.82546	-1.54011	-0.02816	0.03245
chr1-88270000-88275000	0.80075	-0.70202	-0.03358	0.055384
chr1-88275000-88280000	1.09309	-0.05502	1.53898	1.37952
chr1-88280000-88285000	-0.17134	-0.1284	0.78701	1.12077
chr1-88285000-88290000	-0.3502	-0.07247	4.07618	5.36655
chr1-88290000-88295000	0.44296	0.78495	1.84725	2.44748
chr1-88300000-88305000	0.33353	1.13828	1.16849	1.15888
chr1-88315000-88320000	-0.339563	0.030597	0.498819	0.402329
chr1-88345000-88350000	0.056788	0.21911	0.031023	-0.029316
chr1-88365000-88370000	0.46653	0.15837	0.48757	1.29307
chr1-88370000-88375000	-0.105533	0.326108	0.090888	-0.084925
chr1-88380000-88385000	0.420536	0.059253	-0.086187	-0.127982
chr1-88435000-88440000	-0.294639	-0.140314	0.015573	-0.020341
chr1-88440000-88445000	-0.216119	-0.143487	0.000122	-0.00926
chr1-88455000-88460000	-0.493465	-0.258468	0.770536	1.07191
chr1-88460000-88465000	-0.435684	-0.263278	0.245139	0.202934
chr1-88465000-88470000	0.711351	-0.252021	0.134138	0.213626
chr1-88470000-88475000	-0.22163	-0.074765	0.348254	0.487951
chr1-88500000-88505000	-0.399716	-0.159452	0.018418	0.04733
chr1-88510000-88515000	-0.216119	-0.135454	0.009948	-0.156276
chr1-88525000-88530000	-0.032523	0.134372	0.280311	0.282033
chr1-88555000-88560000	-0.098186	-0.122712	-0.022377	0.140455
chr1-88560000-88565000	-0.517113	-0.165849	0.711771	0.861534
chr1-88590000-88595000	-0.551245	-0.207348	-0.10752	0.000451
chr1-88595000-88600000	-0.071937	-0.126036	-0.091161	-0.026721
chr1-88620000-88625000	-0.329844	-0.103573	0.083583	-0.022058
chr1-88645000-88650000	-0.372394	-0.041197	-0.016752	-0.026617
chr1-88665000-88670000	-0.165149	-0.18335	0.05378	0.250794
chr1-88715000-88720000	-0.003364	-0.15628	0.010463	0.188909
chr1-88720000-88725000	-0.228976	0.057768	-0.067632	-0.00558
chr1-88750000-88755000	0.326025	-0.250536	0.276041	0.619816
chr1-88755000-88760000	0.912555	0.088163	0.273196	0.792293
chr1-88795000-88800000	-0.185124	-0.312812	0.046474	-0.083208
chr1-88805000-88810000	0.874977	0.142455	0.635686	0.720198
chr1-88840000-88845000	0.054951	0.044975	0.024558	-0.029316
chr1-88870000-88875000	0.053115	-0.154693	-0.10836	-0.024757
chr1-88875000-88880000	-0.264181	0.035456	0.038329	0.021979
chr1-88900000-88905000	-0.01492	-0.0588	0.084423	0.224952
chr1-88915000-88920000	1.16862	0.410745	-0.142949	-0.007052
chr1-88925000-88930000	0.307121	-0.097076	0.104658	0.644192
chr1-88935000-88940000	-0.15122	0.099318	0.048737	-0.073109
chr1-88950000-88955000	-0.229513	-0.315984	0.000704	-0.10214
chr1-88955000-88960000	0.100411	-0.087508	0.052099	-0.008279
chr1-88960000-88965000	-0.21191	-0.078039	-0.130602	0.01693
chr1-88965000-88970000	-0.27941	-0.090781	0.005678	0.122116
chr1-88990000-88995000	-0.132854	0.137595	-0.089223	0.041544
chr1-88995000-89000000	-0.279945	-0.339983	0.075113	0.046452
chr1-89005000-89010000	-0.03987	-0.226537	0.004323	0.085827
chr1-89010000-89015000	-0.161476	-0.018886	0.03723	-0.108416
chr1-89055000-89060000	0.221482	-0.237693	0.501923	0.86217
chr1-89065000-89070000	-0.309104	-0.317621	-0.119352	0.004867
chr1-89125000-89130000	-0.070865	-0.24414	0.504444	0.590053
chr1-89135000-89140000	-0.713566	-0.584274	0.009948	0.037721
chr1-89175000-89180000	-0.152293	-0.188261	0.338686	0.907185
chr1-89185000-89190000	-0.173032	-0.448518	0.007684	-0.104
chr1-89195000-89200000	1.35039	0.182268	0.480589	0.574305
chr1-89205000-89210000	-0.043543	-0.177005	0.06671	0.225198
chr1-89230000-89235000	-0.370021	-0.331899	0.000704	-0.020832
chr1-89240000-89245000	-0.481908	0.078543	-0.025738	0.085336
chr1-89245000-89250000	0.889664	-0.033316	-0.019016	-0.062171
chr1-89275000-89280000	0.124288	-0.224951	0.329117	0.413999
chr1-89305000-89310000	-0.137828	0.088163	-0.160663	-0.142497
chr1-89320000-89325000	-0.235022	-0.288763	0.769111	0.741978
chr1-89330000-89335000	0.017911	-0.068419	-0.047654	0.122852
chr1-89340000-89345000	-0.307267	-0.306465	1.40332	1.82314
chr1-89345000-89350000	-0.397343	-0.343105	0.045891	0.014476
chr1-89350000-89355000	0.122452	-0.149833	0.12709	0.458429
chr1-89355000-89360000	-0.117089	-0.303141	0.068972	0.080042
chr1-89360000-89365000	-0.192471	-0.101937	0.05378	0.020998
chr1-89365000-89370000	-0.069027	-0.09554	0.136916	0.19911
chr1-89380000-89385000	-0.335353	0.040166	-0.029425	0.041544
chr1-89400000-89405000	-0.213747	-0.020473	0.069812	-0.043096
chr1-89410000-89415000	-0.201654	0.024301	-0.053279	0.104901
chr1-89425000-89430000	0.03054	0.198334	-0.060842	0.006482
chr1-89450000-89455000	-0.376068	0.040216	0.013309	-0.156522
chr1-89455000-89460000	-0.501347	-0.432552	0.031023	0.006482
chr1-89460000-89465000	-0.543898	-0.325554	-0.005246	0.093576
chr1-89475000-89480000	-0.244205	-0.212108	0.044794	-0.149755
chr1-89535000-89540000	-0.549409	-0.643326	-0.184774	-0.093901
chr1-89670000-89675000	-0.288592	-0.630533	0.522999	0.813815
chr1-89675000-89680000	-0.532342	-0.560326	0.859296	1.05333
chr1-89685000-89690000	-0.275737	-0.007731	0.021455	-0.098214
chr1-89725000-89730000	-0.505021	-0.587447	0.212557	0.240695
chr1-89730000-89735000	-0.480072	-0.336709	0.326854	0.601623
chr1-89905000-89910000	0.350969	-0.050817	0.079057	0.284242
chr1-89920000-89925000	-0.76844	-0.440484	-0.002725	0.318568
chr1-89930000-89935000	-0.333517	-0.220141	0.084681	0.13884
chr1-89935000-89940000	-0.314614	-0.335123	0.991376	1.30441
chr1-89940000-89945000	-0.427037	-0.309588	1.74156	2.24458
chr1-89965000-89970000	-0.533643	-0.162625	0.030183	0.105638
chr1-89970000-89975000	-0.730633	-0.036438	-0.041772	0.029482
chr1-90010000-90015000	-0.455123	-0.154693	1.4297	2.03362
chr1-90020000-90025000	-0.051426	-0.041247	0.08132	0.081758
chr1-90055000-90060000	2.83707	0.375688	0.103818	-0.073109
chr1-90060000-90065000	-0.263644	-0.435725	0.188053	0.546503
chr1-90075000-90080000	-0.169895	0.268592	0.122048	-0.190603
chr1-90085000-90090000	0.070717	-0.148246	0.073175	-0.173737
chr1-90090000-90095000	0.147936	0.159956	-0.061424	-0.198842
chr1-90110000-90115000	-0.210074	-0.093954	0.021779	-0.024512
chr1-90170000-90175000	-0.182215	-0.057213	-0.083083	0.08411
chr1-90190000-90195000	-0.242368	-0.394225	-0.026321	0.217694
chr1-90200000-90205000	-0.304895	-0.371914	0.392086	0.24143
chr1-90220000-90225000	-0.436221	-0.197779	0.027404	0.056796
chr1-90270000-90275000	-0.008338	-0.202539	0.303582	0.695487
chr1-90280000-90285000	-0.091604	-0.213745	0.062183	0.347844
chr1-90300000-90305000	0.608655	0.786139	0.185857	0.393354
chr1-90365000-90370000	0.236175	0.322885	0.110541	0.091368
chr1-90370000-90375000	0.205716	0.137595	0.268154	0.433711
chr1-90405000-90410000	0.054416	-0.395811	-0.09627	-0.03682
chr1-90410000-90415000	0.786203	0.294178	-0.076875	-0.051826
chr1-90475000-90480000	-0.105533	0.037044	0.245912	0.781102
chr1-90495000-90500000	1.35459	0.252677	-0.07041	0.028256
chr1-90550000-90555000	0.073318	0.067337	0.18728	0.136141
chr1-90555000-90560000	-0.289129	-0.328726	0.80629	1.04768
chr1-90575000-90580000	-0.179615	-0.260105	0.179907	0.110054
chr1-90590000-90595000	-0.275737	-0.397448	1.29205	1.662
chr1-90595000-90600000	0.193624	0.060891	0.222642	0.323618
chr1-90670000-90675000	-0.138364	0.078493	-0.031621	-0.229836
chr1-90690000-90695000	-0.278109	0.270178	0.01053	0.101569
chr1-90750000-90755000	-0.079284	0.137595	-0.110881	-0.002984
chr1-90765000-90770000	0.029467	0.180732	-0.097111	-0.00877
chr1-90790000-90795000	-0.153593	-0.175417	0.447425	0.651442
chr1-90850000-90855000	-0.026476	-0.002971	-0.006669	0.108337
chr1-90870000-90875000	0.259823	-0.317571	0.515178	1.15002
chr1-90900000-90905000	-0.09344	0.03382	-0.025481	0.014722
chr1-90915000-90920000	0.025029	-0.077888	0.04169	0.043016
chr1-90925000-90930000	-0.541526	-0.323967	0.363123	0.783805
chr1-90980000-90985000	0.027631	-0.303192	0.0296	0.136631
chr1-90995000-91000000	0.316845	-0.130644	-0.055475	-0.024757
chr1-91000000-91005000	0.251172	-0.164161	-0.007184	0.113877
chr1-91020000-91025000	-0.381577	-0.442121	0.526685	0.673222
chr1-91030000-91035000	-0.39367	-0.486794	0.002643	0.114858
chr1-91035000-91040000	-0.411272	-0.536378	0.079057	0.317832
chr1-91060000-91065000	-0.549944	-0.652845	-0.034142	-0.021568
chr1-91065000-91070000	-0.555454	-0.501224	-0.062007	-0.021323
chr1-91125000-91130000	0.051278	-0.143487	0.298215	0.972258
chr1-91180000-91185000	-0.720908	-0.242452	-0.008607	-0.049373
chr1-91230000-91235000	-0.01913	-0.194606	0.031864	-0.149019
chr1-91365000-91370000	-0.87535	-0.568259	0.636521	0.90866
chr1-91405000-91410000	-0.088466	-0.307951	0.008267	0.042526
chr1-91440000-91445000	-0.664973	-0.288813	0.028244	-0.044077
chr1-91445000-91450000	0.131404	-0.226487	0.0563	0.554641
chr1-91470000-91475000	0.760943	0.364234	-0.051205	-0.023879
chr1-91475000-91480000	1.74198	0.357888	0.157544	0.618243
chr1-91480000-91485000	-0.308568	-0.411777	0.528041	0.648846
chr1-91560000-91565000	-0.38946	-0.440484	-0.009773	0.297776
chr1-91565000-91570000	-0.005966	0.32775	-0.044876	0.086563
chr1-91655000-91660000	-0.531273	0.204731	0.047315	0.058023
chr1-91660000-91665000	-0.314614	0.139182	0.262271	0.362115
chr1-91670000-91675000	-0.139664	-0.004507	0.022878	0.063563
chr1-91680000-91685000	0.535866	-0.046108	0.341207	0.600886
chr1-91685000-91690000	-0.264716	-0.354362	0.283862	0.522522
chr1-91770000-91775000	-0.466679	-0.055627	0.003998	-0.119743
chr1-91780000-91785000	0.025793	0.180782	-0.046814	-0.072618
chr1-91815000-91820000	-0.647903	-0.122662	0.622756	0.76585
chr1-91820000-91825000	-0.630836	-0.014076	0.150429	0.08225
chr1-91895000-91900000	0.003218	-0.269624	0.39008	0.463233
chr1-91900000-91905000	-0.109206	-0.355848	-0.008865	-0.029316
chr1-92015000-92020000	-0.449613	-0.413414	0.095348	0.305279
chr1-92020000-92025000	-0.363211	-0.28569	0.031864	-0.080121
chr1-92030000-92035000	-0.453286	-0.266451	-0.101055	-0.145932
chr1-92045000-92050000	-0.270226	-0.129158	-0.019016	-0.063643
chr1-92050000-92055000	-0.411272	-0.472466	-0.175274	-0.044814
chr1-92100000-92105000	-0.528669	-0.445295	-0.038927	0.013494
chr1-92210000-92215000	-0.148848	0.315002	-0.054959	-0.029071
chr1-92220000-92225000	0.867629	0.489138	0.018093	0.019525
chr1-92265000-92270000	-0.027241	-0.113042	0.031023	0.005991
chr1-92270000-92275000	-0.296475	-0.215331	0.121208	0.162719
chr1-92275000-92280000	0.023956	0.129613	0.437016	0.324211
chr1-92360000-92365000	-0.586449	-0.456501	0.640726	0.790323
chr1-92370000-92375000	-0.402853	-0.058749	-0.058063	-0.015783
chr1-92375000-92380000	-0.455123	-0.319157	-0.09543	-0.081838
chr1-92395000-92400000	-0.503184	-0.153056	-0.05664	0.114123
chr1-92405000-92410000	-0.401776	-0.232833	0.002643	-0.130435
chr1-92410000-92415000	-0.301758	-0.073279	-0.016359	-0.008137
chr1-92430000-92435000	-0.369485	-0.098764	-0.06873	-0.291722
chr1-92435000-92440000	-0.642393	-0.509156	-0.017593	-0.093655
chr1-92450000-92455000	-0.451986	-0.386242	0.548271	0.758696
chr1-92520000-92525000	-0.495837	-0.269675	0.358338	0.590053
chr1-92610000-92615000	-0.157039	-0.194657	0.749981	1.12923
chr1-92625000-92630000	0.16944	-0.007832	-0.083923	-0.169074
chr1-92760000-92765000	-0.320124	0.215886	-0.004663	-0.014556
chr1-92775000-92780000	-0.266781	0.128127	-0.112304	-0.09292
chr1-92830000-92835000	-0.610862	-0.485208	0.787091	1.21951
chr1-92920000-92925000	-0.281782	-0.199366	-0.062007	-0.015046
chr1-92930000-92935000	-0.564638	-0.45169	0.087202	-0.054667
chr1-92970000-92975000	-0.04117	-0.153005	0.058564	-0.038291
chr1-93100000-93105000	-0.283083	-0.482035	-0.127755	0.029973
chr1-93195000-93200000	4.24071	0.621616	0.257745	0.489178
chr1-93200000-93205000	-0.247878	-0.121075	-0.007767	0.105638
chr1-93265000-93270000	0.077528	-0.15152	-0.148831	-0.136711
chr1-93540000-93545000	-0.320124	-0.49805	0.126833	0.177337
chr1-93590000-93595000	0.350436	0.088062	0.210226	0.636296
chr1-93600000-93605000	-0.38946	-0.208935	0.152367	0.078917
chr1-93605000-93610000	-0.410736	-0.299969	0.064446	0.037721
chr1-93635000-93640000	-0.594332	-0.309639	0.011045	-0.017152
chr1-93645000-93650000	-0.434384	-0.220192	0.117847	-0.035102
chr1-93655000-93660000	-0.300685	-0.418173	0.029017	0.138349
chr1-93660000-93665000	-0.064818	-0.359121	0.10039	0.290272
chr1-93665000-93670000	-0.437521	-0.10035	0.376567	0.576513
chr1-93685000-93690000	-0.626627	-0.652895	0.243717	0.350297
chr1-93790000-93795000	-0.256298	-0.218554	0.060502	0.102551
chr1-93890000-93895000	0.982113	0.068823	0.455895	0.601029
chr1-93960000-93965000	1.68551	0.28282	0.149141	0.476665
chr1-94035000-94040000	-0.397343	-0.116315	0.607043	0.791065
chr1-94135000-94140000	-0.029387	-0.129209	-0.007252	0.098482
chr1-94140000-94145000	0.117169	-0.038226	0.059729	-0.058347
chr1-94200000-94205000	0.62464	-0.014177	-0.134477	-0.059084
chr1-94205000-94210000	0.311021	0.155097	-0.037246	0.012513
chr1-94470000-94475000	0.068572	0.076806	0.018934	-0.007788
chr1-95395000-95400000	-0.102931	-0.138778	0.126833	0.24599
chr1-95435000-95440000	0.05097	0.127875	-0.051857	-0.023285
chr1-95450000-95455000	0.331225	0.132685	-0.1851	-0.048882
chr1-95760000-95765000	0.124516	-0.03664	0.665741	0.637665
chr1-95765000-95770000	0.221173	0.145426	0.244557	0.062684
chr1-95970000-95975000	0.0352046	0.255649	0.095931	0.310574
chr1-96445000-96450000	0.16523	0.038428	-0.079396	0.08411
chr1-96785000-96790000	0.037577	0.00972	0.187213	0.188418
chr1-96800000-96805000	0.011328	-0.130796	0.358081	0.440969
chr1-97255000-97260000	0.153674	0.078392	-0.01087	-0.034857
chr1-97440000-97445000	-0.032296	0.150237	-0.166219	-0.014556
chr1-97495000-97500000	0.193853	0.113445	-0.162018	-0.10263
chr1-97615000-97620000	0.551097	0.161544	-0.049918	-0.085416
chr1-97645000-97650000	-0.017294	-0.28569	0.525844	0.74408
chr1-97695000-97700000	-0.112651	0.095995	-0.025481	-0.072618
chr1-97700000-97705000	-0.02334	-0.140364	0.052681	-0.113711
chr1-97800000-97805000	0.463086	0.043288	0.125667	0.142766
chr1-97870000-97875000	-0.180687	-0.089296	-0.020046	-0.062764
chr1-97875000-97880000	0.402933	-0.033417	0.350776	0.439109
chr1-98030000-98035000	-0.095049	-0.001435	-0.177211	-0.277941
chr1-98070000-98075000	-0.321197	-0.094055	0.508388	0.751198
chr1-98135000-98140000	-0.000228	0.108787	-0.061424	0.013249
chr1-98145000-98150000	0.161557	-0.16119	0.56153	0.48143
chr1-98280000-98285000	0.51222	0.401025	-0.196024	-0.041869
chr1-98440000-98445000	0.267398	0.048047	0.110799	0.372214
chr1-98745000-98750000	-0.0748466	0.102289	-0.11263	0.104268
chr1-99210000-99215000	0.17074	0.119892	-0.068148	-0.045059
chr1-99390000-99395000	0.064362	0.193322	-0.068148	-0.059329
chr1-99770000-99775000	-0.082193	-0.081313	0.104076	0.201952
chr1-99935000-99940000	0.099567	0.25089	-0.030198	0.01055
chr1-100265000-100270000	0.106913	0.25089	-0.026837	-0.079139
chr1-100270000-100275000	0.185206	0.094408	-0.124651	-0.165742
chr1-100300000-100305000	0.062526	0.188614	-0.038344	-0.079139
chr1-100365000-100370000	-0.0651271	0.099117	-0.126074	-0.094146
chr1-100550000-100555000	0.213827	0.230165	-0.03692	-0.006561
chr1-100555000-100560000	0.292883	-0.098915	0.402753	0.403556
chr1-100885000-100890000	0.060689	0.083202	0.019516	-0.062171
chr1-101435000-101440000	0.151302	0.108686	0.129353	0.200726
chr1-101625000-101630000	-0.06459	-0.074967	0.12347	0.045225
chr1-101680000-101685000	-0.009183	-0.127673	-0.102478	0.11535
chr1-101900000-101905000	0.64171	0.247716	0.006004	0.337151
chr1-101905000-101910000	-0.115024	0.057616	0.011113	0.077588
chr1-101915000-101920000	2.79367	0.552747	-0.135386	0.310328
chr1-102145000-102150000	2.65078	0.506487	-0.1946	-0.179031
chr1-102205000-102210000	0.190178	-0.084485	-0.102152	-0.119252
chr1-102350000-102355000	0.142118	0.172599	-0.093166	-0.09292
chr1-102375000-102380000	0.111123	-0.118053	0.181913	0.337009
chr1-102710000-102715000	0.141582	0.14384	0.007427	-0.172019
chr1-102875000-102880000	0.082501	0.151874	-0.08334	-0.050599
chr1-103140000-103145000	0.095357	0.113495	-0.127755	-0.059084
chr1-103695000-103700000	-0.031759	0.115132	-0.068988	-0.078404
chr1-103720000-103725000	0.0467607	-0.138879	0.262271	0.379329
chr1-103760000-103765000	0.048369	0.075219	0.24682	0.266291
chr1-103780000-103785000	0.137908	0.124651	0.176289	0.314254
chr1-103985000-103990000	0.149464	0.139081	0.092827	0.384624
chr1-104120000-104125000	0.12398	-0.055829	-0.037246	0.063318
chr1-104225000-104230000	0.157347	0.207753	0.016413	-0.043096
chr1-104755000-104760000	0.11847	0.00972	-0.075195	-0.052562
chr1-104940000-104945000	0.018675	0.076806	-0.066209	0.178952
chr1-104975000-104980000	0.057553	0.059253	-0.073257	0.092103
chr1-105000000-105005000	0.213827	0.078442	-0.116506	0.053115
chr1-105025000-105030000	2.28046	0.239784	0.071236	0.143644
chr1-105075000-105080000	0.853929	0.161493	-0.048237	-0.014556
chr1-105240000-105245000	0.036277	0.193423	-0.078299	0.011532
chr1-105300000-105305000	0.089084	-0.14671	-0.024058	0.113386
chr1-105360000-105365000	-0.115788	-0.084435	0.594881	0.734223
chr1-105445000-105450000	0.061226	0.075219	-0.113985	0.120153
chr1-105500000-105505000	-0.209309	-0.065297	0.077118	-0.129699
chr1-105805000-105810000	-0.312241	0.126439	0.099034	0.05052
chr1-105825000-105830000	-0.667342	-0.41495	0.096771	-0.012593
chr1-105900000-105905000	-0.33719	-0.200953	0.520478	0.711473
chr1-105905000-105910000	-0.439894	-0.173882	0.068905	0.347844
chr1-105910000-105915000	-0.168059	0.15832	-0.105582	0.03723
chr1-105945000-105950000	-0.266017	-0.344743	0.056882	-0.001512
chr1-105960000-105965000	-0.31515	-0.113193	-0.013067	-0.160693
chr1-105965000-105970000	-0.104769	-0.114779	0.006328	-0.044322
chr1-106050000-106055000	-0.289665	-0.456551	0.249084	0.222744
chr1-106055000-106060000	0.164466	0.046511	-0.083083	-0.071637
chr1-106070000-106075000	-0.320124	-0.196243	0.568766	0.727953
chr1-106345000-106350000	0.063062	0.019239	0.053454	0.470982
chr1-106420000-106425000	0.107986	0.150287	-0.00324	0.014476
chr1-106475000-106480000	0.019748	0.048098	0.045376	-0.106945
chr1-106490000-106495000	0.994746	0.361211	-0.033884	-0.008033
chr1-106495000-106500000	-0.078747	0.073683	0.02876	-0.083453
chr1-106795000-106800000	-0.037805	-0.175519	-0.017593	0.045715
chr1-106800000-106805000	1.51033	0.500091	-0.043968	0.184492
chr1-106880000-106885000	-0.004974	0.051271	0.317868	0.265903
chr1-107010000-107015000	0.178622	0.064013	0.298797	0.395808
chr1-107240000-107245000	0.546889	0.071996	0.20551	0.361133
chr1-107250000-107255000	0.185206	0.365921	-0.033302	0.034041
chr1-107345000-107350000	-0.035969	0.012944	-0.027677	-0.059084
chr1-107380000-107385000	-0.014156	0.25094	0.163684	0.066262
chr1-107385000-107390000	0.030767	0.37549	0.205767	0.144381
chr1-107595000-107600000	-0.050662	-0.11483	0.150171	0.208965
chr1-107960000-107965000	0.266633	0.062477	0.090306	0.062684
chr1-108045000-108050000	0.252705	0.121529	-0.090388	-0.185063
chr1-108545000-108550000	3.3668	0.648688	0.095605	0.183368
chr1-108770000-108775000	0.026021	-0.118103	-0.06873	-0.091202
chr1-108820000-108825000	0.093521	-0.092519	-0.035307	0.049047
chr1-108825000-108830000	-0.029387	-0.124349	0.272938	0.398404
chr1-109080000-109085000	0.0583167	0.008033	-0.12045	-0.070164
chr1-109270000-109275000	0.143954	0.091134	-0.063105	-0.04604
chr1-109830000-109835000	-0.089539	0.081564	-0.006343	0.102306
chr1-109910000-109915000	0.156811	5e-05	-0.125491	-0.236358
chr1-109930000-109935000	0.0698728	0.052757	-0.319956	-0.165498
chr1-109985000-109990000	0.112424	-0.009519	-0.013391	0.194203
chr1-109995000-110000000	-0.009183	0.170961	-0.138679	-0.101649
chr1-110485000-110490000	0.0309949	-0.0207248	-0.178309	0.03355
chr1-110530000-110535000	-0.004437	0.142304	0.067292	0.178706
chr1-111240000-111245000	0.062526	0.15346	0.145386	0.327298
chr1-111810000-111815000	0.2175	-0.113294	0.009948	0.039194
chr1-111840000-111845000	-0.057244	-0.068571	0.104917	0.225198
chr1-111860000-111865000	-0.1363	-0.191535	0.449688	0.580094
chr1-112375000-112380000	-0.227675	-0.199467	1.42549	1.98036
chr1-112380000-112385000	-0.183824	-0.194707	0.515435	0.616628
chr1-112385000-112390000	0.051506	-0.17557	0.574976	0.697448
chr1-112415000-112420000	0.088011	-0.02702	0.051326	-0.011959
chr1-112425000-112430000	-0.249487	0.105614	0.075437	-0.179031
chr1-112450000-112455000	0.656939	0.226941	0.64215	1.17769
chr1-112455000-112460000	0.187042	0.040116	0.294014	0.575285
chr1-112635000-112640000	-0.083493	0.008134	-0.143789	-0.171773
chr1-112700000-112705000	0.052806	-0.019088	-0.054959	0.135896
chr1-112755000-112760000	0.190178	0.030496	-0.074354	-0.052072
chr1-112870000-112875000	-0.068263	0.147114	0.207515	0.043016
chr1-113155000-113160000	0.172577	0.242856	-0.01533	-0.075071
chr1-113245000-113250000	0.088011	0.046461	0.448265	0.610843
chr1-113410000-113415000	0.05518	0.169425	-0.003822	-0.124895
chr1-113430000-113435000	-0.022039	0.068823	-0.106096	-0.195264
chr1-113525000-113530000	-0.024413	0.201356	0.030183	0.108092
chr1-113730000-113735000	0.362756	0.226941	-0.017593	-0.05158
chr1-113830000-113835000	-0.077983	0.104027	-0.034724	-0.107926
chr1-113835000-113840000	0.148164	0.329181	0.012726	0.353875
chr1-114295000-114300000	-0.0073465	0.121478	0.087527	0.138104
chr1-114305000-114310000	0.15551	0.11196	-0.215419	-0.082329
chr1-114525000-114530000	-0.046988	0.151924	-0.059162	-0.129944
chr1-114725000-114730000	0.0893117	0.132634	-0.090646	0.004274
chr1-114755000-114760000	0.120307	0.172548	-0.051598	-0.034611
chr1-114960000-114965000	-0.0304581	-0.015864	0.145386	0.304053
chr1-115270000-115275000	0.074082	0.258872	0.013891	0.056796
chr1-115290000-115295000	0.000536	0.183753	-0.149088	-0.138429
chr1-115530000-115535000	0.116633	0.258872	-0.100472	-0.076931
chr1-115600000-115605000	0.10324	0.083202	0.02876	0.060477
chr1-115645000-115650000	0.105077	0.081564	-0.080819	0.080532
chr1-115670000-115675000	-0.003137	0.286044	-0.033559	-0.132889
chr1-115675000-115680000	0.072245	-0.033417	0.023203	-0.080611
chr1-115680000-115685000	0.019975	0.012893	-0.159754	-0.002984
chr1-115685000-115690000	0.137908	0.051221	0.022878	-0.084435
chr1-115875000-115880000	0.10745	-0.039812	-0.015587	0.091368
chr1-116035000-116040000	0.024185	0.327543	-0.108943	-0.085907
chr1-116125000-116130000	0.122679	0.349905	-0.153872	0.029237
chr1-116310000-116315000	0.043624	0.003324	0.022038	0.150412
chr1-116365000-116370000	-0.015993	0.060891	-0.109716	-0.053053
chr1-116400000-116405000	0.060689	0.279597	-0.0024	0.045858
chr1-116475000-116480000	-0.060917	0.033668	0.270675	0.606427
chr1-116735000-116740000	0.0698728	0.0687222	-0.06194	-0.132398
chr1-116845000-116850000	0.115333	0.322784	-0.033044	-0.072372
chr1-117120000-117125000	0.108751	0.00967	-0.13506	-0.001512
chr1-117245000-117250000	-0.031759	0.11677	-0.031038	0.040317
chr1-117350000-117355000	-0.071937	-0.03178	0.109633	0.671256
chr1-117355000-117360000	-0.093213	0.040116	-0.009447	0.108337
chr1-117375000-117380000	0.23824	0.040015	-0.071251	0.075625
chr1-117410000-117415000	0.099567	-0.185138	0.197622	0.716525
chr1-117465000-117470000	0.493317	-0.012591	-0.188461	-0.079139
chr1-117500000-117505000	0.109286	0.049685	-0.041189	-0.176578
chr1-117515000-117520000	0.097195	-0.079726	0.329117	0.334801
chr1-117520000-117525000	-0.101632	-0.019038	-0.100214	-0.181137
chr1-118000000-118005000	0.823469	0.239684	0.073432	0.009426
chr1-118010000-118015000	0.127425	0.100754	0.245139	0.525119
chr1-118275000-118280000	-0.158876	-0.108485	0.267896	0.288801
chr1-118310000-118315000	-0.028314	-0.125986	0.095348	0.016438
chr1-118320000-118325000	-0.629	-0.529981	1.43752	1.92327
chr1-118465000-118470000	-0.679434	-0.416637	0.039426	0.313764
chr1-118525000-118530000	-0.2064	-0.057314	0.281599	0.540718
chr1-118620000-118625000	-0.269153	-0.073178	0.012469	0.008199
chr1-118680000-118685000	-0.375531	-0.274433	-0.001044	-0.084189
chr1-118720000-118725000	-0.261271	-0.27602	-0.014815	-0.122441
chr1-118820000-118825000	0.09513	-0.185037	0.6607	1.10192
chr1-118840000-118845000	-0.560965	-0.164211	-0.058904	0.125693
chr1-118845000-118850000	-0.661295	-0.271261	-0.125491	0.040073
chr1-118865000-118870000	-0.505021	-0.301505	0.015573	-0.023776
chr1-118875000-118880000	-0.520786	-0.117851	0.036065	0.021489
chr1-118915000-118920000	-0.244742	-0.162625	-0.040932	-0.051826
chr1-119010000-119015000	-0.729332	-0.159352	0.063347	-0.013819
chr1-119030000-119035000	-0.723285	-0.192919	0.144546	0.119663
chr1-119045000-119050000	-0.250788	-0.429379	-0.033044	-0.057121
chr1-119050000-119055000	-0.489791	-0.400622	0.246238	0.248443
chr1-119085000-119090000	0.018984	-0.14661	0.768276	0.733243
chr1-119090000-119095000	-0.20089	-0.510843	0.658441	0.985797
chr1-119120000-119125000	-0.128645	-0.023746	0.057141	0.072784
chr1-119150000-119155000	-0.343236	-0.13704	0.376893	0.528799
chr1-119180000-119185000	-0.272064	0.043389	0.102978	-0.017499
chr1-119245000-119250000	0.099876	-0.009317	-0.011128	-0.04604
chr1-119250000-119255000	-0.318288	-0.140314	0.061667	-0.044814
chr1-119255000-119260000	-0.401016	-0.143387	0.156636	0.01374
chr1-119260000-119265000	0.594723	-0.071542	0.016995	0.008199
chr1-119300000-119305000	-0.615607	-0.031679	-0.162601	-0.072863
chr1-119305000-119310000	-0.03566	-0.116315	0.010205	-0.120478
chr1-119320000-119325000	-0.220557	0.096146	-0.145469	0.144135
chr1-119345000-119350000	-0.659459	-0.42457	0.308624	0.55734
chr1-119355000-119360000	0.371711	-0.026919	-0.087284	-0.15824
chr1-119375000-119380000	0.437911	0.155197	0.002384	-0.094146
chr1-119435000-119440000	-0.259435	-0.101937	0.241196	0.370599
chr1-119440000-119445000	-0.554918	-0.119387	-0.015912	0.07401
chr1-119495000-119500000	-0.601679	-0.525172	0.062183	0.164191
chr1-119500000-119505000	-0.627163	-0.506033	-0.026321	-0.099932
chr1-119520000-119525000	-0.796831	-0.496363	0.059404	-0.09846
chr1-119525000-119530000	-0.201118	-0.24409	0.08746	0.010898
chr1-119530000-119535000	-0.232649	-0.558689	0.018093	0.023696
chr1-119645000-119650000	-0.241604	-0.141952	-0.116248	-0.027109
chr1-119650000-119655000	-0.274973	-0.264966	0.152624	0.358537
chr1-119855000-119860000	0.56449	0.108787	0.240871	0.583041
chr1-119900000-119905000	-0.538388	-0.421346	0.039426	-0.049127
chr1-119905000-119910000	-0.32617	-0.28564	0.019191	0.001923
chr1-119910000-119915000	-0.434384	-0.41019	0.0296	0.009672
chr1-119975000-119980000	-0.2752	0.019491	-0.10836	-0.032649
chr1-119985000-119990000	-0.098186	-0.038075	0.056558	0.075728
chr1-119995000-120000000	-0.10186	-0.381433	0.272938	0.234664
chr1-120005000-120010000	-0.373158	-0.387778	0.132199	-0.013574
chr1-120090000-120095000	0.103549	-0.143538	0.917225	1.24129
chr1-120095000-120100000	-0.10186	-0.298433	1.12404	1.06082
chr1-120100000-120105000	-0.528669	-0.252021	-0.089548	0.064299
chr1-120110000-120115000	-0.23395	-0.062023	-0.066792	-0.169566
chr1-120115000-120120000	-0.744028	-0.593843	0.036905	0.10206
chr1-120125000-120130000	-0.397343	-0.125885	-0.193503	0.026538
chr1-120135000-120140000	-0.272064	-0.087608	-0.096013	0.033305
chr1-120190000-120195000	-0.118925	-0.185037	0.194261	0.745792
chr1-120195000-120200000	-0.667878	-0.42462	0.718305	1.00487
chr1-120215000-120220000	-0.198518	-0.301606	0.145969	-0.020341
chr1-120250000-120255000	-0.277573	-0.266451	0.345733	0.514529
chr1-120275000-120280000	-0.316451	-0.389466	0.077376	0.145607
chr1-120285000-120290000	-0.349282	-0.092418	-0.09627	-0.081838
chr1-120290000-120295000	-0.09214	0.001889	0.026496	-0.058593
chr1-120295000-120300000	-0.013621	-0.098814	0.570775	0.797335
chr1-120335000-120340000	-0.582776	-0.205813	0.525004	0.527081
chr1-120340000-120345000	-0.33719	-0.386242	0.176871	0.06847
chr1-120445000-120450000	0.139517	0.310042	-0.118186	-0.093901
chr1-120565000-120570000	0.363828	0.132836	0.00458	0.069942
chr1-120590000-120595000	-0.490328	-0.06847	0.500567	0.535566
chr1-120595000-120600000	-0.163849	-0.237643	0.122373	0.252021
chr1-120600000-120605000	-0.657622	-0.448518	-0.027419	-0.028581
chr1-120615000-120620000	-0.047752	0.067337	0.508388	0.527188
chr1-120640000-120645000	-0.082957	-0.24414	0.10886	-0.015537
chr1-120665000-120670000	-0.160712	-0.186624	0.395448	0.488442
chr1-120685000-120690000	0.183905	0.008235	0.513755	0.314008
chr1-120695000-120700000	-0.099486	0.20468	0.319616	0.423121
chr1-120700000-120705000	0.069645	0.508124	0.022878	0.07033
chr1-120705000-120710000	0.106149	0.059354	-0.006343	-0.099687
chr1-120735000-120740000	-0.134154	0.500193	0.027404	-0.150736
chr1-120795000-120800000	0.102476	0.607186	0.193162	0.106865
chr1-120810000-120815000	0.427118	-0.039711	0.129935	0.137368
chr1-120870000-120875000	0.071481	0.263732	0.103818	-0.027599
chr1-120920000-120925000	0.117169	0.167889	0.022038	-0.094882
chr1-120985000-120990000	-0.040406	0.088062	-0.067375	0.065771
chr1-121010000-121015000	0.001608	0.179045	-0.041447	-0.06855
chr1-121050000-121055000	-0.365047	0.076906	0.141185	0.207738
chr1-121065000-121070000	-0.216656	-0.042885	0.123729	-0.055894
chr1-121150000-121155000	0.007655	0.528899	-0.104674	-0.088605
chr1-121185000-121190000	-0.178315	-0.154744	0.323235	0.685878
chr1-121190000-121195000	-0.040406	0.155097	0.081578	0.159632
chr1-121245000-121250000	-0.006274	-0.041349	0.23919	0.35363
chr1-121320000-121325000	-0.552318	-0.026969	0.19342	0.050765
chr1-121365000-121370000	0.166839	0.119993	0.02346	0.279825
chr1-121385000-121390000	-0.343772	-0.175519	0.406954	0.639625
chr1-121390000-121395000	-0.056707	-0.145175	0.096188	-0.01112
chr1-121525000-121530000	-0.128645	0.105614	0.124053	0.323127
chr1-121620000-121625000	0.242986	0.100754	0.194911	0.377754
chr1-121625000-121630000	0.29342	0.057616	0.476713	0.545665
chr1-121695000-121700000	0.224083	-0.050867	0.236669	0.428171
chr1-121705000-121710000	-0.186962	0.128026	-0.151094	-0.007298
chr1-121785000-121790000	0.126889	0.391506	0.045959	-0.076544
chr1-121795000-121800000	-0.014156	-0.197881	0.044535	0.04733
chr1-121800000-121805000	-0.048289	-0.16114	0.540455	0.752072
chr1-121830000-121835000	0.021047	-0.055728	0.052681	-0.025739
chr1-121915000-121920000	0.069109	0.290853	-0.052439	-0.010241
chr1-122005000-122010000	-0.095049	0.11672	0.324657	0.492264
chr1-122055000-122060000	0.035741	0.022462	0.202988	0.322391
chr1-122115000-122120000	-0.115024	0.081564	0.03555	-0.095618
chr1-122135000-122140000	0.164694	0.00486	0.061993	0.116473
chr1-122165000-122170000	-0.033595	0.180631	0.020614	0.007218
chr1-122255000-122260000	-0.151529	0.271664	-0.04371	0.067631
chr1-122270000-122275000	-0.085866	0.099167	0.035807	-0.10263
chr1-122330000-122335000	0.053343	0.204629	-0.024898	-0.16697
chr1-122345000-122350000	0.04546	0.196597	-0.054635	-0.004456
chr1-122350000-122355000	-0.116861	0.032082	0.30384	0.484761
chr1-122435000-122440000	-0.174641	-0.196344	0.233891	0.514037
chr1-122635000-122640000	0.295256	0.222131	0.129935	0.521787
chr1-122660000-122665000	0.052806	0.087961	-0.162018	-0.050354
chr1-122665000-122670000	0.204644	0.180681	-0.118186	0.026538
chr1-122705000-122710000	0.021811	0.218908	0.000122	-0.128718
chr1-122745000-122750000	0.008419	0.209339	-0.102994	0.061354
chr1-122840000-122845000	0.17625	0.100703	-0.155296	-0.029316
chr1-122845000-122850000	0.049133	0.226941	0.019516	-0.029807
chr1-122985000-122990000	-0.055408	0.247666	-0.102735	-0.110134
chr1-123000000-123005000	0.164694	0.003273	0.147325	0.290028
chr1-123320000-123325000	-0.003137	0.386646	-0.088057	-0.074336
chr1-123375000-123380000	0.164694	0.163029	0.011113	-0.000531
chr1-123385000-123390000	-0.008647	0.281334	-0.122971	-0.088361
chr1-123410000-123415000	-0.0748466	0.1071	0.050417	0.014966
chr1-123430000-123435000	-0.095585	0.356301	-0.089805	0.020506
chr1-123555000-123560000	-0.168595	0.234924	0.000122	-0.143724
chr1-123905000-123910000	0.128189	0.266855	-0.088383	0.005991
chr1-123960000-123965000	0.157347	0.252476	-0.008865	-0.129699
chr1-123970000-123975000	-0.029922	0.139132	0.438696	0.77409
chr1-123975000-123980000	-0.01653	-0.042935	0.052424	0.100588
chr1-124035000-124040000	0.085638	0.207753	-0.038927	-0.003229
chr1-124100000-124105000	0.259515	0.062427	0.31761	0.337499
chr1-124295000-124300000	0.019975	0.057616	0.138922	0.201952
chr1-124330000-124335000	0.101404	0.134271	-0.065626	0.034041
chr1-124340000-124345000	0.21329	0.191787	0.071819	-0.088605
chr1-124425000-124430000	0.057016	0.11672	-0.063688	0.028991
chr1-124450000-124455000	-0.263417	0.204579	0.158832	0.312046
chr1-124515000-124520000	0.002909	0.335526	-0.119285	-0.032751
chr1-124555000-124560000	-0.118697	-0.055778	0.119012	0.114858
chr1-124600000-124605000	0.298929	0.072097	0.056042	-0.094636
chr1-124650000-124655000	0.018138	0.305181	0.14933	0.077343
chr1-124665000-124670000	0.072245	0.313164	-0.01533	-0.07041
chr1-124670000-124675000	0.058853	0.115132	0.400231	0.702252
chr1-124715000-124720000	-0.273135	0.001788	0.727875	0.675915
chr1-124730000-124735000	-0.039642	0.110373	-0.017851	0.00501
chr1-124785000-124790000	-0.060917	-0.130796	-0.059744	0.029237
chr1-124845000-124850000	-0.048824	0.218959	-0.12129	0.112651
chr1-125070000-125075000	-0.008111	0.167839	-0.114825	0.053115
chr1-125230000-125235000	0.262425	0.228578	0.388724	0.221272
chr1-125345000-125350000	0.718392	0.238096	0.006139	-0.0043136
chr1-125370000-125375000	-0.075611	-0.162675	0.425509	0.550572
chr1-125380000-125385000	-0.25186	-0.148347	0.025981	0.014476
chr1-125490000-125495000	0.68242	-0.164313	0.106597	0.036249
chr1-125505000-125510000	-0.236095	-0.252122	0.065354	0.003784
chr1-125525000-125530000	0.059389	-0.036589	-0.181156	0.11584
chr1-125535000-125540000	0.245358	-0.148297	-0.011968	0.03355
chr1-125645000-125650000	-0.100559	0.017804	0.181072	0.345391
chr1-125650000-125655000	0.1474	0.044975	-0.066792	0.127166
chr1-125660000-125665000	0.220409	0.145578	0.138339	0.276003
chr1-125665000-125670000	0.022884	-0.084485	0.308366	0.289045
chr1-125670000-125675000	-0.338262	-0.066883	-0.046489	0.026292
chr1-125690000-125695000	0.121379	0.231751	-0.071251	-0.172265
chr1-125705000-125710000	0.241149	-0.031729	0.157992	0.124815
chr1-125715000-125720000	-0.262344	0.089699	-0.007184	-0.021813
chr1-125720000-125725000	0.056252	0.257386	-0.097951	-0.060311
chr1-125785000-125790000	-0.231349	0.212663	0.335066	0.230002
chr1-125825000-125830000	-0.102396	0.375591	0.110866	0.03306
chr1-125870000-125875000	0.011865	0.249403	-0.089223	-0.00877
chr1-125920000-125925000	0.183368	0.520866	-0.004663	-0.03682
chr1-125930000-125935000	0.121379	0.046511	0.032446	0.025802
chr1-126240000-126245000	0.119542	0.329181	-0.154455	-0.175209
chr1-126295000-126300000	0.084338	0.33394	-0.117346	-0.016518
chr1-126430000-126435000	-0.063518	0.052858	0.367649	0.448717
chr1-126570000-126575000	-0.071937	0.298836	-0.070993	0.049047
chr1-126580000-126585000	0.134772	0.226991	-0.107777	-0.033978
chr1-126600000-126605000	0.064135	0.512934	0.004065	-0.167705
chr1-126610000-126615000	0.156047	0.150237	0.279985	0.39963
chr1-126720000-126725000	0.03865	0.155147	0.034709	-0.110625
chr1-126815000-126820000	-0.328543	0.599162	0.016155	0.050274
chr1-126820000-126825000	-0.239231	0.249403	0.089207	-0.010487
chr1-126825000-126830000	-0.128645	0.506587	-0.047072	-0.12514
chr1-126830000-126835000	0.114569	0.348469	0.074597	0.012758
chr1-126840000-126845000	0.251404	0.281384	-0.017011	-0.019851
chr1-126865000-126870000	-0.179079	0.345246	-0.017851	-0.011468
chr1-126930000-126935000	-0.199053	-0.247363	0.70343	0.904977
chr1-126945000-126950000	0.58209	0.124802	0.230787	0.622169
chr1-126950000-126955000	0.597321	0.017804	0.206932	0.217204
chr1-126965000-126970000	0.123216	0.108787	0.458932	0.641348
chr1-126985000-126990000	0.332833	0.190351	-0.101055	-0.128226
chr1-126990000-126995000	-0.271527	-0.106746	0.482013	0.706073
chr1-127035000-127040000	0.115869	0.073633	-0.079722	-0.071146
chr1-127100000-127105000	0.191788	0.057717	0.007427	0.136631
chr1-127110000-127115000	0.483598	0.086425	0.262271	0.471963
chr1-127135000-127140000	-0.028314	0.153611	-0.207273	-0.103121
chr1-127170000-127175000	0.598397	0.105715	-0.110041	-0.017499
chr1-127220000-127225000	0.0124	-0.232934	0.033544	0.084846
chr1-127260000-127265000	-0.293339	-0.213796	0.008267	-0.234395
chr1-127280000-127285000	0.150537	-0.004608	0.382259	0.513056
chr1-127310000-127315000	-0.31515	-0.157917	-0.048494	-0.004211
chr1-127415000-127420000	-0.475099	0.040216	-0.067632	0.030463
chr1-127485000-127490000	-0.532879	-0.415	1.38644	1.80789
chr1-127490000-127495000	-0.098186	0.041803	-0.00072	-0.006807
chr1-127555000-127560000	0.596022	0.177509	-0.045649	0.010305
chr1-127670000-127675000	-0.090303	0.206267	0.12858	0.083128
chr1-127675000-127680000	-0.132854	-0.170658	0.502505	0.509969
chr1-127680000-127685000	-0.113952	-0.384656	0.336422	0.542824
chr1-127700000-127705000	0.278726	-0.02211	0.050676	0.196167
chr1-127860000-127865000	-0.191707	-0.092418	-0.148573	-0.020096
chr1-127865000-127870000	-0.247114	-0.164313	0.14933	-0.097723
chr1-127935000-127940000	-0.233721	-0.301656	-0.006343	0.008936
chr1-127945000-127950000	-0.097113	-0.279143	0.096771	0.558076
chr1-128005000-128010000	-0.177242	-0.204226	0.062183	0.521787
chr1-128045000-128050000	-0.201427	-0.127572	0.137173	0.186558
chr1-128280000-128285000	-0.229513	-0.368691	0.881796	1.23624
chr1-128295000-128300000	-0.178542	-0.392588	-0.037828	-0.243616
chr1-128300000-128305000	-0.252088	-0.311124	0.083583	-0.019851
chr1-128510000-128515000	-0.227675	0.183905	0.173767	-0.086888
chr1-128530000-128535000	-0.036733	0.011408	0.019516	-0.023531
chr1-128655000-128660000	-0.03306	-0.106796	-0.177469	-0.07409
chr1-128665000-128670000	0.2149	-0.141901	0.030183	0.297285
chr1-128675000-128680000	-0.14311	-0.020523	-0.052697	0.068612
chr1-128710000-128715000	-0.376068	0.070561	0.02262	-0.14446
chr1-128745000-128750000	0.066507	-0.181865	0.242037	0.388692
chr1-128785000-128790000	-0.113952	0.188664	0.08727	-0.125385
chr1-128800000-128805000	-0.422292	0.185542	-0.0024	0.020506
chr1-128820000-128825000	-0.111042	-0.25371	0.682876	1.30033
chr1-128995000-129000000	-0.029387	0.228578	-0.006343	-0.12465
chr1-129005000-129010000	0.070945	0.107201	-0.063688	-0.18678
chr1-129035000-129040000	0.318368	0.218959	0.06225	-0.073599
chr1-129040000-129045000	0.135308	0.02901	0.119852	-0.099932
chr1-129055000-129060000	0.320205	0.105614	0.034126	-0.07409
chr1-129110000-129115000	-0.011784	0.156683	-0.048753	-0.188743
chr1-129125000-129130000	0.126889	0.032082	0.115067	-0.121705
chr1-129205000-129210000	0.200435	0.056081	-0.025156	0.00501
chr1-129265000-129270000	0.065435	0.405884	0.012793	-0.050845
chr1-129275000-129280000	-0.000764	0.346732	-0.099374	-0.045795
chr1-129280000-129285000	0.297093	0.099218	0.085006	0.080777
chr1-129310000-129315000	0.037577	0.036892	-0.197704	-0.038782
chr1-129340000-129345000	-0.097422	0.091235	0.02262	-0.024022
chr1-129350000-129355000	-0.098723	0.080029	-0.07041	0.033305
chr1-129415000-129420000	0.078292	0.182217	0.130776	-0.070164
chr1-129500000-129505000	0.095357	0.228528	-0.032203	0.165172
chr1-129675000-129680000	-0.051198	0.326007	-0.050758	0.02801
chr1-129845000-129850000	0.016302	0.126288	0.082742	0.034287
chr1-129915000-129920000	0.297093	0.132685	0.425509	0.48697
chr1-129955000-129960000	0.063062	-0.154744	-0.009963	-0.071146
chr1-130065000-130070000	0.124516	0.238096	-0.038668	-0.177805
[truncated: 45,173 more rows]

## Sheet: Fig2b
Foldchange	CTCF level	Peaks	ChIP
0.690782	gain_low	Defined peaks	H3K9me3
0.0628642	gain_low	Defined peaks	H3K9me3
0.242471	gain_low	Defined peaks	H3K9me3
0.690783	gain_low	Defined peaks	H3K9me3
11.5904	gain_low	Defined peaks	H3K9me3
-0.0107856	gain_low	Defined peaks	H3K9me3
-0.334324	gain_low	Defined peaks	H3K9me3
2.07235	gain_low	Defined peaks	H3K9me3
0.269378	gain_low	Defined peaks	H3K9me3
0.0971458	gain_low	Defined peaks	H3K9me3
-0.2624	gain_low	Defined peaks	H3K9me3
0.950691	gain_low	Defined peaks	H3K9me3
0.963928	gain_low	Defined peaks	H3K9me3
-0.249665	gain_low	Defined peaks	H3K9me3
0.412097	gain_low	Defined peaks	H3K9me3
0.110188	gain_low	Defined peaks	H3K9me3
0.888664	gain_low	Defined peaks	H3K9me3
0.02964	gain_low	Defined peaks	H3K9me3
0.752933	gain_low	Defined peaks	H3K9me3
0.825369	gain_low	Defined peaks	H3K9me3
0.0241261	gain_low	Defined peaks	H3K9me3
-0.33703	gain_low	Defined peaks	H3K9me3
-0.952081	gain_low	Defined peaks	H3K9me3
0.146773	gain_low	Defined peaks	H3K9me3
-0.0252667	gain_low	Defined peaks	H3K9me3
15.5586	gain_low	Defined peaks	H3K9me3
0.359933	gain_low	Defined peaks	H3K9me3
0.280008	gain_low	Defined peaks	H3K9me3
0.0559792	gain_low	Defined peaks	H3K9me3
-0.540689	gain_low	Defined peaks	H3K9me3
0.781124	gain_low	Defined peaks	H3K9me3
0.195511	gain_low	Defined peaks	H3K9me3
0.143026	gain_low	Defined peaks	H3K9me3
0.86381	gain_low	Defined peaks	H3K9me3
1.38898	gain_low	Defined peaks	H3K9me3
0.000316647	gain_low	Defined peaks	H3K9me3
0.136293	gain_low	Defined peaks	H3K9me3
0.16757	gain_low	Defined peaks	H3K9me3
0.345392	gain_low	Defined peaks	H3K9me3
0.316677	gain_low	Defined peaks	H3K9me3
0.162374	gain_low	Defined peaks	H3K9me3
0.877452	gain_low	Defined peaks	H3K9me3
0.0707885	gain_low	Defined peaks	H3K9me3
3.03897	gain_low	Defined peaks	H3K9me3
2.62096	gain_low	Defined peaks	H3K9me3
0.025433	gain_low	Defined peaks	H3K9me3
0.264788	gain_low	Defined peaks	H3K9me3
0.65076	gain_low	Defined peaks	H3K9me3
0.201798	gain_low	Defined peaks	H3K9me3
-0.0676336	gain_low	Defined peaks	H3K9me3
0.303381	gain_low	Defined peaks	H3K9me3
0.34539	gain_low	Defined peaks	H3K9me3
-0.181507	gain_low	Defined peaks	H3K9me3
1.71601	gain_low	Defined peaks	H3K9me3
-0.160716	gain_low	Defined peaks	H3K9me3
0.0910876	gain_low	Defined peaks	H3K9me3
0.129941	gain_low	Defined peaks	H3K9me3
0.385289	gain_low	Defined peaks	H3K9me3
-0.133104	gain_low	Defined peaks	H3K9me3
0.175007	gain_low	Defined peaks	H3K9me3
0.228821	gain_low	Defined peaks	H3K9me3
-6.60146	gain_low	Defined peaks	H3K9me3
0.48899	gain_low	Defined peaks	H3K9me3
0.552407	gain_low	Defined peaks	H3K9me3
-0.306668	gain_low	Defined peaks	H3K9me3
0.275088	gain_low	Defined peaks	H3K9me3
0.452195	gain_low	Defined peaks	H3K9me3
-0.0652906	gain_low	Defined peaks	H3K9me3
0.518056	gain_low	Defined peaks	H3K9me3
0.317657	gain_low	Defined peaks	H3K9me3
0.959569	gain_low	Defined peaks	H3K9me3
0.126825	gain_low	Defined peaks	H3K9me3
0.454808	gain_low	Defined peaks	H3K9me3
-0.062597	gain_low	Defined peaks	H3K9me3
0.0787564	gain_low	Defined peaks	H3K9me3
-0.107781	gain_low	Defined peaks	H3K9me3
0.146436	gain_low	Defined peaks	H3K9me3
0.455855	gain_low	Defined peaks	H3K9me3
21.732	gain_low	Defined peaks	H3K9me3
1.31056	gain_low	Defined peaks	H3K9me3
-1.46088	gain_low	Defined peaks	H3K9me3
1.38156	gain_low	Defined peaks	H3K9me3
0.117954	gain_low	Defined peaks	H3K9me3
0.318998	gain_low	Defined peaks	H3K9me3
0.157101	gain_low	Defined peaks	H3K9me3
0.267591	gain_low	Defined peaks	H3K9me3
-0.201259	gain_low	Defined peaks	H3K9me3
1.0673	gain_low	Defined peaks	H3K9me3
0.0228042	gain_low	Defined peaks	H3K9me3
-0.0161782	gain_low	Defined peaks	H3K9me3
-0.689696	gain_low	Defined peaks	H3K9me3
-0.800897	gain_low	Defined peaks	H3K9me3
1.38156	gain_low	Defined peaks	H3K9me3
0.0235543	gain_low	Defined peaks	H3K9me3
-0.298134	gain_low	Defined peaks	H3K9me3
0.172689	gain_low	Defined peaks	H3K9me3
-0.207562	gain_low	Defined peaks	H3K9me3
-0.242498	gain_low	Defined peaks	H3K9me3
-0.0577512	gain_low	Defined peaks	H3K9me3
-0.0331287	gain_low	Defined peaks	H3K9me3
-1.45064	gain_low	Defined peaks	H3K9me3
0.358861	gain_low	Defined peaks	H3K9me3
0.570215	gain_low	Defined peaks	H3K9me3
0.432766	gain_low	Defined peaks	H3K9me3
-0.277858	gain_low	Defined peaks	H3K9me3
0.242016	gain_low	Defined peaks	H3K9me3
-0.0174393	gain_low	Defined peaks	H3K9me3
0.0974063	gain_low	Defined peaks	H3K9me3
-0.492271	gain_low	Defined peaks	H3K9me3
0.244956	gain_low	Defined peaks	H3K9me3
-0.0073471	gain_low	Defined peaks	H3K9me3
0.0331128	gain_low	Defined peaks	H3K9me3
0.352018	gain_low	Defined peaks	H3K9me3
-0.0267247	gain_low	Defined peaks	H3K9me3
-0.482429	gain_low	Defined peaks	H3K9me3
0.529748	gain_low	Defined peaks	H3K9me3
0.0647638	gain_low	Defined peaks	H3K9me3
0.123366	gain_low	Defined peaks	H3K9me3
0.322942	gain_low	Defined peaks	H3K9me3
0.263035	gain_low	Defined peaks	H3K9me3
0.279583	gain_low	Defined peaks	H3K9me3
0.196721	gain_low	Defined peaks	H3K9me3
0.217252	gain_low	Defined peaks	H3K9me3
0.214677	gain_low	Defined peaks	H3K9me3
1.35429	gain_low	Defined peaks	H3K9me3
-0.388153	gain_low	Defined peaks	H3K9me3
0.163162	gain_low	Defined peaks	H3K9me3
-0.116132	gain_low	Defined peaks	H3K9me3
5.2102	gain_low	Defined peaks	H3K9me3
0.0493264	gain_low	Defined peaks	H3K9me3
0.829637	gain_low	Defined peaks	H3K9me3
0.454808	gain_low	Defined peaks	H3K9me3
-0.0509527	gain_low	Defined peaks	H3K9me3
-0.783761	gain_low	Defined peaks	H3K9me3
1.31618	gain_low	Defined peaks	H3K9me3
13.9034	gain_low	Defined peaks	H3K9me3
0.129854	gain_low	Defined peaks	H3K9me3
0.249506	gain_low	Defined peaks	H3K9me3
0.863793	gain_low	Defined peaks	H3K9me3
-0.30832	gain_low	Defined peaks	H3K9me3
0.230933	gain_low	Defined peaks	H3K9me3
-0.62214	gain_low	Defined peaks	H3K9me3
-0.515717	gain_low	Defined peaks	H3K9me3
0.265895	gain_low	Defined peaks	H3K9me3
0.214065	gain_low	Defined peaks	H3K9me3
-0.156123	gain_low	Defined peaks	H3K9me3
-0.268878	gain_low	Defined peaks	H3K9me3
2.45065	gain_low	Defined peaks	H3K9me3
-0.158716	gain_low	Defined peaks	H3K9me3
0.262207	gain_low	Defined peaks	H3K9me3
0.23026	gain_low	Defined peaks	H3K9me3
0.25562	gain_low	Defined peaks	H3K9me3
1.41588	gain_low	Defined peaks	H3K9me3
-0.0629132	gain_low	Defined peaks	H3K9me3
0.514591	gain_low	Defined peaks	H3K9me3
-0.82219	gain_low	Defined peaks	H3K9me3
0.363201	gain_low	Defined peaks	H3K9me3
1.02848	gain_low	Defined peaks	H3K9me3
1.27594	gain_low	Defined peaks	H3K9me3
0.388873	gain_low	Defined peaks	H3K9me3
-0.117169	gain_low	Defined peaks	H3K9me3
0.644279	gain_low	Defined peaks	H3K9me3
2.80655	gain_low	Defined peaks	H3K9me3
1.12252	gain_low	Defined peaks	H3K9me3
0.550174	gain_low	Defined peaks	H3K9me3
0.613764	gain_low	Defined peaks	H3K9me3
1.09595	gain_low	Defined peaks	H3K9me3
0.227575	gain_low	Defined peaks	H3K9me3
-0.0830812	gain_low	Defined peaks	H3K9me3
0.876263	gain_low	Defined peaks	H3K9me3
0.231691	gain_low	Defined peaks	H3K9me3
-1.31359	gain_low	Defined peaks	H3K9me3
-0.233177	gain_low	Defined peaks	H3K9me3
0.110621	gain_low	Defined peaks	H3K9me3
-0.0934572	gain_low	Defined peaks	H3K9me3
0.467824	gain_low	Defined peaks	H3K9me3
0.123819	gain_low	Defined peaks	H3K9me3
0.883368	gain_low	Defined peaks	H3K9me3
0.171537	gain_low	Defined peaks	H3K9me3
-1.27233	gain_low	Defined peaks	H3K9me3
-0.456988	gain_low	Defined peaks	H3K9me3
0.332187	gain_low	Defined peaks	H3K9me3
-0.113257	gain_low	Defined peaks	H3K9me3
2.70652	gain_low	Defined peaks	H3K9me3
-0.313352	gain_low	Defined peaks	H3K9me3
0.0442108	gain_low	Defined peaks	H3K9me3
-0.305439	gain_low	Defined peaks	H3K9me3
-0.308732	gain_low	Defined peaks	H3K9me3
0.760394	gain_low	Defined peaks	H3K9me3
1.5116	gain_low	Defined peaks	H3K9me3
0.0651881	gain_low	Defined peaks	H3K9me3
0.116512	gain_low	Defined peaks	H3K9me3
2.53895	gain_low	Defined peaks	H3K9me3
-0.185453	gain_low	Defined peaks	H3K9me3
-0.875723	gain_low	Defined peaks	H3K9me3
2.12774	gain_low	Defined peaks	H3K9me3
0.0127695	gain_low	Defined peaks	H3K9me3
0.300801	gain_low	Defined peaks	H3K9me3
0.099159	gain_low	Defined peaks	H3K9me3
0.236904	gain_low	Defined peaks	H3K9me3
-2.0626	gain_low	Defined peaks	H3K9me3
0.832823	gain_low	Defined peaks	H3K9me3
0.0602573	gain_low	Defined peaks	H3K9me3
-0.543638	gain_low	Defined peaks	H3K9me3
0.427626	gain_low	Defined peaks	H3K9me3
0.677707	gain_low	Defined peaks	H3K9me3
7.24408	gain_low	Defined peaks	H3K9me3
0.400145	gain_low	Defined peaks	H3K9me3
0.530898	gain_low	Defined peaks	H3K9me3
-1.68344	gain_low	Defined peaks	H3K9me3
0.212535	gain_low	Defined peaks	H3K9me3
1.45021	gain_low	Defined peaks	H3K9me3
-0.107144	gain_low	Defined peaks	H3K9me3
-0.913971	gain_low	Defined peaks	H3K9me3
0.172189	gain_low	Defined peaks	H3K9me3
2.09667	gain_low	Defined peaks	H3K9me3
-0.100918	gain_low	Defined peaks	H3K9me3
0.212665	gain_low	Defined peaks	H3K9me3
0.192277	gain_low	Defined peaks	H3K9me3
-0.59343	gain_low	Defined peaks	H3K9me3
-0.193001	gain_low	Defined peaks	H3K9me3
-0.0670474	gain_low	Defined peaks	H3K9me3
-22011.2	gain_low	Defined peaks	H3K9me3
-0.213972	gain_low	Defined peaks	H3K9me3
0.463915	gain_low	Defined peaks	H3K9me3
-1.02262	gain_low	Defined peaks	H3K9me3
0.0134262	gain_low	Defined peaks	H3K9me3
17.3857	gain_low	Defined peaks	H3K9me3
0.427712	gain_low	Defined peaks	H3K9me3
0.0484368	gain_low	Defined peaks	H3K9me3
-2.06716	gain_low	Defined peaks	H3K9me3
0.563299	gain_low	Defined peaks	H3K9me3
3.54068	gain_low	Defined peaks	H3K9me3
-0.192789	gain_low	Defined peaks	H3K9me3
0.881321	gain_low	Defined peaks	H3K9me3
0.293783	gain_low	Defined peaks	H3K9me3
-0.0389645	gain_low	Defined peaks	H3K9me3
-0.0597977	gain_low	Defined peaks	H3K9me3
1.68473	gain_low	Defined peaks	H3K9me3
-0.10636	gain_low	Defined peaks	H3K9me3
0.180385	gain_low	Defined peaks	H3K9me3
0.110273	gain_low	Defined peaks	H3K9me3
-0.120049	gain_low	Defined peaks	H3K9me3
-0.804248	gain_low	Defined peaks	H3K9me3
0.225884	gain_low	Defined peaks	H3K9me3
0.309051	gain_low	Defined peaks	H3K9me3
-1.11828	gain_low	Defined peaks	H3K9me3
0.395499	gain_low	Defined peaks	H3K9me3
0.240765	gain_low	Defined peaks	H3K9me3
0.919565	gain_low	Defined peaks	H3K9me3
0.135169	gain_low	Defined peaks	H3K9me3
1.16427	gain_low	Defined peaks	H3K9me3
0.572087	gain_low	Defined peaks	H3K9me3
0.275176	gain_low	Defined peaks	H3K9me3
-3.99793	gain_low	Defined peaks	H3K9me3
0.67531	gain_low	Defined peaks	H3K9me3
0.562375	gain_low	Defined peaks	H3K9me3
-0.521646	gain_low	Defined peaks	H3K9me3
-0.302718	gain_low	Defined peaks	H3K9me3
0.735662	gain_low	Defined peaks	H3K9me3
0.0320838	gain_low	Defined peaks	H3K9me3
0.214147	gain_low	Defined peaks	H3K9me3
0.435296	gain_low	Defined peaks	H3K9me3
0.463914	gain_low	Defined peaks	H3K9me3
0.193527	gain_low	Defined peaks	H3K9me3
0.00626273	gain_low	Defined peaks	H3K9me3
-0.0407206	gain_low	Defined peaks	H3K9me3
-0.474843	gain_low	Defined peaks	H3K9me3
-0.657051	gain_low	Defined peaks	H3K9me3
0.890426	gain_low	Defined peaks	H3K9me3
0.19246	gain_low	Defined peaks	H3K9me3
0.216375	gain_low	Defined peaks	H3K9me3
0.17127	gain_low	Defined peaks	H3K9me3
-1.24429	gain_low	Defined peaks	H3K9me3
-1.0302	gain_low	Defined peaks	H3K9me3
0.447145	gain_low	Defined peaks	H3K9me3
0.441249	gain_low	Defined peaks	H3K9me3
-0.393045	gain_low	Defined peaks	H3K9me3
-0.923785	gain_low	Defined peaks	H3K9me3
0.537277	gain_low	Defined peaks	H3K9me3
1.76913	gain_low	Defined peaks	H3K9me3
0.237753	gain_low	Defined peaks	H3K9me3
0.532703	gain_low	Defined peaks	H3K9me3
0.231692	gain_low	Defined peaks	H3K9me3
-0.284606	gain_low	Defined peaks	H3K9me3
0.7125	gain_low	Defined peaks	H3K9me3
0.244496	gain_low	Defined peaks	H3K9me3
-0.125069	gain_low	Defined peaks	H3K9me3
0.904231	gain_low	Defined peaks	H3K9me3
0.0393937	gain_low	Defined peaks	H3K9me3
0.537424	gain_low	Defined peaks	H3K9me3
-0.283142	gain_low	Defined peaks	H3K9me3
0.493399	gain_low	Defined peaks	H3K9me3
0.0742419	gain_low	Defined peaks	H3K9me3
0.440885	gain_low	Defined peaks	H3K9me3
0.160927	gain_low	Defined peaks	H3K9me3
-0.427165	gain_low	Defined peaks	H3K9me3
2.42369	gain_low	Defined peaks	H3K9me3
0.290635	gain_low	Defined peaks	H3K9me3
0.338647	gain_low	Defined peaks	H3K9me3
0.557255	gain_low	Defined peaks	H3K9me3
0.460606	gain_low	Defined peaks	H3K9me3
0.346754	gain_low	Defined peaks	H3K9me3
0.112901	gain_low	Defined peaks	H3K9me3
0.0889633	gain_low	Defined peaks	H3K9me3
0.688089	gain_low	Defined peaks	H3K9me3
0.000276227	gain_low	Defined peaks	H3K9me3
-0.357878	gain_low	Defined peaks	H3K9me3
1.49878	gain_low	Defined peaks	H3K9me3
-0.266237	gain_low	Defined peaks	H3K9me3
0.0923254	gain_low	Defined peaks	H3K9me3
0.913885	gain_low	Defined peaks	H3K9me3
0.175671	gain_low	Defined peaks	H3K9me3
0.946538	gain_low	Defined peaks	H3K9me3
1.31205	gain_low	Defined peaks	H3K9me3
0.648245	gain_low	Defined peaks	H3K9me3
0.719917	gain_low	Defined peaks	H3K9me3
-3.03806	gain_low	Defined peaks	H3K9me3
4.66088	gain_low	Defined peaks	H3K9me3
-0.0192654	gain_low	Defined peaks	H3K9me3
0.429184	gain_low	Defined peaks	H3K9me3
0.703518	gain_low	Defined peaks	H3K9me3
-0.857466	gain_low	Defined peaks	H3K9me3
2.6241	gain_low	Defined peaks	H3K9me3
0.067213	gain_low	Defined peaks	H3K9me3
-3.35594	gain_low	Defined peaks	H3K9me3
-1.07364	gain_low	Defined peaks	H3K9me3
0.247706	gain_low	Defined peaks	H3K9me3
0.51648	gain_low	Defined peaks	H3K9me3
0.161382	gain_low	Defined peaks	H3K9me3
0.241925	gain_low	Defined peaks	H3K9me3
-0.310044	gain_low	Defined peaks	H3K9me3
0.753873	gain_low	Defined peaks	H3K9me3
0.918731	gain_low	Defined peaks	H3K9me3
2.57268	gain_low	Defined peaks	H3K9me3
5.21021	gain_low	Defined peaks	H3K9me3
1.31206	gain_low	Defined peaks	H3K9me3
-0.57634	gain_low	Defined peaks	H3K9me3
-1.1042	gain_low	Defined peaks	H3K9me3
0.228188	gain_low	Defined peaks	H3K9me3
8.69301	gain_low	Defined peaks	H3K9me3
1.49878	gain_low	Defined peaks	H3K9me3
-1.42011	gain_low	Defined peaks	H3K9me3
0.0719682	gain_low	Defined peaks	H3K9me3
-0.00594912	gain_low	Defined peaks	H3K9me3
-0.0842661	gain_low	Defined peaks	H3K9me3
0.204454	gain_low	Defined peaks	H3K9me3
0.462209	gain_low	Defined peaks	H3K9me3
0.394797	gain_low	Defined peaks	H3K9me3
0.345363	gain_low	Defined peaks	H3K9me3
0.493138	gain_low	Defined peaks	H3K9me3
0.0550943	gain_low	Defined peaks	H3K9me3
0.925474	gain_low	Defined peaks	H3K9me3
6.73558	gain_low	Defined peaks	H3K9me3
1.60474	gain_low	Defined peaks	H3K9me3
0.010671	gain_low	Defined peaks	H3K9me3
0.0339719	gain_low	Defined peaks	H3K9me3
-0.204656	gain_low	Defined peaks	H3K9me3
-0.892031	gain_low	Defined peaks	H3K9me3
0.519592	gain_low	Defined peaks	H3K9me3
0.1339	gain_low	Defined peaks	H3K9me3
0.448531	gain_low	Defined peaks	H3K9me3
0.637041	gain_low	Defined peaks	H3K9me3
0.863477	gain_low	Defined peaks	H3K9me3
0.380127	gain_low	Defined peaks	H3K9me3
0.0553863	gain_low	Defined peaks	H3K9me3
-0.296626	gain_low	Defined peaks	H3K9me3
23.3033	gain_low	Defined peaks	H3K9me3
0.519446	gain_low	Defined peaks	H3K9me3
6.66643	gain_low	Defined peaks	H3K9me3
2.00881	gain_low	Defined peaks	H3K9me3
0.14109	gain_low	Defined peaks	H3K9me3
-0.0983796	gain_low	Defined peaks	H3K9me3
-1.31615	gain_low	Defined peaks	H3K9me3
0.636262	gain_low	Defined peaks	H3K9me3
0.0665082	gain_low	Defined peaks	H3K9me3
1.83149	gain_low	Defined peaks	H3K9me3
-0.217081	gain_low	Defined peaks	H3K9me3
-7.15987	gain_low	Defined peaks	H3K9me3
0.662084	gain_low	Defined peaks	H3K9me3
0.270352	gain_low	Defined peaks	H3K9me3
-0.139504	gain_low	Defined peaks	H3K9me3
-0.191293	gain_low	Defined peaks	H3K9me3
-0.426982	gain_low	Defined peaks	H3K9me3
0.368582	gain_low	Defined peaks	H3K9me3
0.231432	gain_low	Defined peaks	H3K9me3
5.47234	gain_low	Defined peaks	H3K9me3
-0.0263733	gain_low	Defined peaks	H3K9me3
-0.832721	gain_low	Defined peaks	H3K9me3
0.568227	gain_low	Defined peaks	H3K9me3
0.000146571	gain_low	Defined peaks	H3K9me3
-0.753743	gain_low	Defined peaks	H3K9me3
-0.286942	gain_low	Defined peaks	H3K9me3
0.59379	gain_low	Defined peaks	H3K9me3
0.118756	gain_low	Defined peaks	H3K9me3
0.41834	gain_low	Defined peaks	H3K9me3
0.319841	gain_low	Defined peaks	H3K9me3
1.05165	gain_low	Defined peaks	H3K9me3
0.249634	gain_low	Defined peaks	H3K9me3
0.568617	gain_low	Defined peaks	H3K9me3
0.364662	gain_low	Defined peaks	H3K9me3
0.317576	gain_low	Defined peaks	H3K9me3
2.55502	gain_low	Defined peaks	H3K9me3
0.152515	gain_low	Defined peaks	H3K9me3
-0.274409	gain_low	Defined peaks	H3K9me3
-0.0488164	gain_low	Defined peaks	H3K9me3
-3.96087	gain_low	Defined peaks	H3K9me3
-0.0355774	gain_low	Defined peaks	H3K9me3
-2.39234	gain_low	Defined peaks	H3K9me3
-223.104	gain_low	Defined peaks	H3K9me3
0.562541	gain_low	Defined peaks	H3K9me3
0.109793	gain_low	Defined peaks	H3K9me3
0.697394	gain_low	Defined peaks	H3K9me3
0.779956	gain_low	Defined peaks	H3K9me3
0.0449506	gain_low	Defined peaks	H3K9me3
0.699364	gain_low	Defined peaks	H3K9me3
0.253714	gain_low	Defined peaks	H3K9me3
0.206328	gain_low	Defined peaks	H3K9me3
-0.0643142	gain_low	Defined peaks	H3K9me3
92347	gain_low	Defined peaks	H3K9me3
0.0772819	gain_low	Defined peaks	H3K9me3
-0.0824245	gain_low	Defined peaks	H3K9me3
3.14191	gain_low	Defined peaks	H3K9me3
0.31083	gain_low	Defined peaks	H3K9me3
11.7295	gain_low	Defined peaks	H3K9me3
-0.0911816	gain_low	Defined peaks	H3K9me3
0.630415	gain_low	Defined peaks	H3K9me3
6.95141	gain_low	Defined peaks	H3K9me3
-0.116988	gain_low	Defined peaks	H3K9me3
-0.12239	gain_low	Defined peaks	H3K9me3
0.0949053	gain_low	Defined peaks	H3K9me3
-0.117516	gain_low	Defined peaks	H3K9me3
4.76842	gain_low	Defined peaks	H3K9me3
0.273607	gain_low	Defined peaks	H3K9me3
-0.39305	gain_low	Defined peaks	H3K9me3
-0.274424	gain_low	Defined peaks	H3K9me3
-0.0725695	gain_low	Defined peaks	H3K9me3
0.476133	gain_low	Defined peaks	H3K9me3
-0.159081	gain_low	Defined peaks	H3K9me3
0.3655	gain_low	Defined peaks	H3K9me3
0.159404	gain_low	Defined peaks	H3K9me3
0.0445606	gain_low	Defined peaks	H3K9me3
1.50273	gain_low	Defined peaks	H3K9me3
0.244544	gain_low	Defined peaks	H3K9me3
0.143234	gain_low	Defined peaks	H3K9me3
1.78428	gain_low	Defined peaks	H3K9me3
0.136787	gain_low	Defined peaks	H3K9me3
-0.0234105	gain_low	Defined peaks	H3K9me3
0.185371	gain_low	Defined peaks	H3K9me3
-1.26625	gain_low	Defined peaks	H3K9me3
0.134381	gain_low	Defined peaks	H3K9me3
39.1176	gain_low	Defined peaks	H3K9me3
0.0384084	gain_low	Defined peaks	H3K9me3
0.19551	gain_low	Defined peaks	H3K9me3
1.27986	gain_low	Defined peaks	H3K9me3
0.0971457	gain_low	Defined peaks	H3K9me3
0.540905	gain_low	Defined peaks	H3K9me3
-0.79624	gain_low	Defined peaks	H3K9me3
-0.244758	gain_low	Defined peaks	H3K9me3
0.126824	gain_low	Defined peaks	H3K9me3
-0.114924	gain_low	Defined peaks	H3K9me3
0.176334	gain_low	Defined peaks	H3K9me3
0.65809	gain_low	Defined peaks	H3K9me3
0.67028	gain_low	Defined peaks	H3K9me3
-0.777253	gain_low	Defined peaks	H3K9me3
-0.702067	gain_low	Defined peaks	H3K9me3
0.064307	gain_low	Defined peaks	H3K9me3
0.0678336	gain_low	Defined peaks	H3K9me3
0.0127427	gain_low	Defined peaks	H3K9me3
-0.21555	gain_low	Defined peaks	H3K9me3
0.516696	gain_low	Defined peaks	H3K9me3
-0.223478	gain_low	Defined peaks	H3K9me3
1.44878	gain_low	Defined peaks	H3K9me3
0.426903	gain_low	Defined peaks	H3K9me3
0.121397	gain_low	Defined peaks	H3K9me3
0.235261	gain_low	Defined peaks	H3K9me3
-0.00704648	gain_low	Defined peaks	H3K9me3
-0.303401	gain_low	Defined peaks	H3K9me3
0.160549	gain_low	Defined peaks	H3K9me3
-0.375271	gain_low	Defined peaks	H3K9me3
1.00083	gain_low	Defined peaks	H3K9me3
0.429848	gain_low	Defined peaks	H3K9me3
-0.0323564	gain_low	Defined peaks	H3K9me3
0.95247	gain_low	Defined peaks	H3K9me3
1.05791	gain_low	Defined peaks	H3K9me3
0.0121502	gain_low	Defined peaks	H3K9me3
0.0336525	gain_low	Defined peaks	H3K9me3
0.0267933	gain_low	Defined peaks	H3K9me3
0.513968	gain_low	Defined peaks	H3K9me3
0.184291	gain_low	Defined peaks	H3K9me3
0.296831	gain_low	Defined peaks	H3K9me3
0.830013	gain_low	Defined peaks	H3K9me3
0.435636	gain_low	Defined peaks	H3K9me3
0.497734	gain_low	Defined peaks	H3K9me3
-0.139504	gain_low	Defined peaks	H3K9me3
0.0311799	gain_low	Defined peaks	H3K9me3
1.54555	gain_low	Defined peaks	H3K9me3
0.283342	gain_low	Defined peaks	H3K9me3
0.193123	gain_low	Defined peaks	H3K9me3
-2.15949	gain_low	Defined peaks	H3K9me3
0.188771	gain_low	Defined peaks	H3K9me3
0.202754	gain_low	Defined peaks	H3K9me3
0.329158	gain_low	Defined peaks	H3K9me3
0.249854	gain_low	Defined peaks	H3K9me3
0.425054	gain_low	Defined peaks	H3K9me3
-0.0263738	gain_low	Defined peaks	H3K9me3
2.36257	gain_low	Defined peaks	H3K9me3
-1.74126	gain_low	Defined peaks	H3K9me3
0.13162	gain_low	Defined peaks	H3K9me3
0.105701	gain_low	Defined peaks	H3K9me3
0.338905	gain_low	Defined peaks	H3K9me3
0.182617	gain_low	Defined peaks	H3K9me3
0.471227	gain_low	Defined peaks	H3K9me3
0.291139	gain_low	Defined peaks	H3K9me3
0.242146	gain_low	Defined peaks	H3K9me3
-0.0191587	gain_low	Defined peaks	H3K9me3
0.0912838	gain_low	Defined peaks	H3K9me3
0.116511	gain_low	Defined peaks	H3K9me3
0.122369	gain_low	Defined peaks	H3K9me3
0.124558	gain_low	Defined peaks	H3K9me3
-0.595444	gain_low	Defined peaks	H3K9me3
-0.051183	gain_low	Defined peaks	H3K9me3
0.242796	gain_low	Defined peaks	H3K9me3
0.233637	gain_low	Defined peaks	H3K9me3
-0.112562	gain_low	Defined peaks	H3K9me3
-0.472709	gain_low	Defined peaks	H3K9me3
-0.451467	gain_low	Defined peaks	H3K9me3
0.211378	gain_low	Defined peaks	H3K9me3
-0.772647	gain_low	Defined peaks	H3K9me3
1.85341	gain_low	Defined peaks	H3K9me3
-0.315823	gain_low	Defined peaks	H3K9me3
1.90661	gain_low	Defined peaks	H3K9me3
9.77514	gain_low	Defined peaks	H3K9me3
0.510268	gain_low	Defined peaks	H3K9me3
0.7125	gain_low	Defined peaks	H3K9me3
3.44242	gain_low	Defined peaks	H3K9me3
0.135828	gain_low	Defined peaks	H3K9me3
0.335141	gain_low	Defined peaks	H3K9me3
0.310541	gain_low	Defined peaks	H3K9me3
0.182177	gain_low	Defined peaks	H3K9me3
0.125804	gain_low	Defined peaks	H3K9me3
0.396113	gain_low	Defined peaks	H3K9me3
0.363131	gain_low	Defined peaks	H3K9me3
0.483862	gain_low	Defined peaks	H3K9me3
0.0953692	gain_low	Defined peaks	H3K9me3
-0.323125	gain_low	Defined peaks	H3K9me3
30.4257	gain_low	Defined peaks	H3K9me3
1.29897	gain_low	Defined peaks	H3K9me3
0.506798	gain_low	Defined peaks	H3K9me3
0.228571	gain_low	Defined peaks	H3K9me3
0.25365	gain_low	Defined peaks	H3K9me3
-0.138551	gain_low	Defined peaks	H3K9me3
0.101184	gain_low	Defined peaks	H3K9me3
-0.601953	gain_low	Defined peaks	H3K9me3
0.0224749	gain_low	Defined peaks	H3K9me3
0.171881	gain_low	Defined peaks	H3K9me3
0.275199	gain_low	Defined peaks	H3K9me3
1.04539	gain_low	Defined peaks	H3K9me3
0.521359	gain_low	Defined peaks	H3K9me3
0.162522	gain_low	Defined peaks	H3K9me3
0.303619	gain_low	Defined peaks	H3K9me3
-0.34075	gain_low	Defined peaks	H3K9me3
0.491071	gain_low	Defined peaks	H3K9me3
1.21635	gain_low	Defined peaks	H3K9me3
0.345356	gain_low	Defined peaks	H3K9me3
0.266129	gain_low	Defined peaks	H3K9me3
0.223426	gain_low	Defined peaks	H3K9me3
-0.342558	gain_low	Defined peaks	H3K9me3
-9.58348	gain_low	Defined peaks	H3K9me3
0.0420943	gain_low	Defined peaks	H3K9me3
0.0248413	gain_low	Defined peaks	H3K9me3
-0.48699	gain_low	Defined peaks	H3K9me3
-0.0562383	gain_low	Defined peaks	H3K9me3
0.247607	gain_low	Defined peaks	H3K9me3
0.335835	gain_low	Defined peaks	H3K9me3
-0.0523073	gain_low	Defined peaks	H3K9me3
0.329047	gain_low	Defined peaks	H3K9me3
0.0491572	gain_low	Defined peaks	H3K9me3
1.75981	gain_low	Defined peaks	H3K9me3
0.227183	gain_low	Defined peaks	H3K9me3
0.1347	gain_low	Defined peaks	H3K9me3
0.365608	gain_low	Defined peaks	H3K9me3
0.202192	gain_low	Defined peaks	H3K9me3
1.96583	gain_low	Defined peaks	H3K9me3
0.225737	gain_low	Defined peaks	H3K9me3
0.196846	gain_low	Defined peaks	H3K9me3
0.0834893	gain_low	Defined peaks	H3K9me3
0.592917	gain_low	Defined peaks	H3K9me3
-0.152321	gain_low	Defined peaks	H3K9me3
-0.238568	gain_low	Defined peaks	H3K9me3
0.17533	gain_low	Defined peaks	H3K9me3
0.057501	gain_low	Defined peaks	H3K9me3
-0.463	gain_low	Defined peaks	H3K9me3
-0.158715	gain_low	Defined peaks	H3K9me3
0.0445332	gain_low	Defined peaks	H3K9me3
0.091162	gain_low	Defined peaks	H3K9me3
-0.0204975	gain_low	Defined peaks	H3K9me3
0.471225	gain_low	Defined peaks	H3K9me3
-0.215212	gain_low	Defined peaks	H3K9me3
0.667063	gain_low	Defined peaks	H3K9me3
0.156713	gain_low	Defined peaks	H3K9me3
5.85255	gain_low	Defined peaks	H3K9me3
-0.118627	gain_low	Defined peaks	H3K9me3
-0.0816086	gain_low	Defined peaks	H3K9me3
0.306013	gain_low	Defined peaks	H3K9me3
0.207913	gain_low	Defined peaks	H3K9me3
0.25294	gain_low	Defined peaks	H3K9me3
0.0861331	gain_low	Defined peaks	H3K9me3
0.41735	gain_low	Defined peaks	H3K9me3
0.186062	gain_low	Defined peaks	H3K9me3
0.210799	gain_low	Defined peaks	H3K9me3
-2.22661	gain_low	Defined peaks	H3K9me3
-3.10511	gain_low	Defined peaks	H3K9me3
2.12774	gain_low	Defined peaks	H3K9me3
-0.553488	gain_low	Defined peaks	H3K9me3
0.0167997	gain_low	Defined peaks	H3K9me3
0.104209	gain_low	Defined peaks	H3K9me3
0.112562	gain_low	Defined peaks	H3K9me3
1.87103	gain_low	Defined peaks	H3K9me3
0.236369	gain_low	Defined peaks	H3K9me3
0.45698	gain_low	Defined peaks	H3K9me3
0.0465616	gain_low	Defined peaks	H3K9me3
-0.25265	gain_low	Defined peaks	H3K9me3
-0.0588978	gain_low	Defined peaks	H3K9me3
0.816881	gain_low	Defined peaks	H3K9me3
0.825226	gain_low	Defined peaks	H3K9me3
0.712872	gain_low	Defined peaks	H3K9me3
0.0327306	gain_low	Defined peaks	H3K9me3
-0.27461	gain_low	Defined peaks	H3K9me3
1.38156	gain_low	Defined peaks	H3K9me3
0.191666	gain_low	Defined peaks	H3K9me3
0.100237	gain_low	Defined peaks	H3K9me3
0.219363	gain_low	Defined peaks	H3K9me3
0.26102	gain_low	Defined peaks	H3K9me3
0.291023	gain_low	Defined peaks	H3K9me3
0.317576	gain_low	Defined peaks	H3K9me3
-0.0268433	gain_low	Defined peaks	H3K9me3
-0.787699	gain_low	Defined peaks	H3K9me3
0.0428771	gain_low	Defined peaks	H3K9me3
0.430055	gain_low	Defined peaks	H3K9me3
0.95564	gain_low	Defined peaks	H3K9me3
0.363374	gain_low	Defined peaks	H3K9me3
-0.106573	gain_low	Defined peaks	H3K9me3
-0.0272875	gain_low	Defined peaks	H3K9me3
-0.242576	gain_low	Defined peaks	H3K9me3
-0.0480447	gain_low	Defined peaks	H3K9me3
0.730307	gain_low	Defined peaks	H3K9me3
0.743244	gain_low	Defined peaks	H3K9me3
0.100933	gain_low	Defined peaks	H3K9me3
0.110036	gain_low	Defined peaks	H3K9me3
1	gain_low	Defined peaks	H3K9me3
0.499271	gain_low	Defined peaks	H3K9me3
0.137544	gain_low	Defined peaks	H3K9me3
0.319503	gain_low	Defined peaks	H3K9me3
0.122733	gain_low	Defined peaks	H3K9me3
0.429847	gain_low	Defined peaks	H3K9me3
-1.64263	gain_low	Defined peaks	H3K9me3
0.863788	gain_low	Defined peaks	H3K9me3
-0.000313617	gain_low	Defined peaks	H3K9me3
-4.22318	gain_low	Defined peaks	H3K9me3
0.377535	gain_low	Defined peaks	H3K9me3
7.15258	gain_low	Defined peaks	H3K9me3
0.370607	gain_low	Defined peaks	H3K9me3
0.0553736	gain_low	Defined peaks	H3K9me3
0.431724	gain_low	Defined peaks	H3K9me3
0.65809	gain_low	Defined peaks	H3K9me3
0.583659	gain_low	Defined peaks	H3K9me3
1.21872	gain_low	Defined peaks	H3K9me3
0.0519703	gain_low	Defined peaks	H3K9me3
0.100447	gain_low	Defined peaks	H3K9me3
0.260771	gain_low	Defined peaks	H3K9me3
0.769645	gain_low	Defined peaks	H3K9me3
1.82307	gain_low	Defined peaks	H3K9me3
2.15402	gain_low	Defined peaks	H3K9me3
-0.337533	gain_low	Defined peaks	H3K9me3
3.96004	gain_low	Defined peaks	H3K9me3
0.583088	gain_low	Defined peaks	H3K9me3
0.967096	gain_low	Defined peaks	H3K9me3
4.7783	gain_low	Defined peaks	H3K9me3
-0.131278	gain_low	Defined peaks	H3K9me3
0.210355	gain_low	Defined peaks	H3K9me3
0.223426	gain_low	Defined peaks	H3K9me3
0.663457	gain_low	Defined peaks	H3K9me3
-0.262739	gain_low	Defined peaks	H3K9me3
0.193746	gain_low	Defined peaks	H3K9me3
-0.642415	gain_low	Defined peaks	H3K9me3
0.702895	gain_low	Defined peaks	H3K9me3
-0.455013	gain_low	Defined peaks	H3K9me3
-0.183232	gain_low	Defined peaks	H3K9me3
-0.252561	gain_low	Defined peaks	H3K9me3
-0.297454	gain_low	Defined peaks	H3K9me3
-0.249463	gain_low	Defined peaks	H3K9me3
1.82992	gain_low	Defined peaks	H3K9me3
-0.18876	gain_low	Defined peaks	H3K9me3
0.0471927	gain_low	Defined peaks	H3K9me3
0.238995	gain_low	Defined peaks	H3K9me3
0.336753	gain_low	Defined peaks	H3K9me3
-0.325622	gain_low	Defined peaks	H3K9me3
0.0405522	gain_low	Defined peaks	H3K9me3
0.496721	gain_low	Defined peaks	H3K9me3
0.429076	gain_low	Defined peaks	H3K9me3
0.018275	gain_low	Defined peaks	H3K9me3
0.0434884	gain_low	Defined peaks	H3K9me3
0.25327	gain_low	Defined peaks	H3K9me3
0.433564	gain_low	Defined peaks	H3K9me3
-0.922537	gain_low	Defined peaks	H3K9me3
-1.01692	gain_low	Defined peaks	H3K9me3
0.164007	gain_low	Defined peaks	H3K9me3
0.0656318	gain_low	Defined peaks	H3K9me3
0.32633	gain_low	Defined peaks	H3K9me3
0.114095	gain_low	Defined peaks	H3K9me3
0.382348	gain_low	Defined peaks	H3K9me3
0.478076	gain_low	Defined peaks	H3K9me3
10.5931	gain_low	Defined peaks	H3K9me3
-0.101781	gain_low	Defined peaks	H3K9me3
0.589984	gain_low	Defined peaks	H3K9me3
0.224182	gain_low	Defined peaks	H3K9me3
0.0250357	gain_low	Defined peaks	H3K9me3
0.0355503	gain_low	Defined peaks	H3K9me3
0.372009	gain_low	Defined peaks	H3K9me3
0.437939	gain_low	Defined peaks	H3K9me3
0.0504696	gain_low	Defined peaks	H3K9me3
-0.0859731	gain_low	Defined peaks	H3K9me3
0.1069	gain_low	Defined peaks	H3K9me3
-0.467405	gain_low	Defined peaks	H3K9me3
1.42888	gain_low	Defined peaks	H3K9me3
-0.0113	gain_low	Defined peaks	H3K9me3
0.247667	gain_low	Defined peaks	H3K9me3
0.0255106	gain_low	Defined peaks	H3K9me3
-0.238796	gain_low	Defined peaks	H3K9me3
-1.1133	gain_low	Defined peaks	H3K9me3
0.571226	gain_low	Defined peaks	H3K9me3
-0.87653	gain_low	Defined peaks	H3K9me3
-0.296606	gain_low	Defined peaks	H3K9me3
0.603688	gain_low	Defined peaks	H3K9me3
-0.288845	gain_low	Defined peaks	H3K9me3
0.158064	gain_low	Defined peaks	H3K9me3
0.150321	gain_low	Defined peaks	H3K9me3
-0.205329	gain_low	Defined peaks	H3K9me3
-0.00979925	gain_low	Defined peaks	H3K9me3
-9928.75	gain_low	Defined peaks	H3K9me3
0.456569	gain_low	Defined peaks	H3K9me3
0.180854	gain_low	Defined peaks	H3K9me3
0.515425	gain_low	Defined peaks	H3K9me3
0.285961	gain_low	Defined peaks	H3K9me3
-0.0591018	gain_low	Defined peaks	H3K9me3
0.386235	gain_low	Defined peaks	H3K9me3
2.76312	gain_low	Defined peaks	H3K9me3
1.05352	gain_low	Defined peaks	H3K9me3
1.25558	gain_low	Defined peaks	H3K9me3
2.15644	gain_low	Defined peaks	H3K9me3
0.966805	gain_low	Defined peaks	H3K9me3
-0.0777835	gain_low	Defined peaks	H3K9me3
0.172069	gain_low	Defined peaks	H3K9me3
0.139014	gain_low	Defined peaks	H3K9me3
0.510264	gain_low	Defined peaks	H3K9me3
0.446379	gain_low	Defined peaks	H3K9me3
0.277378	gain_low	Defined peaks	H3K9me3
0.00521878	gain_low	Defined peaks	H3K9me3
-0.196909	gain_low	Defined peaks	H3K9me3
-8.29372	gain_low	Defined peaks	H3K9me3
0.0552725	gain_low	Defined peaks	H3K9me3
2.02467	gain_low	Defined peaks	H3K9me3
-0.234005	gain_low	Defined peaks	H3K9me3
8.69259	gain_low	Defined peaks	H3K9me3
0.214216	gain_low	Defined peaks	H3K9me3
-0.246873	gain_low	Defined peaks	H3K9me3
0.205885	gain_low	Defined peaks	H3K9me3
0.115351	gain_low	Defined peaks	H3K9me3
-0.311555	gain_low	Defined peaks	H3K9me3
-0.135334	gain_low	Defined peaks	H3K9me3
0.194029	gain_low	Defined peaks	H3K9me3
-0.283143	gain_low	Defined peaks	H3K9me3
-1.28267	gain_low	Defined peaks	H3K9me3
0.298757	gain_low	Defined peaks	H3K9me3
-8.29636	gain_low	Defined peaks	H3K9me3
0.184284	gain_low	Defined peaks	H3K9me3
-0.204643	gain_low	Defined peaks	H3K9me3
-0.143907	gain_low	Defined peaks	H3K9me3
1.3659	gain_low	Defined peaks	H3K9me3
0.70875	gain_low	Defined peaks	H3K9me3
0.348927	gain_low	Defined peaks	H3K9me3
-0.145501	gain_low	Defined peaks	H3K9me3
0.26914	gain_low	Defined peaks	H3K9me3
-0.633767	gain_low	Defined peaks	H3K9me3
0.378882	gain_low	Defined peaks	H3K9me3
0.235527	gain_low	Defined peaks	H3K9me3
0.0635872	gain_low	Defined peaks	H3K9me3
0.509385	gain_low	Defined peaks	H3K9me3
-1.89022	gain_low	Defined peaks	H3K9me3
-0.124064	gain_low	Defined peaks	H3K9me3
-15292.6	gain_low	Defined peaks	H3K9me3
-0.0253422	gain_low	Defined peaks	H3K9me3
0.161385	gain_low	Defined peaks	H3K9me3
3.12302	gain_low	Defined peaks	H3K9me3
-0.234663	gain_low	Defined peaks	H3K9me3
-0.656797	gain_low	Defined peaks	H3K9me3
-0.124501	gain_low	Defined peaks	H3K9me3
1.03761	gain_low	Defined peaks	H3K9me3
0.10243	gain_low	Defined peaks	H3K9me3
0.196768	gain_low	Defined peaks	H3K9me3
0.320549	gain_low	Defined peaks	H3K9me3
0.0759799	gain_low	Defined peaks	H3K9me3
0.183503	gain_low	Defined peaks	H3K9me3
-0.415765	gain_low	Defined peaks	H3K9me3
0.132485	gain_low	Defined peaks	H3K9me3
-0.0162141	gain_low	Defined peaks	H3K9me3
0.012589	gain_low	Defined peaks	H3K9me3
0.621424	gain_low	Defined peaks	H3K9me3
-1.05093	gain_low	Defined peaks	H3K9me3
0.214342	gain_low	Defined peaks	H3K9me3
-0.0530711	gain_low	Defined peaks	H3K9me3
-0.024095	gain_low	Defined peaks	H3K9me3
1.59592	gain_low	Defined peaks	H3K9me3
-0.542884	gain_low	Defined peaks	H3K9me3
0.202971	gain_low	Defined peaks	H3K9me3
0.0219825	gain_low	Defined peaks	H3K9me3
-0.0464088	gain_low	Defined peaks	H3K9me3
-0.468733	gain_low	Defined peaks	H3K9me3
0.545412	gain_low	Defined peaks	H3K9me3
0.342857	gain_low	Defined peaks	H3K9me3
0.101676	gain_low	Defined peaks	H3K9me3
0.471301	gain_low	Defined peaks	H3K9me3
0.0869686	gain_low	Defined peaks	H3K9me3
0.1294	gain_low	Defined peaks	H3K9me3
0.956478	gain_low	Defined peaks	H3K9me3
-0.0402646	gain_low	Defined peaks	H3K9me3
5.64897	gain_low	Defined peaks	H3K9me3
1.45021	gain_low	Defined peaks	H3K9me3
-0.0282225	gain_low	Defined peaks	H3K9me3
0.421499	gain_low	Defined peaks	H3K9me3
-1.56616	gain_low	Defined peaks	H3K9me3
0.175328	gain_low	Defined peaks	H3K9me3
0.111629	gain_low	Defined peaks	H3K9me3
0.161382	gain_low	Defined peaks	H3K9me3
-0.0089085	gain_low	Defined peaks	H3K9me3
0.039677	gain_low	Defined peaks	H3K9me3
-0.210468	gain_low	Defined peaks	H3K9me3
0.082059	gain_low	Defined peaks	H3K9me3
0.0908026	gain_low	Defined peaks	H3K9me3
0.0178645	gain_low	Defined peaks	H3K9me3
0.794735	gain_low	Defined peaks	H3K9me3
0.190918	gain_low	Defined peaks	H3K9me3
0.907761	gain_low	Defined peaks	H3K9me3
-3.54429	gain_low	Defined peaks	H3K9me3
5.60132	gain_low	Defined peaks	H3K9me3
-0.0415409	gain_low	Defined peaks	H3K9me3
-0.0910607	gain_low	Defined peaks	H3K9me3
-0.161083	gain_low	Defined peaks	H3K9me3
0.604862	gain_low	Defined peaks	H3K9me3
0.764078	gain_low	Defined peaks	H3K9me3
0.172689	gain_low	Defined peaks	H3K9me3
0.581947	gain_low	Defined peaks	H3K9me3
-0.0809974	gain_low	Defined peaks	H3K9me3
-0.391383	gain_low	Defined peaks	H3K9me3
0.227465	gain_low	Defined peaks	H3K9me3
0.337905	gain_low	Defined peaks	H3K9me3
-0.465066	gain_low	Defined peaks	H3K9me3
-3.48259	gain_low	Defined peaks	H3K9me3
0.385514	gain_low	Defined peaks	H3K9me3
0.245515	gain_low	Defined peaks	H3K9me3
0.034322	gain_low	Defined peaks	H3K9me3
0.160776	gain_low	Defined peaks	H3K9me3
0.157101	gain_low	Defined peaks	H3K9me3
2.90041	gain_low	Defined peaks	H3K9me3
0.27034	gain_low	Defined peaks	H3K9me3
0.657216	gain_low	Defined peaks	H3K9me3
0.394733	gain_low	Defined peaks	H3K9me3
-0.122804	gain_low	Defined peaks	H3K9me3
-7.9217	gain_low	Defined peaks	H3K9me3
1.18353	gain_low	Defined peaks	H3K9me3
0.953308	gain_low	Defined peaks	H3K9me3
1.38421	gain_low	Defined peaks	H3K9me3
-0.0261735	gain_low	Defined peaks	H3K9me3
0.153126	gain_low	Defined peaks	H3K9me3
0.241935	gain_low	Defined peaks	H3K9me3
0.299131	gain_low	Defined peaks	H3K9me3
-0.566607	gain_low	Defined peaks	H3K9me3
1.93397	gain_low	Defined peaks	H3K9me3
-0.204156	gain_low	Defined peaks	H3K9me3
0.372126	gain_low	Defined peaks	H3K9me3
-0.290271	gain_low	Defined peaks	H3K9me3
1.00358	gain_low	Defined peaks	H3K9me3
-0.101476	gain_low	Defined peaks	H3K9me3
-2.40714	gain_low	Defined peaks	H3K9me3
1.0942	gain_low	Defined peaks	H3K9me3
0.966803	gain_low	Defined peaks	H3K9me3
1.20887	gain_low	Defined peaks	H3K9me3
-0.143699	gain_low	Defined peaks	H3K9me3
1.01927	gain_low	Defined peaks	H3K9me3
0.888149	gain_low	Defined peaks	H3K9me3
0.848918	gain_low	Defined peaks	H3K9me3
0.172781	gain_low	Defined peaks	H3K9me3
0.178552	gain_low	Defined peaks	H3K9me3
0.0420944	gain_low	Defined peaks	H3K9me3
-1.73322	gain_low	Defined peaks	H3K9me3
0.0620715	gain_low	Defined peaks	H3K9me3
2.49396	gain_low	Defined peaks	H3K9me3
-0.141205	gain_low	Defined peaks	H3K9me3
-0.0505611	gain_low	Defined peaks	H3K9me3
0.0200344	gain_low	Defined peaks	H3K9me3
3.29547	gain_low	Defined peaks	H3K9me3
0.96699	gain_low	Defined peaks	H3K9me3
-0.432567	gain_low	Defined peaks	H3K9me3
0.122368	gain_low	Defined peaks	H3K9me3
0.665973	gain_low	Defined peaks	H3K9me3
-0.194217	gain_low	Defined peaks	H3K9me3
5.6262	gain_low	Defined peaks	H3K9me3
0.0425781	gain_low	Defined peaks	H3K9me3
0.077627	gain_low	Defined peaks	H3K9me3
0.170437	gain_low	Defined peaks	H3K9me3
0.425415	gain_low	Defined peaks	H3K9me3
5.24167	gain_low	Defined peaks	H3K9me3
0.0768179	gain_low	Defined peaks	H3K9me3
0.298103	gain_low	Defined peaks	H3K9me3
-0.0470955	gain_low	Defined peaks	H3K9me3
0.0478737	gain_low	Defined peaks	H3K9me3
-0.585207	gain_low	Defined peaks	H3K9me3
0.274475	gain_low	Defined peaks	H3K9me3
-0.110198	gain_low	Defined peaks	H3K9me3
0.0596679	gain_low	Defined peaks	H3K9me3
-0.215955	gain_low	Defined peaks	H3K9me3
0.27162	gain_low	Defined peaks	H3K9me3
1.02951	gain_low	Defined peaks	H3K9me3
-0.0288757	gain_low	Defined peaks	H3K9me3
0.345362	gain_low	Defined peaks	H3K9me3
0.29269	gain_low	Defined peaks	H3K9me3
-0.0343368	gain_low	Defined peaks	H3K9me3
-0.944383	gain_low	Defined peaks	H3K9me3
-0.0984246	gain_low	Defined peaks	H3K9me3
0.11429	gain_low	Defined peaks	H3K9me3
-0.0625925	gain_low	Defined peaks	H3K9me3
0.193576	gain_low	Defined peaks	H3K9me3
0.469673	gain_low	Defined peaks	H3K9me3
-0.250692	gain_low	Defined peaks	H3K9me3
-30.9441	gain_low	Defined peaks	H3K9me3
0.195036	gain_low	Defined peaks	H3K9me3
-1.3871	gain_low	Defined peaks	H3K9me3
0.3778	gain_low	Defined peaks	H3K9me3
0.114821	gain_low	Defined peaks	H3K9me3
0.375644	gain_low	Defined peaks	H3K9me3
-1.75305	gain_low	Defined peaks	H3K9me3
0.277848	gain_low	Defined peaks	H3K9me3
-0.163223	gain_low	Defined peaks	H3K9me3
0.154988	gain_low	Defined peaks	H3K9me3
0.320566	gain_low	Defined peaks	H3K9me3
0.876238	gain_low	Defined peaks	H3K9me3
0.329042	gain_low	Defined peaks	H3K9me3
-62.5121	gain_low	Defined peaks	H3K9me3
0.597968	gain_low	Defined peaks	H3K9me3
0.0875312	gain_low	Defined peaks	H3K9me3
0.305844	gain_low	Defined peaks	H3K9me3
0.855318	gain_low	Defined peaks	H3K9me3
0.356249	gain_low	Defined peaks	H3K9me3
-0.445283	gain_low	Defined peaks	H3K9me3
0.562069	gain_low	Defined peaks	H3K9me3
0.00380935	gain_low	Defined peaks	H3K9me3
-1.1495	gain_low	Defined peaks	H3K9me3
0.302527	gain_low	Defined peaks	H3K9me3
0.280348	gain_low	Defined peaks	H3K9me3
-1.7413	gain_low	Defined peaks	H3K9me3
0.0366522	gain_low	Defined peaks	H3K9me3
0.109792	gain_low	Defined peaks	H3K9me3
0.174217	gain_low	Defined peaks	H3K9me3
0.461531	gain_low	Defined peaks	H3K9me3
0.41964	gain_low	Defined peaks	H3K9me3
-0.145713	gain_low	Defined peaks	H3K9me3
-0.341693	gain_low	Defined peaks	H3K9me3
-0.199259	gain_low	Defined peaks	H3K9me3
0.66289	gain_low	Defined peaks	H3K9me3
0.0943848	gain_low	Defined peaks	H3K9me3
0.211762	gain_low	Defined peaks	H3K9me3
0.000125798	gain_low	Defined peaks	H3K9me3
-0.334732	gain_low	Defined peaks	H3K9me3
0.329857	gain_low	Defined peaks	H3K9me3
0.251067	gain_low	Defined peaks	H3K9me3
0.631016	gain_low	Defined peaks	H3K9me3
0.575439	gain_low	Defined peaks	H3K9me3
2.21909	gain_low	Defined peaks	H3K9me3
0.0590673	gain_low	Defined peaks	H3K9me3
0.728236	gain_low	Defined peaks	H3K9me3
0.0956818	gain_low	Defined peaks	H3K9me3
-0.308736	gain_low	Defined peaks	H3K9me3
1.31214	gain_low	Defined peaks	H3K9me3
1	gain_low	Defined peaks	H3K9me3
0.117923	gain_low	Defined peaks	H3K9me3
0.382817	gain_low	Defined peaks	H3K9me3
0.750998	gain_low	Defined peaks	H3K9me3
0.370027	gain_low	Defined peaks	H3K9me3
0.300778	gain_low	Defined peaks	H3K9me3
1.38156	gain_low	Defined peaks	H3K9me3
0.483106	gain_low	Defined peaks	H3K9me3
-0.492644	gain_low	Defined peaks	H3K9me3
-0.192481	gain_low	Defined peaks	H3K9me3
-18.8271	gain_low	Defined peaks	H3K9me3
-0.839992	gain_low	Defined peaks	H3K9me3
2.88471	gain_low	Defined peaks	H3K9me3
0.329043	gain_low	Defined peaks	H3K9me3
-0.200651	gain_low	Defined peaks	H3K9me3
0.276508	gain_low	Defined peaks	H3K9me3
0.178397	gain_low	Defined peaks	H3K9me3
1.2359	gain_low	Defined peaks	H3K9me3
0.000102374	gain_low	Defined peaks	H3K9me3
0.345391	gain_low	Defined peaks	H3K9me3
-0.328182	gain_low	Defined peaks	H3K9me3
1.00259	gain_low	Defined peaks	H3K9me3
-0.762858	gain_low	Defined peaks	H3K9me3
0.0266811	gain_low	Defined peaks	H3K9me3
-0.000399632	gain_low	Defined peaks	H3K9me3
0.342285	gain_low	Defined peaks	H3K9me3
0.47224	gain_low	Defined peaks	H3K9me3
0.128503	gain_low	Defined peaks	H3K9me3
-1.3952	gain_low	Defined peaks	H3K9me3
-0.00577415	gain_low	Defined peaks	H3K9me3
0.605349	gain_low	Defined peaks	H3K9me3
0.726757	gain_low	Defined peaks	H3K9me3
0.410673	gain_low	Defined peaks	H3K9me3
-0.512752	gain_low	Defined peaks	H3K9me3
0.48081	gain_low	Defined peaks	H3K9me3
0.419595	gain_low	Defined peaks	H3K9me3
7.24388	gain_low	Defined peaks	H3K9me3
-2.74334	gain_low	Defined peaks	H3K9me3
-0.92378	gain_low	Defined peaks	H3K9me3
-0.0581028	gain_low	Defined peaks	H3K9me3
3.36725	gain_low	Defined peaks	H3K9me3
-0.225433	gain_low	Defined peaks	H3K9me3
0.153636	gain_low	Defined peaks	H3K9me3
0.246567	gain_low	Defined peaks	H3K9me3
0.24718	gain_low	Defined peaks	H3K9me3
0.603684	gain_low	Defined peaks	H3K9me3
0.151509	gain_low	Defined peaks	H3K9me3
-0.158949	gain_low	Defined peaks	H3K9me3
0.431719	gain_low	Defined peaks	H3K9me3
1	gain_low	Defined peaks	H3K9me3
-0.180255	gain_low	Defined peaks	H3K9me3
0.14468	gain_low	Defined peaks	H3K9me3
0.0853015	gain_low	Defined peaks	H3K9me3
-0.523582	gain_low	Defined peaks	H3K9me3
-0.107556	gain_low	Defined peaks	H3K9me3
-0.370312	gain_low	Defined peaks	H3K9me3
0.126734	gain_low	Defined peaks	H3K9me3
-0.262196	gain_low	Defined peaks	H3K9me3
1.58459	gain_low	Defined peaks	H3K9me3
-0.14157	gain_low	Defined peaks	H3K9me3
0.680891	gain_low	Defined peaks	H3K9me3
0.718239	gain_low	Defined peaks	H3K9me3
0.351759	gain_low	Defined peaks	H3K9me3
-0.173764	gain_low	Defined peaks	H3K9me3
5.9605	gain_low	Defined peaks	H3K9me3
-0.276744	gain_low	Defined peaks	H3K9me3
0.402296	gain_low	Defined peaks	H3K9me3
-0.00625906	gain_low	Defined peaks	H3K9me3
-3.16538	gain_low	Defined peaks	H3K9me3
-0.455735	gain_low	Defined peaks	H3K9me3
1.01925	gain_low	Defined peaks	H3K9me3
0.168507	gain_low	Defined peaks	H3K9me3
0.36361	gain_low	Defined peaks	H3K9me3
0.184476	gain_low	Defined peaks	H3K9me3
2.61776	gain_low	Defined peaks	H3K9me3
0.387748	gain_low	Defined peaks	H3K9me3
0.106333	gain_low	Defined peaks	H3K9me3
0.3862	gain_low	Defined peaks	H3K9me3
0.695248	gain_low	Defined peaks	H3K9me3
0.274241	gain_low	Defined peaks	H3K9me3
0.412766	gain_low	Defined peaks	H3K9me3
0.116511	gain_low	Defined peaks	H3K9me3
0.371134	gain_low	Defined peaks	H3K9me3
0.183393	gain_low	Defined peaks	H3K9me3
-0.423863	gain_low	Defined peaks	H3K9me3
0.255728	gain_low	Defined peaks	H3K9me3
-8676.86	gain_low	Defined peaks	H3K9me3
-1.05822	gain_low	Defined peaks	H3K9me3
0.185918	gain_low	Defined peaks	H3K9me3
0.273574	gain_low	Defined peaks	H3K9me3
0.0975515	gain_low	Defined peaks	H3K9me3
-0.696372	gain_low	Defined peaks	H3K9me3
-0.772647	gain_low	Defined peaks	H3K9me3
0.39749	gain_low	Defined peaks	H3K9me3
-0.0532893	gain_low	Defined peaks	H3K9me3
-0.570053	gain_low	Defined peaks	H3K9me3
-0.193845	gain_low	Defined peaks	H3K9me3
0.171554	gain_low	Defined peaks	H3K9me3
1.2544	gain_low	Defined peaks	H3K9me3
-0.589307	gain_low	Defined peaks	H3K9me3
-0.198681	gain_low	Defined peaks	H3K9me3
5.8143	gain_low	Defined peaks	H3K9me3
0.222113	gain_low	Defined peaks	H3K9me3
-0.38729	gain_low	Defined peaks	H3K9me3
-0.152538	gain_low	Defined peaks	H3K9me3
2.36652	gain_low	Defined peaks	H3K9me3
-0.689356	gain_low	Defined peaks	H3K9me3
0.160583	gain_low	Defined peaks	H3K9me3
1.22533	gain_low	Defined peaks	H3K9me3
-0.47969	gain_low	Defined peaks	H3K9me3
0.275301	gain_low	Defined peaks	H3K9me3
0.0325493	gain_low	Defined peaks	H3K9me3
0.0562095	gain_low	Defined peaks	H3K9me3
1.17103	gain_low	Defined peaks	H3K9me3
-0.190985	gain_low	Defined peaks	H3K9me3
0.358034	gain_low	Defined peaks	H3K9me3
0.171731	gain_low	Defined peaks	H3K9me3
0.279007	gain_low	Defined peaks	H3K9me3
0.719323	gain_low	Defined peaks	H3K9me3
-0.0816127	gain_low	Defined peaks	H3K9me3
-1.37743	gain_low	Defined peaks	H3K9me3
0.0669211	gain_low	Defined peaks	H3K9me3
0.233682	gain_low	Defined peaks	H3K9me3
14.7758	gain_low	Defined peaks	H3K9me3
-0.0527468	gain_low	Defined peaks	H3K9me3
-0.23559	gain_low	Defined peaks	H3K9me3
0.164982	gain_low	Defined peaks	H3K9me3
-0.17528	gain_low	Defined peaks	H3K9me3
0.410905	gain_low	Defined peaks	H3K9me3
0.133116	gain_low	Defined peaks	H3K9me3
0.162375	gain_low	Defined peaks	H3K9me3
0.346757	gain_low	Defined peaks	H3K9me3
0.0922361	gain_low	Defined peaks	H3K9me3
-0.205066	gain_low	Defined peaks	H3K9me3
0.0550552	gain_low	Defined peaks	H3K9me3
0.198198	gain_low	Defined peaks	H3K9me3
0.136623	gain_low	Defined peaks	H3K9me3
0.247667	gain_low	Defined peaks	H3K9me3
0.286052	gain_low	Defined peaks	H3K9me3
-0.193162	gain_low	Defined peaks	H3K9me3
0.0272897	gain_low	Defined peaks	H3K9me3
0.051727	gain_low	Defined peaks	H3K9me3
0.0411709	gain_low	Defined peaks	H3K9me3
0.221158	gain_low	Defined peaks	H3K9me3
0.550094	gain_low	Defined peaks	H3K9me3
-0.192926	gain_low	Defined peaks	H3K9me3
0.478577	gain_low	Defined peaks	H3K9me3
0.406888	gain_low	Defined peaks	H3K9me3
13.9031	gain_low	Defined peaks	H3K9me3
0.000163955	gain_low	Defined peaks	H3K9me3
-0.166308	gain_low	Defined peaks	H3K9me3
-0.235461	gain_low	Defined peaks	H3K9me3
0.54523	gain_low	Defined peaks	H3K9me3
-0.599259	gain_low	Defined peaks	H3K9me3
-0.18967	gain_low	Defined peaks	H3K9me3
0.016472	gain_low	Defined peaks	H3K9me3
-0.787901	gain_low	Defined peaks	H3K9me3
0.396189	gain_low	Defined peaks	H3K9me3
0.108683	gain_low	Defined peaks	H3K9me3
-0.744325	gain_low	Defined peaks	H3K9me3
-1.69067	gain_low	Defined peaks	H3K9me3
0.187121	gain_low	Defined peaks	H3K9me3
0.199427	gain_low	Defined peaks	H3K9me3
-0.281722	gain_low	Defined peaks	H3K9me3
-0.23111	gain_low	Defined peaks	H3K9me3
0.226978	gain_low	Defined peaks	H3K9me3
0.262136	gain_low	Defined peaks	H3K9me3
0.0494348	gain_low	Defined peaks	H3K9me3
-0.361171	gain_low	Defined peaks	H3K9me3
-0.870029	gain_low	Defined peaks	H3K9me3
0.105448	gain_low	Defined peaks	H3K9me3
0.543536	gain_low	Defined peaks	H3K9me3
0.253141	gain_low	Defined peaks	H3K9me3
0.2041	gain_low	Defined peaks	H3K9me3
-1.13475	gain_low	Defined peaks	H3K9me3
-0.0255918	gain_low	Defined peaks	H3K9me3
0.223003	gain_low	Defined peaks	H3K9me3
0.15508	gain_low	Defined peaks	H3K9me3
0.895437	gain_low	Defined peaks	H3K9me3
0.119876	gain_low	Defined peaks	H3K9me3
-0.2101	gain_low	Defined peaks	H3K9me3
0.317286	gain_low	Defined peaks	H3K9me3
-1.24428	gain_low	Defined peaks	H3K9me3
0.0718333	gain_low	Defined peaks	H3K9me3
-5.54372	gain_low	Defined peaks	H3K9me3
0.342287	gain_low	Defined peaks	H3K9me3
0.749165	gain_low	Defined peaks	H3K9me3
0.135532	gain_low	Defined peaks	H3K9me3
-0.022123	gain_low	Defined peaks	H3K9me3
0.230983	gain_low	Defined peaks	H3K9me3
-0.0367079	gain_low	Defined peaks	H3K9me3
-0.191742	gain_low	Defined peaks	H3K9me3
-1.12562	gain_low	Defined peaks	H3K9me3
-0.0690934	gain_low	Defined peaks	H3K9me3
0.736544	gain_low	Defined peaks	H3K9me3
-1.36416	gain_low	Defined peaks	H3K9me3
0.086133	gain_low	Defined peaks	H3K9me3
-0.018642	gain_low	Defined peaks	H3K9me3
-1.05978	gain_low	Defined peaks	H3K9me3
0.482666	gain_low	Defined peaks	H3K9me3
-0.227786	gain_low	Defined peaks	H3K9me3
0.169281	gain_low	Defined peaks	H3K9me3
0.0796774	gain_low	Defined peaks	H3K9me3
0.371745	gain_low	Defined peaks	H3K9me3
0.0392236	gain_low	Defined peaks	H3K9me3
0.162747	gain_low	Defined peaks	H3K9me3
0.7397	gain_low	Defined peaks	H3K9me3
0.393315	gain_low	Defined peaks	H3K9me3
0.460522	gain_low	Defined peaks	H3K9me3
0.538182	gain_low	Defined peaks	H3K9me3
1.99226	gain_low	Defined peaks	H3K9me3
-0.210467	gain_low	Defined peaks	H3K9me3
0.675447	gain_low	Defined peaks	H3K9me3
-1.78416	gain_low	Defined peaks	H3K9me3
-1.72424	gain_low	Defined peaks	H3K9me3
0.106164	gain_low	Defined peaks	H3K9me3
2.62085	gain_low	Defined peaks	H3K9me3
0.123854	gain_low	Defined peaks	H3K9me3
-0.689365	gain_low	Defined peaks	H3K9me3
-0.537492	gain_low	Defined peaks	H3K9me3
0.0507249	gain_low	Defined peaks	H3K9me3
0.160725	gain_low	Defined peaks	H3K9me3
0.580084	gain_low	Defined peaks	H3K9me3
-1.09785	gain_low	Defined peaks	H3K9me3
-0.867953	gain_low	Defined peaks	H3K9me3
0.126824	gain_low	Defined peaks	H3K9me3
0.28647	gain_low	Defined peaks	H3K9me3
0.28969	gain_low	Defined peaks	H3K9me3
3.18556	gain_low	Defined peaks	H3K9me3
0.222377	gain_low	Defined peaks	H3K9me3
0.567098	gain_low	Defined peaks	H3K9me3
1.41267	gain_low	Defined peaks	H3K9me3
11.2977	gain_low	Defined peaks	H3K9me3
-0.370105	gain_low	Defined peaks	H3K9me3
-0.440147	gain_low	Defined peaks	H3K9me3
1.53199	gain_low	Defined peaks	H3K9me3
0.182302	gain_low	Defined peaks	H3K9me3
0.488991	gain_low	Defined peaks	H3K9me3
1.63038	gain_low	Defined peaks	H3K9me3
-0.750414	gain_low	Defined peaks	H3K9me3
0.200907	gain_low	Defined peaks	H3K9me3
0.328811	gain_low	Defined peaks	H3K9me3
0.0977854	gain_low	Defined peaks	H3K9me3
0.460522	gain_low	Defined peaks	H3K9me3
1.48259	gain_low	Defined peaks	H3K9me3
0.356832	gain_low	Defined peaks	H3K9me3
0.22613	gain_low	Defined peaks	H3K9me3
1.51885	gain_low	Defined peaks	H3K9me3
65.5703	gain_low	Defined peaks	H3K9me3
0.549598	gain_low	Defined peaks	H3K9me3
0.159142	gain_low	Defined peaks	H3K9me3
-0.0224108	gain_low	Defined peaks	H3K9me3
0.355481	gain_low	Defined peaks	H3K9me3
0.834897	gain_low	Defined peaks	H3K9me3
-0.310084	gain_low	Defined peaks	H3K9me3
-0.471741	gain_low	Defined peaks	H3K9me3
0.591762	gain_low	Defined peaks	H3K9me3
3.74205	gain_low	Defined peaks	H3K9me3
0.688024	gain_low	Defined peaks	H3K9me3
0.884645	gain_low	Defined peaks	H3K9me3
0.06425	gain_low	Defined peaks	H3K9me3
0.126403	gain_low	Defined peaks	H3K9me3
1.06691	gain_low	Defined peaks	H3K9me3
0.177744	gain_low	Defined peaks	H3K9me3
0.56842	gain_low	Defined peaks	H3K9me3
0.0704507	gain_low	Defined peaks	H3K9me3
1.44455	gain_low	Defined peaks	H3K9me3
0.173945	gain_low	Defined peaks	H3K9me3
2.81722	gain_low	Defined peaks	H3K9me3
0.157177	gain_low	Defined peaks	H3K9me3
0.045263	gain_low	Defined peaks	H3K9me3
0.305838	gain_low	Defined peaks	H3K9me3
0.107065	gain_low	Defined peaks	H3K9me3
-0.47385	gain_low	Defined peaks	H3K9me3
2.43174	gain_low	Defined peaks	H3K9me3
0.439846	gain_low	Defined peaks	H3K9me3
-0.567175	gain_low	Defined peaks	H3K9me3
-0.15391	gain_low	Defined peaks	H3K9me3
0.202282	gain_low	Defined peaks	H3K9me3
1.25133	gain_low	Defined peaks	H3K9me3
0.287279	gain_low	Defined peaks	H3K9me3
0.283643	gain_low	Defined peaks	H3K9me3
-0.0803317	gain_low	Defined peaks	H3K9me3
-0.387291	gain_low	Defined peaks	H3K9me3
-0.340246	gain_low	Defined peaks	H3K9me3
-2.09244	gain_low	Defined peaks	H3K9me3
-1.51892	gain_low	Defined peaks	H3K9me3
1.50538	gain_low	Defined peaks	H3K9me3
0.0241261	gain_low	Defined peaks	H3K9me3
-0.0604609	gain_low	Defined peaks	H3K9me3
0.276327	gain_low	Defined peaks	H3K9me3
0.0687883	gain_low	Defined peaks	H3K9me3
0.0158344	gain_low	Defined peaks	H3K9me3
-0.130379	gain_low	Defined peaks	H3K9me3
0.565765	gain_low	Defined peaks	H3K9me3
1.07319	gain_low	Defined peaks	H3K9me3
0.211625	gain_low	Defined peaks	H3K9me3
0.178947	gain_low	Defined peaks	H3K9me3
-2.14728	gain_low	Defined peaks	H3K9me3
0.226385	gain_low	Defined peaks	H3K9me3
0.0340365	gain_low	Defined peaks	H3K9me3
0.331753	gain_low	Defined peaks	H3K9me3
0.35856	gain_low	Defined peaks	H3K9me3
0.154438	gain_low	Defined peaks	H3K9me3
-0.0138847	gain_low	Defined peaks	H3K9me3
0.285746	gain_low	Defined peaks	H3K9me3
0.137576	gain_low	Defined peaks	H3K9me3
0.082451	gain_low	Defined peaks	H3K9me3
0.616629	gain_low	Defined peaks	H3K9me3
0.341315	gain_low	Defined peaks	H3K9me3
0.482992	gain_low	Defined peaks	H3K9me3
-0.359137	gain_low	Defined peaks	H3K9me3
0.351448	gain_low	Defined peaks	H3K9me3
0.470991	gain_low	Defined peaks	H3K9me3
0.12315	gain_low	Defined peaks	H3K9me3
-17.1637	gain_low	Defined peaks	H3K9me3
0.834503	gain_low	Defined peaks	H3K9me3
0.255801	gain_low	Defined peaks	H3K9me3
0.141672	gain_low	Defined peaks	H3K9me3
0.132434	gain_low	Defined peaks	H3K9me3
-2.23295	gain_low	Defined peaks	H3K9me3
2.15465	gain_low	Defined peaks	H3K9me3
-0.784266	gain_low	Defined peaks	H3K9me3
0.0758211	gain_low	Defined peaks	H3K9me3
2.88329	gain_low	Defined peaks	H3K9me3
0.3522	gain_low	Defined peaks	H3K9me3
-31930.8	gain_low	Defined peaks	H3K9me3
0.269558	gain_low	Defined peaks	H3K9me3
-0.04074	gain_low	Defined peaks	H3K9me3
-0.775699	gain_low	Defined peaks	H3K9me3
1.41248	gain_low	Defined peaks	H3K9me3
-0.136999	gain_low	Defined peaks	H3K9me3
0.0641673	gain_low	Defined peaks	H3K9me3
0.382348	gain_low	Defined peaks	H3K9me3
1.0136	gain_low	Defined peaks	H3K9me3
0.345372	gain_low	Defined peaks	H3K9me3
0.151618	gain_low	Defined peaks	H3K9me3
-0.08333	gain_low	Defined peaks	H3K9me3
0.0915422	gain_low	Defined peaks	H3K9me3
0.292102	gain_low	Defined peaks	H3K9me3
0.17269	gain_low	Defined peaks	H3K9me3
-0.453711	gain_low	Defined peaks	H3K9me3
0.145318	gain_low	Defined peaks	H3K9me3
0.100923	gain_low	Defined peaks	H3K9me3
0.209433	gain_low	Defined peaks	H3K9me3
0.518051	gain_low	Defined peaks	H3K9me3
-2.40631	gain_low	Defined peaks	H3K9me3
0.153282	gain_low	Defined peaks	H3K9me3
0.152628	gain_low	Defined peaks	H3K9me3
0.388955	gain_low	Defined peaks	H3K9me3
0.399033	gain_low	Defined peaks	H3K9me3
0.267453	gain_low	Defined peaks	H3K9me3
-0.853954	gain_low	Defined peaks	H3K9me3
0.160511	gain_low	Defined peaks	H3K9me3
-0.823833	gain_low	Defined peaks	H3K9me3
5.61308	gain_low	Defined peaks	H3K9me3
0.501638	gain_low	Defined peaks	H3K9me3
-4.71532	gain_low	Defined peaks	H3K9me3
0.0702779	gain_low	Defined peaks	H3K9me3
-0.28371	gain_low	Defined peaks	H3K9me3
0.0954969	gain_low	Defined peaks	H3K9me3
0.201556	gain_low	Defined peaks	H3K9me3
34.7709	gain_low	Defined peaks	H3K9me3
-11056.4	gain_low	Defined peaks	H3K9me3
-8.70196	gain_low	Defined peaks	H3K9me3
-0.821318	gain_low	Defined peaks	H3K9me3
-0.251199	gain_low	Defined peaks	H3K9me3
0.0584662	gain_low	Defined peaks	H3K9me3
0.265692	gain_low	Defined peaks	H3K9me3
0.989417	gain_low	Defined peaks	H3K9me3
0.125364	gain_low	Defined peaks	H3K9me3
2.78157	gain_low	Defined peaks	H3K9me3
0.541505	gain_low	Defined peaks	H3K9me3
1.43095	gain_low	Defined peaks	H3K9me3
0.280892	gain_low	Defined peaks	H3K9me3
-0.42858	gain_low	Defined peaks	H3K9me3
-0.0943805	gain_low	Defined peaks	H3K9me3
3.74205	gain_low	Defined peaks	H3K9me3
0.123854	gain_low	Defined peaks	H3K9me3
0.345304	gain_low	Defined peaks	H3K9me3
0.0972118	gain_low	Defined peaks	H3K9me3
0.388068	gain_low	Defined peaks	H3K9me3
0.118719	gain_low	Defined peaks	H3K9me3
0.497739	gain_low	Defined peaks	H3K9me3
0.0943845	gain_low	Defined peaks	H3K9me3
0.0449506	gain_low	Defined peaks	H3K9me3
-0.656791	gain_low	Defined peaks	H3K9me3
1.93955	gain_low	Defined peaks	H3K9me3
0.427657	gain_low	Defined peaks	H3K9me3
-0.562811	gain_low	Defined peaks	H3K9me3
-0.253789	gain_low	Defined peaks	H3K9me3
0.764698	gain_low	Defined peaks	H3K9me3
0.0210478	gain_low	Defined peaks	H3K9me3
-0.383165	gain_low	Defined peaks	H3K9me3
0.498663	gain_low	Defined peaks	H3K9me3
0.146241	gain_low	Defined peaks	H3K9me3
-0.0607007	gain_low	Defined peaks	H3K9me3
9.55649	gain_low	Defined peaks	H3K9me3
0.0516322	gain_low	Defined peaks	H3K9me3
-2.06613	gain_low	Defined peaks	H3K9me3
0.702898	gain_low	Defined peaks	H3K9me3
-0.0101168	gain_low	Defined peaks	H3K9me3
1.63377	gain_low	Defined peaks	H3K9me3
-0.0719838	gain_low	Defined peaks	H3K9me3
0.387472	gain_low	Defined peaks	H3K9me3
-0.285904	gain_low	Defined peaks	H3K9me3
0.488991	gain_low	Defined peaks	H3K9me3
0.459112	gain_low	Defined peaks	H3K9me3
0.30262	gain_low	Defined peaks	H3K9me3
0.223108	gain_low	Defined peaks	H3K9me3
-0.203513	gain_low	Defined peaks	H3K9me3
0.328487	gain_low	Defined peaks	H3K9me3
0.108961	gain_low	Defined peaks	H3K9me3
0.866669	gain_low	Defined peaks	H3K9me3
-0.16286	gain_low	Defined peaks	H3K9me3
-1.16869	gain_low	Defined peaks	H3K9me3
0.333812	gain_low	Defined peaks	H3K9me3
-3.28527	gain_low	Defined peaks	H3K9me3
0.782957	gain_low	Defined peaks	H3K9me3
0.385682	gain_low	Defined peaks	H3K9me3
-1.22388	gain_low	Defined peaks	H3K9me3
2.07977	gain_low	Defined peaks	H3K9me3
0.128439	gain_low	Defined peaks	H3K9me3
-0.772649	gain_low	Defined peaks	H3K9me3
0.271077	gain_low	Defined peaks	H3K9me3
1.15092	gain_low	Defined peaks	H3K9me3
-0.543633	gain_low	Defined peaks	H3K9me3
0.479331	gain_low	Defined peaks	H3K9me3
0.977787	gain_low	Defined peaks	H3K9me3
-3.33992	gain_low	Defined peaks	H3K9me3
0.153191	gain_low	Defined peaks	H3K9me3
-0.011549	gain_low	Defined peaks	H3K9me3
0.226368	gain_low	Defined peaks	H3K9me3
-27400.6	gain_low	Defined peaks	H3K9me3
1.41427	gain_low	Defined peaks	H3K9me3
0.0686407	gain_low	Defined peaks	H3K9me3
0.581208	gain_low	Defined peaks	H3K9me3
0.482462	gain_low	Defined peaks	H3K9me3
0.0593362	gain_low	Defined peaks	H3K9me3
-0.296847	gain_low	Defined peaks	H3K9me3
0.0558362	gain_low	Defined peaks	H3K9me3
0.315676	gain_low	Defined peaks	H3K9me3
0.110019	gain_low	Defined peaks	H3K9me3
0.433927	gain_low	Defined peaks	H3K9me3
-0.436523	gain_low	Defined peaks	H3K9me3
0.368656	gain_low	Defined peaks	H3K9me3
0.552531	gain_low	Defined peaks	H3K9me3
-0.702069	gain_low	Defined peaks	H3K9me3
0.115227	gain_low	Defined peaks	H3K9me3
-0.141112	gain_low	Defined peaks	H3K9me3
0.139515	gain_low	Defined peaks	H3K9me3
0.241144	gain_low	Defined peaks	H3K9me3
0.224463	gain_low	Defined peaks	H3K9me3
0.191776	gain_low	Defined peaks	H3K9me3
0.106475	gain_low	Defined peaks	H3K9me3
-0.240682	gain_low	Defined peaks	H3K9me3
0.275157	gain_low	Defined peaks	H3K9me3
0.125484	gain_low	Defined peaks	H3K9me3
0.415148	gain_low	Defined peaks	H3K9me3
1.22646	gain_low	Defined peaks	H3K9me3
0.378853	gain_low	Defined peaks	H3K9me3
-0.404634	gain_low	Defined peaks	H3K9me3
1.99715	gain_low	Defined peaks	H3K9me3
0.646735	gain_low	Defined peaks	H3K9me3
-0.325622	gain_low	Defined peaks	H3K9me3
-1.22822	gain_low	Defined peaks	H3K9me3
0.0434603	gain_low	Defined peaks	H3K9me3
0.929509	gain_low	Defined peaks	H3K9me3
1.49623	gain_low	Defined peaks	H3K9me3
-0.0138849	gain_low	Defined peaks	H3K9me3
-0.105943	gain_low	Defined peaks	H3K9me3
-0.821315	gain_low	Defined peaks	H3K9me3
0.746959	gain_low	Defined peaks	H3K9me3
0.602816	gain_low	Defined peaks	H3K9me3
-0.537465	gain_low	Defined peaks	H3K9me3
0.0193558	gain_low	Defined peaks	H3K9me3
1.16267	gain_low	Defined peaks	H3K9me3
0.053827	gain_low	Defined peaks	H3K9me3
0.421256	gain_low	Defined peaks	H3K9me3
1.00577	gain_low	Defined peaks	H3K9me3
0.269982	gain_low	Defined peaks	H3K9me3
-0.55808	gain_low	Defined peaks	H3K9me3
1.69521	gain_low	Defined peaks	H3K9me3
0.130952	gain_low	Defined peaks	H3K9me3
26.9417	gain_low	Defined peaks	H3K9me3
-0.458158	gain_low	Defined peaks	H3K9me3
-2.26863	gain_low	Defined peaks	H3K9me3
0.298792	gain_low	Defined peaks	H3K9me3
-0.187493	gain_low	Defined peaks	H3K9me3
-0.0514555	gain_low	Defined peaks	H3K9me3
1.77316	gain_low	Defined peaks	H3K9me3
0.369221	gain_low	Defined peaks	H3K9me3
0.837048	gain_low	Defined peaks	H3K9me3
-2.35765	gain_low	Defined peaks	H3K9me3
0.383701	gain_low	Defined peaks	H3K9me3
1.12169	gain_low	Defined peaks	H3K9me3
0.137544	gain_low	Defined peaks	H3K9me3
0.886776	gain_low	Defined peaks	H3K9me3
0.167118	gain_low	Defined peaks	H3K9me3
0.25706	gain_low	Defined peaks	H3K9me3
0.00804089	gain_low	Defined peaks	H3K9me3
-5.1579	gain_low	Defined peaks	H3K9me3
-0.0562106	gain_low	Defined peaks	H3K9me3
0.172059	gain_low	Defined peaks	H3K9me3
0.422413	gain_low	Defined peaks	H3K9me3
0.422625	gain_low	Defined peaks	H3K9me3
0.100237	gain_low	Defined peaks	H3K9me3
0.201229	gain_low	Defined peaks	H3K9me3
-0.468338	gain_low	Defined peaks	H3K9me3
1.11078	gain_low	Defined peaks	H3K9me3
-3.13858	gain_low	Defined peaks	H3K9me3
0.102679	gain_low	Defined peaks	H3K9me3
0.23476	gain_low	Defined peaks	H3K9me3
0.351356	gain_low	Defined peaks	H3K9me3
-13.2028	gain_low	Defined peaks	H3K9me3
0.00447477	gain_low	Defined peaks	H3K9me3
0.125547	gain_low	Defined peaks	H3K9me3
-1.08775	gain_low	Defined peaks	H3K9me3
0.140061	gain_low	Defined peaks	H3K9me3
-0.113109	gain_low	Defined peaks	H3K9me3
0.119547	gain_low	Defined peaks	H3K9me3
0.220172	gain_low	Defined peaks	H3K9me3
-0.050223	gain_low	Defined peaks	H3K9me3
0.0616938	gain_low	Defined peaks	H3K9me3
0.10631	gain_low	Defined peaks	H3K9me3
1.74287	gain_low	Defined peaks	H3K9me3
4.72931	gain_low	Defined peaks	H3K9me3
1.10758	gain_low	Defined peaks	H3K9me3
0.328607	gain_low	Defined peaks	H3K9me3
0.15914	gain_low	Defined peaks	H3K9me3
-0.114845	gain_low	Defined peaks	H3K9me3
-0.0249831	gain_low	Defined peaks	H3K9me3
0.186836	gain_low	Defined peaks	H3K9me3
-0.0705812	gain_low	Defined peaks	H3K9me3
-0.127868	gain_low	Defined peaks	H3K9me3
-1.45688	gain_low	Defined peaks	H3K9me3
0.0631012	gain_low	Defined peaks	H3K9me3
0.397703	gain_low	Defined peaks	H3K9me3
1.62439	gain_low	Defined peaks	H3K9me3
4.64538	gain_low	Defined peaks	H3K9me3
-0.890565	gain_low	Defined peaks	H3K9me3
0.0121357	gain_low	Defined peaks	H3K9me3
-0.0311969	gain_low	Defined peaks	H3K9me3
73.6447	gain_low	Defined peaks	H3K9me3
0.111577	gain_low	Defined peaks	H3K9me3
0.722451	gain_low	Defined peaks	H3K9me3
0.601482	gain_low	Defined peaks	H3K9me3
2.38421	gain_low	Defined peaks	H3K9me3
0.474598	gain_low	Defined peaks	H3K9me3
0.769472	gain_low	Defined peaks	H3K9me3
0.286774	gain_low	Defined peaks	H3K9me3
0.490232	gain_low	Defined peaks	H3K9me3
-0.146941	gain_low	Defined peaks	H3K9me3
0.147093	gain_low	Defined peaks	H3K9me3
-3.13867	gain_low	Defined peaks	H3K9me3
6.03637	gain_low	Defined peaks	H3K9me3
0.278879	gain_low	Defined peaks	H3K9me3
0.882362	gain_low	Defined peaks	H3K9me3
0.539453	gain_low	Defined peaks	H3K9me3
0.0653718	gain_low	Defined peaks	H3K9me3
0.0350049	gain_low	Defined peaks	H3K9me3
-0.124622	gain_low	Defined peaks	H3K9me3
-0.0856576	gain_low	Defined peaks	H3K9me3
-1.48991	gain_low	Defined peaks	H3K9me3
0.403449	gain_low	Defined peaks	H3K9me3
0.151562	gain_low	Defined peaks	H3K9me3
-0.00567666	gain_low	Defined peaks	H3K9me3
-0.0433707	gain_low	Defined peaks	H3K9me3
2.30072	gain_low	Defined peaks	H3K9me3
0.0177437	gain_low	Defined peaks	H3K9me3
-0.416217	gain_low	Defined peaks	H3K9me3
0.090635	gain_low	Defined peaks	H3K9me3
0.278121	gain_low	Defined peaks	H3K9me3
0.384421	gain_low	Defined peaks	H3K9me3
0.501195	gain_low	Defined peaks	H3K9me3
0.49357	gain_low	Defined peaks	H3K9me3
0.112271	gain_low	Defined peaks	H3K9me3
-0.316897	gain_low	Defined peaks	H3K9me3
-0.410465	gain_low	Defined peaks	H3K9me3
0.767111	gain_low	Defined peaks	H3K9me3
0.48505	gain_low	Defined peaks	H3K9me3
0.351448	gain_low	Defined peaks	H3K9me3
-0.5024	gain_low	Defined peaks	H3K9me3
-1.80356	gain_low	Defined peaks	H3K9me3
0.190038	gain_low	Defined peaks	H3K9me3
1.37758	gain_low	Defined peaks	H3K9me3
-0.519389	gain_low	Defined peaks	H3K9me3
0.24968	gain_low	Defined peaks	H3K9me3
-0.300975	gain_low	Defined peaks	H3K9me3
-0.106573	gain_low	Defined peaks	H3K9me3
0.369219	gain_low	Defined peaks	H3K9me3
-0.114924	gain_low	Defined peaks	H3K9me3
0.120078	gain_low	Defined peaks	H3K9me3
0.574248	gain_low	Defined peaks	H3K9me3
-24.3515	gain_low	Defined peaks	H3K9me3
0.215612	gain_low	Defined peaks	H3K9me3
0.0326995	gain_low	Defined peaks	H3K9me3
0.261212	gain_low	Defined peaks	H3K9me3
0.851177	gain_low	Defined peaks	H3K9me3
0.944921	gain_low	Defined peaks	H3K9me3
-11.5641	gain_low	Defined peaks	H3K9me3
0.680943	gain_low	Defined peaks	H3K9me3
-0.546228	gain_low	Defined peaks	H3K9me3
0.349721	gain_low	Defined peaks	H3K9me3
-0.0264324	gain_low	Defined peaks	H3K9me3
0.117632	gain_low	Defined peaks	H3K9me3
0.0427829	gain_low	Defined peaks	H3K9me3
0.356248	gain_low	Defined peaks	H3K9me3
-0.240675	gain_low	Defined peaks	H3K9me3
-6776.5	gain_low	Defined peaks	H3K9me3
0.751795	gain_low	Defined peaks	H3K9me3
-2.72831	gain_low	Defined peaks	H3K9me3
-0.270998	gain_low	Defined peaks	H3K9me3
0.239039	gain_low	Defined peaks	H3K9me3
0.382889	gain_low	Defined peaks	H3K9me3
0.0955183	gain_low	Defined peaks	H3K9me3
-1.09509	gain_low	Defined peaks	H3K9me3
1.05257	gain_low	Defined peaks	H3K9me3
0.114743	gain_low	Defined peaks	H3K9me3
0.139684	gain_low	Defined peaks	H3K9me3
-7.08873	gain_low	Defined peaks	H3K9me3
-0.093458	gain_low	Defined peaks	H3K9me3
0.438728	gain_low	Defined peaks	H3K9me3
0.0953695	gain_low	Defined peaks	H3K9me3
0.0663975	gain_low	Defined peaks	H3K9me3
1.48594	gain_low	Defined peaks	H3K9me3
-0.599261	gain_low	Defined peaks	H3K9me3
1.78327	gain_low	Defined peaks	H3K9me3
-4.19669	gain_low	Defined peaks	H3K9me3
-1.03336	gain_low	Defined peaks	H3K9me3
0.287917	gain_low	Defined peaks	H3K9me3
0.342857	gain_low	Defined peaks	H3K9me3
-0.822861	gain_low	Defined peaks	H3K9me3
0.216979	gain_low	Defined peaks	H3K9me3
0.377532	gain_low	Defined peaks	H3K9me3
0.34037	gain_low	Defined peaks	H3K9me3
0.191912	gain_low	Defined peaks	H3K9me3
-0.0943693	gain_low	Defined peaks	H3K9me3
0.0434937	gain_low	Defined peaks	H3K9me3
0.355476	gain_low	Defined peaks	H3K9me3
0.350844	gain_low	Defined peaks	H3K9me3
-0.123953	gain_low	Defined peaks	H3K9me3
-1.68344	gain_low	Defined peaks	H3K9me3
0.0198823	gain_low	Defined peaks	H3K9me3
-0.021752	gain_low	Defined peaks	H3K9me3
1.17933	gain_low	Defined peaks	H3K9me3
3.24918	gain_low	Defined peaks	H3K9me3
-0.128525	gain_low	Defined peaks	H3K9me3
0.220655	gain_low	Defined peaks	H3K9me3
-4.09859	gain_low	Defined peaks	H3K9me3
0.585521	gain_low	Defined peaks	H3K9me3
-0.153878	gain_low	Defined peaks	H3K9me3
-5.41223	gain_low	Defined peaks	H3K9me3
0.14425	gain_low	Defined peaks	H3K9me3
0.0191134	gain_low	Defined peaks	H3K9me3
-0.253868	gain_low	Defined peaks	H3K9me3
0.459545	gain_low	Defined peaks	H3K9me3
0.607754	gain_low	Defined peaks	H3K9me3
0.552046	gain_low	Defined peaks	H3K9me3
-0.273905	gain_low	Defined peaks	H3K9me3
-0.0327553	gain_low	Defined peaks	H3K9me3
-0.174009	gain_low	Defined peaks	H3K9me3
0.262839	gain_low	Defined peaks	H3K9me3
0.695245	gain_low	Defined peaks	H3K9me3
0.138761	gain_low	Defined peaks	H3K9me3
0.163165	gain_low	Defined peaks	H3K9me3
0.0703139	gain_low	Defined peaks	H3K9me3
0.423546	gain_low	Defined peaks	H3K9me3
0.349227	gain_low	Defined peaks	H3K9me3
-0.166918	gain_low	Defined peaks	H3K9me3
1.77804	gain_low	Defined peaks	H3K9me3
0.0763966	gain_low	Defined peaks	H3K9me3
0.177431	gain_low	Defined peaks	H3K9me3
-1.25918	gain_low	Defined peaks	H3K9me3
-0.479355	gain_low	Defined peaks	H3K9me3
0.103513	gain_low	Defined peaks	H3K9me3
0.570477	gain_low	Defined peaks	H3K9me3
0.0435993	gain_low	Defined peaks	H3K9me3
0.316987	gain_low	Defined peaks	H3K9me3
0.363568	gain_low	Defined peaks	H3K9me3
0.310954	gain_low	Defined peaks	H3K9me3
0.562209	gain_low	Defined peaks	H3K9me3
0.457441	gain_low	Defined peaks	H3K9me3
0.267896	gain_low	Defined peaks	H3K9me3
1.29449	gain_low	Defined peaks	H3K9me3
0.664528	gain_low	Defined peaks	H3K9me3
0.00789825	gain_low	Defined peaks	H3K9me3
-1.3152	gain_low	Defined peaks	H3K9me3
0.146107	gain_low	Defined peaks	H3K9me3
0.0166667	gain_low	Defined peaks	H3K9me3
0.0665566	gain_low	Defined peaks	H3K9me3
1.73025	gain_low	Defined peaks	H3K9me3
0.73298	gain_low	Defined peaks	H3K9me3
-1.12931	gain_low	Defined peaks	H3K9me3
0.428736	gain_low	Defined peaks	H3K9me3
-0.052891	gain_low	Defined peaks	H3K9me3
-0.230901	gain_low	Defined peaks	H3K9me3
0.0300924	gain_low	Defined peaks	H3K9me3
0.135531	gain_low	Defined peaks	H3K9me3
0.74993	gain_low	Defined peaks	H3K9me3
-1.36887	gain_low	Defined peaks	H3K9me3
-0.2059	gain_low	Defined peaks	H3K9me3
0.811782	gain_low	Defined peaks	H3K9me3
0.109268	gain_low	Defined peaks	H3K9me3
-0.0706284	gain_low	Defined peaks	H3K9me3
-0.763216	gain_low	Defined peaks	H3K9me3
2.33159	gain_low	Defined peaks	H3K9me3
0.229958	gain_low	Defined peaks	H3K9me3
0.308013	gain_low	Defined peaks	H3K9me3
-0.46151	gain_low	Defined peaks	H3K9me3
0.289715	gain_low	Defined peaks	H3K9me3
-0.0941642	gain_low	Defined peaks	H3K9me3
-0.102834	gain_low	Defined peaks	H3K9me3
1.03918	gain_low	Defined peaks	H3K9me3
0.291126	gain_low	Defined peaks	H3K9me3
0.271964	gain_low	Defined peaks	H3K9me3
0.610718	gain_low	Defined peaks	H3K9me3
0.681074	gain_low	Defined peaks	H3K9me3
-0.219321	gain_low	Defined peaks	H3K9me3
0.237952	gain_low	Defined peaks	H3K9me3
0.873599	gain_low	Defined peaks	H3K9me3
0.324041	gain_low	Defined peaks	H3K9me3
2.3842	gain_low	Defined peaks	H3K9me3
-0.0791127	gain_low	Defined peaks	H3K9me3
0.0482621	gain_low	Defined peaks	H3K9me3
-0.36615	gain_low	Defined peaks	H3K9me3
-0.0650557	gain_low	Defined peaks	H3K9me3
0.515423	gain_low	Defined peaks	H3K9me3
1.00624	gain_low	Defined peaks	H3K9me3
0.292892	gain_low	Defined peaks	H3K9me3
0.206366	gain_low	Defined peaks	H3K9me3
-0.0533555	gain_low	Defined peaks	H3K9me3
-0.0537334	gain_low	Defined peaks	H3K9me3
0.206365	gain_low	Defined peaks	H3K9me3
-0.0975523	gain_low	Defined peaks	H3K9me3
-0.0610237	gain_low	Defined peaks	H3K9me3
0.104397	gain_low	Defined peaks	H3K9me3
-0.0094226	gain_low	Defined peaks	H3K9me3
4.43822	gain_low	Defined peaks	H3K9me3
0.337924	gain_low	Defined peaks	H3K9me3
0.203819	gain_low	Defined peaks	H3K9me3
0.859034	gain_low	Defined peaks	H3K9me3
-0.313583	gain_low	Defined peaks	H3K9me3
1.15066	gain_low	Defined peaks	H3K9me3
0.0615443	gain_low	Defined peaks	H3K9me3
0.257876	gain_low	Defined peaks	H3K9me3
-3.94848	gain_low	Defined peaks	H3K9me3
-0.156482	gain_low	Defined peaks	H3K9me3
-0.181252	gain_low	Defined peaks	H3K9me3
0.0574945	gain_low	Defined peaks	H3K9me3
0.160983	gain_low	Defined peaks	H3K9me3
-0.122047	gain_low	Defined peaks	H3K9me3
0.0522423	gain_low	Defined peaks	H3K9me3
0.0869695	gain_low	Defined peaks	H3K9me3
0.105854	gain_low	Defined peaks	H3K9me3
0.045673	gain_low	Defined peaks	H3K9me3
0.25705	gain_low	Defined peaks	H3K9me3
0.0861331	gain_low	Defined peaks	H3K9me3
0.14109	gain_low	Defined peaks	H3K9me3
-0.179007	gain_low	Defined peaks	H3K9me3
0.0997931	gain_low	Defined peaks	H3K9me3
0.343482	gain_low	Defined peaks	H3K9me3
1.9928	gain_low	Defined peaks	H3K9me3
0.274904	gain_low	Defined peaks	H3K9me3
1.18298	gain_low	Defined peaks	H3K9me3
0.0489104	gain_low	Defined peaks	H3K9me3
0.20834	gain_low	Defined peaks	H3K9me3
-0.152308	gain_low	Defined peaks	H3K9me3
-1.5478	gain_low	Defined peaks	H3K9me3
0.530067	gain_low	Defined peaks	H3K9me3
-1.07977	gain_low	Defined peaks	H3K9me3
2.02611	gain_low	Defined peaks	H3K9me3
0.735674	gain_low	Defined peaks	H3K9me3
0.239201	gain_low	Defined peaks	H3K9me3
24.2384	gain_low	Defined peaks	H3K9me3
0.0538552	gain_low	Defined peaks	H3K9me3
0.638116	gain_low	Defined peaks	H3K9me3
-0.0795508	gain_low	Defined peaks	H3K9me3
0.673137	gain_low	Defined peaks	H3K9me3
0.258529	gain_low	Defined peaks	H3K9me3
0.193366	gain_low	Defined peaks	H3K9me3
-1.23198	gain_low	Defined peaks	H3K9me3
0.485818	gain_low	Defined peaks	H3K9me3
0.154164	gain_low	Defined peaks	H3K9me3
0.29004	gain_low	Defined peaks	H3K9me3
0.314408	gain_low	Defined peaks	H3K9me3
-1.13061	gain_low	Defined peaks	H3K9me3
0.142457	gain_low	Defined peaks	H3K9me3
0.25456	gain_low	Defined peaks	H3K9me3
0.410162	gain_low	Defined peaks	H3K9me3
0.15527	gain_low	Defined peaks	H3K9me3
0.121303	gain_low	Defined peaks	H3K9me3
0.367538	gain_low	Defined peaks	H3K9me3
0.562221	gain_low	Defined peaks	H3K9me3
0.367832	gain_low	Defined peaks	H3K9me3
0.569251	gain_low	Defined peaks	H3K9me3
0.399999	gain_low	Defined peaks	H3K9me3
0.260393	gain_low	Defined peaks	H3K9me3
-0.0488171	gain_low	Defined peaks	H3K9me3
0.0164526	gain_low	Defined peaks	H3K9me3
-0.133226	gain_low	Defined peaks	H3K9me3
0.152989	gain_low	Defined peaks	H3K9me3
-0.685482	gain_low	Defined peaks	H3K9me3
0.650956	gain_low	Defined peaks	H3K9me3
0.613127	gain_low	Defined peaks	H3K9me3
0.132943	gain_low	Defined peaks	H3K9me3
-0.0255923	gain_low	Defined peaks	H3K9me3
0.188395	gain_low	Defined peaks	H3K9me3
0.0404984	gain_low	Defined peaks	H3K9me3
-0.591825	gain_low	Defined peaks	H3K9me3
0.512354	gain_low	Defined peaks	H3K9me3
0.195578	gain_low	Defined peaks	H3K9me3
0.953308	gain_low	Defined peaks	H3K9me3
-0.261054	gain_low	Defined peaks	H3K9me3
0.0171431	gain_low	Defined peaks	H3K9me3
0.0866375	gain_low	Defined peaks	H3K9me3
2.87967	gain_low	Defined peaks	H3K9me3
-0.295361	gain_low	Defined peaks	H3K9me3
0.804519	gain_low	Defined peaks	H3K9me3
-0.0180022	gain_low	Defined peaks	H3K9me3
-5.60324	gain_low	Defined peaks	H3K9me3
-0.0670686	gain_low	Defined peaks	H3K9me3
0.463547	gain_low	Defined peaks	H3K9me3
-0.084601	gain_low	Defined peaks	H3K9me3
-0.141206	gain_low	Defined peaks	H3K9me3
-1.00096	gain_low	Defined peaks	H3K9me3
-0.0637257	gain_low	Defined peaks	H3K9me3
0.114647	gain_low	Defined peaks	H3K9me3
0.570215	gain_low	Defined peaks	H3K9me3
0.00575637	gain_low	Defined peaks	H3K9me3
2.28664	gain_low	Defined peaks	H3K9me3
-1.4173	gain_low	Defined peaks	H3K9me3
-0.0942257	gain_low	Defined peaks	H3K9me3
0.511812	gain_low	Defined peaks	H3K9me3
2.04705	gain_low	Defined peaks	H3K9me3
0.343941	gain_low	Defined peaks	H3K9me3
0.272694	gain_low	Defined peaks	H3K9me3
0.497272	gain_low	Defined peaks	H3K9me3
0.513228	gain_low	Defined peaks	H3K9me3
0.232964	gain_low	Defined peaks	H3K9me3
-1.08069	gain_low	Defined peaks	H3K9me3
0.261143	gain_low	Defined peaks	H3K9me3
-0.638191	gain_low	Defined peaks	H3K9me3
0.704727	gain_low	Defined peaks	H3K9me3
0.20036	gain_low	Defined peaks	H3K9me3
0.114789	gain_low	Defined peaks	H3K9me3
-0.0519542	gain_low	Defined peaks	H3K9me3
-2.56194	gain_low	Defined peaks	H3K9me3
-0.00864827	gain_low	Defined peaks	H3K9me3
3.98172	gain_low	Defined peaks	H3K9me3
-0.266399	gain_low	Defined peaks	H3K9me3
0.110684	gain_low	Defined peaks	H3K9me3
-0.0386177	gain_low	Defined peaks	H3K9me3
-1.24027	gain_low	Defined peaks	H3K9me3
0.0718323	gain_low	Defined peaks	H3K9me3
0.000211934	gain_low	Defined peaks	H3K9me3
1.15013	gain_low	Defined peaks	H3K9me3
-2.70047	gain_low	Defined peaks	H3K9me3
-0.65434	gain_low	Defined peaks	H3K9me3
-0.164523	gain_low	Defined peaks	H3K9me3
0.375537	gain_low	Defined peaks	H3K9me3
0.40181	gain_low	Defined peaks	H3K9me3
0.328683	gain_low	Defined peaks	H3K9me3
0.275116	gain_low	Defined peaks	H3K9me3
0.19759	gain_low	Defined peaks	H3K9me3
0.0370676	gain_low	Defined peaks	H3K9me3
-0.257549	gain_low	Defined peaks	H3K9me3
1.27039	gain_low	Defined peaks	H3K9me3
-0.387821	gain_low	Defined peaks	H3K9me3
0.269557	gain_low	Defined peaks	H3K9me3
2.41774	gain_low	Defined peaks	H3K9me3
0.184754	gain_low	Defined peaks	H3K9me3
0.0881368	gain_low	Defined peaks	H3K9me3
-0.0225775	gain_low	Defined peaks	H3K9me3
0.0525604	gain_low	Defined peaks	H3K9me3
0.249446	gain_low	Defined peaks	H3K9me3
0.163981	gain_low	Defined peaks	H3K9me3
-0.242004	gain_low	Defined peaks	H3K9me3
-0.3788	gain_low	Defined peaks	H3K9me3
0.397051	gain_low	Defined peaks	H3K9me3
-0.0291766	gain_low	Defined peaks	H3K9me3
0.0940605	gain_low	Defined peaks	H3K9me3
2.62978	gain_low	Defined peaks	H3K9me3
0.07839	gain_low	Defined peaks	H3K9me3
0.450811	gain_low	Defined peaks	H3K9me3
0.34437	gain_low	Defined peaks	H3K9me3
0.229352	gain_low	Defined peaks	H3K9me3
0.266698	gain_low	Defined peaks	H3K9me3
0.140489	gain_low	Defined peaks	H3K9me3
0.319498	gain_low	Defined peaks	H3K9me3
2.40739	gain_low	Defined peaks	H3K9me3
0.217504	gain_low	Defined peaks	H3K9me3
-0.0360045	gain_low	Defined peaks	H3K9me3
0.236398	gain_low	Defined peaks	H3K9me3
-1.43128	gain_low	Defined peaks	H3K9me3
-0.381972	gain_low	Defined peaks	H3K9me3
1.36777	gain_low	Defined peaks	H3K9me3
0.75448	gain_low	Defined peaks	H3K9me3
-0.113401	gain_low	Defined peaks	H3K9me3
0.28705	gain_low	Defined peaks	H3K9me3
0.507071	gain_low	Defined peaks	H3K9me3
1.24592	gain_low	Defined peaks	H3K9me3
-0.462265	gain_low	Defined peaks	H3K9me3
-0.630465	gain_low	Defined peaks	H3K9me3
0.0789365	gain_low	Defined peaks	H3K9me3
0.113178	gain_low	Defined peaks	H3K9me3
0.22924	gain_low	Defined peaks	H3K9me3
0.358616	gain_low	Defined peaks	H3K9me3
0.514209	gain_low	Defined peaks	H3K9me3
-0.821314	gain_low	Defined peaks	H3K9me3
0.0741078	gain_low	Defined peaks	H3K9me3
0.327829	gain_low	Defined peaks	H3K9me3
-1.82889	gain_low	Defined peaks	H3K9me3
0.715811	gain_low	Defined peaks	H3K9me3
0.208469	gain_low	Defined peaks	H3K9me3
-12.1061	gain_low	Defined peaks	H3K9me3
0.0231613	gain_low	Defined peaks	H3K9me3
39.1828	gain_low	Defined peaks	H3K9me3
0.10783	gain_low	Defined peaks	H3K9me3
-0.515957	gain_low	Defined peaks	H3K9me3
0.327884	gain_low	Defined peaks	H3K9me3
0.256658	gain_low	Defined peaks	H3K9me3
1.98461	gain_low	Defined peaks	H3K9me3
0.418325	gain_low	Defined peaks	H3K9me3
-0.248744	gain_low	Defined peaks	H3K9me3
-0.160952	gain_low	Defined peaks	H3K9me3
-0.731904	gain_low	Defined peaks	H3K9me3
7.93008	gain_low	Defined peaks	H3K9me3
0.155566	gain_low	Defined peaks	H3K9me3
-0.680506	gain_low	Defined peaks	H3K9me3
0.024986	gain_low	Defined peaks	H3K9me3
0.243156	gain_low	Defined peaks	H3K9me3
0.740968	gain_low	Defined peaks	H3K9me3
0.784881	gain_low	Defined peaks	H3K9me3
0.0455781	gain_low	Defined peaks	H3K9me3
-0.465065	gain_low	Defined peaks	H3K9me3
-0.718044	gain_low	Defined peaks	H3K9me3
0.183721	gain_low	Defined peaks	H3K9me3
2.34084	gain_low	Defined peaks	H3K9me3
0.0556871	gain_low	Defined peaks	H3K9me3
-0.343794	gain_low	Defined peaks	H3K9me3
-0.744451	gain_low	Defined peaks	H3K9me3
-0.0221231	gain_low	Defined peaks	H3K9me3
-0.0563889	gain_low	Defined peaks	H3K9me3
0.710976	gain_low	Defined peaks	H3K9me3
-0.0574081	gain_low	Defined peaks	H3K9me3
0.0603092	gain_low	Defined peaks	H3K9me3
0.0372374	gain_low	Defined peaks	H3K9me3
0.111438	gain_low	Defined peaks	H3K9me3
0.56085	gain_low	Defined peaks	H3K9me3
4.70796	gain_low	Defined peaks	H3K9me3
0.369635	gain_low	Defined peaks	H3K9me3
0.0744484	gain_low	Defined peaks	H3K9me3
0.183502	gain_low	Defined peaks	H3K9me3
-1.15879	gain_low	Defined peaks	H3K9me3
-0.0792987	gain_low	Defined peaks	H3K9me3
-0.209593	gain_low	Defined peaks	H3K9me3
0.00750106	gain_low	Defined peaks	H3K9me3
2.97028	gain_low	Defined peaks	H3K9me3
-0.395618	gain_low	Defined peaks	H3K9me3
-0.0445153	gain_low	Defined peaks	H3K9me3
-0.765668	gain_low	Defined peaks	H3K9me3
-0.0607865	gain_low	Defined peaks	H3K9me3
-0.082424	gain_low	Defined peaks	H3K9me3
0.281158	gain_low	Defined peaks	H3K9me3
-0.0237315	gain_low	Defined peaks	H3K9me3
0.224653	gain_low	Defined peaks	H3K9me3
0.0424368	gain_low	Defined peaks	H3K9me3
0.223426	gain_low	Defined peaks	H3K9me3
-0.337468	gain_low	Defined peaks	H3K9me3
0.104672	gain_low	Defined peaks	H3K9me3
0.469751	gain_low	Defined peaks	H3K9me3
-1.64263	gain_low	Defined peaks	H3K9me3
0.0880691	gain_low	Defined peaks	H3K9me3
0.690784	gain_low	Defined peaks	H3K9me3
1.25556	gain_low	Defined peaks	H3K9me3
0.0192548	gain_low	Defined peaks	H3K9me3
0.369851	gain_low	Defined peaks	H3K9me3
0.152327	gain_low	Defined peaks	H3K9me3
19.1121	gain_low	Defined peaks	H3K9me3
-0.119714	gain_low	Defined peaks	H3K9me3
-0.0204026	gain_low	Defined peaks	H3K9me3
-10.328	gain_low	Defined peaks	H3K9me3
-0.0835817	gain_low	Defined peaks	H3K9me3
0.206366	gain_low	Defined peaks	H3K9me3
-0.0158431	gain_low	Defined peaks	H3K9me3
0.441385	gain_low	Defined peaks	H3K9me3
0.163162	gain_low	Defined peaks	H3K9me3
0.987135	gain_low	Defined peaks	H3K9me3
-0.308733	gain_low	Defined peaks	H3K9me3
-0.459861	gain_low	Defined peaks	H3K9me3
-2.16761	gain_low	Defined peaks	H3K9me3
-0.223155	gain_low	Defined peaks	H3K9me3
1.25307	gain_low	Defined peaks	H3K9me3
0.194509	gain_low	Defined peaks	H3K9me3
-0.113257	gain_low	Defined peaks	H3K9me3
0.41656	gain_low	Defined peaks	H3K9me3
0.334511	gain_low	Defined peaks	H3K9me3
0.220159	gain_low	Defined peaks	H3K9me3
-0.429248	gain_low	Defined peaks	H3K9me3
-0.20997	gain_low	Defined peaks	H3K9me3
0.994551	gain_low	Defined peaks	H3K9me3
0.069781	gain_low	Defined peaks	H3K9me3
-0.316882	gain_low	Defined peaks	H3K9me3
0.126708	gain_low	Defined peaks	H3K9me3
0.0956484	gain_low	Defined peaks	H3K9me3
3.55988e-05	gain_low	Defined peaks	H3K9me3
0.0320059	gain_low	Defined peaks	H3K9me3
-0.019053	gain_low	Defined peaks	H3K9me3
-0.642414	gain_low	Defined peaks	H3K9me3
-0.791402	gain_low	Defined peaks	H3K9me3
0.0342472	gain_low	Defined peaks	H3K9me3
0.111724	gain_low	Defined peaks	H3K9me3
-0.173596	gain_low	Defined peaks	H3K9me3
0.174724	gain_low	Defined peaks	H3K9me3
[truncated: 12,302 more rows]

## Sheet: Fig2d
chr-start-end	CTCF_WT	CTCF_Setdb1KO	H3K9me3_WT	H3K9me3_Setdb1KO	CTCF_J1	CTCF_DnmtTKO	H3K9me3_J1	H3K9me3_DnmtTKO	Peaks
chr1-5915314-5915652	1.72906	5.58293	0.314726	0.330794	2.52198	1.60295	0.505022	0.69043	Defined peaks
chr1-7352789-7353254	1.09972	4.44833	13.2686	1.44269	0.261883	0.258923	1.346	0.627326	Defined peaks
chr1-8533734-8534076	1.28163	5.72985	3.73254	0.980775	0.801155	0.70409	1.1646	0.170589	Defined peaks
chr1-9729469-9729915	1.96555	6.75334	0.238514	0.250691	0.682598	1.48475	0.255153	0.26162	Defined peaks
chr1-10181787-10182148	1.41654	5.22723	0.884022	0.309719	1.60231	2.75151	0.945692	1.45449	Defined peaks
chr1-10196948-10197326	1.54609	5.66416	2.25137	0.295789	2.33564	3.74257	1.50527	1.69776	Defined peaks
chr1-10488132-10488910	2.9578	5.69057	0.546927	0.431138	1.83915	2.24395	0.950757	0.524922	Defined peaks
chr1-10835677-10836025	2.30914	6.36101	0.305682	0.321288	1.92461	1.72988	0.163503	0.335295	Defined peaks
chr1-13376754-13377255	0.947792	3.69409	1.69864	0.669511	0.911493	1.62215	1.02214	1.28095	Defined peaks
chr1-14706181-14706655	2.08062	5.28258	2.6931	0.707648	1.22032	1.01603	1.2004	1.23083	Defined peaks
chr1-16553909-16554353	2.79707	6.86549	1.43753	0.503641	1.85132	2.30494	2.17857	1.44539	Defined peaks
chr1-16745992-16746776	1.91018	4.21212	0.542741	0.713064	0.893124	0.806246	1.45151	1.63713	Defined peaks
chr1-21128517-21128982	1.49248	5.85307	1.60138	1.20224	1.44036	2.13612	1.95782	2.5093	Defined peaks
chr1-24297302-24297992	2.4351	5.99558	2.00421	0.324082	1.27953	1.5268	1.23694	1.86016	Defined peaks
chr1-24716868-24717303	3.94654	8.84285	2.44546	0.771092	1.11977	2.14505	1.43883	0.938825	Defined peaks
chr1-27485499-27485833	0.328082	3.15085	3.82194	1.33902	0.546896	0.630835	2.21464	1.3974	Defined peaks
chr1-30920774-30921209	1.76335	5.08881	1.71182	1.28515	2.23955	3.32136	3.27007	1.60942	Defined peaks
chr1-34516012-34516402	1.21755	4.65244	2.72762	0.860065	0.62449	0.463075	2.33432	2.0943	Defined peaks
chr1-34541150-34541589	1.41446	5.29043	1.21159	0.764066	1.17892	1.78268	1.81455	0.930271	Defined peaks
chr1-34776309-34776923	2.26059	5.43745	2.25229	1.82098	1.38832	1.47068	1.01937	1.52029	Defined peaks
chr1-36454390-36455026	3.67562	7.01816	1.83986	0.351599	2.53699	3.07624	1.78928	2.20156	Defined peaks
chr1-36786379-36786986	5.47596	9.8644	1.40201	0.736793	2.85882	3.86786	1.68729	1.63394	Defined peaks
chr1-37151900-37152259	2.0349	6.36827	1.77789	0.311444	1.18723	2.51531	1.42644	1.4626	Defined peaks
chr1-37211793-37212143	1.3567	4.76942	5.47083	0.958358	0.782842	1.54799	1.78826	1.00014	Defined peaks
chr1-37653988-37655023	4.30553	9.81733	3.18618	0.43211	2.17666	3.14085	2.4189	2.02926	Defined peaks
chr1-38711419-38711752	0.877512	5.0129	1.27781	1.34304	1.37135	1.44624	3.92997	3.15358	Defined peaks
chr1-39048544-39049016	1.47034	5.92003	6.08514	2.13194	1.032	1.65804	3.73702	3.95534	Defined peaks
chr1-39230043-39230495	4.36378	9.47369	3.29487	0.989455	1.61649	2.53052	2.14001	2.19425	Defined peaks
chr1-39352742-39353188	1.96555	5.53286	1.6696	0.250691	2.32083	2.63205	1.78607	1.43891	Defined peaks
chr1-39432135-39432533	2.01905	6.20014	1.06912	0.280926	1.52984	1.89069	0.571851	0.732931	Defined peaks
chr1-44437820-44438273	2.09644	7.61029	3.05277	1.97454	1.54572	1.12957	0.879236	1.28789	Defined peaks
chr1-45750972-45751190	0.335105	4.16159	3.90376	1.02577	2.09476	0.552291	1.30503	1.3381	Defined peaks
chr1-46914260-46914802	5.8631	11.7169	1.76641	0.412577	3.37017	4.10957	1.67968	1.50697	Defined peaks
chr1-46939326-46939699	1.76267	6.12925	0.285194	0.299754	1.95886	1.53324	2.13562	1.09488	Defined peaks
chr1-54477855-54478312	1.91824	5.39968	0.465546	0.733972	0.866018	1.18555	2.2411	1.40428	Defined peaks
chr1-58618778-58619371	1.72469	7.34348	2.51144	0.942735	1.43748	2.3349	1.63117	1.1806	Defined peaks
chr1-59610914-59611343	5.27888	10.4891	2.72762	0.781877	2.27087	4.20977	1.45895	1.22394	Defined peaks
chr1-69239424-69239734	1.41393	5.61895	2.74522	0.721344	1.5713	2.03902	4.58864	3.01116	Defined peaks
chr1-71289508-71289945	6.10167	11.3767	0.243426	0.255854	4.11027	5.02812	0.130204	0.133504	Defined peaks
chr1-74401358-74401740	0.860571	3.7049	0.278475	0.292692	0.79696	0.709159	0.297901	0.610904	Defined peaks
chr1-78267375-78267976	3.58579	8.27221	3.00901	0.930186	1.72228	2.60431	2.08283	2.2327	Defined peaks
chr1-78798936-78799325	0.845085	3.9181	0.820391	1.1497	0.547833	1.08328	1.90151	1.04984	Defined peaks
chr1-79614448-79614949	2.47884	7.38819	3.39728	0.669511	1.88375	2.6435	2.95285	1.6303	Defined peaks
chr1-82803403-82804112	3.29717	7.01213	0.600154	0.315397	2.23284	2.63214	0.642021	1.15201	Defined peaks
chr1-86539200-86540116	1.71467	3.88245	0.348397	0.244123	1.26296	1.21582	0.434819	0.382148	Defined peaks
chr1-87810312-87810798	1.95409	5.89884	1.96995	0.920234	1.25283	1.54835	2.10738	0.840307	Defined peaks
chr1-88217090-88217579	9.78521	22.5601	10.6595	5.48753	2.67707	3.44702	5.81791	6.32329	Defined peaks
chr1-88368226-88368715	2.24089	8.53423	2.17541	1.37188	2.17901	2.4006	3.6071	1.6703	Defined peaks
chr1-88756476-88757060	3.12726	6.71099	2.91445	1.14872	2.71076	2.88629	1.26659	0.899095	Defined peaks
chr1-88776952-88777386	4.20812	11.4553	3.92174	0.257623	2.31486	2.08063	1.44214	1.88198	Defined peaks
chr1-88926752-88927264	0.99877	5.74104	3.9476	1.74701	1.24867	1.35214	3.00054	2.50685	Defined peaks
chr1-89175292-89175822	4.34182	8.35333	0.200712	0.210959	1.43603	2.66923	0.536784	0.440312	Defined peaks
chr1-89354690-89355096	1.70937	7.32931	4.45422	0.82617	2.32453	1.55689	4.76495	3.01765	Defined peaks
chr1-90159500-90160409	4.82197	7.98439	0.468107	0.123002	2.10997	2.45037	1.18931	0.513455	Defined peaks
chr1-90272145-90272893	2.05095	5.04554	2.27545	0.448429	1.66871	1.52914	1.90171	1.48193	Defined peaks
chr1-90303256-90303734	1.75755	5.23838	6.23131	1.16954	1.52856	1.7002	3.09493	2.0749	Defined peaks
chr1-90871776-90872478	3.48614	7.13374	2.57609	0.796356	2.77551	1.97235	1.94527	1.41282	Defined peaks
chr1-91128840-91129400	3.71787	8.42424	3.03935	1.59726	1.3591	1.88124	1.8289	1.14599	Defined peaks
chr1-91447503-91447936	1.60278	5.0285	4.66783	0.258218	1.75773	1.25126	3.8108	3.90738	Defined peaks
chr1-91478950-91479412	1.58123	7.06929	6.67736	1.21005	3.03121	2.8015	3.32527	1.8942	Defined peaks
chr1-93194994-93195318	0.450944	3.5841	11.1631	2.7607	1.5034	1.76511	1.58053	0.720263	Defined peaks
chr1-112452447-112452772	2.36017	7.25781	0.981945	0.344026	2.52918	1.8523	2.62611	2.33365	Defined peaks
chr1-112453500-112453805	0.718553	4.40228	2.09267	1.09975	1.39742	1.97376	2.23865	1.1477	Defined peaks
chr1-118492838-118493196	2.34667	6.48743	0.297143	0.312314	2.6362	3.11088	0.158936	0.325929	Defined peaks
chr1-118970053-118970395	3.20407	9.33753	1.55522	0.326925	2.93757	2.28829	2.49558	2.90001	Defined peaks
chr1-120190273-120190684	3.11053	7.59333	2.32943	0.81612	2.59254	1.31824	2.63037	1.84535	Defined peaks
chr1-126947826-126948221	3.05158	7.71716	3.23172	1.69836	2.31219	2.66708	1.72858	0.886197	Defined peaks
chr1-128009031-128009447	1.14145	5.14676	1.27857	0.53754	2.12229	1.9536	3.41942	1.40243	Defined peaks
chr1-128820287-128820886	2.19525	5.63419	1.77592	1.11995	1.93133	1.65826	3.51464	3.40892	Defined peaks
chr1-130227647-130228036	0.845085	4.6644	2.73464	1.43713	1.17393	1.08328	3.21795	1.3498	Defined peaks
chr1-132350860-132351466	3.43566	7.06618	2.28202	1.47602	2.21045	2.83117	2.53511	2.88818	Defined peaks
chr1-133517022-133517375	1.13822	4.52328	2.41082	0.633475	0.603703	1.53484	3.22375	3.30546	Defined peaks
chr1-135023614-135024130	2.05284	6.04817	2.68005	1.3001	1.65199	1.51666	2.86701	1.9221	Defined peaks
chr1-136502276-136502771	1.25444	4.54529	3.43846	0.451751	0.553525	0.608078	0.574739	0.825028	Defined peaks
chr1-136502933-136503338	1.6234	6.27218	2.36394	1.10428	2.33027	3.34443	2.66934	1.87268	Defined peaks
chr1-151632552-151632941	4.13153	9.14223	3.82849	0.57485	2.42612	3.63674	2.92541	3.14953	Defined peaks
chr1-151991528-151991919	2.42887	6.40395	4.08097	1.42977	2.25799	2.46341	2.91044	3.28263	Defined peaks
chr1-152675292-152675755	2.13005	7.52429	1.6083	0.965947	1.57808	1.82029	2.08917	2.39414	Defined peaks
chr1-154238868-154239329	2.61469	6.37617	0.230753	0.242534	2.24532	2.15465	0.370276	0.126554	Defined peaks
chr1-156752383-156752798	3.9607	8.39457	0.256331	0.269418	3.30114	3.98914	0.685532	0.421744	Defined peaks
chr1-164128412-164128920	1.15044	7.57212	0.837617	0.220095	1.01879	2.19231	0.672037	2.06721	Defined peaks
chr1-164138538-164139212	6.82839	11.3605	0.15783	0.165888	4.69757	5.35902	0.25326	0.0865598	Defined peaks
chr1-164603458-164603962	4.63828	12.4564	2.74386	0.665526	1.87254	3.16526	1.24185	0.810296	Defined peaks
chr1-165165605-165165988	2.09813	8.8117	1.38874	0.875784	1.90771	2.12192	1.9313	3.80818	Defined peaks
chr1-165921005-165921391	2.93347	8.55519	0.826767	0.289659	2.60271	3.19713	1.62148	0.906859	Defined peaks
chr1-166820945-166821564	3.48152	7.44541	0.859268	0.541882	2.16402	2.47996	2.02226	1.79077	Defined peaks
chr1-169517431-169518401	2.82421	11.4105	1.09667	0.576332	1.19265	0.992985	0.175977	0.180437	Defined peaks
chr1-170571075-170571480	2.07434	6.8098	1.83862	1.38035	1.27789	1.78369	0.84295	2.01674	Defined peaks
chr1-170573736-170574261	1.73935	5.59888	2.22886	0.425937	1.04379	0.917329	2.38435	2.33365	Defined peaks
chr1-171043587-171044123	4.02064	8.12441	3.17544	0.625793	0.851974	1.01082	2.54772	2.50345	Defined peaks
chr1-171513201-171513685	3.47152	7.49774	1.09894	0.231009	2.45312	2.4254	3.17413	2.29026	Defined peaks
chr1-171968138-171968704	1.48429	5.89857	0.939729	0.395083	0.537878	0.850879	1.20634	1.95845	Defined peaks
chr1-172129126-172129427	1.57755	5.54583	0.353413	0.371456	2.42742	2.89999	0.189034	0.193825	Defined peaks
chr1-178301141-178301552	1.42195	5.03279	10.8707	0.54408	0.888872	1.0253	4.56854	2.12924	Defined peaks
chr1-179728644-179729096	3.47486	8.99198	1.88278	0.247364	1.61649	2.46393	1.76236	2.19425	Defined peaks
chr1-179825263-179825625	1.00902	6.51599	1.4693	0.308863	1.26149	0.997785	1.88616	1.28931	Defined peaks
chr1-180483939-180484555	3.55777	7.30494	0.17269	0.544521	2.61936	3.42044	0.184737	0.28413	Defined peaks
chr1-180986672-180987327	2.06333	5.15249	1.9489	0.512099	1.95213	2.06793	1.65051	1.24699	Defined peaks
chr1-181771383-181771944	1.49752	5.04554	2.27545	0.597906	1.13961	0.858463	1.52137	1.14395	Defined peaks
chr1-181866955-181867319	3.01042	10.7671	5.26042	0.614332	2.84366	2.97691	2.18843	1.76306	Defined peaks
chr1-181875215-181875486	1.07827	4.95459	1.17761	0.412577	1.12339	1.22177	0.62988	0.645845	Defined peaks
chr1-183041987-183042434	1.79772	5.84522	2.61779	0.750392	0.47675	1.01006	1.78208	1.17466	Defined peaks
chr1-183374672-183375139	3.44146	10.335	2.73346	1.43651	2.15128	3.41604	3.28967	3.24812	Defined peaks
chr1-183440580-183441214	1.61316	5.55211	2.18124	1.23448	0.720281	0.664665	1.97442	1.65638	Defined peaks
chr1-183448404-183448797	1.11531	5.07862	2.7068	0.2845	1.16198	1.83816	2.46129	2.67212	Defined peaks
chr1-183666645-183667083	2.33502	6.37958	2.18584	0.765811	1.25112	1.71803	1.42897	1.59839	Defined peaks
chr1-184497714-184498405	2.74873	5.61929	2.3092	0.48542	1.4539	1.48103	0.741089	1.43531	Defined peaks
chr1-187600817-187601283	2.19472	6.69712	5.02211	1.19966	0.979953	1.93776	0.976809	1.37716	Defined peaks
chr1-189115311-189115636	2.023	6.92283	0.65463	0.344026	1.4051	2.59322	1.22552	0.897558	Defined peaks
chr1-189349018-189349574	1.51099	5.09091	3.06122	1.40766	0.328531	0.216546	2.35374	1.25916	Defined peaks
chr1-189802519-189803201	2.94568	9.25849	1.87174	0.983651	0.937421	1.0151	1.08459	0.684355	Defined peaks
chr1-189823332-189823832	1.60716	4.57242	1.91479	0.447234	1.03509	0.722396	1.82077	2.10029	Defined peaks
chr1-190178806-190179494	2.22981	5.80203	1.7008	0.650049	1.23899	1.13749	1.40594	2.20476	Defined peaks
chr1-190248477-190248878	1.63959	8.14467	2.6528	0.836472	1.36656	1.35112	3.54733	1.74587	Defined peaks
chr1-192593155-192593851	1.52194	5.31822	1.22273	0.321288	1.13727	1.72988	1.71678	1.50883	Defined peaks
chr1-193079354-193079625	1.48262	6.02586	2.35522	1.23773	1.68509	1.88818	1.88964	2.15282	Defined peaks
chr10-3867187-3867722	1.5703	5.56206	2.38603	0.417975	2.16237	2.13793	1.48895	1.96288	Defined peaks
chr10-4545460-4545986	3.74986	7.65795	4.65148	0.850254	1.79422	2.91843	1.83895	2.44013	Defined peaks
chr10-4574709-4575163	1.20682	4.07652	2.1088	1.23137	0.938798	1.39228	2.00526	1.15655	Defined peaks
chr10-8770199-8770694	1.47582	5.49834	2.36394	1.35525	1.04555	0.912117	0.804634	0.94289	Defined peaks
chr10-9167084-9167998	1.83831	4.24828	2.44412	0.978629	1.06587	1.35021	1.99209	2.61706	Defined peaks
chr10-11262095-11262508	2.1226	5.71135	9.01503	2.4365	1.47428	2.25931	2.75541	2.2602	Defined peaks
chr10-13071027-13071545	3.10263	7.42594	3.28579	1.07923	2.52719	2.44053	5.16266	3.6041	Defined peaks
chr10-14217299-14217664	2.10152	6.36301	5.53745	1.53162	1.91838	1.56684	3.74131	2.8771	Defined peaks
chr10-14505501-14505900	3.75334	11.4597	1.33305	1.12089	2.44161	3.09297	2.85209	1.31597	Defined peaks
chr10-18236356-18236931	1.52458	5.04891	1.11002	0.388899	1.53543	1.83216	0.19791	0.710242	Defined peaks
chr10-19684255-19684702	1.96115	7.06297	2.37981	0.750392	1.63457	2.76084	1.52749	1.95776	Defined peaks
chr10-20982849-20983434	3.49655	10.6076	0.727366	0.382251	1.24898	1.13196	1.36169	1.99457	Defined peaks
chr10-22272526-22272783	0.568505	3.95367	0.41392	0.435052	1.65842	1.28832	1.10699	1.58906	Defined peaks
chr10-23880400-23881111	3.54476	6.78825	1.7954	0.786276	1.1561	1.27004	1.44048	0.738497	Defined peaks
chr10-24298496-24299376	3.52812	6.4743	0.120883	0.127055	2.28329	1.43658	0.0646581	0.132594	Defined peaks
chr10-24864479-24864832	1.96601	7.29893	3.91758	1.90043	0.689946	2.64333	3.06256	1.48746	Defined peaks
chr10-25070119-25070500	2.97197	8.28647	3.07126	0.29346	1.83782	2.84408	4.03222	2.60315	Defined peaks
chr10-26539989-26540581	2.0361	5.02652	0.179691	0.566597	1.02851	0.559288	0.0961134	0.0985495	Defined peaks
chr10-26919539-26919944	2.25472	6.18258	0.26266	0.55214	2.2551	3.56739	0.280983	0.144053	Defined peaks
chr10-32895054-32895489	1.84731	5.92304	0.244546	0.257031	2.86942	2.21424	0.261605	0.134118	Defined peaks
chr10-33712379-33712873	2.80973	6.39099	1.07669	0.452666	1.23255	1.40141	1.03662	0.944798	Defined peaks
chr10-36781679-36781992	2.21726	6.84043	1.69932	0.714431	2.23709	2.59647	1.45429	1.49115	Defined peaks
chr10-40041375-40041750	0.681827	3.77406	0.567346	0.596311	1.46131	0.963195	0.606924	0.46673	Defined peaks
chr10-40264935-40265298	1.71061	5.99819	3.51661	0.616024	1.67735	2.23883	1.56747	2.08936	Defined peaks
chr10-40330357-40330732	1.94808	7.16104	2.55306	1.19262	1.21775	2.56852	4.24847	1.08904	Defined peaks
chr10-41434527-41434928	2.00395	5.52028	0.26528	0.278824	1.36656	3.37779	0.283786	0.290979	Defined peaks
chr10-42296486-42297575	2.6833	5.09846	0.586101	0.410683	0.475249	0.690997	0.574739	0.428586	Defined peaks
chr10-42473148-42473583	2.01525	8.75942	1.95636	1.02812	1.32973	2.90619	1.43883	2.14589	Defined peaks
chr10-43166849-43167216	0.497636	4.64737	2.60871	1.21862	1.41021	2.13241	2.32558	1.43071	Defined peaks
chr10-43315210-43315614	2.62195	7.0063	2.10648	0.276753	2.18533	3.12919	1.83091	0.577637	Defined peaks
chr10-43446246-43446717	1.47347	4.69985	1.80683	0.47477	1.03419	1.15031	0.96644	1.61027	Defined peaks
chr10-43822628-43822982	2.57955	7.1758	0.901503	0.947529	1.80599	1.61553	2.41098	1.31845	Defined peaks
chr10-44107683-44108062	3.1804	8.3302	2.52611	0.295009	2.0885	2.93851	2.85246	1.23148	Defined peaks
chr10-45317338-45317726	1.88281	7.76286	4.11253	1.15266	1.80466	2.71519	3.66618	1.65401	Defined peaks
chr10-52216783-52217118	2.83489	7.47446	0.317544	0.333756	3.81684	3.95341	0.339696	0.174153	Defined peaks
chr10-53710270-53710637	2.28912	6.52609	3.76813	1.52328	1.2443	1.06621	2.79069	2.22555	Defined peaks
chr10-57841687-57842222	3.20887	6.91866	0.198836	0.208988	2.27618	2.41924	0.106354	0.109049	Defined peaks
chr10-58495632-58496027	3.51394	7.99278	1.07724	0.566118	2.46634	2.28606	1.00834	0.738497	Defined peaks
chr10-59554149-59554630	1.82253	6.11104	4.20202	1.62715	2.21525	3.37919	2.72075	1.4555	Defined peaks
chr10-59829724-59830241	1.97822	4.9836	1.64607	0.216264	0.883285	1.68839	2.31118	1.467	Defined peaks
chr10-61219205-61219937	3.14367	6.04817	3.63311	1.98567	1.62201	2.056	3.80882	2.94895	Defined peaks
chr10-61339091-61339588	2.27831	5.76828	0.642117	0.224967	1.7764	2.3014	0.457941	0.117387	Defined peaks
chr10-61466035-61467357	5.13912	7.85073	0.402335	0.16915	2.71738	3.80233	0.387362	0.132393	Defined peaks
chr10-61618385-61619289	2.94959	6.34255	0.706044	0.371046	1.51546	2.49722	1.07001	1.16166	Defined peaks
chr10-61730002-61730560	2.55292	6.50341	1.9064	0.60112	1.63677	1.99587	2.0394	1.46376	Defined peaks
chr10-63156389-63156687	1.22572	5.72344	2.85577	1.87598	1.94105	3.43421	2.29124	2.15354	Defined peaks
chr10-63270138-63270687	2.06251	5.55242	0.581297	0.203658	1.6636	2.35755	0.414566	0.212537	Defined peaks
chr10-63271720-63272258	3.12308	7.01498	0.197727	0.207822	1.58444	2.12601	0.846084	0.325323	Defined peaks
chr10-63799647-63800074	2.05301	5.94902	2.24215	1.57108	1.56854	1.76229	2.13205	3.27914	Defined peaks
chr10-66719799-66720214	2.55245	8.21969	3.07597	2.15534	1.61389	1.66818	2.74213	3.23337	Defined peaks
chr10-66834937-66835455	2.39749	7.496	1.23217	1.07923	1.41053	2.67296	2.08703	3.82935	Defined peaks
chr10-67448353-67448686	1.20658	5.66676	2.55561	1.34304	1.1885	1.35585	3.7591	2.62799	Defined peaks
chr10-67931294-67931781	2.77511	6.63188	2.83964	0.459172	1.68785	2.28685	1.40203	1.43757	Defined peaks
chr10-68309824-68310602	1.78407	5.69057	2.73464	2.01198	1.25219	1.62493	2.26719	2.24966	Defined peaks
chr10-68453375-68453777	0.908618	4.33302	3.17544	0.834391	1.51462	0.898503	4.81237	3.04768	Defined peaks
chr10-68454494-68454929	3.86257	8.34231	0.489091	0.257031	2.16956	1.3839	1.04642	0.804708	Defined peaks
chr10-68659915-68660312	1.65611	6.6728	1.87567	0.281633	1.91712	1.21309	1.71987	1.46955	Defined peaks
chr10-68810766-68811395	2.9616	7.38473	1.86033	0.355512	1.64561	1.72273	1.99011	2.04055	Defined peaks
chr10-69049796-69050224	2.81629	8.98747	2.734	0.261235	1.84939	2.18013	3.05766	3.13516	Defined peaks
chr10-69179322-69179811	1.86741	7.12423	4.78589	2.28647	1.30741	1.47729	2.55988	1.43169	Defined peaks
chr10-69208569-69209101	2.54037	6.13912	1.99957	0.630498	1.37341	1.69736	2.99469	1.86429	Defined peaks
chr10-70053414-70053798	1.90242	7.0877	1.93917	1.74701	2.53699	2.90025	4.29707	2.88668	Defined peaks
chr10-70102106-70102568	3.0834	8.7188	2.9933	0.968038	3.163	3.64847	2.46317	2.02048	Defined peaks
chr10-70276722-70277101	2.50577	7.18121	0.842037	0.885027	1.68686	1.98548	1.65143	2.92476	Defined peaks
chr10-70343942-70344202	0.842918	4.74549	2.45486	0.430032	1.28801	2.1996	1.09421	2.46829	Defined peaks
chr10-70459849-70460187	1.40486	6.33448	2.83253	1.65397	1.5312	1.692	3.19847	2.4165	Defined peaks
chr10-71173881-71174301	2.34813	6.04817	2.53279	0.26621	1.37722	1.43333	2.70948	2.50034	Defined peaks
chr10-71180083-71180562	1.75388	5.00016	1.77666	1.63394	1.39826	1.25678	1.66302	1.94877	Defined peaks
chr10-71428279-71429546	2.39281	5.24143	1.17544	0.352986	1.87421	1.68673	1.52689	1.65768	Defined peaks
chr10-71598563-71598918	1.95494	6.95114	3.89551	0.94486	2.82999	2.28928	2.08363	2.13644	Defined peaks
chr10-72394373-72394780	2.33339	6.06303	0.784108	0.274713	1.79522	2.73635	1.11841	1.43345	Defined peaks
chr10-73552787-73553201	1.49988	5.25928	0.5139	0.270069	1.17657	2.18115	0.687188	0.281842	Defined peaks
chr10-74264475-74264951	2.7625	6.32771	0.893927	0.469783	1.79082	2.46616	1.43443	1.22566	Defined peaks
chr10-74527467-74527828	1.6189	5.62933	2.06272	3.09719	0.927653	0.750412	1.89138	1.13127	Defined peaks
chr10-75191566-75192422	7.29676	11.2343	0.248545	0.391852	4.51679	5.38	0.332355	0.408934	Defined peaks
chr10-75192738-75193297	2.41767	6.23211	2.09329	0.600045	1.52492	2.09999	1.83217	1.66988	Defined peaks
chr10-75757686-75758382	2.25666	5.37036	0.764205	0.481933	1.66217	1.55689	1.30803	1.425	Defined peaks
chr10-76016598-76016907	1.4185	5.28481	1.72132	0.723679	1.57638	1.65598	2.02554	1.32165	Defined peaks
chr10-76313580-76313990	2.4054	7.25781	1.55674	0.545407	2.15335	1.5417	0.277557	2.56133	Defined peaks
chr10-77120291-77120958	5.36671	9.35789	0.637945	0.167629	3.37758	3.24916	1.3649	1.39949	Defined peaks
chr10-79692142-79692771	1.85826	4.84623	2.02946	0.711023	1.40361	0.717802	1.53781	1.66954	Defined peaks
chr10-79738247-79739013	1.71665	7.01146	11.9431	4.23295	1.27181	3.22218	2.22843	0.304654	Defined peaks
chr10-79740747-79741345	2.13784	7.03935	5.51454	1.30879	1.98547	3.37239	2.18843	0.0975607	Defined peaks
chr10-79772296-79772887	3.83188	7.36833	2.51994	1.51348	2.16352	3.66699	3.56221	2.17176	Defined peaks
chr10-79774601-79775535	4.61469	7.65411	1.36673	0.718255	2.86837	2.96487	1.34024	1.74899	Defined peaks
chr10-79810611-79811226	2.96963	6.78576	0.864856	0.363605	2.1781	2.7408	0.647633	1.0435	Defined peaks
chr10-79836888-79837386	4.03405	9.54591	2.56331	0.673544	2.0785	3.44516	2.62787	1.17151	Defined peaks
chr10-79871133-79871452	2.17556	6.48425	1.00041	0.350497	0.763483	1.69842	1.42694	1.4631	Defined peaks
chr10-80441543-80442320	3.29067	6.25834	0.136908	0.143898	2.07661	2.78918	0.512605	0.375427	Defined peaks
chr10-81513610-81514250	4.33752	8.27844	2.327	1.2229	3.13952	3.62139	3.73401	2.91706	Defined peaks
chr10-81577789-81578206	2.89058	8.09324	1.53061	0.268126	1.97119	2.45418	0.409346	0.699536	Defined peaks
chr10-82000674-82001335	2.26563	5.65472	0.321868	0.338301	1.38172	1.82147	0.430402	0.529573	Defined peaks
chr10-82791730-82792218	2.39518	6.91574	3.70577	2.06204	0.811005	1.78872	0.932773	1.43462	Defined peaks
chr10-83245012-83245507	2.21372	6.59801	0.859615	0.225876	1.47607	1.09454	0.574739	1.29647	Defined peaks
chr10-83308593-83309151	1.37465	7.15375	3.62217	1.40261	1.25485	1.67221	2.75318	2.09109	Defined peaks
chr10-83508997-83509339	2.34965	7.32147	0.311045	0.326925	2.31445	3.52045	1.33097	0.852943	Defined peaks
chr10-83509833-83510301	1.09267	6.04817	1.81842	0.238907	1.30102	1.80085	1.82369	1.74525	Defined peaks
chr10-83704244-83704577	1.42596	5.44881	1.91671	0.335761	1.00565	0.994289	0.170868	2.10239	Defined peaks
chr10-85046611-85047013	1.63551	5.326	15.0834	3.61569	1.06023	1.94676	3.11388	2.46717	Defined peaks
chr10-88306284-88306648	3.61251	8.97257	0.584491	0.307166	2.84366	3.0596	2.18843	0.801391	Defined peaks
chr10-88533837-88534205	1.19108	4.53613	1.44534	0.303827	0.910007	2.20841	2.93773	1.90243	Defined peaks
chr10-90591607-90592152	1.87659	4.72756	0.975939	0.410306	1.22893	1.3255	1.04402	1.81982	Defined peaks
chr10-91196752-91197296	2.48434	6.0037	3.12875	1.23318	1.511	2.32389	2.19647	3.00286	Defined peaks
chr10-93421720-93422152	1.77559	5.71216	1.72371	0.258816	2.53699	3.4141	1.84395	1.89069	Defined peaks
chr10-94481961-94482607	1.75282	6.34777	3.78743	0.173078	0.801155	1.91036	2.99469	3.8834	Defined peaks
chr10-94541251-94541722	1.70612	5.23918	1.58098	0.94954	1.68055	1.59766	3.14093	1.858	Defined peaks
chr10-95535784-95536328	1.67861	4.46942	0.195547	0.20553	2.23852	2.48988	0.104594	0.21449	Defined peaks
chr10-99097375-99098016	3.36203	6.96342	3.15315	0.523284	1.32984	1.5496	2.39669	2.54845	Defined peaks
chr10-103108081-103108473	2.88857	7.1282	1.08548	0.570451	1.94157	3.1482	0.435453	0.14883	Defined peaks
chr10-116444364-116445089	2.92212	6.75727	2.34764	0.154218	1.67966	2.69861	1.25571	1.9313	Defined peaks
chr10-116452750-116453184	3.95563	9.61576	3.43153	0.772869	3.15662	3.32902	1.70435	2.41969	Defined peaks
chr10-117132732-117133229	2.13132	5.47621	0.214039	0.224967	2.02142	1.69577	0.343456	0.939095	Defined peaks
chr10-119498293-119498780	1.95008	5.51415	2.40277	0.918344	0.937696	2.34865	2.33672	2.75534	Defined peaks
chr10-120486946-120487464	0.916687	3.43275	5.54476	0.863385	1.11667	0.871617	2.85594	1.68942	Defined peaks
chr10-121124357-121124893	2.99844	6.70264	1.98465	0.208598	0.681579	2.13394	2.01695	1.30615	Defined peaks
chr10-121352767-121353349	1.38073	4.0529	3.10724	2.11322	0.680018	0.930923	2.83518	2.30558	Defined peaks
chr10-121379165-121379958	2.90185	5.58293	0.670727	0.140994	2.18827	2.39129	0.430511	1.17713	Defined peaks
chr10-121726273-121726559	1.02172	5.32916	0.371949	0.781877	1.91605	1.57866	0.596844	0.611972	Defined peaks
chr10-121868125-121868633	2.22898	6.35773	2.09404	1.10048	1.19858	1.77755	3.36019	2.18206	Defined peaks
chr10-122540358-122540843	1.80749	5.38724	1.53534	0.922131	1.00433	1.73772	1.17318	1.80437	Defined peaks
chr10-122566385-122566909	1.81238	5.33255	1.21806	0.42675	0.929584	1.72327	0.651517	0.779368	Defined peaks
chr10-123255585-123256577	2.02516	4.42639	0.750646	0.33813	1.77998	1.79021	0.86037	0.9998	Defined peaks
chr10-123480369-123480866	2.86626	6.57146	0.856156	0.899866	1.71515	1.93802	1.03037	1.05648	Defined peaks
chr10-126062680-126063334	2.96009	6.15915	2.27719	0.170961	2.09476	2.02507	2.43605	2.23017	Defined peaks
chr10-126618594-126618959	1.40101	5.36879	1.45722	0.918973	1.25112	1.81424	1.40299	1.75823	Defined peaks
chr10-126920217-126920637	4.60929	10.1955	8.86478	1.59726	4.34912	3.43998	2.84496	2.50034	Defined peaks
chr10-126952269-126953095	2.7417	7.16116	2.44694	0.676806	1.80599	2.18643	1.79101	1.69515	Defined peaks
chr10-127018394-127018965	0.447785	2.35148	0.1863	0.979058	0.533168	0.843428	0.199296	0.204348	Defined peaks
chr10-127139328-127139898	2.37102	9.67708	2.0529	0.980775	1.92277	2.64034	2.5954	2.14942	Defined peaks
chr10-127626414-127627467	3.98912	8.71902	2.22251	0.849446	1.85034	2.17245	2.26948	0.775668	Defined peaks
chr10-127670338-127671858	4.20535	7.18619	1.3997	0.367791	2.42349	2.53472	0.711239	0.575736	Defined peaks
chr10-127785264-127785698	2.35655	8.1943	7.59838	2.83385	1.1925	1.31774	1.96656	1.61312	Defined peaks
chr10-127998174-127998794	4.59526	8.77961	2.23049	0.721344	2.99528	3.25273	1.92723	2.82297	Defined peaks
chr10-128358727-128359266	2.57515	5.92474	0.197361	0.207437	3.163	3.51816	0.105564	0.10824	Defined peaks
chr10-130579192-130579389	0.55624	4.97363	2.69993	0.567555	0.927225	1.22233	3.46594	1.48074	Defined peaks
chr11-3185782-3186208	29.7528	40.6335	15.9816	15.4852	20.4388	25.5071	15.8944	18.3515	Defined peaks
chr11-3192447-3193417	29.2212	36.4761	59.8784	38.1532	20.9655	22.4042	34.9021	31.1555	Defined peaks
chr11-3544399-3544877	4.27925	9.33798	5.34112	2.10518	3.05713	4.65981	3.09493	2.92927	Defined peaks
chr11-3804397-3805902	4.24726	6.60678	0.918874	0.445748	2.08353	3.83998	0.869555	0.891595	Defined peaks
chr11-3879663-3880283	4.88983	9.30638	0.343153	0.180336	2.65156	4.32078	0.367091	0.658692	Defined peaks
chr11-3969578-3970223	1.92543	4.78228	0.164926	0.346693	1.88799	2.23999	0.176431	0.361806	Defined peaks
chr11-4753905-4754457	4.16878	8.15189	1.92713	0.607654	1.59941	2.99908	3.09234	2.53658	Defined peaks
chr11-5160632-5161520	6.37568	10.5843	1.79691	0.377731	3.01696	5.83015	1.47374	1.51109	Defined peaks
chr11-5643042-5643452	3.02902	7.34632	1.8162	1.09081	1.55932	3.81754	4.02457	3.98428	Defined peaks
chr11-6683538-6683982	2.468	7.35589	2.63547	0.251821	1.23421	2.37274	2.56302	2.49659	Defined peaks
chr11-6790709-6791103	1.94684	7.55254	11.8797	2.83778	1.62264	1.52791	3.32152	2.66534	Defined peaks
chr11-6881519-6882008	3.9589	8.60844	3.91573	2.05782	1.55644	3.07769	2.21081	2.50545	Defined peaks
chr11-6918419-6918973	2.43949	7.72944	2.3042	1.21092	2.03326	3.85756	3.3893	3.15928	Defined peaks
chr11-7194739-7195398	2.93764	7.87456	4.19698	1.18765	1.89408	3.51698	3.62635	3.71826	Defined peaks
chr11-8668430-8668791	1.51772	6.53404	4.42011	1.23887	1.60231	3.91882	3.46754	2.26254	Defined peaks
chr11-19945713-19946343	2.26116	7.14261	3.37706	0.887368	1.8363	4.15665	2.43853	1.48168	Defined peaks
chr11-21712241-21712631	1.77949	5.39683	1.09105	0.286688	1.17092	2.54691	2.04253	3.59023	Defined peaks
chr11-21950181-21950562	2.97197	7.71499	1.39603	0.29346	2.15744	4.34512	2.38947	2.90941	Defined peaks
chr11-22677297-22677680	0.572216	3.60048	1.11099	0.583856	1.74873	1.57179	1.9313	2.13258	Defined peaks
chr11-23018234-23018667	2.95248	7.54276	2.9481	1.03287	2.03897	3.05864	1.57688	1.88632	Defined peaks
chr11-26029180-26029571	1.77494	5.47584	2.99271	0.857865	0.934339	2.23247	3.20149	2.835	Defined peaks
chr11-27626824-27627145	1.47926	5.31335	2.65115	1.04494	0.758726	1.40653	2.83609	4.18022	Defined peaks
chr11-28333856-28334194	0.324199	3.11356	0.314726	0.330794	0.450353	0.356211	0.168341	0.345215	Defined peaks
chr11-31375292-31375723	1.94921	6.06221	0.49363	0.259416	1.13017	2.23479	0.39605	0.406088	Defined peaks
chr11-31675392-31675795	2.44718	6.39336	0.263964	0.55488	2.26629	3.65978	0.141189	0.868605	Defined peaks
chr11-31877854-31878273	0.784578	3.81078	1.26942	0.533692	1.38051	1.29307	2.98754	2.78479	Defined peaks
chr11-32177635-32178005	2.17184	7.45397	2.30005	0.60437	1.81018	3.41674	1.23025	1.73447	Defined peaks
chr11-32342482-32343249	7.57198	12.1121	0.970849	0.145774	2.85783	5.29789	1.26113	0.684578	Defined peaks
chr11-32594130-32594497	2.28912	6.52609	0.289856	0.304655	1.2443	2.87056	1.39535	1.90762	Defined peaks
chr11-33749154-33750546	4.1722	6.93454	0.764205	0.481933	1.81526	3.58949	0.654013	1.29927	Defined peaks
chr11-34414586-34415000	1.85279	6.92472	3.34035	1.08027	0.882431	1.89033	4.12313	2.81842	Defined peaks
chr11-35287571-35287918	1.68422	5.43813	1.83938	1.28886	1.40375	2.68904	2.78757	4.20326	Defined peaks
chr11-35478792-35479105	1.86717	6.26073	4.07836	1.07165	2.04256	2.98114	2.90858	4.28706	Defined peaks
chr11-35736759-35737246	4.9502	9.46347	1.74747	0.688758	2.06293	6.36609	2.33672	2.15635	Defined peaks
chr11-36030454-36030843	3.00475	8.30263	1.64078	1.1497	2.50438	3.40461	1.31643	3.59946	Defined peaks
chr11-36254056-36254416	3.34826	8.46744	3.54591	0.931737	2.28329	5.35108	3.31912	4.3756	Defined peaks
chr11-42404059-42404496	3.00904	6.89243	2.19084	0.255854	1.95064	5.30363	1.56245	1.33504	Defined peaks
chr11-43517898-43518492	1.78328	5.74271	1.43269	1.12938	2.1526	2.68568	0.862108	1.47327	Defined peaks
chr11-45251132-45251561	2.80973	6.6826	3.71949	0.781877	1.70315	3.29765	3.3158	3.80782	Defined peaks
chr11-45582433-45582809	1.36003	6.56291	3.39502	2.3789	1.13355	2.00132	4.23717	5.58587	Defined peaks
chr11-45704366-45704832	2.19472	5.84051	1.82622	0.479864	1.17594	2.58368	1.83152	2.62911	Defined peaks
chr11-46799641-46799994	1.55212	6.47651	2.10947	1.26695	2.5873	3.24021	1.61187	1.98327	Defined peaks
chr11-48750256-48750829	2.23111	7.53647	3.713	0.780512	1.3814	2.88917	2.78041	2.9527	Defined peaks
chr11-49974445-49975116	3.04841	6.3276	1.58536	0.833147	1.36113	2.82607	1.69595	3.47787	Defined peaks
chr11-50443426-50445029	3.73695	7.24423	1.39359	0.627745	2.14607	3.60522	0.780899	1.92894	Defined peaks
chr11-50521262-50521700	1.58448	5.71677	1.94296	0.510541	0.764572	3.09245	1.42897	2.79719	Defined peaks
chr11-50558880-50559791	3.72883	6.53282	0.35031	0.122731	1.90483	2.74236	0.0624579	0.128082	Defined peaks
chr11-51321144-51321616	1.7025	5.84315	2.92988	1.42129	1.93499	2.99723	1.80824	3.09011	Defined peaks
chr11-51879867-51880306	1.91369	8.18363	2.66549	1.27344	1.38696	3.90818	3.36988	3.98688	Defined peaks
chr11-52355559-52355973	2.55862	7.45065	2.5695	1.08027	0.882431	2.9082	1.92413	1.12737	Defined peaks
chr11-52496935-52497365	1.78385	8.10174	2.47389	1.82014	2.40719	3.70998	2.38182	2.44219	Defined peaks
chr11-52986107-52986530	1.29526	5.8337	3.26928	1.32161	0.863656	2.41937	1.61416	3.17222	Defined peaks
chr11-53079885-53080394	2.29636	7.77113	5.43381	1.09831	2.45226	5.0265	4.47145	5.27249	Defined peaks
chr11-53254249-53255358	5.17101	8.04969	0.0959219	0.302457	2.52555	4.04407	0.666987	1.10475	Defined peaks
chr11-53623878-53624709	1.62633	4.06123	1.1521	0.269094	0.76934	1.62996	0.95859	2.2466	Defined peaks
chr11-54825663-54826338	2.97623	7.36533	2.20634	0.82821	1.89429	3.38902	3.96187	5.09946	Defined peaks
chr11-55545516-55546095	4.22672	8.77455	2.75589	0.193106	1.62998	4.36682	2.7516	2.9221	Defined peaks
chr11-58186888-58187375	3.07512	6.78091	0.436868	0.229586	1.06272	3.33756	1.51887	3.23453	Defined peaks
chr11-58189737-58190470	1.84376	4.85174	1.59639	0.610141	0.830665	1.97107	2.09588	2.86533	Defined peaks
chr11-59105834-59106332	3.74066	8.08852	4.05857	0.898059	2.13963	3.08251	2.97064	3.39738	Defined peaks
chr11-59497557-59498276	1.62566	4.64338	0.147952	0.155505	1.48197	3.13976	1.26618	1.21713	Defined peaks
chr11-61305310-61305832	3.35875	8.34231	6.92879	1.71354	1.98293	3.86339	2.72505	3.12942	Defined peaks
chr11-61416523-61417218	4.41471	7.83217	0.306122	0.321751	3.24151	5.80342	0.327477	0.335777	Defined peaks
chr11-61981246-61981868	2.29024	5.83425	0.342049	0.179756	1.5173	4.35528	1.37217	0.937963	Defined peaks
chr11-62919598-62919973	1.46106	4.83854	2.26938	1.49078	0.568286	1.68559	1.82077	4.045	Defined peaks
chr11-63084330-63084989	2.82678	6.27762	1.61422	1.01798	1.75549	2.9232	1.98586	3.45267	Defined peaks
chr11-64890730-64891233	5.44629	10.2446	0.422971	0.222283	3.2078	5.56518	0.226239	0.811907	Defined peaks
chr11-65411834-65412239	1.80378	6.63059	0.52532	0.55214	1.87925	3.79035	1.6859	3.31321	Defined peaks
chr11-66736309-66736758	0.732156	3.55616	2.60613	0.498033	0.949252	1.34075	2.78793	2.33885	Defined peaks
chr11-67196733-67197089	1.84684	6.82968	3.88457	1.57034	1.19723	1.77555	1.27863	3.44148	Defined peaks
chr11-69028700-69029155	1.76611	4.86512	0.233796	0.245733	2.14111	4.63075	0.625265	0.256445	Defined peaks
chr11-69530208-69530597	1.03288	4.10467	0.273464	0.862275	1.6435	3.01772	1.02389	0.449933	Defined peaks
chr11-69763541-69763946	2.70566	6.72019	0.26266	0.27607	2.2551	3.19579	0.561967	0.288105	Defined peaks
chr11-70062882-70063541	2.54965	9.58163	3.38987	0.678655	1.43211	3.06023	2.33122	5.04621	Defined peaks
chr11-70308320-70310142	3.90925	6.01498	0.467079	0.122731	1.6542	3.86573	0.499663	0.736471	Defined peaks
chr11-70971183-70971542	1.42443	5.25635	0.592631	0.622888	2.54406	3.8568	1.74343	1.4626	Defined peaks
chr11-71425820-71426120	0.608774	5.92721	2.12755	0.745389	0.608877	1.40466	0.758655	2.52812	Defined peaks
chr11-71874582-71874990	1.96956	6.22606	4.43239	2.19232	1.34311	2.95097	4.0443	3.28885	Defined peaks
chr11-74145875-74146258	0.762955	5.49547	2.49973	0.875784	0.874367	0.864486	3.71404	3.19887	Defined peaks
chr11-75434013-75434752	3.65759	7.8569	3.74264	1.36167	2.55415	4.11378	3.38777	4.81572	Defined peaks
chr11-75466672-75467227	3.55393	8.23859	1.72504	0.402913	2.30386	4.44718	2.35798	3.15358	Defined peaks
chr11-75913241-75914372	5.2965	8.40648	0.094056	0.098858	3.09553	5.26947	0.352161	0.361087	Defined peaks
chr11-77148652-77149208	2.23363	6.39627	1.53061	1.40766	1.5879	4.1685	3.78645	3.4627	Defined peaks
chr11-79048809-79049431	3.05366	7.64287	1.02615	0.179756	1.85992	3.00031	1.55512	1.21935	Defined peaks
chr11-79192150-79192649	4.24556	8.79955	0.426362	0.44813	2.74544	5.54947	1.59637	1.403	Defined peaks
chr11-80021317-80021720	3.17227	7.47392	0.263964	0.27744	2.26629	4.2573	0.141189	0.434302	Defined peaks
chr11-80463706-80464147	2.15349	5.59559	0.241218	0.253534	3.10652	3.20792	0.387069	0.132293	Defined peaks
chr11-83068197-83069324	3.1438	5.89254	0.377559	0.793671	1.29663	3.23166	1.00975	1.60477	Defined peaks
chr11-84406642-84407210	3.85843	7.79448	1.1237	0.984229	2.19753	4.98131	1.90332	3.18412	Defined peaks
chr11-85014953-85015216	0.277768	3.72549	0.404477	0.425127	1.38907	2.8612	0.64904	1.10915	Defined peaks
chr11-86875416-86876181	3.19905	6.40395	0.278111	0.146155	2.10918	3.42312	0.520646	0.915158	Defined peaks
chr11-87020267-87020915	2.25472	6.27218	2.13411	0.172544	1.78529	3.06573	2.01957	2.43089	Defined peaks
chr11-87271485-87271933	2.11984	8.42424	4.51154	0.499145	1.15524	2.6203	2.79415	3.25565	Defined peaks
chr11-88257982-88258925	3.13748	6.19569	2.59457	0.7114	1.64649	3.28768	2.59455	2.47471	Defined peaks
chr11-88938473-88939294	2.44696	4.95052	0.906993	0.408557	1.26077	3.48293	0.415828	0.639551	Defined peaks
chr11-89141614-89142047	1.18099	4.27423	0.982701	0.774654	1.5468	2.78059	3.02236	2.02106	Defined peaks
chr11-89249303-89249727	1.4645	5.73435	2.75979	1.0548	1.00522	3.12357	2.14714	2.61435	Defined peaks
chr11-90059441-90059858	1.05112	4.00311	2.55102	1.60875	0.94909	2.16546	2.59253	2.93805	Defined peaks
chr11-90135708-90136073	1.40101	5.76648	1.45722	0.612649	1.83497	3.21615	3.27365	2.71727	Defined peaks
chr11-94023746-94024171	1.46106	5.37932	0.750899	0.263079	1.93408	3.82445	1.20492	0.960915	Defined peaks
chr11-94680643-94681041	2.47793	7.47664	1.60368	0.280926	3.67162	5.67208	1.57259	1.61245	Defined peaks
chr11-94936543-94937486	6.19749	9.62064	0.112807	0.237133	2.80871	5.01132	0.120677	0.0618678	Defined peaks
chr11-95853559-95854100	3.64589	7.5127	0.786524	0.20667	3.88286	2.6706	0.420696	2.48031	Defined peaks
chr11-96122095-96123040	1.35283	3.30249	0.225137	0.118316	1.15977	1.52888	0.120421	0.370421	Defined peaks
chr11-96160464-96160892	3.15766	8.64832	4.47381	0.783704	2.70296	5.13385	2.79178	2.86254	Defined peaks
chr11-96534554-96534970	4.21459	9.24673	2.81286	0.53754	2.26865	3.54541	0.957438	3.64633	Defined peaks
chr11-96564060-96564636	4.24874	8.37924	3.13961	0.194112	2.74841	3.86699	2.07445	2.43089	Defined peaks
chr11-97642685-97643310	3.33121	8.24487	1.36163	0.357787	2.19196	4.6715	2.18493	2.05361	Defined peaks
chr11-97777003-97777494	1.41345	4.50841	0.433309	0.227716	1.92212	3.00385	0.115884	0.475285	Defined peaks
chr11-98247278-98247664	1.04091	4.3246	0.275589	0.289659	1.81401	2.80724	0.147407	0.151143	Defined peaks
chr11-98538748-98539161	2.83014	9.48963	2.57572	1.35361	1.84285	2.91524	2.47987	2.40146	Defined peaks
chr11-99256202-99256675	4.17004	9.05308	1.79919	0.945525	2.18835	4.13634	1.80441	1.85015	Defined peaks
chr11-101201077-101201457	4.99836	10.3137	0.27994	0.294233	3.44496	7.68338	0.149735	0.15353	Defined peaks
chr11-101698105-101698583	2.06321	7.59185	3.56075	1.40345	1.14642	3.58931	3.21397	2.19695	Defined peaks
chr11-101819639-101820315	8.21305	15.6751	2.9899	0.496191	3.60283	7.61401	1.85175	2.4165	Defined peaks
chr11-101976910-101977365	3.05056	8.29464	2.10417	0.491465	2.00729	3.43998	1.12548	2.05156	Defined peaks
chr11-102119195-102119831	2.98644	9.18638	1.17082	0.703197	1.67537	3.73882	1.96821	3.66926	Defined peaks
chr11-103213634-103214141	6.62807	12.2395	2.30799	0.882117	3.42268	5.99622	3.03013	3.68229	Defined peaks
chr11-103325169-103327521	3.80484	5.49273	0.58797	0.380301	1.76036	2.67469	0.556412	0.496099	Defined peaks
chr11-103349694-103350249	4.08043	8.36936	1.72504	2.01457	2.1393	4.50142	2.76807	4.09966	Defined peaks
chr11-103352243-103352647	1.44659	9.25191	4.21296	0.83026	0.828917	1.26658	2.25343	2.16614	Defined peaks
chr11-103760927-103761325	3.671	10.212	5.88015	0.280926	1.9888	4.23515	4.14592	4.10441	Defined peaks
chr11-104213923-104214465	1.6848	4.95459	1.57015	0.206289	1.34807	2.88781	1.36474	1.61461	Defined peaks
chr11-104660491-104660979	2.61973	8.10554	3.05181	1.60381	2.0587	4.37928	3.14811	5.49938	Defined peaks
chr11-105384651-105385175	2.78828	8.44898	2.84214	1.28025	1.56867	2.58491	2.93183	4.23086	Defined peaks
chr11-106329770-106330837	3.01249	5.33962	0.39879	0.104788	1.5978	3.10308	0.533263	0.710812	Defined peaks
chr11-106965878-106966295	3.41614	11.4002	2.04081	0.268126	2.40923	4.25873	1.91028	2.23851	Defined peaks
chr11-107245614-107246202	2.91963	8.20824	1.2664	0.19015	1.60503	4.86307	2.61272	2.77816	Defined peaks
chr11-107321722-107322322	0.304387	2.11686	0.531887	0.186347	1.06554	2.45815	2.27597	2.33365	Defined peaks
chr11-107379086-107379537	2.34871	11.4258	3.77392	1.23956	2.49761	4.8053	3.15405	2.71656	Defined peaks
chr11-107401830-107402211	1.15044	4.66709	1.95444	0.29346	1.35839	3.23909	1.49342	1.37814	Defined peaks
chr11-107872652-107873193	4.18603	9.12257	1.17979	0.41334	1.46311	3.17133	1.26209	2.48031	Defined peaks
chr11-107891178-107891774	2.02244	5.29723	1.78485	0.187598	1.58349	2.17163	1.33656	2.93664	Defined peaks
chr11-109172171-109172600	3.57602	7.86686	2.72762	1.0425	2.4128	3.43798	3.44843	3.39984	Defined peaks
chr11-109422173-109422691	2.53852	5.88471	5.13404	1.72677	1.11667	2.49864	2.96579	3.94198	Defined peaks
chr11-109629573-109630015	1.40486	4.5156	0.481345	0.75888	1.2398	2.17917	1.15858	1.58393	Defined peaks
chr11-110540263-110540814	1.5247	5.40055	1.93062	0.405838	1.43655	2.40362	2.3751	3.07059	Defined peaks
chr11-111535942-111536597	2.39792	5.2633	0.162408	0.3414	1.39438	2.94105	0.434345	0.0890707	Defined peaks
chr11-113397127-113397778	3.14206	7.41389	2.94131	1.54574	2.24471	3.5602	3.05909	3.40548	Defined peaks
chr11-113400877-113401442	2.65059	5.97324	3.76557	0.989455	1.56261	1.97114	2.81978	4.33687	Defined peaks
chr11-113412409-113412984	5.14547	9.21426	0.740016	0.388899	2.80613	4.55424	0.692685	1.11609	Defined peaks
chr11-113456223-113456613	1.31121	5.39683	1.09105	0.573376	1.17092	2.31537	2.9179	4.3382	Defined peaks
chr11-113605418-113606176	3.42134	7.08546	1.12272	0.590018	1.92784	3.01793	1.65143	2.00115	Defined peaks
chr11-114046898-114047294	3.32059	8.79734	4.02944	0.847033	2.22948	3.8765	3.7358	5.0091	Defined peaks
chr11-114204981-114205683	3.64224	6.82358	0.606139	0.477814	2.16837	3.00141	0.56737	0.831073	Defined peaks
chr11-114222435-114222862	3.42168	9.60342	4.98254	1.57108	1.49724	3.52457	3.19808	3.68903	Defined peaks
chr11-114358177-114358672	1.77098	5.8649	1.28942	0.903502	2.2756	3.1012	2.18401	2.82867	Defined peaks
chr11-114603045-114603511	3.37047	8.64396	4.109	1.43959	1.69859	4.13388	4.27354	4.63225	Defined peaks
chr11-114629884-114630707	3.32866	6.56995	1.29256	0.815128	1.88656	3.25503	1.59013	2.19755	Defined peaks
chr11-114858622-114859160	4.54883	8.90363	3.75682	1.66258	3.39523	5.31503	2.32673	2.60259	Defined peaks
chr11-115439833-115440270	3.09263	7.80588	5.59881	2.04684	2.71696	5.16588	3.3853	5.74068	Defined peaks
chr11-115546584-115547153	2.82454	6.8879	0.186955	0.393	0.535042	2.01018	0.999985	1.74306	Defined peaks
chr11-115876377-115876846	2.72585	7.96966	1.58772	0.715192	2.59649	4.42834	2.54772	2.6123	Defined peaks
chr11-116041736-116042224	2.39518	5.87466	1.96188	0.229116	2.93209	4.99608	0.932773	1.55417	Defined peaks
chr11-117023404-117024171	5.09561	8.65827	3.8834	0.583095	3.21506	5.25864	2.22552	4.33566	Defined peaks
chr11-117038747-117039248	3.28082	6.95359	0.63699	0.22317	2.43065	3.60477	0.227142	0.349349	Defined peaks
chr11-117073374-117074011	2.86707	8.31743	4.67593	0.351047	1.52936	4.34723	0.893236	1.64858	Defined peaks
chr11-117170731-117171171	2.15838	8.90731	1.69237	0.25411	0.899478	3.55725	1.93974	2.2541	Defined peaks
chr11-117362284-117362883	3.35385	7.02759	1.06555	0.186658	1.88051	3.61801	1.04489	2.14275	Defined peaks
chr11-117422527-117423368	3.69173	7.59438	0.885424	0.930629	3.00457	4.08012	2.09735	1.59554	Defined peaks
chr11-117510100-117510438	0.864531	4.29456	5.03561	1.32318	0.810636	1.78106	3.53515	4.14258	Defined peaks
chr11-119234700-119235334	2.65018	5.95278	0.167788	0.176354	1.05641	2.3738	0.269239	1.01223	Defined peaks
chr11-119324826-119325495	3.22132	7.21441	1.59009	1.67128	1.77475	3.37442	1.10566	2.6162	Defined peaks
chr11-119673695-119674056	1.21418	4.92566	1.47337	0.929156	2.27697	3.83544	1.10331	1.77771	Defined peaks
chr11-120280007-120280844	2.83658	5.54958	0.127094	0.133582	2.14598	3.02077	0.0679799	0.278811	Defined peaks
chr11-120887377-120887901	3.69447	8.37972	3.85719	1.28025	2.14966	4.42307	3.47476	3.56283	Defined peaks
chr11-121675833-121676202	1.5838	6.58907	4.61257	1.51502	1.23756	2.93657	2.62137	2.84592	Defined peaks
chr12-3527175-3527544	0.593926	5.70397	4.32428	0.303004	0.66003	0.978857	2.77557	1.73917	Defined peaks
chr12-4638476-4638796	0.799016	4.08252	0.332429	1.0482	1.14165	1.88124	0.17781	0.182317	Defined peaks
chr12-8354946-8355399	4.67668	9.37267	3.05277	1.23409	1.61292	2.39204	1.63287	1.54546	Defined peaks
chr12-9453725-9454298	1.84863	5.44652	1.1139	0.195128	1.64705	2.10121	2.08531	1.52726	Defined peaks
chr12-12617617-12617912	0.495274	3.44438	1.4424	1.51605	0.722397	2.4488	1.73591	1.97767	Defined peaks
chr12-16283086-16283494	1.52194	6.58184	4.17166	1.09616	1.41773	1.25416	1.53405	1.57293	Defined peaks
chr12-17011509-17012179	5.50623	9.37016	0.317544	0.333756	3.90772	3.95341	0.254772	0.0870766	Defined peaks
chr12-17027902-17029122	1.64668	3.48018	2.09267	0.549877	1.07302	1.20893	1.16597	1.09988	Defined peaks
chr12-17190998-17191371	2.44815	8.17233	3.13713	1.49877	0.571333	1.21045	2.89835	1.87693	Defined peaks
chr12-17490857-17491372	0.496476	3.31182	0.413116	0.217104	0.177343	0.818248	1.21532	1.47269	Defined peaks
chr12-17937006-17937743	2.52761	5.56399	1.58772	0.303415	1.23923	1.3886	0.849241	1.10825	Defined peaks
chr12-17956144-17956493	1.0466	4.6791	2.13364	0.640736	1.04678	0.689968	1.30428	1.17017	Defined peaks
chr12-18039128-18039416	0.380484	3.5281	5.17112	1.16467	0.951371	1.04513	1.58053	0.810296	Defined peaks
chr12-18166257-18166714	2.47772	7.14664	1.39664	0.244657	1.9985	1.6466	1.36956	1.14895	Defined peaks
chr12-18224521-18224842	1.47926	5.53945	0.331394	0.348313	2.18134	2.62553	2.12707	3.81672	Defined peaks
chr12-18237274-18237956	1.98164	7.71541	14.194	4.26249	1.11598	1.41231	4.00463	2.39524	Defined peaks
chr12-19125144-19125944	2.2829	5.30727	1.06377	0.279521	0.951371	1.05349	0.853487	0.875119	Defined peaks
chr12-19204409-19204853	1.31627	4.577	2.1563	0.755462	1.16564	1.89819	2.30672	1.57679	Defined peaks
chr12-19826171-19826605	1.85157	6.43838	2.45109	0.257623	0.701472	0.693545	1.44214	1.20984	Defined peaks
chr12-20256598-20256909	0.352345	3.73392	4.44664	2.15707	0.685232	0.774273	0.548866	0.75037	Defined peaks
chr12-20697245-20697649	2.9836	7.18595	1.31655	0.276753	1.50712	2.38415	1.12672	0.866455	Defined peaks
chr12-20802069-20802566	2.27831	7.44765	7.27732	2.92457	1.04134	1.21126	1.60279	1.52603	Defined peaks
chr12-20852544-20853102	1.50557	5.98314	8.9601	2.20411	1.25485	1.83404	3.26303	1.35921	Defined peaks
chr12-20901984-20902240	0.285363	3.4021	9.55734	0.873503	0.356764	1.76366	2.00036	1.13948	Defined peaks
chr12-21495038-21495622	1.18836	6.02746	1.27507	1.14872	1.25112	2.16472	1.75374	1.49849	Defined peaks
chr12-24484995-24485376	2.30088	6.57203	4.18808	1.4673	1.11867	2.68608	3.13617	2.90941	Defined peaks
chr12-24501658-24502144	1.5783	4.85347	1.75107	0.460117	1.19019	1.67221	1.05369	1.32048	Defined peaks
chr12-28248391-28249280	4.93045	9.51108	0.717957	0.503075	1.57527	1.6929	0.960053	1.31252	Defined peaks
chr12-31354300-31354584	0.643071	3.96113	2.24741	0.393691	0.857574	0.741898	2.80489	1.43799	Defined peaks
chr12-31370565-31370959	0.648947	3.59206	2.15995	0.567555	0.61815	0.763956	1.87738	0.740372	Defined peaks
chr12-31523709-31524055	0.633407	5.24408	3.07449	0.969437	1.23183	1.65288	1.64448	0.674466	Defined peaks
chr12-33309053-33309457	2.16989	5.83858	1.05324	0.276753	1.80855	2.38415	2.39427	0.866455	Defined peaks
chr12-36017698-36018226	3.5973	8.65989	3.02208	0.847033	1.26849	3.42044	1.29316	1.87841	Defined peaks
chr12-36713812-36714350	2.44415	5.80085	0.197727	0.207822	1.86738	1.45464	0.317281	0.108441	Defined peaks
chr12-50947922-50948345	1.89972	5.66212	2.51483	0.264322	1.22351	2.06358	1.61416	1.51715	Defined peaks
chr12-51327199-51327450	0.291047	3.61445	1.69526	0.445452	0.485161	0.599599	0.22669	0.697306	Defined peaks
chr12-51580703-51581072	2.77166	8.16258	0.288285	0.303004	1.23756	2.44714	2.31297	1.89728	Defined peaks
chr12-51972127-51972830	3.22139	7.22684	1.81583	0.477134	2.85817	2.26926	1.53781	1.24484	Defined peaks
chr12-54724203-54724684	1.82253	7.46905	2.87506	1.62715	2.53172	2.2528	1.06464	1.09163	Defined peaks
chr12-55306350-55306825	2.53763	6.41743	1.11976	0.235386	1.15366	1.83767	1.9166	1.47389	Defined peaks
chr12-55564069-55565021	3.64497	8.08117	2.01134	0.117446	2.62227	3.69925	1.3149	1.40951	Defined peaks
chr12-59034882-59035147	0.96485	4.79289	1.6057	0.421918	1.60836	0.908675	1.07357	0.440312	Defined peaks
chr12-62892882-62893642	4.13326	7.59205	0.699851	0.147116	2.40346	2.29709	0.898408	0.767649	Defined peaks
chr12-65234343-65234694	0.728448	4.23889	3.33376	0.955627	0.693877	1.02905	1.13474	1.49593	Defined peaks
chr12-65424221-65424570	0.418641	4.1592	0.304806	0.320368	1.04678	1.55243	0.652139	0.668668	Defined peaks
chr12-68591263-68591579	1.27149	5.74194	0.673274	0.707648	1.05976	1.42879	2.52085	2.03087	Defined peaks
chr12-70011020-70011336	1.1559	4.93807	2.35646	0.353824	1.1561	1.8098	3.60121	3.50786	Defined peaks
chr12-70083743-70084225	1.97031	5.42077	1.5449	0.231968	1.32639	0.999165	1.29853	1.45248	Defined peaks
chr12-70091492-70092215	1.91979	5.57135	2.94266	0.463935	0.842154	1.20732	2.36096	1.53317	Defined peaks
chr12-70442353-70442838	2.25937	7.03334	4.60603	0.691598	1.56927	2.29628	2.22904	3.36816	Defined peaks
chr12-71274462-71275030	3.27966	8.8167	3.93296	0.393691	1.76875	2.54365	1.80314	1.33528	Defined peaks
chr12-71809439-71809950	2.14441	6.24939	1.24905	0.218803	1.13196	1.5904	1.11349	1.14171	Defined peaks
chr12-72840463-72841140	1.6186	5.8427	2.19983	0.990916	0.989313	1.82289	0.756414	0.861762	Defined peaks
chr12-73218635-73219309	3.41419	7.21474	1.10481	0.165888	2.52946	3.39405	1.2663	1.21184	Defined peaks
chr12-76038352-76038649	1.84477	7.20893	1.07452	0.376459	1.64007	1.82423	0.766318	1.76792	Defined peaks
chr12-76585036-76585427	2.42887	7.23925	2.99271	1.71573	1.94654	2.5404	2.91044	4.17789	Defined peaks
chr12-78046477-78047105	2.09387	6.47193	4.40416	0.890194	1.40585	2.06098	3.44294	2.5083	Defined peaks
chr12-79773879-79774305	1.02891	4.42965	2.49712	1.04984	0.857574	1.90774	3.47272	1.78037	Defined peaks
chr12-79781795-79782860	2.94955	5.58817	2.29735	0.734891	1.17202	1.58271	1.92335	1.86254	Defined peaks
chr12-80152974-80154385	3.62417	6.14676	0.904697	0.396203	1.94185	2.32522	0.846834	0.785602	Defined peaks
chr12-80199666-80200182	4.10569	11.2524	2.47389	0.866732	2.94999	3.90831	2.42593	1.80903	Defined peaks
chr12-82068574-82069003	1.36229	4.56785	2.23169	0.260626	1.13544	1.12261	3.18317	1.63192	Defined peaks
chr12-82837038-82837329	1.12968	5.61171	3.29002	3.45799	1.1508	1.34467	1.75977	2.20534	Defined peaks
chr12-83230442-83230988	2.00695	7.84269	3.31211	1.43344	1.61698	1.76409	3.23054	2.56445	Defined peaks
chr12-83421145-83421540	1.6645	6.24723	2.15448	0.849178	1.31024	1.67645	4.03336	2.80629	Defined peaks
chr12-83946455-83947011	1.70807	6.00466	1.33928	0.402188	1.0951	2.00305	1.63739	1.3641	Defined peaks
chr12-83989438-83989713	1.59388	5.80625	2.32096	0.813152	1.88198	0.985086	3.3105	2.5458	Defined peaks
chr12-84580660-84581771	2.03838	5.9774	3.06397	0.603826	1.34271	1.57137	2.61193	1.94296	Defined peaks
chr12-84758984-84759434	2.4351	6.04817	0.236394	0.496926	2.09724	2.00666	0.379328	0.129647	Defined peaks
chr12-84818373-84819076	3.68902	8.156	1.51319	0.477134	1.25586	2.18363	1.61875	0.912879	Defined peaks
chr12-86336175-86336778	2.72585	6.19863	1.41131	0.927101	0.95926	2.79534	2.26464	1.35452	Defined peaks
chr12-86928429-86928786	1.84167	6.81055	3.27773	0.626378	0.682216	1.68627	2.39072	1.63421	Defined peaks
chr12-87526613-87527305	2.79755	5.97825	4.15056	1.45416	1.53979	2.34883	1.48004	1.34893	Defined peaks
chr12-93065084-93065653	1.92582	4.9746	0.186955	0.1965	0.856067	2.06308	0.69999	0.205066	Defined peaks
chr12-99158162-99158516	1.34137	4.71553	3.60601	2.52674	0.859996	0.76525	4.33977	5.10898	Defined peaks
chr12-99798953-99799378	1.80484	6.40395	1.7521	0.789236	1.00286	0.991524	1.60656	2.74547	Defined peaks
chr12-99990957-99991564	2.70789	6.39692	2.45351	0.368397	1.55479	2.47939	2.4372	2.30674	Defined peaks
chr12-100294408-100294883	2.84522	9.16776	4.92695	0.470772	2.62779	2.34462	3.71342	4.17601	Defined peaks
chr12-103154912-103155482	2.81959	7.95812	1.30639	1.56924	1.49549	2.27069	1.99646	1.94471	Defined peaks
chr12-103306279-103307374	3.43582	6.29673	0.0971482	0.204216	2.36322	2.08912	0.103925	0.266399	Defined peaks
chr12-103310031-103310641	2.6347	5.65157	3.83656	1.09975	1.14788	1.72704	2.33193	2.86924	Defined peaks
chr12-103426505-103427120	1.72239	5.60562	1.03783	0.363605	0.940542	1.27251	1.01771	0.379456	Defined peaks
chr12-104004695-104005096	3.55245	12.3075	4.50976	1.39412	1.21472	2.10173	1.56082	2.90979	Defined peaks
chr12-104017719-104018124	2.4351	7.43701	2.6266	0.82821	1.35306	1.85802	2.24787	3.31321	Defined peaks
chr12-104448094-104448670	2.53656	7.87523	7.20263	2.91168	1.26849	4.07602	1.08662	0.101287	Defined peaks
chr12-104656236-104656533	1.35283	6.10927	3.58173	1.12938	1.23006	0.912117	3.06527	1.57148	Defined peaks
chr12-105927031-105927587	4.13879	8.02797	2.86989	1.40766	2.02594	2.32787	1.73972	2.30847	Defined peaks
chr12-106101894-106102440	4.0139	8.83964	2.92245	0.614332	2.95517	3.30768	2.70948	3.09871	Defined peaks
chr12-106125738-106126298	2.2829	6.35058	1.51968	1.99658	1.03292	1.50499	2.13372	3.02125	Defined peaks
chr12-106132711-106133115	3.16442	7.54525	0.52662	0.276753	1.28105	2.45865	1.69007	1.29968	Defined peaks
chr12-106229335-106229832	2.13132	5.54923	1.07019	0.224967	1.22511	2.18027	1.03037	1.99558	Defined peaks
chr12-106331758-106332169	1.51083	5.12108	2.58826	1.08816	1.25924	0.952063	2.63037	2.83899	Defined peaks
chr12-107905324-107905775	4.21148	9.89701	6.13262	2.47912	2.1601	3.33701	3.78487	3.234	Defined peaks
chr12-109541956-109542444	0.823342	4.08995	2.61584	0.687347	0.62385	3.88584	1.28256	0.119552	Defined peaks
chr12-109542788-109543215	2.6518	9.60342	3.48778	1.57108	0.855566	4.86391	0.932773	0.136631	Defined peaks
chr12-110334650-110335071	3.64397	8.70592	5.30623	1.85905	2.60328	3.07433	2.70305	4.43449	Defined peaks
chr12-110400845-110401851	2.43268	7.32274	1.90337	0.889132	1.66443	1.7653	2.48863	2.72569	Defined peaks
chr12-110997580-110998247	1.69763	5.44064	3.34921	0.670515	0.867217	1.62458	1.96204	2.71151	Defined peaks
chr12-111122291-111122929	5.49614	9.84013	3.33471	0.700993	3.53111	4.05735	3.47816	2.83477	Defined peaks
chr12-111439957-111440493	2.31698	6.97345	2.18312	0.625793	1.64715	2.02163	2.01695	2.28576	Defined peaks
chr12-111522283-111522614	1.54493	5.37209	3.85658	1.35116	0.643828	1.18217	4.29752	3.17264	Defined peaks
chr12-112463176-112463623	5.14802	10.5539	1.66586	0.500261	2.58807	3.03019	1.27291	1.82724	Defined peaks
chr12-113221177-113223267	6.93828	9.82756	0.712575	0.588465	2.46173	3.31242	0.49004	0.167487	Defined peaks
chr12-114495776-114496122	3.16703	7.76124	0.614898	0.323146	2.99159	3.13178	0.657794	0.337233	Defined peaks
chr12-117330267-117330921	2.23403	5.65976	2.11453	0.854804	1.25686	1.5188	2.08804	2.05176	Defined peaks
chr13-3381212-3381540	1.11361	6.41696	4.21617	1.02264	0.0928167	0.550607	0.867365	1.06722	Defined peaks
chr13-3480073-3480330	0.710631	4.51848	4.1392	0.435052	0.592293	0.46848	1.77118	2.72411	Defined peaks
chr13-3951485-3952023	3.73412	7.95931	1.38409	0.415645	2.32007	2.90928	2.96129	2.06038	Defined peaks
chr13-4931049-4931453	2.07948	6.01823	1.05324	0.276753	0.904273	0.670541	0.563358	0.288818	Defined peaks
chr13-6828467-6829114	1.1291	4.2627	4.76807	1.03686	0.799916	0.976966	2.28652	1.08206	Defined peaks
chr13-7690123-7690634	2.78773	7.31462	0.41635	0.218803	2.50224	2.23834	0.77944	0.685025	Defined peaks
chr13-8921903-8922339	2.17818	5.65976	0.731954	0.769324	1.95511	0.966509	0.652513	1.47191	Defined peaks
chr13-9924395-9924772	2.13152	6.06422	0.564336	0.593148	0.484518	0.878245	1.05648	1.08326	Defined peaks
chr13-10379386-10379812	2.31506	6.72966	0.249712	0.262461	1.35783	2.26102	0.267132	0.684757	Defined peaks
chr13-11210109-11210545	0.921539	3.91189	0.731954	0.769324	1.11721	1.79495	1.43553	1.47191	Defined peaks
chr13-11706858-11707332	1.84944	5.0529	0.673274	0.471765	1.66992	1.96856	0.840283	0.738497	Defined peaks
chr13-11925832-11926202	1.4808	5.10008	0.862519	0.60437	1.56333	1.87107	1.07647	0.946075	Defined peaks
chr13-12012312-12012687	1.55846	5.99979	1.41836	1.49078	1.05539	2.16719	2.12423	2.33365	Defined peaks
chr13-12261494-12262053	4.18192	8.30948	9.13437	1.60012	2.45076	3.33844	1.6286	2.40045	Defined peaks
chr13-12262503-12262892	2.34746	6.15701	1.09385	0.57485	0.782619	1.08328	0.585081	0.149978	Defined peaks
chr13-12535413-12535804	1.21443	6.03271	2.99271	1.14382	1.63509	2.00152	3.63805	1.34289	Defined peaks
chr13-12537957-12538410	3.70909	8.09093	3.2876	1.23409	1.81454	3.45517	0.502421	0.515155	Defined peaks
chr13-12683599-12684065	0.940595	4.75028	4.33727	1.19966	1.11061	1.22725	1.34311	1.00157	Defined peaks
chr13-12925520-12926021	6.70745	17.9634	12.5275	5.80243	4.73976	6.72891	8.74498	6.28828	Defined peaks
chr13-12931519-12932497	6.57327	13.4692	9.8981	4.45862	5.60317	6.2785	9.42501	9.18667	Defined peaks
chr13-13835103-13835626	5.30786	10.6161	3.66117	1.49648	2.44482	2.47475	2.28467	0.89241	Defined peaks
chr13-15074983-15075309	0.560222	3.78475	1.30524	0.685941	0.280158	1.01564	0.872686	0.536883	Defined peaks
chr13-18500933-18501344	1.15534	5.12108	2.84708	0.27204	1.85182	1.97736	1.52285	1.7034	Defined peaks
chr13-20570667-20571102	2.4351	7.34123	0.244546	0.257031	2.37952	2.49102	1.30803	0.804708	Defined peaks
chr13-23401497-23402262	7.78276	11.954	0.556221	0.146155	7.12347	7.90859	0.669402	1.06768	Defined peaks
chr13-25144052-25144558	2.38216	7.10003	1.68186	0.662896	1.80497	2.31995	2.13653	1.38359	Defined peaks
chr13-25333831-25334215	3.89996	9.16676	1.93917	0.582335	1.74418	2.82186	1.48175	2.88668	Defined peaks
chr13-25393666-25394234	2.7009	7.0917	1.49827	0.787383	1.66155	1.96073	1.80314	1.33528	Defined peaks
chr13-28689853-28690320	2.50288	8.15921	2.96125	0.239418	1.62976	2.38478	2.43679	2.49856	Defined peaks
chr13-31588730-31589093	2.5156	6.69798	2.93051	0.924036	2.09669	2.15591	3.13494	1.6072	Defined peaks
chr13-33960331-33960601	0.541133	3.89771	1.18197	0.414105	1.24031	1.78369	1.26443	1.08039	Defined peaks
chr13-34533853-34534314	4.83322	9.76104	2.30753	0.727603	2.83967	2.93816	1.97481	2.40452	Defined peaks
chr13-43104304-43104879	2.28687	7.13159	3.33007	0.972247	1.53543	2.04155	1.38537	3.04389	Defined peaks
chr13-43372852-43373245	2.97416	11.45	4.0602	1.138	2.71129	3.67632	2.3165	3.41438	Defined peaks
chr13-43497538-43498289	2.86959	7.97296	1.69977	1.63767	1.33775	2.1643	3.48517	2.48591	Defined peaks
chr13-43571028-43571675	1.1291	3.53355	1.973	1.38248	0.658755	0.883921	2.72623	2.34447	Defined peaks
chr13-43742613-43743178	3.23243	7.45049	4.51868	1.18735	2.04755	2.77025	2.21554	2.06518	Defined peaks
chr13-44006258-44006672	1.23519	4.73335	4.6251	1.62041	0.955967	0.654345	2.199	1.69105	Defined peaks
chr13-45006474-45007010	7.42795	13.473	1.38926	0.417195	4.77105	6.17721	1.16771	0.870766	Defined peaks
chr13-45007770-45008560	3.05158	7.48749	1.07724	0.566118	1.31024	1.94315	0.432145	0.443098	Defined peaks
chr13-45778753-45779125	2.55292	7.51144	2.00172	2.40448	1.55493	1.53736	2.29432	3.45029	Defined peaks
chr13-45795968-45796374	1.16957	4.37971	1.31007	0.55078	0.899819	1.33448	0.840874	1.14958	Defined peaks
chr13-46332346-46332863	2.04887	6.31724	3.29214	1.29758	1.88434	1.28084	2.86147	3.15968	Defined peaks
chr13-46512051-46512387	0.978387	4.53613	1.8996	0.665526	1.3591	2.06041	3.04817	2.08362	Defined peaks
chr13-46658960-46659588	2.6755	5.8363	2.20208	0.356078	1.74519	2.20477	1.54026	0.743201	Defined peaks
chr13-46809995-46810802	2.57994	5.39614	0.131818	0.554193	2.33893	3.35686	0.141014	0.433764	Defined peaks
chr13-47206381-47206948	2.70566	7.42421	3.18944	0.394386	1.12755	2.22962	2.80983	2.36658	Defined peaks
chr13-49156503-49157283	4.49556	8.60702	2.1821	0.860065	2.02959	3.43447	2.84496	1.64552	Defined peaks
chr13-49234626-49235675	2.9249	6.64204	1.41972	0.319757	1.48011	1.8651	1.73572	1.50163	Defined peaks
chr13-50031722-50032458	3.87101	7.19864	0.433603	1.06339	1.77865	2.57648	0.695778	0.634145	Defined peaks
chr13-51037473-51037931	0.717769	5.62559	7.89701	2.19711	0.930599	1.51156	3.85125	2.29289	Defined peaks
chr13-51104293-51104576	0.516275	3.71867	4.88659	1.58033	0.430302	0.957239	2.61374	1.85538	Defined peaks
chr13-51106290-51106776	1.12736	3.95745	5.69097	0.460117	1.44076	1.11481	3.51229	1.08039	Defined peaks
chr13-51215608-51215914	0.95494	5.09944	1.39055	0.730774	0.895408	1.57385	1.11567	1.3346	Defined peaks
chr13-51341476-51341806	1.32823	6.04817	4.19062	1.35525	0.645779	0.912117	3.10359	1.76792	Defined peaks
chr13-51413333-51413911	6.57223	11.6778	0.368088	0.19344	2.42287	3.12455	0.295324	0.807492	Defined peaks
chr13-51415325-51416011	2.23631	5.55445	3.10138	0.977916	1.77515	1.79897	1.82475	2.04109	Defined peaks
chr13-51977255-51978187	1.41089	5.56795	4.56555	0.959729	0.849293	1.03347	2.31992	1.87794	Defined peaks
chr13-52457121-52457567	1.47416	4.9633	2.14663	1.25346	0.750858	1.28228	1.6585	2.22377	Defined peaks
chr13-52462284-52462727	2.22622	6.06183	3.60194	1.00956	1.78677	2.64987	1.66973	2.37053	Defined peaks
chr13-52535526-52536151	3.33121	6.67718	0.340407	0.53668	2.67906	3.17854	0.182077	0.0933461	Defined peaks
chr13-52677431-52678045	2.91498	6.44219	2.59879	1.45679	1.78498	1.86286	1.94606	2.0904	Defined peaks
chr13-52993716-52994160	1.89214	6.29337	3.35424	1.00728	0.479971	1.22026	1.92227	2.23379	Defined peaks
chr13-53427403-53428290	1.68837	4.41851	2.63845	0.756314	0.75509	1.15377	1.92444	1.71012	Defined peaks
chr13-54278050-54278443	3.06711	7.84878	2.97748	1.707	2.16903	2.2977	4.34345	2.96902	Defined peaks
chr13-54797365-54797949	4.12799	8.3266	0.182153	0.765811	3.1278	2.98937	0.19486	0.0998995	Defined peaks
chr13-54802969-54803751	3.36305	6.868	0.816194	0.285955	2.72515	3.11776	1.3097	1.4921	Defined peaks
chr13-55170581-55170915	1.64041	6.08439	3.18495	1.00427	1.64069	2.88382	3.06642	2.62012	Defined peaks
chr13-55707210-55707509	1.22162	4.97609	3.91355	0.747882	2.54547	1.81203	3.80596	2.7317	Defined peaks
chr13-55869864-55871935	2.69848	4.74859	1.13003	0.377913	1.35241	1.56967	1.15392	1.01414	Defined peaks
chr13-56244523-56245105	2.69869	6.29758	1.64501	0.192111	1.93544	1.75841	1.9553	2.30558	Defined peaks
chr13-56770748-56771193	3.28328	10.0305	3.3467	0.753764	2.94177	2.7056	1.4065	1.83546	Defined peaks
chr13-56988779-56989229	2.92212	9.43515	4.0187	0.496926	1.89429	1.67221	2.27597	2.07436	Defined peaks
chr13-57309480-57309983	2.75945	6.42092	2.53783	0.666849	1.69469	2.09442	2.14927	2.08776	Defined peaks
chr13-57431780-57432216	4.02126	9.07226	3.41579	1.53865	2.79302	2.41627	1.56603	2.14096	Defined peaks
chr13-57779188-57780415	2.82805	6.68405	2.25412	0.455617	1.36464	1.22656	1.8549	1.75927	Defined peaks
chr13-57833162-57833737	3.81146	9.52982	2.22005	1.36115	1.11186	2.56503	3.16656	2.02926	Defined peaks
chr13-58034973-58035514	2.49811	7.04316	2.16294	1.03335	1.80075	1.66912	3.78626	2.91167	Defined peaks
chr13-58056249-58057343	3.27202	6.36883	0.97237	0.511007	2.39321	2.36617	1.24824	1.01324	Defined peaks
chr13-58154887-58155668	2.57229	5.20406	3.94999	0.572642	1.16942	2.11971	2.69561	1.34461	Defined peaks
chr13-58455841-58456191	1.77414	6.1173	2.43148	1.27781	1.65267	2.23599	1.95083	1.5002	Defined peaks
chr13-58743410-58743894	1.13202	4.57362	3.95618	1.38605	0.754807	1.49255	3.76193	3.25458	Defined peaks
chr13-58803742-58804276	2.18885	5.91226	2.98813	0.837516	1.48229	2.81834	1.91795	1.6388	Defined peaks
chr13-58874550-58874976	2.65803	8.09263	6.74223	1.57477	1.50075	2.11971	3.87342	2.05427	Defined peaks
chr13-59114646-59115111	4.79164	9.521	3.88906	0.721344	1.96412	3.04235	2.56964	3.13663	Defined peaks
chr13-60339160-60339604	2.2212	6.78376	2.63547	1.2591	1.02851	2.03377	1.66597	2.62799	Defined peaks
chr13-60486912-60487254	1.60204	6.26039	4.35463	0.980775	1.51329	2.28829	3.16106	3.41177	Defined peaks
chr13-62075604-62076169	1.55157	4.7529	8.66081	1.97891	0.053883	0.0532741	0.100706	0.103259	Defined peaks
chr13-62115851-62116310	3.02398	7.19456	0.463518	0.243591	3.44898	4.52481	2.10738	2.03368	Defined peaks
chr13-62399168-62399964	2.47793	5.88101	0.801839	0.140463	2.21827	2.87385	0.786295	1.17269	Defined peaks
chr13-62856165-62856884	6.75663	11.6589	0.591807	0.155505	4.40356	4.8143	0.23741	0.243427	Defined peaks
chr13-63045342-63045853	2.28737	5.68126	1.6654	0.218803	1.25112	1.4726	1.55888	1.14171	Defined peaks
chr13-63736618-63737052	0.504974	3.17738	3.43153	0.515246	0.701472	0.62419	2.35987	1.88198	Defined peaks
chr13-64460501-64461112	1.91301	6.88957	1.91514	0.365985	1.64427	2.46316	1.76937	1.52776	Defined peaks
chr13-65650343-65650695	3.52812	10.8249	6.64858	1.90582	4.06495	5.98577	4.04113	3.1491	Defined peaks
chr13-73316524-73317066	1.14566	3.54856	0.588804	0.206289	1.12339	0.666417	0.83984	0.753485	Defined peaks
chr13-73879727-73880238	5.00362	11.1495	4.37167	1.31282	1.60858	2.82738	2.22697	3.08261	Defined peaks
chr13-74340868-74341749	4.60208	7.82624	0.120746	0.253822	2.48804	2.52825	0.322924	0.132443	Defined peaks
chr13-77596739-77597061	1.58811	5.97304	2.31255	0.347231	0.75637	1.30869	1.23694	1.44947	Defined peaks
chr13-83724928-83725600	4.40274	8.64025	0.633198	0.499145	2.7182	3.31457	0.338685	0.0868174	Defined peaks
chr13-91986965-91987352	4.43603	9.47078	2.19901	0.288911	2.04532	3.88887	2.20539	1.20602	Defined peaks
chr13-93759925-93760281	0.718217	4.28129	0.896438	0.314068	0.598615	2.79015	3.35641	1.80268	Defined peaks
chr13-93781157-93781678	0.701084	3.41298	1.42925	1.07302	0.759636	0.808825	1.31054	1.79167	Defined peaks
chr13-93798279-93798677	3.21213	7.84135	1.3364	0.842777	1.68283	1.58818	2.43037	2.05221	Defined peaks
chr13-94208806-94209584	3.80288	7.27647	2.73464	0.287425	2.11307	2.55346	1.60897	1.64975	Defined peaks
chr13-96948989-96949527	1.08629	3.57494	2.37273	0.415645	1.24492	1.56653	1.69217	3.03635	Defined peaks
chr13-97436471-97436737	0.411952	3.68347	0.399915	0.420332	0.686704	0.339472	0.213907	0.657985	Defined peaks
chr13-97587119-97587523	2.80277	7.7249	4.73958	1.66052	1.8839	3.2782	2.25343	1.5885	Defined peaks
chr13-98458439-98458845	0.899666	4.73724	4.19221	0.82617	0.824834	1.40861	2.80291	1.86807	Defined peaks
chr13-98488263-98488621	1.83653	6.69016	0.89143	0.312314	1.1055	2.01787	1.58936	1.95557	Defined peaks
chr13-99295049-99295393	1.80509	5.69654	2.16466	0.650049	1.85849	2.09999	0.827022	1.86556	Defined peaks
chr13-99860410-99860944	2.32565	5.50452	1.59367	0.837516	1.42527	1.57827	1.8114	1.85731	Defined peaks
chr13-99868234-99868916	2.73145	7.02369	3.58751	1.31154	1.47309	1.67712	2.83661	2.22415	Defined peaks
chr13-100607493-100608226	3.33871	8.11924	2.32202	0.610141	2.15973	3.44937	3.64838	2.62655	Defined peaks
chr13-102984486-102984912	2.14357	5.62225	0.499424	0.262461	1.42929	1.76642	2.80489	2.19122	Defined peaks
chr13-103982176-103982805	2.55511	7.21165	2.53682	0.533267	1.40361	1.72273	2.17103	2.50432	Defined peaks
chr13-104918586-104919051	3.77047	8.66255	9.15074	4.08762	2.09506	3.68966	2.56964	1.12919	Defined peaks
chr13-107419732-107420150	2.62152	7.1189	2.03593	1.87239	2.33063	2.08827	2.17796	1.11658	Defined peaks
chr13-107880571-107880963	2.14313	6.29504	0.814112	0.285225	1.63092	3.07141	3.04817	2.23245	Defined peaks
chr13-108008639-108009009	1.57952	5.78663	3.16257	0.302185	1.31649	1.70837	3.22941	3.15358	Defined peaks
chr13-110368480-110369130	3.37167	8.7652	1.96389	0.516039	2.52918	2.59322	1.48813	1.79512	Defined peaks
chr13-111560147-111560551	3.7973	9.79086	3.42303	0.276753	1.58248	4.47027	1.40839	2.02173	Defined peaks
chr13-111815041-111815416	2.14289	6.2901	3.40407	0.596311	1.38012	2.48825	2.4277	2.17807	Defined peaks
chr13-112009258-112009710	2.82838	7.14541	2.35348	1.23682	1.68384	2.6637	2.51766	2.83962	Defined peaks
chr13-112249274-112249628	1.03182	4.30548	3.30551	2.52674	1.37599	2.1257	4.66123	3.95534	Defined peaks
chr13-114283183-114283507	1.69104	6.72019	5.90985	1.03526	1.40944	1.95092	2.63422	2.16079	Defined peaks
chr13-114441391-114441884	1.33362	5.07899	3.23663	0.453584	0.926284	1.40425	3.00077	3.9052	Defined peaks
chr13-114831455-114831851	3.68954	8.43079	0.26863	0.282344	2.61387	3.57246	0.143685	0.147327	Defined peaks
chr13-116936542-116937385	2.55642	5.63922	1.1357	0.795789	1.22787	1.64246	0.404976	1.17651	Defined peaks
chr13-117165108-117165417	1.06388	4.58017	2.06558	0.361839	0.295572	1.07152	0.18414	0.188807	Defined peaks
chr13-120223073-120223418	0.635243	3.78668	4.31676	2.26858	1.76486	1.91941	0.164925	0.169105	Defined peaks
chr14-7800576-7801302	1.66029	4.84854	6.59364	1.23205	0.79674	1.0365	0.156747	0.24108	Defined peaks
chr14-7801806-7802252	3.9311	8.62475	4.05474	1.75484	3.48125	3.17196	0.510306	0.26162	Defined peaks
chr14-8476631-8477147	1.55733	5.62621	0.412315	0.216683	1.59299	2.91665	0.441079	0.113065	Defined peaks
chr14-8596783-8597244	1.10926	4.09334	0.69226	0.727603	0.0660388	0.130585	0.123425	0.126554	Defined peaks
chr14-8808205-8808493	1.01462	4.91414	0.369366	0.388224	1.3742	1.46319	0.197566	0.202574	Defined peaks
chr14-11710460-11710775	0.811699	5.18415	1.01312	0.354947	1.8363	3.05776	3.07075	2.22253	Defined peaks
chr14-16237404-16237754	2.19159	6.32466	4.25509	1.91672	1.39172	1.71999	3.25138	2.00027	Defined peaks
chr14-19839756-19840277	2.66412	6.617	0.204179	0.214603	2.57108	2.83089	0.436846	0.335938	Defined peaks
chr14-20004897-20005424	3.3962	8.33202	4.03709	1.48512	2.31073	2.91289	2.48326	2.65691	Defined peaks
chr14-20339259-20339868	2.03924	6.49508	3.84286	0.917967	1.14977	2.3724	1.77518	1.72437	Defined peaks
chr14-21692956-21693428	3.01808	8.22654	3.60601	1.89506	2.19299	3.25231	3.25482	3.33732	Defined peaks
chr14-22464307-22464734	2.30964	7.47877	0.747382	0.785539	1.35465	2.25573	1.06603	1.22968	Defined peaks
chr14-24542011-24542863	1.97209	4.94076	2.37226	1.706	1.0005	1.4838	3.27237	2.46513	Defined peaks
chr14-25726116-25726995	6.77339	10.7752	0.484083	0.1272	4.22543	3.73252	0.0647317	0.132745	Defined peaks
chr14-26398348-26399213	3.08258	5.70556	1.47575	0.904808	1.61898	1.73988	1.5787	1.95595	Defined peaks
chr14-26814920-26815281	3.03544	9.65027	4.12544	0.619437	2.02397	4.0022	1.41854	0.16161	Defined peaks
chr14-27803766-27804683	9.36065	15.1567	2.20411	0.731571	4.91351	5.31753	1.61328	1.20882	Defined peaks
chr14-28307702-28308076	2.24628	6.40395	1.13773	1.19581	1.05821	0.563366	1.82564	3.11986	Defined peaks
chr14-29980405-29981305	3.61206	6.8546	0.709182	0.496926	2.50316	2.57521	0.316106	0.259295	Defined peaks
chr14-30111374-30111795	2.60284	7.24057	1.26339	0.796734	1.51858	1.57291	0.675762	1.10862	Defined peaks
chr14-31650183-31650825	5.63258	9.66577	1.98836	0.348313	3.41427	4.45403	2.30433	1.45399	Defined peaks
chr14-33959247-33960045	3.70757	6.63935	0.399915	0.140111	1.29711	1.69736	0.285209	0.146219	Defined peaks
chr14-33965677-33966323	4.86265	8.59477	0.164671	0.173078	1.03679	1.5842	0.176158	0.270935	Defined peaks
chr14-34570086-34570816	4.25308	7.55607	0.145722	0.153162	1.37623	2.2678	0.155888	0.0799196	Defined peaks
chr14-34574114-34575122	1.70312	3.81611	0.844265	0.443684	0.785259	0.776385	0.903161	0.636661	Defined peaks
chr14-37267086-37267420	0.765524	4.56329	2.86646	0.334756	0.729195	1.53203	0.340713	0.174675	Defined peaks
chr14-40731880-40732229	2.61651	7.90249	3.65767	1.28147	0.52339	0.517476	2.60856	2.006	Defined peaks
chr14-43813176-43813661	1.12968	4.11525	2.63202	0.922131	0.878792	0.868862	0.821225	0.360874	Defined peaks
chr14-44762025-44762382	0.40926	3.35445	3.27773	2.19232	0.682216	0.590193	0.956288	0.490263	Defined peaks
chr14-45484979-45485306	1.00532	4.32805	2.27719	0.341922	1.21031	1.28868	1.56603	0.713655	Defined peaks
chr14-45548069-45548753	4.00509	8.9131	2.95493	0.817313	2.98208	3.47644	2.24602	2.13236	Defined peaks
chr14-47597859-47598350	3.86838	7.9082	0.866618	0.227716	2.79017	2.94255	0.231768	0.594107	Defined peaks
chr14-47871492-47871756	0.691789	4.53613	2.41767	1.69407	0.807224	0.456058	1.72422	1.76792	Defined peaks
chr14-48054537-48055124	3.29796	7.72765	1.81222	0.190474	1.76336	3.48686	1.64785	1.49083	Defined peaks
chr14-48327564-48328214	3.14689	6.25288	2.94583	0.172013	1.12408	0.926149	1.75074	1.25658	Defined peaks
chr14-48550554-48550877	0.339255	4.2693	1.64671	0.346156	0.377014	1.95696	1.23311	1.26436	Defined peaks
chr14-54354322-54354919	3.48745	9.17864	2.31642	0.187284	2.60073	3.02511	1.71555	1.75903	Defined peaks
chr14-54513615-54514166	0.994368	3.8199	2.50981	0.202919	0.884033	1.9666	1.85877	1.05883	Defined peaks
chr14-55842644-55843225	3.20628	6.74564	1.28165	0.577324	2.04356	2.27951	0.979331	1.10457	Defined peaks
chr14-55932531-55932997	2.58664	7.86522	1.36967	0.239932	1.69859	1.67939	0.854708	1.12676	Defined peaks
chr14-57150745-57151136	0.840762	4.45492	2.17652	0.285955	0.778616	1.23171	1.45522	1.79053	Defined peaks
chr14-58084275-58084725	2.11042	5.56432	1.89115	0.745389	2.09724	3.07687	2.27597	1.68542	Defined peaks
chr14-58339051-58339497	2.62073	6.75334	1.90811	1.00277	1.3652	2.63205	1.27577	1.56972	Defined peaks
chr14-61564831-61565266	2.687	6.92412	0.978182	0.257031	1.88962	2.62941	0.784816	0.938825	Defined peaks
chr14-61715778-61716566	1.43695	5.80256	2.29494	0.283778	1.46811	2.06268	0.866484	1.48074	Defined peaks
chr14-62136103-62136515	2.74835	7.66298	2.58197	1.08552	2.069	2.48397	2.48589	2.97371	Defined peaks
chr14-63217791-63218353	1.36487	5.55313	1.70355	1.19368	1.24592	1.2854	2.02488	2.49144	Defined peaks
chr14-64381013-64381425	4.34417	10.3935	3.61476	0.542759	2.21679	2.99537	4.69556	1.98247	Defined peaks
chr14-64555567-64555975	2.32767	7.29339	4.43239	0.82212	1.64158	2.43455	3.06809	3.57483	Defined peaks
chr14-65109041-65109605	3.04387	7.01331	3.96086	1.38769	1.88925	2.93527	2.82478	2.37917	Defined peaks
chr14-65277794-65278526	2.39518	6.5935	1.30792	0.763718	1.6636	2.54944	2.72059	2.86924	Defined peaks
chr14-65632129-65632567	2.25163	5.79962	1.45722	0.510541	1.25112	0.755932	2.72804	1.73159	Defined peaks
chr14-65795699-65796555	4.09642	7.67327	0.745636	0.391852	1.77826	2.56693	0.332355	1.43127	Defined peaks
chr14-65888556-65889077	2.17336	5.85082	3.47105	1.07302	0.701202	1.32878	2.29344	1.67969	Defined peaks
chr14-66058776-66059576	3.88094	7.031	1.8616	0.419281	1.97885	3.04761	1.99147	0.875119	Defined peaks
chr14-67447707-67448081	4.1019	9.99404	3.12875	1.19581	2.93043	2.97779	2.12991	1.71592	Defined peaks
chr14-67789610-67790501	4.50944	8.91953	2.50721	0.376459	3.28015	3.81738	1.21334	2.09531	Defined peaks
chr14-68699990-68700373	1.2398	5.30597	2.49973	0.875784	1.9872	1.02167	3.41692	2.13258	Defined peaks
chr14-68862248-68862666	2.44675	7.37935	1.27246	0.534968	1.89364	1.36817	1.63347	2.23316	Defined peaks
chr14-69133755-69134452	4.14001	8.85099	1.06835	1.1229	3.62531	2.2888	2.20413	1.50666	Defined peaks
chr14-75871697-75872185	4.71551	9.07226	1.30792	0.687347	5.61465	3.88584	1.98214	1.91283	Defined peaks
chr14-76266222-76266780	3.7312	8.12927	2.47832	1.40261	5.45589	2.64318	2.44728	1.98653	Defined peaks
chr14-77433756-77434106	1.56542	5.28783	2.73542	0.958358	3.30533	0.945995	2.27597	2.50034	Defined peaks
chr14-77889927-77890917	2.98853	7.25781	3.1161	0.790564	4.3667	2.12827	2.81622	2.41615	Defined peaks
chr14-104593450-104593864	2.64684	8.94078	2.31255	0.270069	4.7063	1.81762	1.64925	1.69105	Defined peaks
chr14-105902764-105903308	5.23725	9.87275	2.34656	0.82212	7.77886	3.09851	1.7781	0.750715	Defined peaks
chr14-106348702-106348983	0.389962	4.64913	4.5428	1.98947	2.60019	1.39252	1.6199	1.24572	Defined peaks
chr14-117750722-117751094	1.57103	5.65797	3.71749	0.60112	2.86434	1.7801	2.14137	2.9798	Defined peaks
chr14-118417270-118417600	1.10686	5.16844	5.48004	0.677627	0.461271	1.45939	2.06906	2.29829	Defined peaks
chr14-119120833-119121253	2.34813	5.96177	4.05247	0.798631	0.289942	1.14666	2.16759	2.22253	Defined peaks
chr14-120347390-120347789	2.38017	7.6398	1.33305	0.280222	0.610403	1.35789	1.56865	1.46219	Defined peaks
chr14-120390387-120390932	2.61382	6.3922	0.390376	0.205153	1.06135	2.04348	0.730815	0.856386	Defined peaks
chr14-120866530-120866958	3.66971	8.05481	4.22527	0.522469	1.42261	2.81307	1.32942	2.45361	Defined peaks
chr14-121196830-121197283	2.09644	5.92801	1.87863	0.987271	0.739255	1.52825	1.00484	1.80304	Defined peaks
chr14-122219498-122220026	1.79865	5.56707	2.61914	0.635275	0.403612	2.50832	4.31054	2.54138	Defined peaks
chr14-122577875-122578187	3.16094	9.30488	0.681906	0.35836	1.07334	4.53427	2.55317	1.49593	Defined peaks
chr15-5602355-5602786	1.35597	5.89381	0.987261	0.259416	0.988896	1.60626	2.64033	1.35363	Defined peaks
chr15-7899003-7899684	4.82728	8.68592	0.312415	0.328365	2.9058	3.88955	0.584866	1.11371	Defined peaks
chr15-8272998-8273367	1.88077	6.49072	1.15314	0.303004	1.56757	1.54986	0.925189	1.10675	Defined peaks
chr15-8805581-8806161	1.8893	4.75512	1.10046	0.578319	2.62447	2.59481	2.55065	2.71589	Defined peaks
chr15-12097188-12097810	1.17448	4.95911	1.3682	0.898781	1.32152	2.51639	3.11024	1.50074	Defined peaks
chr15-12603486-12604121	2.99114	7.77214	2.34533	0.528229	2.20538	2.70188	3.22578	1.37814	Defined peaks
chr15-14845000-14845372	0.785515	5.65797	4.28941	0.901681	1.39125	1.45644	2.29432	1.88198	Defined peaks
chr15-15500243-15500758	1.63128	4.79156	0.413116	0.217104	1.12317	1.34427	0.662903	0.226568	Defined peaks
chr15-17604350-17604794	1.39854	4.90392	0.958354	0.251821	0.342836	0.474547	1.02521	0.525597	Defined peaks
chr15-17821674-17822029	0.926023	5.92891	7.49136	0.94486	0.943331	0.423942	0.801396	0.657367	Defined peaks
chr15-21407293-21407695	3.45275	7.76333	0.26462	0.27813	2.49912	1.79701	0.14154	0.145128	Defined peaks
chr15-24441218-24441619	0.910884	4.43432	3.9792	1.95177	0.835119	1.42618	3.26354	1.89136	Defined peaks
chr15-25702602-25703053	1.53881	4.66688	4.7174	1.48747	1.62007	2.13569	3.28022	2.19912	Defined peaks
chr15-26980552-26981120	2.50798	5.8778	1.87284	0.984229	0.911172	2.27869	2.40419	2.2597	Defined peaks
chr15-27282248-27282694	4.34059	10.2521	5.72434	1.50415	2.04779	3.23945	2.93426	2.09296	Defined peaks
chr15-27884354-27884806	3.7981	10.4371	5.41301	0.742091	3.16562	4.12874	1.5106	0.129074	Defined peaks
chr15-30249433-30249772	1.18522	5.24532	3.45177	1.31927	1.43688	1.59822	3.52473	1.89308	Defined peaks
chr15-30427249-30427714	2.27799	5.69699	0.228768	0.240448	1.30941	1.42408	0.734183	0.376395	Defined peaks
chr15-31397370-31397930	2.21768	6.15618	1.32972	0.598973	0.217456	0.214999	0.609634	1.14599	Defined peaks
chr15-32886705-32887133	2.90163	7.71566	1.49127	1.56741	0.640175	0.773594	1.32942	0.681557	Defined peaks
chr15-34314393-34314854	1.98083	6.37617	1.15377	1.21267	0.924543	2.41582	1.23425	1.26554	Defined peaks
chr15-34438421-34439029	2.22283	5.37173	0.174963	0.183895	1.85267	2.27729	0.0935841	0.287868	Defined peaks
chr15-36456824-36457206	2.39047	6.64982	2.78475	0.585384	1.75331	2.04868	2.68111	2.29089	Defined peaks
chr15-37054623-37054976	2.27644	7.71014	7.23245	1.58369	0.776189	1.3643	1.93425	0.991637	Defined peaks
chr15-37083751-37084018	0.684016	4.62108	7.96834	1.25627	0.798154	0.789135	2.13105	1.96656	Defined peaks
chr15-37651046-37651503	1.1989	5.32028	2.09496	1.46794	0.866018	0.922096	1.61858	1.27661	Defined peaks
chr15-38620256-38620810	1.51644	5.50231	4.03235	2.22002	0.604481	1.1953	0.718942	1.1584	Defined peaks
chr15-39069424-39069749	0.674335	4.24303	8.51019	2.75221	0.187347	0.833534	2.27597	1.07707	Defined peaks
chr15-40181564-40182403	1.87204	4.93081	2.28223	0.533055	1.16115	1.90142	1.28854	1.80795	Defined peaks
chr15-40223255-40223670	1.49626	4.6345	1.28165	0.269418	1.61389	2.10336	1.09685	0.843489	Defined peaks
chr15-45202662-45202999	0.650323	3.66121	0.31566	1.65888	0.903379	1.33976	0.16884	0.346239	Defined peaks
chr15-51940057-51940593	2.93029	6.63494	1.19079	0.625793	1.70395	2.80782	1.06155	1.52384	Defined peaks
chr15-55306243-55306733	4.7708	9.18335	0.65129	0.456361	4.16273	5.52854	0.348362	0.119064	Defined peaks
chr15-55494957-55495584	3.32059	7.23466	2.54491	0.178323	2.0393	2.3523	2.72245	2.6984	Defined peaks
chr15-65825481-65826102	1.58811	4.20743	0.1713	0.180046	1.86291	2.08421	0.091625	0.187895	Defined peaks
chr15-76223330-76224223	2.57689	7.92426	2.73984	1.00164	1.56822	2.42686	2.23009	1.11064	Defined peaks
chr15-79191123-79191906	3.35875	6.48846	2.17374	0.428385	2.02182	2.34494	2.54338	2.2353	Defined peaks
chr15-79341573-79342166	2.34065	7.0375	2.51144	1.13128	1.54016	2.58869	3.7421	2.16443	Defined peaks
chr15-79869275-79869736	1.90159	5.27411	4.38432	1.21267	0.264155	0.718218	1.85138	1.01243	Defined peaks
chr15-80053035-80053624	3.22475	8.13269	1.26425	0.569482	1.08544	2.60627	1.54565	2.17913	Defined peaks
chr15-80142054-80142532	4.89057	10.0212	2.44801	0.701726	3.05713	3.90416	2.26168	1.46463	Defined peaks
chr15-80446975-80447435	1.4293	4.49669	2.31255	0.972247	0.86037	1.24325	1.23694	2.66341	Defined peaks
chr15-80525906-80526213	1.42774	6.38309	1.38602	0.364197	1.18999	2.15699	2.59475	1.71033	Defined peaks
chr15-81198315-81198880	3.42638	9.5058	1.69451	0.197891	2.31697	3.03662	2.21554	2.16844	Defined peaks
chr15-81204847-81205469	2.58386	5.77591	1.71025	0.719025	0.978903	2.27443	1.73808	1.21935	Defined peaks
chr15-82182162-82182843	3.54001	8.63264	2.34311	0.328365	2.77169	2.29837	0.835523	1.54206	Defined peaks
chr15-82186898-82187876	2.0168	4.23001	0.326311	0.457294	1.24515	1.75429	0.290895	0.417576	Defined peaks
chr15-83464930-83465225	2.10491	6.64274	2.16361	0.379011	1.75439	3.77524	1.15727	0.197767	Defined peaks
chr15-83629564-83630297	4.48483	8.31727	2.17689	0.610141	2.65813	2.87447	2.32875	1.91022	Defined peaks
chr15-83732900-83733762	1.01698	3.70468	0.740445	0.518832	0.423813	0.453942	0.792099	1.55667	Defined peaks
chr15-83833931-83834487	1.97085	8.68065	2.67857	1.80985	1.14986	1.89477	3.17243	2.4134	Defined peaks
chr15-84045392-84045952	2.41335	6.02657	3.03935	1.19795	1.57656	1.12874	1.93051	1.25017	Defined peaks
chr15-84065647-84066130	4.91557	11.9461	2.86316	0.231487	3.78185	4.0507	2.12047	0.483158	Defined peaks
chr15-84247168-84247778	3.23349	6.7224	3.66217	1.28305	1.2477	1.48032	2.79832	2.86924	Defined peaks
chr15-84692691-84693165	1.61826	4.74667	0.673274	0.471765	1.47723	2.60357	1.2004	0.738497	Defined peaks
chr15-85757631-85758479	2.97208	6.54743	3.13612	1.18665	1.29243	1.66827	2.88522	2.33916	Defined peaks
chr15-88644053-88644525	2.3216	6.76575	3.38064	1.18441	1.61249	2.61461	3.85757	5.19139	Defined peaks
chr15-88774683-88775102	1.30763	4.9367	0.253884	0.266846	1.38051	2.08328	0.271595	0.278479	Defined peaks
chr15-95539474-95539821	0.947372	5.22897	2.75907	1.61107	1.57922	1.99509	2.95154	3.02635	Defined peaks
chr15-95854918-95855743	1.72671	3.91482	1.28942	0.406576	0.996345	1.31345	1.72422	0.990034	Defined peaks
chr15-95992130-95992488	1.93855	6.48743	2.08	0.936942	1.36062	2.10194	1.43043	1.79261	Defined peaks
chr15-96454417-96454678	1.11958	5.28346	0.407576	0.428385	2.33286	2.65248	0.218004	0.22353	Defined peaks
chr15-97536120-97536564	2.30347	7.43762	2.63547	0.755462	1.91988	4.40651	1.15336	1.57679	Defined peaks
chr15-97548344-97548763	4.27159	12.8181	7.36263	1.33423	3.4876	4.16657	3.12334	1.94935	Defined peaks
chr15-97794123-97794738	3.86052	8.0839	0.345943	0.181802	2.52461	2.83868	1.01771	1.13837	Defined peaks
chr15-99815938-99816393	6.26168	11.8039	1.63657	0.245733	3.54621	3.63844	2.1259	2.69268	Defined peaks
chr15-99922509-99922913	1.62742	5.20981	1.05324	0.276753	1.58248	1.34108	2.39427	2.02173	Defined peaks
chr15-100773629-100774390	1.00796	2.90885	0.698931	0.293846	0.720092	0.988825	0.448614	0.689976	Defined peaks
chr15-100783240-100783724	4.15073	9.44715	1.7583	1.61706	1.82412	3.10949	2.46876	3.0135	Defined peaks
chr15-101323479-101323968	2.83846	6.67897	2.82803	1.37188	1.74321	2.09283	3.25803	2.74407	Defined peaks
chr15-102468666-102469254	1.30452	3.70296	1.99005	0.760601	1.03551	2.0988	1.74181	1.68674	Defined peaks
chr15-103092481-103093119	3.95035	7.50808	3.16798	1.05149	1.86099	3.25531	2.40796	2.10321	Defined peaks
chr15-103928529-103928927	1.19308	5.19717	7.21655	1.68555	0.917906	1.58818	2.14444	2.63855	Defined peaks
chr16-3625154-3625503	0.941943	4.26318	5.48651	1.60184	1.39571	1.03495	1.63035	2.17317	Defined peaks
chr16-3848136-3848842	1.55212	4.26628	0.301352	0.791844	1.63862	1.66274	0.241781	0.0826364	Defined peaks
chr16-8266854-8267282	1.70684	6.52864	2.23691	0.522469	1.636	1.61752	2.5259	2.45361	Defined peaks
chr16-8388476-8389010	2.18885	5.23269	2.58971	0.418758	1.82435	2.08557	2.45071	1.74805	Defined peaks
chr16-8581887-8582683	1.8355	4.74128	1.47004	0.561851	1.37686	1.626	1.00074	1.0994	Defined peaks
chr16-9434330-9434688	0.918263	4.66284	2.67429	1.56157	0.340155	0.588544	1.90723	1.62965	Defined peaks
chr16-9523232-9523760	3.18223	6.87292	1.20883	0.211758	1.49913	2.45131	0.862108	0.662969	Defined peaks
chr16-11423889-11424573	4.2187	7.69285	2.17731	0.65385	1.24624	1.5842	0.582301	0.767649	Defined peaks
chr16-11670052-11670892	3.21781	10.3683	1.64632	0.665526	1.34098	1.43333	0.948319	1.04181	Defined peaks
chr16-11967494-11968064	3.71673	7.70346	2.23952	0.588465	1.49549	3.27402	1.39752	1.33059	Defined peaks
chr16-12758380-12759148	2.56827	5.1504	0.277024	0.436752	0.83245	1.52851	1.55584	0.987548	Defined peaks
chr16-12938435-12938932	1.2494	3.86986	1.49827	0.224967	1.59264	1.99858	1.03037	1.29126	Defined peaks
chr16-12975852-12976199	1.05264	7.00682	7.35751	1.93329	0.877345	1.47463	1.14782	1.68131	Defined peaks
chr16-13049485-13049872	2.45397	7.50161	3.5734	0.577821	1.49466	1.94443	2.94052	3.76882	Defined peaks
chr16-13410657-13411996	4.25551	6.93801	2.22447	0.668011	2.29636	2.24793	1.74224	1.56855	Defined peaks
chr16-17075450-17076088	1.14503	4.77787	2.50103	0.525745	0.763483	1.03793	1.0702	0.731552	Defined peaks
chr16-17432551-17433002	2.18673	5.87384	0.47174	0.247912	2.70012	2.60287	0.252324	0.25872	Defined peaks
chr16-17440554-17440866	2.57558	8.83964	7.16001	3.22524	2.34184	2.2189	1.64132	0.934957	Defined peaks
chr16-19766088-19766499	3.1994	8.82945	1.81178	0.54408	2.4444	3.58855	1.79973	0.851698	Defined peaks
chr16-20098824-20099243	1.3948	4.41704	0.761652	0.800537	1.52583	1.50858	0.950582	0.417718	Defined peaks
chr16-20773682-20773966	1.02891	4.7278	4.49482	1.18107	0.964771	1.37781	1.60279	3.69769	Defined peaks
chr16-21173692-21174024	0.880156	4.37217	10.5737	1.68386	0.641889	1.63192	3.25628	0.52718	Defined peaks
chr16-21455273-21455700	1.19759	6.37395	0.747382	0.261846	0.926863	1.6213	0.932773	1.09305	Defined peaks
chr16-22127630-22128447	2.32482	4.79708	2.08328	0.821114	1.08063	2.09999	1.81074	0.999728	Defined peaks
chr16-22293532-22294003	5.19591	10.7095	0.903417	0.237385	1.29273	2.62016	1.08724	1.858	Defined peaks
chr16-23087810-23088237	1.79638	5.26914	0.249127	0.261846	1.99632	1.83278	0.39976	0.136631	Defined peaks
chr16-23220668-23221033	2.00145	7.45665	2.33156	0.612649	1.83497	2.06163	3.58543	1.91807	Defined peaks
chr16-23984093-23984895	3.23364	6.42524	0.13264	0.139412	1.93596	1.91408	0.0709466	0.0727448	Defined peaks
chr16-24485233-24485683	1.86691	5.96753	1.18197	0.248463	1.96194	2.60865	0.885098	1.16683	Defined peaks
chr16-25360368-25360812	1.4808	5.55778	2.39589	0.755462	1.57705	1.96598	3.46008	2.23379	Defined peaks
chr16-28890016-28890482	2.03796	5.45114	1.82622	0.479864	1.43726	2.00235	1.34311	1.00157	Defined peaks
chr16-29827724-29828136	2.0391	6.07753	2.32378	0.814139	2.14289	2.7762	3.86693	2.6905	Defined peaks
chr16-29928606-29929031	2.57834	6.31856	5.00599	0.526157	0.931224	1.06235	2.40985	1.23546	Defined peaks
chr16-30209147-30209694	4.47399	8.55811	3.69501	0.817612	2.61584	3.41168	2.60051	2.02648	Defined peaks
chr16-30470752-30471072	2.05461	6.57739	3.32429	0.349401	1.52219	3.10405	2.13372	1.45853	Defined peaks
chr16-31440032-31440396	3.11077	7.57683	5.55266	1.22866	3.17821	3.88652	2.03211	2.08362	Defined peaks
chr16-31518713-31519235	3.35875	7.43856	2.85303	0.856769	1.80797	2.07585	2.28905	1.56471	Defined peaks
chr16-32105703-32106146	5.60677	12.2056	4.0822	0.504778	3.09249	4.75618	1.92661	0.921871	Defined peaks
chr16-32120372-32120851	4.27032	8.93968	0.666246	0.23342	2.73296	4.77576	0.356362	0.487192	Defined peaks
chr16-32175023-32175510	3.82515	8.27122	2.83964	0.688758	1.75037	2.7813	1.86938	2.51574	Defined peaks
chr16-33041750-33042306	1.64238	5.09091	0.191326	0.201094	1.31412	2.76096	0.409346	0.209861	Defined peaks
chr16-33102416-33102790	1.07431	4.46336	1.13773	0.298953	1.05821	1.93154	1.36923	1.09195	Defined peaks
chr16-33337121-33337718	3.60982	7.23349	0.178186	0.374567	3.41665	3.5293	0.190617	0.0977241	Defined peaks
chr16-33544364-33544730	2.09578	6.94053	3.77843	0.305487	1.33088	2.4672	1.2437	1.43462	Defined peaks
chr16-33723212-33724426	4.42289	7.5926	1.57726	0.644694	2.25696	2.82651	2.06224	1.3456	Defined peaks
chr16-34073777-34074318	2.0255	6.30531	1.76968	0.41334	1.46311	2.05858	2.31383	1.83328	Defined peaks
chr16-34579651-34580174	1.88569	5.62029	1.83059	1.06891	1.68809	1.55391	2.06708	2.11947	Defined peaks
chr16-35500284-35500736	1.45459	5.45941	1.41209	1.23682	1.61649	3.32963	5.79062	3.48499	Defined peaks
chr16-37573042-37573453	3.37714	8.91775	1.29413	0.27204	1.55553	2.85619	1.79973	1.1356	Defined peaks
chr16-38072648-38072997	1.67457	5.7189	3.35287	1.60184	1.04678	2.75987	4.40194	3.51051	Defined peaks
chr16-38329108-38329722	2.67702	6.79681	3.81157	0.364197	0.842909	2.15699	2.03873	0.855166	Defined peaks
chr16-44039094-44039578	2.64138	6.14814	2.19788	0.231009	1.13221	0.932847	1.52828	2.04918	Defined peaks
chr16-44188808-44189277	3.03738	9.43979	2.26817	0.715192	2.27193	3.20894	1.8198	1.49274	Defined peaks
chr16-44330436-44331072	2.98644	6.78993	4.68328	1.93379	1.67537	2.6503	2.95231	2.20156	Defined peaks
chr16-44498558-44498883	1.12389	4.80132	1.96389	0.688052	1.31143	1.48184	1.57567	2.87219	Defined peaks
chr16-46334255-46334594	1.50847	5.45941	0.313797	0.329818	1.70629	2.48612	1.84628	1.89308	Defined peaks
chr16-50146369-50146834	1.72813	5.85307	5.03291	2.64493	0.785648	1.61827	4.28273	2.8857	Defined peaks
chr16-50293531-50294119	2.36055	5.43101	0.180914	0.19015	2.12279	1.53571	0.0967673	0.0992199	Defined peaks
chr16-56176213-56176598	2.46672	7.63484	0.276305	0.290411	2.92577	2.73635	0.44337	0.151536	Defined peaks
chr16-57726866-57727283	1.3139	7.04895	3.57142	0.536251	1.0951	1.51582	1.50094	2.79814	Defined peaks
chr16-59647305-59647665	2.13071	6.55219	0.886478	0.310579	2.02959	2.42471	1.89664	1.29647	Defined peaks
chr16-62646115-62646706	1.66872	4.78942	0.179995	0.189185	1.75142	1.47698	0.673932	0.296149	Defined peaks
chr16-70816652-70817015	0.503119	4.09876	1.46525	0.616024	1.09028	1.2438	0.313494	0.32144	Defined peaks
chr16-78231109-78231649	1.28519	4.23372	1.96995	1.24232	1.18393	0.557405	2.63422	2.70099	Defined peaks
chr16-84817381-84818071	4.49964	8.09929	0.15417	0.162041	2.2502	2.92274	0.32985	0.0845526	Defined peaks
chr16-90317374-90318142	2.94875	7.18221	1.1081	0.436752	2.61627	3.25298	1.7781	1.13948	Defined peaks
chr16-90469412-90469924	1.5695	5.03227	0.623305	0.218376	2.08112	1.5873	2.11149	0.797635	Defined peaks
chr16-90666984-90667309	1.23628	4.80132	1.63657	1.3761	0.936735	1.11138	2.10089	3.0517	Defined peaks
chr16-91931971-91932323	1.24522	5.15469	0.604417	0.317637	1.72977	2.90737	0.646581	0.165742	Defined peaks
chr16-91960330-91960979	1.68843	4.47323	0.819548	0.516834	1.87636	2.36532	1.13974	0.809047	Defined peaks
chr16-92169960-92170760	2.8308	7.89287	2.52646	0.559042	2.39745	2.25749	1.84922	1.67731	Defined peaks
chr16-93309689-93310222	3.08385	7.08079	2.1954	0.419544	1.19948	1.69418	1.92155	0.766208	Defined peaks
chr16-93626559-93627332	1.7011	4.17817	1.10093	0.723211	1.18152	1.28499	1.91381	1.05663	Defined peaks
chr16-93783915-93784633	2.54362	6.62098	1.62974	0.77861	1.90804	2.38954	1.58493	1.78762	Defined peaks
chr16-93824787-93825266	3.58402	8.18208	2.22082	0.23342	2.03383	2.38788	0.831512	1.09618	Defined peaks
chr16-93843203-93843753	2.39082	5.47635	0.193413	0.203288	2.10339	2.35326	0.206906	0.21215	Defined peaks
chr16-94068061-94068594	2.0559	5.85527	3.19332	0.839087	1.42795	1.18592	2.66882	2.29863	Defined peaks
chr16-94554520-94554957	4.26281	12.2071	3.40797	1.53513	2.57763	4.20158	2.60408	1.33504	Defined peaks
chr16-94716146-94716807	1.60252	6.09392	2.57494	0.507451	1.70412	1.91255	3.09889	2.82439	Defined peaks
chr16-96179186-96179567	1.72566	6.66728	1.95444	1.4673	1.67801	1.89605	3.28552	2.45003	Defined peaks
chr16-96247888-96248173	1.0253	5.60252	5.22555	0.39231	0.534103	1.26736	4.59186	3.2753	Defined peaks
chr17-5321590-5321975	1.23336	4.90138	1.65783	1.74247	1.50242	0.703633	1.33011	1.06075	Defined peaks
chr17-5338174-5338506	1.65029	5.79313	2.56331	2.69418	1.83397	2.26655	2.22798	2.10872	Defined peaks
chr17-5932454-5932909	2.48862	6.06147	0.233796	0.245733	1.20437	2.57999	0.125053	0.128223	Defined peaks
chr17-7821763-7822240	6.73863	12.1724	0.223013	0.234399	3.25501	4.60648	0.477142	0.366926	Defined peaks
chr17-12639508-12640025	2.61408	9.89701	1.85183	0.216264	1.70768	2.15415	2.20113	2.14407	Defined peaks
chr17-12842684-12843077	2.69534	6.74071	1.3534	1.138	0.929584	1.14885	0.723908	0.593805	Defined peaks
chr17-15518000-15518563	0.519026	3.73848	0.188947	0.198594	1.18964	1.49697	0.101064	0.207251	Defined peaks
chr17-15533048-15533632	2.6269	5.96532	1.27507	0.957264	1.87668	2.2678	0.87687	0.599397	Defined peaks
chr17-15609890-15610255	0.900652	3.97688	14.2808	3.36957	0.500447	0.494792	1.71477	1.27871	Defined peaks
chr17-17973476-17973820	1.59272	6.85694	4.32931	0.975073	0.796497	1.74999	1.98485	2.37435	Defined peaks
chr17-22630506-22631189	1.28351	3.98489	2.64775	0.327404	2.00582	2.51199	0.749769	0.512515	Defined peaks
chr17-23571637-23572771	3.09219	7.36021	1.21949	0.197193	1.95979	1.67221	0.752634	0.668816	Defined peaks
chr17-23574194-23574525	1.32422	4.93356	3.21382	1.35116	1.65556	3.09183	2.75041	0.176258	Defined peaks
chr17-25337437-25337969	2.19708	6.48019	1.19974	1.47116	1.37341	2.82893	2.03211	2.08362	Defined peaks
chr17-25591029-25591393	4.0139	8.97257	2.33796	0.614332	0.83637	4.13459	0.781582	2.40417	Defined peaks
chr17-25650711-25651238	3.32689	7.85	2.42225	0.42432	0.635451	1.08519	0.863744	1.66057	Defined peaks
chr17-27061744-27062172	4.09642	10.9376	3.47963	0.522469	2.13392	2.95372	1.72825	1.49943	Defined peaks
chr17-27077028-27078448	4.86162	8.71448	1.19862	0.629906	3.34454	3.37034	1.08189	0.45194	Defined peaks
chr17-27198175-27198582	2.51288	6.68717	0.261369	0.274713	2.16922	1.77493	1.39801	0.573379	Defined peaks
chr17-27250359-27250885	0.833303	3.17357	2.42686	0.212563	0.926049	0.801137	3.89424	3.6602	Defined peaks
chr17-27404750-27405192	2.72709	7.96389	2.16605	0.75888	1.44643	2.45157	2.31716	3.43184	Defined peaks
chr17-27478052-27478638	3.36592	7.80276	0.726125	0.381599	2.02613	2.00323	1.26227	1.59294	Defined peaks
chr17-27652441-27653052	2.03257	5.28597	2.26335	0.182992	1.14601	1.4779	2.14187	2.38712	Defined peaks
chr17-27768484-27769689	6.60811	9.60681	0.794519	0.371148	3.86549	3.69691	0.991603	0.532576	Defined peaks
chr17-28092278-28092837	5.29274	10.6465	2.66419	0.600045	2.50522	4.25382	3.15541	2.50481	Defined peaks
chr17-28093775-28094375	5.96599	10.2214	4.96428	0.931737	2.89217	3.46148	3.41395	2.23642	Defined peaks
chr17-28936594-28937152	2.88022	9.69009	15.4419	3.20598	2.89162	2.42741	2.75318	2.5093	Defined peaks
chr17-29084067-29084578	2.28737	7.74072	2.91445	1.75042	1.01281	2.41506	3.56316	3.65347	Defined peaks
chr17-29381307-29382090	3.4987	6.58115	0.271717	0.142795	0.894264	1.03793	0.218004	0.29804	Defined peaks
chr17-29430672-29431198	3.26377	9.03777	4.04477	0.850254	1.96785	3.03287	3.13703	2.99471	Defined peaks
chr17-29482657-29483165	2.8761	6.7149	1.46583	0.660286	1.79787	2.66633	2.57614	2.06721	Defined peaks
chr17-30652571-30653897	3.19538	7.44391	2.48695	0.59024	1.72194	2.29267	1.50186	0.835961	Defined peaks
chr17-30666133-30666809	2.80973	7.94494	4.87825	1.15778	1.39609	2.538	3.95601	3.19324	Defined peaks
chr17-30672838-30673636	3.47871	7.50337	1.59966	0.280222	1.64046	2.52718	1.06953	0.804203	Defined peaks
chr17-30701741-30702342	2.73493	7.78916	2.65501	1.11622	0.911797	1.55257	2.27218	1.35903	Defined peaks
chr17-30719014-30719619	4.28658	8.2775	1.93413	0.739229	1.91218	3.18412	1.03453	1.63934	Defined peaks
chr17-30739789-30740193	0.90412	4.49122	2.89641	0.83026	1.2057	1.34108	2.39427	3.32141	Defined peaks
chr17-30756622-30757209	2.4268	6.49123	2.53711	0.952371	1.65963	1.94854	1.16319	1.98778	Defined peaks
chr17-30831033-30831668	1.38053	5.42907	3.18294	1.23253	1.15063	1.89605	1.97131	1.56189	Defined peaks
chr17-31773874-31774300	4.54437	9.79634	2.74683	1.57477	3.14444	4.45139	3.33915	2.05427	Defined peaks
chr17-32092925-32093447	3.56868	7.50808	4.89091	0.642577	2.21622	3.05611	4.14208	2.34706	Defined peaks
chr17-32126478-32127027	1.72985	4.56092	0.968828	0.407317	1.05361	1.26101	1.03641	1.48776	Defined peaks
chr17-32448948-32449399	1.6198	5.23013	3.53805	1.23956	1.82258	3.40375	3.40638	3.36336	Defined peaks
chr17-32870070-32870465	3.05158	8.08465	8.07929	0.566118	2.08097	3.27669	4.03336	2.06779	Defined peaks
chr17-33991816-33992715	6.41955	10.4952	0.946628	0.12437	3.99597	3.91733	1.519	0.519166	Defined peaks
chr17-34172522-34173098	5.32677	10.3953	2.77024	0.776447	2.37843	2.92637	3.35863	1.62059	Defined peaks
chr17-34218967-34219441	2.23474	7.42624	8.07929	1.4153	1.28455	0.508014	1.44048	2.58474	Defined peaks
chr17-34722939-34723442	4.72012	9.0903	3.17229	0.666849	1.69469	3.41092	1.58367	1.85579	Defined peaks
chr17-34748691-34749155	0.865929	3.75404	4.12671	1.20483	0.656118	0.518963	2.82043	2.01177	Defined peaks
chr17-34911568-34912546	5.75161	9.27634	0.10877	0.114324	2.2724	3.47779	0.116358	0.0596537	Defined peaks
chr17-34945040-34945689	0.731655	2.62802	1.47519	0.172278	1.0789	1.20585	1.75344	0.988835	Defined peaks
chr17-35295746-35296429	6.84537	11.0514	0.778751	0.163702	3.61047	3.9663	0.499846	0.170838	Defined peaks
chr17-35300459-35300956	2.57229	8.68893	3.8527	0.6749	0.980084	1.81689	1.25934	1.64342	Defined peaks
chr17-35301413-35302446	7.49623	10.9605	1.44171	0.32471	3.21237	4.13764	1.21179	0.903641	Defined peaks
chr17-35581791-35583283	2.76641	6.56705	1.71116	0.674447	1.24469	1.00871	1.3729	0.938466	Defined peaks
chr17-35587128-35587670	1.55002	5.02155	3.33656	0.825154	0.898712	1.49944	1.78466	1.07641	Defined peaks
chr17-35597084-35597558	1.31002	5.58882	2.24425	0.943531	0.578048	1.07953	1.68057	1.96933	Defined peaks
chr17-35623942-35624356	2.55862	6.39879	1.0278	0.270069	1.10304	0.945164	2.06156	3.10026	Defined peaks
chr17-36245502-36246208	2.48338	7.24753	4.97231	1.58369	1.12116	1.40693	2.17603	1.90064	Defined peaks
chr17-40201818-40202152	1.42169	5.10654	0.318495	0.334756	2.09643	1.35179	0.170357	0.524024	Defined peaks
chr17-42898012-42898438	1.02891	5.45188	6.2428	1.04984	0.857574	0.706569	2.13706	1.64342	Defined peaks
chr17-43266323-43267604	3.73534	8.35696	2.49127	0.960103	2.32904	2.11474	1.46579	1.82174	Defined peaks
chr17-43597662-43598210	3.59932	7.41674	1.55295	1.42821	1.72219	2.52663	3.42641	1.91632	Defined peaks
chr17-43724379-43724933	2.76915	7.33641	1.92017	1.0091	1.53868	1.79295	2.87577	2.00087	Defined peaks
chr17-44127809-44128300	2.90129	7.46475	1.29993	0.227716	1.48809	1.77779	2.54945	2.49525	Defined peaks
chr17-45184724-45185441	1.1717	4.25144	1.48364	1.09157	0.849201	1.51129	2.06329	1.546	Defined peaks
chr17-45237059-45237740	3.3791	7.78003	3.74898	0.656731	1.96701	2.87297	2.42302	2.5701	Defined peaks
chr17-45466552-45467211	2.60507	10.1874	4.68125	1.52697	2.17126	3.37995	1.72683	1.7706	Defined peaks
chr17-45795202-45795599	1.10407	4.75322	2.14362	1.6898	1.30364	0.758183	3.29642	3.08606	Defined peaks
chr17-45821260-45821746	1.87893	4.92814	2.6266	0.920234	0.751701	2.66316	2.69276	2.28083	Defined peaks
chr17-45838883-45839193	1.2961	5.26776	1.71576	0.360672	1.86591	2.33031	0.917728	1.12919	Defined peaks
chr17-46048070-46048806	2.53105	6.11391	4.04696	2.58253	1.15819	2.00393	2.7058	2.93292	Defined peaks
chr17-46078877-46079435	3.7312	10.6656	4.57537	0.801494	3.43721	2.96683	3.16106	2.09109	Defined peaks
chr17-46336303-46336862	3.26712	7.20587	0.570898	0.200015	2.6686	2.09999	0.305362	0.417469	Defined peaks
chr17-47058648-47059117	2.80374	7.04116	1.13409	0.715192	1.62281	2.56715	1.45584	1.86593	Defined peaks
chr17-47089106-47090341	3.48998	9.10899	2.75634	1.17693	1.42975	1.82793	2.34968	2.03132	Defined peaks
chr17-47237828-47238351	1.95553	6.73047	0.813593	0.427566	0.931361	1.3237	1.08794	1.11551	Defined peaks
chr17-47267832-47268316	7.39585	12.6712	3.51661	0.693027	2.64182	4.16671	1.41072	0.843779	Defined peaks
chr17-47343138-47343508	1.87568	8.72899	4.6001	1.20874	1.06965	1.30162	2.92185	1.57679	Defined peaks
chr17-47347944-47348487	1.74896	5.14596	6.66083	2.05909	1.23345	1.05322	2.09573	1.82652	Defined peaks
chr17-47383960-47384647	2.71157	8.13466	3.25171	1.79024	0.84197	1.3144	3.47855	2.80242	Defined peaks
chr17-47796553-47797505	4.06702	7.96682	0.446964	0.587229	2.7182	3.09851	0.29884	0.674112	Defined peaks
chr17-47843439-47844194	4.35415	7.83459	3.66333	0.148091	2.25809	2.15284	2.56235	2.39547	Defined peaks
chr17-47847963-47848444	4.78413	9.43062	1.10579	0.69735	2.40513	3.75466	0.946348	2.78971	Defined peaks
chr17-47855593-47856047	3.21819	7.59352	3.04605	0.738822	2.21288	2.71827	3.88518	2.69861	Defined peaks
chr17-48031771-48032536	4.34498	8.44373	0.139055	0.438464	1.71122	3.30508	0.74378	1.22021	Defined peaks
chr17-48053660-48054058	1.37663	5.9266	2.13824	0.561851	1.22387	1.28567	3.14518	1.46586	Defined peaks
chr17-48093239-48093999	2.73948	5.63435	3.21931	1.02981	1.20173	2.13867	3.06956	1.68883	Defined peaks
chr17-48203583-48204188	1.56973	4.43866	4.74742	0.924036	0.805127	0.845781	1.69287	0.578591	Defined peaks
chr17-48559254-48559596	1.06802	5.62374	2.48836	0.326925	1.24624	1.05613	2.82832	1.19412	Defined peaks
chr17-48596244-48597706	4.14733	6.42877	1.45523	0.458858	1.76999	2.34705	0.817293	1.15725	Defined peaks
chr17-48620922-48621297	3.31173	8.80614	2.55306	1.19262	2.84143	1.60533	2.57943	1.86692	Defined peaks
chr17-48753907-48754431	1.46385	4.57076	1.42107	0.853499	0.522891	1.55095	1.73738	2.8948	Defined peaks
chr17-48755889-48756368	4.49908	9.77304	2.22082	1.1671	1.7796	2.76491	3.32605	4.26293	Defined peaks
chr17-49245051-49245433	4.49409	10.2597	1.1139	1.75615	2.23149	2.99423	1.48951	1.83271	Defined peaks
chr17-49387835-49388170	1.74455	6.60786	1.90527	0.667513	1.54491	1.79701	3.39696	1.91568	Defined peaks
chr17-49650354-49650989	3.50884	6.97207	1.84276	1.05646	1.86978	1.99086	0.985655	0.918761	Defined peaks
chr17-49674407-49674929	1.53943	5.0749	1.83409	0.428385	0.758181	1.03793	1.63503	1.9	Defined peaks
chr17-54014161-54014671	2.57834	6.68857	0.417166	0.219232	2.74592	2.65587	0.223134	0.457579	Defined peaks
chr17-56950660-56951524	5.87636	9.45027	0.123122	0.258816	2.85411	3.79732	0.263422	0.0675246	Defined peaks
chr17-57770780-57771262	1.13672	3.99029	0.2207	0.231968	1.57904	1.5612	0.236096	0.12104	Defined peaks
chr17-64529544-64530162	2.95521	6.22433	2.40984	0.723679	1.52712	2.24044	1.01277	1.22724	Defined peaks
chr17-65373857-65374199	2.24285	7.95812	3.42149	1.63463	2.49248	1.32017	3.82655	2.04706	Defined peaks
chr17-66179994-66180444	0.892869	5.24175	3.07312	1.9877	0.87949	1.40466	2.40241	1.81506	Defined peaks
chr17-67433251-67433693	1.07431	3.85879	4.33211	1.77072	1.03316	1.29388	3.08955	2.1119	Defined peaks
chr17-68009891-68010485	2.45969	10.569	1.79086	0.564689	2.46011	2.68568	1.53264	1.6697	Defined peaks
chr17-71064511-71065052	4.72616	8.85426	0.196631	0.20667	3.09503	3.67207	0.315522	0.10784	Defined peaks
chr17-74036452-74037294	1.17128	3.1031	1.01071	0.663945	0.542349	0.750709	1.55425	1.10862	Defined peaks
chr17-74522013-74522619	1.92879	4.79063	1.22878	0.184502	1.50712	1.34108	1.22061	0.673909	Defined peaks
chr17-74805624-74806196	1.72415	5.8367	1.48779	0.586408	0.851577	0.894576	1.79053	2.1419	Defined peaks
chr17-80604608-80605151	1.14355	5.94793	0.979533	0.617726	1.28952	1.99557	3.1436	2.57862	Defined peaks
chr17-80608298-80608704	1.8893	6.70364	0.524026	0.55078	1.42471	2.59481	0.98102	1.43698	Defined peaks
chr17-83086687-83087102	2.99253	8.21969	1.79432	2.15534	1.2471	1.74071	2.0566	1.26523	Defined peaks
chr17-83489662-83490010	1.57442	5.73534	1.22273	0.642577	1.04979	1.81637	1.96204	0.502942	Defined peaks
chr17-83492815-83493169	1.44455	6.97078	2.70451	0.315843	1.118	1.36045	1.60732	0.988835	Defined peaks
chr17-83588917-83589535	3.66447	8.86674	3.7869	1.62828	2.36457	2.97102	4.23521	3.77614	Defined peaks
chr17-83619400-83619836	2.59706	8.57287	2.43985	1.02577	2.09476	2.2782	3.78458	4.01431	Defined peaks
chr17-83626096-83626520	2.06754	6.93258	1.25445	0.263699	1.72324	1.34881	1.34196	1.51357	Defined peaks
chr17-84039234-84040036	2.55048	7.78269	3.58128	0.69706	0.531439	1.05087	2.19934	1.4549	Defined peaks
chr17-84756090-84756632	1.14566	3.61551	0.196268	0.206289	1.12339	1.16623	0.10498	0.107641	Defined peaks
chr17-84867235-84867742	2.01724	6.01239	1.2589	0.441059	1.26099	1.36548	1.34673	1.26579	Defined peaks
chr17-85291161-85291621	2.06454	6.23225	1.15628	1.21531	1.38983	2.22477	1.73171	2.66341	Defined peaks
chr17-87335639-87336198	3.59384	8.50423	1.3321	0.40003	1.30707	1.93845	2.23932	3.02665	Defined peaks
chr17-87665424-87665898	5.7795	11.8667	5.16177	0.707648	2.05528	2.66708	2.52085	1.96933	Defined peaks
chr17-88025208-88025575	1.39338	4.84513	0.289856	0.304655	2.40565	2.62451	0.465116	0.158968	Defined peaks
chr17-88173390-88173810	3.56568	8.20824	1.77296	0.798631	1.88462	2.72332	1.21927	0.694539	Defined peaks
chr17-88175057-88175709	2.521	6.95726	1.4684	1.02891	1.44748	1.75429	2.09445	1.96857	Defined peaks
chr17-88699435-88699883	3.83202	10.7733	4.51154	0.998289	1.83479	2.82186	3.5562	3.5161	Defined peaks
chr17-92210769-92211235	2.27311	5.84051	0.456555	0.479864	2.48255	2.26072	0.610506	0.500784	Defined peaks
chr18-3627920-3628251	0.993166	5.37209	4.49934	0.33779	0.827779	1.72779	2.92231	2.29135	Defined peaks
chr18-4581877-4582203	2.24089	6.9016	5.22097	3.77268	0.560317	0.553985	2.96713	1.25273	Defined peaks
chr18-5105728-5106313	4.62044	8.93269	1.09105	0.764502	1.76939	1.8523	0.875371	1.19674	Defined peaks
chr18-5114463-5115020	0.524617	7.23175	5.5385	2.00733	0.819853	1.35098	1.7366	1.9901	Defined peaks
chr18-8027046-8027352	1.43241	5.57381	0.347638	0.730774	1.39286	3.24606	0.557835	0.571973	Defined peaks
chr18-9450162-9450594	6.3414	12.0963	0.492488	0.258816	5.56728	5.43469	0.263422	0.135049	Defined peaks
chr18-9584805-9585302	1.54337	6.86352	4.49482	1.79973	0.673808	0.969009	2.40419	1.52603	Defined peaks
chr18-10553903-10554399	3.53482	7.46267	0.643411	0.22542	2.51653	2.60946	0.57358	1.05861	Defined peaks
chr18-10776311-10776862	4.44151	8.69356	0.386125	0.811676	0.718276	0.437021	0.20653	0.105883	Defined peaks
chr18-10973598-10974088	2.31086	6.96157	1.51968	0.22818	0.683434	1.28999	0.696724	0.476255	Defined peaks
chr18-11140813-11141168	2.05783	5.92891	3.2962	0.314953	1.02909	0.847883	0.961676	1.80776	Defined peaks
chr18-12076030-12076602	4.47002	9.07226	0.557923	0.195469	1.27737	1.57866	0.099474	0.305986	Defined peaks
chr18-12392070-12392499	2.04344	6.6826	2.47966	0.521251	1.41929	1.12261	3.58107	3.53584	Defined peaks
chr18-12680705-12681276	2.87862	8.38906	2.7945	1.17487	1.65282	2.42486	2.09261	2.14565	Defined peaks
chr18-12696412-12696912	2.04548	6.16914	1.27653	0.223617	2.31373	2.16719	1.59318	1.86692	Defined peaks
chr18-18850543-18850991	0.570726	5.10315	8.54818	2.24615	0.611596	1.5453	2.28613	1.56271	Defined peaks
chr18-20428446-20429099	3.46806	6.83546	0.488717	0.684891	1.81824	2.16645	1.13275	1.4295	Defined peaks
chr18-20528229-20528856	1.10686	5.96136	3.73254	0.891614	1.01965	1.48819	4.44666	2.32621	Defined peaks
chr18-20599655-20600122	2.81574	6.44966	3.64462	0.478837	1.49938	2.44924	2.43679	2.12377	Defined peaks
chr18-21118728-21119154	1.71486	5.8778	1.49827	0.787383	1.28636	1.4838	3.87342	3.14988	Defined peaks
chr18-22893888-22894261	1.66474	5.44822	0.285194	0.299754	1.38752	1.85602	0.152545	0.156411	Defined peaks
chr18-32885175-32885533	0.714204	3.75054	0.89143	0.624628	0.68031	1.59748	1.43043	1.14075	Defined peaks
chr18-33729050-33729318	0.954049	5.8225	4.36623	1.25159	1.70395	1.01082	2.76003	2.82999	Defined peaks
chr18-34081756-34082142	2.08182	6.67493	5.78737	0.868977	1.02531	1.24766	3.68518	2.11601	Defined peaks
chr18-34889781-34890355	3.43629	8.40844	2.59457	0.194788	1.96241	1.8878	1.78429	0.609839	Defined peaks
chr18-35280484-35281072	2.11207	5.86303	1.99005	0.570451	2.22634	2.0988	2.90302	2.38128	Defined peaks
chr18-35982982-35983718	3.3251	8.08615	1.87895	0.303827	2.27502	4.13055	2.31926	1.10975	Defined peaks
chr18-36871876-36872305	1.78801	7.69768	4.95932	1.0425	1.06447	1.54358	2.65264	1.76792	Defined peaks
chr18-36945798-36946870	4.191	7.24427	0.496163	0.312897	2.55592	3.14476	0.21231	0.272114	Defined peaks
chr18-36960034-36961506	3.37473	5.37433	0.50587	0.683611	2.10956	2.59693	0.54116	0.277438	Defined peaks
chr18-36979740-36980049	0.591043	3.99297	2.75411	0.361839	0.886715	2.04562	4.23521	2.64329	Defined peaks
chr18-37491297-37491976	4.35735	7.80295	0.313335	0.164666	3.04887	3.54637	0.251395	0.171845	Defined peaks
chr18-37886823-37887364	4.05099	8.04933	0.196631	0.20667	2.70112	2.00295	0.210348	0.10784	Defined peaks
chr18-38311146-38311721	3.87498	8.39381	0.370008	0.194449	2.96497	2.98381	0.39582	0.608779	Defined peaks
chr18-38369000-38369616	2.19396	5.06633	2.76305	0.363014	1.82861	2.63862	1.84737	1.51536	Defined peaks
chr18-38557839-38558181	1.38843	5.41152	0.311045	0.326925	1.86936	2.99238	0.831859	1.02353	Defined peaks
chr18-38833351-38834244	2.41328	5.03902	1.90598	0.500821	1.15912	2.35945	1.5292	2.02529	Defined peaks
chr18-41865867-41866364	2.64578	6.71749	3.21058	1.12483	1.22511	2.60421	3.0911	1.87819	Defined peaks
chr18-46195492-46195779	1.90905	8.47166	4.81849	0.389576	1.59114	2.72682	3.17208	1.62624	Defined peaks
chr18-46913808-46914388	3.21181	6.94497	0.550228	0.385546	2.36202	1.60878	0.392408	0.603531	Defined peaks
chr18-53968389-53968816	1.88193	5.26914	0.996509	0.261846	1.42594	0.775406	0.79952	1.22968	Defined peaks
chr18-56237411-56237842	2.1187	7.32517	1.23408	1.03766	1.27144	2.51414	2.64033	2.84262	Defined peaks
chr18-60468358-60468774	0.965844	4.1872	5.11429	1.34385	1.02455	1.01298	3.96653	2.80487	Defined peaks
chr18-64322018-64322388	2.36928	8.23859	2.87506	1.51092	1.89246	2.11512	2.4605	1.89215	Defined peaks
chr18-66057610-66058116	2.30997	7.45862	3.99441	1.10483	1.26348	0.892288	4.27306	1.96008	Defined peaks
chr18-67293789-67294406	3.61121	9.35163	0.689642	0.181213	2.66446	2.97584	0.829971	0.945564	Defined peaks
chr18-68192621-68193119	2.12704	7.4327	4.48579	2.02063	2.01737	1.7528	2.74213	3.28023	Defined peaks
chr18-69366066-69366391	1.91061	6.36454	1.63657	0.344026	1.87347	3.79721	3.15134	2.33365	Defined peaks
chr18-74234856-74235335	1.06758	3.788	1.55457	0.933682	0.317786	0.754067	1.66302	1.21798	Defined peaks
chr18-74431102-74431654	4.16878	8.15189	0.192713	0.202551	1.93032	2.67191	0.206156	0.211382	Defined peaks
chr18-75599478-75600349	13.8809	19.8319	5.00743	1.54041	5.0332	5.70204	1.37185	1.60757	Defined peaks
chr18-75791693-75792340	1.6372	5.83317	2.30183	1.20967	0.84697	1.58175	1.49503	0.991892	Defined peaks
chr18-76814659-76815153	2.80973	8.52131	2.36873	0.678998	1.72556	2.92468	1.84289	1.4172	Defined peaks
chr18-77588609-77589031	4.76056	10.4052	2.52079	1.0598	3.53495	3.92297	3.10114	2.76499	Defined peaks
chr18-82110012-82110555	2.55618	6.41574	3.52632	0.823635	1.17739	2.32816	1.78137	1.71908	Defined peaks
chr18-82953676-82954604	10.3911	15.8765	0.114631	0.602416	6.00348	5.77346	0.49051	0.0628678	Defined peaks
chr18-84911077-84911843	1.2398	4.8796	2.77748	1.16771	1.58976	1.76827	2.37699	1.98025	Defined peaks
chr18-88735617-88736077	3.17621	7.57337	0.231255	0.243062	3.97094	3.72976	0.247388	0.126829	Defined peaks
chr19-3354858-3355512	5.52923	10.9311	0.975939	0.170961	3.77057	3.45182	1.13102	0.892069	Defined peaks
chr19-3364979-3365447	1.63901	6.6685	0.681906	0.477814	1.69133	2.18674	1.58053	0.498644	Defined peaks
chr19-3368301-3368651	2.08723	7.15413	1.82361	0.638905	2.26154	3.78398	1.62569	1.5002	Defined peaks
chr19-3417889-3418624	1.78905	4.78917	4.1972	1.21696	1.15977	1.8019	2.7869	3.33379	Defined peaks
chr19-3447031-3447900	1.09285	3.54956	1.46896	0.128663	1.051	1.55868	0.982149	0.805634	Defined peaks
chr19-3548349-3548671	1.2478	4.84605	0.660729	0.347231	1.98547	3.64563	2.82729	1.44947	Defined peaks
chr19-3673099-3673586	5.47522	11.0283	2.62121	1.37752	2.93812	3.39937	2.10305	2.39595	Defined peaks
chr19-3720784-3721324	2.23217	7.72822	1.57596	0.621158	1.40944	2.73128	2.84496	2.05275	Defined peaks
chr19-3721697-3722691	2.57229	5.69526	0.963175	0.33745	1.4395	1.90774	0.744154	1.17387	Defined peaks
chr19-4050926-4051797	2.72585	5.62459	1.34346	0.385104	1.57288	2.38449	1.69848	2.2104	Defined peaks
chr19-5440303-5441196	3.02683	5.68921	1.31036	0.751232	1.39776	1.78644	1.72035	1.56796	Defined peaks
chr19-5961914-5962531	1.8944	4.70522	0.172411	0.181213	1.67762	1.75623	0.276657	0.0945564	Defined peaks
chr19-6466870-6467324	2.73546	6.47448	1.17156	0.246274	1.27408	2.65197	1.62927	1.92758	Defined peaks
chr19-6616649-6617148	5.19715	9.67223	3.4109	0.672195	2.37938	2.47313	2.85066	3.50749	Defined peaks
chr19-6833925-6834282	2.35324	6.7089	0.893927	0.939566	1.70554	3.87841	1.91258	1.47079	Defined peaks
chr19-7390739-7391118	1.15651	4.50022	4.77154	1.18004	0.883595	1.98548	2.40207	2.46296	Defined peaks
chr19-8633815-8634081	0.961222	4.9113	3.99915	0.840665	0.457803	1.01842	2.35297	3.28992	Defined peaks
chr19-10935613-10936746	4.70685	8.42367	1.50224	0.592101	1.55847	3.26768	1.40616	0.978362	Defined peaks
chr19-10977001-10977800	1.64575	4.04221	0.66569	0.139935	1.02877	1.88359	0.498491	0.511125	Defined peaks
chr19-11888433-11888790	1.22778	5.4891	1.48988	0.313189	1.02332	2.02352	2.39072	1.79763	Defined peaks
chr19-12549154-12549607	2.58024	6.96942	4.22691	1.23409	1.00808	1.72759	2.3865	1.54546	Defined peaks
chr19-16019661-16020124	2.36672	7.1324	1.37854	0.72446	1.90685	1.95031	1.47471	1.00806	Defined peaks
chr19-16455400-16455745	1.90573	6.52151	1.85004	0.324082	1.05892	2.00666	2.96865	1.35284	Defined peaks
chr19-21371340-21371753	3.97988	8.61096	2.31815	1.08289	3.09599	2.6966	3.58203	1.55388	Defined peaks
chr19-23858002-23859061	1.44864	3.70087	0.904057	0.316738	0.776189	1.33588	0.698479	0.716182	Defined peaks
chr19-24352523-24352895	1.66922	6.73103	3.14557	0.901681	2.20964	3.07472	2.14137	3.76395	Defined peaks
chr19-25373514-25374199	6.23882	10.8602	0.465886	0.163224	2.88883	3.69108	0.0830644	0.596188	Defined peaks
chr19-29158933-29159341	1.16383	4.18036	2.34656	0.27404	0.671556	1.91813	3.06809	2.85987	Defined peaks
chr19-32441498-32441920	1.47144	6.62146	8.31861	3.44433	3.31853	3.28103	0.134832	0.13825	Defined peaks
chr19-32511898-32513002	3.83792	7.6917	1.15628	0.506379	2.28881	2.89002	1.70079	1.21544	Defined peaks
chr19-32643519-32644028	1.50699	5.70358	3.55288	1.09831	1.13641	2.42455	2.68287	2.98011	Defined peaks
chr19-35999583-35999977	1.11248	5.24994	2.42994	1.41889	1.15903	1.14593	2.45504	2.22112	Defined peaks
chr19-36449634-36450018	2.66339	7.65472	0.554049	0.291168	1.74418	2.90025	0.889049	0.303861	Defined peaks
chr19-36897545-36898208	4.95834	8.7028	0.802242	0.33728	3.58163	4.63075	0.343283	0.263988	Defined peaks
chr19-37456775-37457381	0.964395	4.49122	3.33526	1.10701	0.904273	1.78811	2.34732	2.79191	Defined peaks
chr19-37496110-37497233	2.50449	5.10567	2.27342	0.89606	0.92172	1.58138	1.01334	1.8183	Defined peaks
chr19-37529829-37530526	5.13571	9.00718	0.457865	0.160414	2.48967	3.15249	0.489806	0.25111	Defined peaks
chr19-38156183-38156687	1.8843	5.83217	1.05533	0.443684	1.57052	2.50832	2.14501	1.73635	Defined peaks
chr19-38435583-38436049	1.80281	6.54137	3.65244	0.239932	0.783962	0.968879	2.07572	1.50235	Defined peaks
chr19-38458977-38459436	3.02398	8.61766	2.54935	0.730774	1.85714	2.81981	2.72719	2.79631	Defined peaks
chr19-38708933-38709783	1.50403	3.54352	2.7533	0.657696	1.03867	0.956113	2.61067	1.99047	Defined peaks
chr19-39098587-39099224	1.31885	4.44356	5.84491	2.45733	1.00364	0.850545	3.037	2.1981	Defined peaks
chr19-40363365-40363886	3.57553	8.56728	4.08358	0.858414	2.57108	3.75526	2.29344	3.2474	Defined peaks
chr19-41452841-41453377	2.45327	6.36412	3.37391	1.04299	0.965571	2.30241	0.955396	0.435383	Defined peaks
chr19-42854104-42854595	2.15737	6.28222	2.81651	1.13858	1.05406	1.83909	2.78122	3.08936	Defined peaks
chr19-45194829-45195171	0.42721	3.92601	5.90985	0.65385	1.15722	0.792101	0.499115	0.682354	Defined peaks
chr19-45469725-45470378	2.4612	5.27942	0.977433	0.684891	1.77162	1.7516	1.7427	1.78687	Defined peaks
chr19-45995837-45996276	1.83048	5.1251	9.45038	0.764066	1.31762	1.09703	1.68494	0.398688	Defined peaks
chr19-46094199-46094545	0.95011	4.30015	3.99684	1.61573	1.05586	3.47975	3.78231	3.37233	Defined peaks
chr19-46897098-46897617	3.37817	7.55148	1.2298	0.430861	3.16757	3.07378	3.17934	0.899288	Defined peaks
chr19-47489082-47489577	2.36131	8.06423	1.71923	0.903502	1.72208	2.97958	1.60927	1.88578	Defined peaks
chr19-47549968-47550671	1.45482	4.95555	1.36187	0.636179	1.29917	1.66984	1.86157	1.32782	Defined peaks
chr19-52904136-52904595	4.53596	10.0408	1.85407	0.243591	2.45408	4.26251	2.10738	1.01684	Defined peaks
chr19-53560440-53560768	1.44769	6.08505	3.56753	0.681758	1.48507	2.47773	3.46946	1.60083	Defined peaks
chr19-53749272-53749737	2.27799	5.77503	2.74522	0.961793	1.37488	1.81246	2.08018	2.38384	Defined peaks
chr19-53756404-53756883	1.52511	7.50024	4.66372	1.1671	1.46181	2.76491	3.20726	2.92315	Defined peaks
chr19-55724877-55725363	1.80378	5.7495	1.53218	0.920234	0.876984	2.41542	2.22445	1.32048	Defined peaks
chr19-56232853-56233546	2.52997	6.17909	4.14457	2.74277	1.80115	2.21514	2.29896	2.77816	Defined peaks
chr19-57057540-57058139	4.39049	8.54216	2.84146	0.559975	1.98216	2.11051	2.37476	1.94796	Defined peaks
chr19-58313783-58314261	4.66133	9.11022	4.89603	2.10518	3.56665	3.77822	3.21397	3.41748	Defined peaks
chr2-3352686-3353126	1.24522	5.03098	2.1759	0.76233	0.761097	0.889314	2.06906	1.32594	Defined peaks
chr2-3758417-3758891	1.61826	5.58882	0.44885	0.471765	1.1561	1.58754	2.76093	2.46166	Defined peaks
chr2-5717659-5718638	2.72363	5.70839	2.28184	0.571034	1.49265	2.39815	2.6735	1.72819	Defined peaks
chr2-9900008-9900537	1.7262	4.80195	0.201091	0.845432	1.55385	1.87768	0.430239	0.110286	Defined peaks
chr2-15496470-15496866	2.21372	6.59801	2.95493	0.282344	1.23006	1.74822	1.58053	1.47327	Defined peaks
chr2-17935216-17935676	0.635243	3.70779	2.31255	1.21531	1.1251	2.02847	0.98955	0.887802	Defined peaks
chr2-18264638-18264930	0.750544	4.59827	0.364306	0.765811	1.45964	1.54623	0.19486	0.599397	Defined peaks
chr2-18355347-18355718	1.37836	5.96666	3.72751	0.30137	1.14883	1.13584	1.8404	2.51607	Defined peaks
chr2-18900585-18901127	1.88698	5.42327	2.55149	0.618866	1.23573	1.88818	1.99462	2.3681	Defined peaks
chr2-19414449-19415468	8.1369	12.7136	0.417575	0.548618	4.39181	4.34218	0.94925	0.687042	Defined peaks
chr2-19741494-19741935	4.96959	10.3683	3.13584	1.26767	2.69232	4.16347	2.58046	1.45523	Defined peaks
chr2-20492117-20492696	4.92066	9.21328	7.90022	1.54485	2.3661	3.17114	2.94814	1.91448	Defined peaks
chr2-22758254-22759138	2.06598	4.2693	0.240673	0.75888	1.30867	1.19174	0.386193	0.461979	Defined peaks
chr2-24490346-24490932	4.55022	9.35093	0.907656	0.381599	2.90931	4.31465	0.0970975	0.298676	Defined peaks
chr2-25555421-25555843	3.28911	7.3954	0.252079	0.529898	2.2364	2.92439	0.404496	0.276499	Defined peaks
chr2-26646641-26647318	4.20837	10.1845	5.02818	1.32122	2.51825	3.91254	3.02566	1.03411	Defined peaks
chr2-26967246-26967728	5.75936	11.0674	3.3105	0.231968	3.09492	4.43379	0.944384	1.08936	Defined peaks
chr2-26997520-26997848	1.44769	5.53187	4.21617	0.340879	1.94915	1.92712	0.173473	0.35574	Defined peaks
chr2-29101778-29102155	0.871984	3.75404	14.6727	3.26231	0.565271	0.558883	2.26389	1.08326	Defined peaks
chr2-29127574-29127969	0.369888	3.21548	0.26931	0.283059	1.07902	1.21923	0.144048	0.295399	Defined peaks
chr2-30532904-30533292	2.54179	7.38875	4.11253	0.864498	1.7262	2.48246	3.81283	1.50364	Defined peaks
chr2-30627865-30628254	2.34746	8.30263	1.36732	0.287425	2.03481	2.70821	3.80303	3.44949	Defined peaks
chr2-30884829-30886059	2.73206	5.69413	1.8162	0.636308	1.73258	2.59397	1.06397	0.996071	Defined peaks
chr2-31084049-31084451	2.27155	9.56875	4.49854	0.834391	1.96901	3.14476	1.69848	2.90255	Defined peaks
chr2-31291234-31292086	7.63111	12.4371	0.249712	0.262461	4.14494	5.19328	0.333915	0.47933	Defined peaks
chr2-31683719-31684078	2.9506	7.58128	0.296316	0.311444	4.24009	3.8568	0.158493	0.325021	Defined peaks
chr2-32471656-32472284	2.03571	6.64529	3.72659	1.78039	1.21194	0.958594	2.89932	1.9509	Defined peaks
chr2-32482998-32483725	2.96432	6.23952	0.292647	0.922765	1.71692	2.40136	0.54786	0.722244	Defined peaks
chr2-32505493-32506021	4.08155	7.97259	1.61178	0.423517	2.30635	2.96438	2.80185	2.2099	Defined peaks
chr2-33687284-33687845	2.47416	5.6924	4.36128	1.59442	1.08534	0.858463	2.94131	3.11986	Defined peaks
chr2-34021838-34022300	1.89748	6.36236	3.45381	0.726028	0.988437	1.36817	2.83264	1.64164	Defined peaks
chr2-34766859-34767597	1.6333	4.67135	1.58557	0.909011	1.1138	1.46829	1.23359	1.42296	Defined peaks
chr2-35457657-35458162	2.96551	8.695	3.79167	0.664208	1.9894	2.98018	2.14076	0.577637	Defined peaks
chr2-38482132-38482536	2.16989	7.99437	3.15972	0.276753	1.2057	3.2782	3.66183	1.5885	Defined peaks
chr2-38938952-38939634	3.58838	6.86406	1.55978	0.491826	1.74093	2.55981	1.25145	1.11208	Defined peaks
chr2-43673504-43674388	5.04098	8.5386	0.120336	0.25296	3.23724	3.9157	0.257462	0.329985	Defined peaks
chr2-51970399-51970748	0.627962	3.43134	3.04806	0.640736	1.13401	0.603722	0.978209	0.835835	Defined peaks
chr2-52742820-52743109	0.379167	4.39487	1.10426	0.38688	1.68547	2.39549	1.37818	1.00936	Defined peaks
chr2-52761423-52761821	2.75325	8.29724	1.87096	0.842777	2.98319	2.42009	4.28888	2.05221	Defined peaks
chr2-57006083-57006418	1.96262	7.36613	2.22281	2.00254	1.90842	2.51581	2.03818	3.30891	Defined peaks
chr2-57548642-57549335	1.05415	4.60813	1.68853	0.484019	0.83468	1.43333	0.903161	1.43117	Defined peaks
chr2-58657818-58658430	3.40197	7.23409	1.73819	0.365387	2.18878	3.73789	1.76648	2.00191	Defined peaks
chr2-59318480-59319053	1.5299	6.07984	7.42599	2.34154	1.9127	2.57398	3.37621	2.03635	Defined peaks
chr2-59564929-59565297	1.88588	7.49448	4.91417	0.607654	0.744551	1.88124	2.93773	2.85365	Defined peaks
chr2-66539801-66540146	1.90573	6.20595	1.5417	0.324082	1.76486	2.0939	1.48433	2.19837	Defined peaks
chr2-70722230-70722493	0.555535	4.13943	0.404477	0.425127	1.8521	2.51786	0.432693	0.44366	Defined peaks
chr2-70859758-70860293	2.45785	7.59696	3.77789	0.208988	1.3088	1.91289	1.5953	1.52669	Defined peaks
chr2-71250904-71251194	1.00763	4.75512	0.366818	0.385546	1.78464	1.55689	0.392408	0.201177	Defined peaks
chr2-71477774-71478381	3.24947	7.05454	0.701004	0.736793	2.6582	3.22321	1.59355	1.3456	Defined peaks
chr2-71905938-71906393	1.68584	6.06147	3.97454	0.737198	1.80656	1.05846	1.50064	1.53867	Defined peaks
chr2-72337788-72338130	1.28163	4.66877	1.24418	0.326925	1.06821	2.64034	2.49558	0.511766	Defined peaks
chr2-72956403-72956844	2.40197	7.40593	0.241218	0.507068	3.24459	2.93491	0.258046	0.39688	Defined peaks
chr2-72970299-72970526	0.160909	3.19727	0.468623	0.985096	1.60937	2.51937	0.250657	0.25701	Defined peaks
chr2-73054993-73055321	0.890889	4.64677	1.62161	0.681758	1.94915	1.83536	1.9082	1.60083	Defined peaks
chr2-73478673-73479295	3.93452	9.3348	2.73639	1.07854	1.95781	2.85513	2.28694	2.34491	Defined peaks
chr2-73745665-73746276	1.37497	4.69204	5.39721	0.914962	1.34531	1.37937	2.51436	2.57809	Defined peaks
chr2-73947404-73947719	1.6234	6.68179	1.68853	0.354947	2.99606	2.7711	3.25138	2.59295	Defined peaks
chr2-76980080-76980693	3.81353	7.34069	0.173536	0.364791	1.93689	2.99525	0.371283	0.28552	Defined peaks
chr2-88846185-88846513	2.33858	7.30206	1.94593	0.681758	2.50605	2.2942	1.04084	1.42296	Defined peaks
chr2-90625045-90625408	1.81123	5.79825	0.586101	0.308012	1.92895	3.06803	0.313494	0.16072	Defined peaks
chr2-90669652-90670009	1.12546	4.4726	2.97976	1.25276	1.02332	1.93921	3.50639	3.9221	Defined peaks
chr2-90959102-90959785	1.23003	3.87862	0.15575	0.163702	1.51551	1.63059	0.0833077	0.341677	Defined peaks
chr2-92474675-92475103	1.70684	5.76555	2.48545	1.30617	1.42261	1.19555	2.39295	2.31729	Defined peaks
chr2-93198746-93200102	5.30657	8.24264	0.392247	0.247364	3.05337	3.52941	0.209805	0.129074	Defined peaks
chr2-104401583-104401981	2.29438	7.11192	2.6728	0.280926	1.9888	2.34446	1.00074	0.879517	Defined peaks
chr2-104685304-104685829	4.5919	8.70937	0.202623	0.212968	3.82723	4.93064	0.325138	0.111126	Defined peaks
chr2-113302107-113302813	1.75906	4.11207	0.301352	0.475106	1.29365	1.2364	0.241781	0.578455	Defined peaks
chr2-115855654-115856164	4.08237	9.03668	0.417166	0.219232	3.40255	3.6592	0.669402	0.343184	Defined peaks
chr2-116921165-116921540	2.24029	6.19333	3.68775	0.596311	1.62367	1.84612	2.27597	2.48923	Defined peaks
chr2-117180518-117180987	4.51713	9.28504	0.453635	0.238397	4.2193	4.74923	0.36396	0.124395	Defined peaks
chr2-119316334-119316691	1.12546	6.9122	3.57571	0.626378	0.682216	0.75882	4.46268	2.94158	Defined peaks
chr2-119839915-119840400	0.903747	3.51667	1.09667	0.230533	1.0671	1.73772	1.17318	0.962331	Defined peaks
chr2-120082401-120082919	2.67955	6.44516	2.25898	0.215846	2.35088	2.78918	1.31813	1.23891	Defined peaks
chr2-120256983-120257470	0.75003	3.27868	2.18434	0.918344	0.312565	0.309033	2.21988	1.43757	Defined peaks
chr2-121279426-121279979	2.0476	5.57788	1.34655	0.40437	1.76167	1.68733	0.720242	1.3715	Defined peaks
chr2-121679741-121680340	1.03664	3.39263	0.177592	0.186658	1.32144	1.70851	0.379961	0.194796	Defined peaks
chr2-125251820-125252778	2.17329	5.79564	0.666246	0.11671	2.70118	1.91659	1.12848	0.487192	Defined peaks
chr2-127937094-127938053	1.40926	4.42734	0.776477	0.233177	1.01585	1.38101	0.771313	1.09504	Defined peaks
chr2-128348511-128348947	3.01595	8.9058	0.975939	0.256441	2.02494	2.96856	1.04402	1.07048	Defined peaks
chr2-128368814-128369385	3.39037	7.49931	1.4904	0.783246	3.19901	4.11171	3.0891	2.86087	Defined peaks
chr2-129084886-129085575	5.08932	9.16443	3.39666	1.46049	2.34184	2.97067	1.23873	1.43948	Defined peaks
chr2-130758037-130758649	2.44703	5.57381	0.521458	0.182693	1.54209	1.52467	0.74378	1.04862	Defined peaks
chr2-132342460-132342994	1.64164	5.16473	2.58971	1.25627	0.855165	1.63464	1.38519	1.85731	Defined peaks
chr2-132411971-132412340	1.38583	4.91721	1.15314	0.909011	0.742533	1.79457	2.15878	1.58106	Defined peaks
chr2-139422698-139423013	0.927656	4.49293	1.01312	1.41979	1.15977	2.10221	0.180632	0.555631	Defined peaks
chr2-139589724-139590318	3.44357	7.33112	0.358173	0.18823	2.76762	2.93904	0.287369	1.17861	Defined peaks
chr2-139700260-139700864	2.23755	6.36861	1.58509	0.185113	1.15929	1.69436	2.63771	1.83524	Defined peaks
chr2-139989506-139989850	2.54836	8.12284	2.47389	0.325024	1.23899	0.787496	1.81945	0.847984	Defined peaks
chr2-139989929-139990428	2.85477	7.70869	1.49227	0.672195	1.34221	1.02545	0.912211	1.51991	Defined peaks
chr2-144126709-144127219	2.36348	6.19048	2.71158	0.876929	0.656633	1.29842	2.00821	1.48713	Defined peaks
chr2-146178564-146179170	1.80824	6.58712	2.10648	1.10701	1.70807	1.58943	2.629	1.44409	Defined peaks
chr2-146539202-146539540	2.48553	7.51548	1.57363	1.32318	1.98155	3.2059	1.17838	1.20825	Defined peaks
chr2-151434261-151434593	1.76031	5.68383	0.320414	0.336772	1.37548	1.54126	0.342766	0.175727	Defined peaks
chr2-152542706-152543365	4.54502	8.09482	2.25991	0.848319	2.17126	2.87753	1.89952	1.94766	Defined peaks
chr2-152643321-152643882	1.30219	5.11022	2.08583	0.597906	0.868274	0.858463	1.82564	0.623971	Defined peaks
chr2-154173283-154173736	2.90276	6.8092	5.87071	1.48091	1.07528	0.797347	1.63287	2.3182	Defined peaks
chr2-154490401-154490722	0.341369	3.6176	0.331394	0.348313	0.569044	0.93769	0.354512	0.181749	Defined peaks
chr2-154624123-154624604	4.55631	11.3922	1.99043	1.3947	2.59501	3.25404	3.90368	2.66842	Defined peaks
chr2-154647792-154648414	3.11238	7.23447	0.171025	0.179756	1.46835	2.22603	0.0914777	0.0937963	Defined peaks
chr2-154748122-154748821	3.13532	6.28179	2.58715	1.11968	1.43726	1.55021	2.03502	1.83621	Defined peaks
chr2-155963057-155963409	1.14145	4.84541	0.302208	0.317637	1.4703	1.45369	0.323291	0.331485	Defined peaks
chr2-157190549-157191032	0.90749	3.83176	1.32146	0.694462	1.32365	1.37101	0.471214	1.57026	Defined peaks
chr2-157270291-157270652	2.7319	8.24294	2.65207	1.23887	2.69863	3.1684	2.83708	2.42415	Defined peaks
chr2-157441350-157441850	5.84423	11.2496	5.74438	1.56532	3.89682	3.97318	3.98294	2.91706	Defined peaks
chr2-157936711-157937051	3.33035	9.92612	3.44162	0.657696	1.52219	4.16086	1.84085	2.40229	Defined peaks
chr2-158005594-158006077	2.04185	6.4614	1.76194	1.15744	1.57577	1.80724	2.23827	1.44947	Defined peaks
chr2-158304038-158304650	1.8502	4.92155	0.869096	0.730774	1.54209	2.16404	1.95242	1.71592	Defined peaks
chr2-158530102-158530610	3.66703	8.1436	2.30345	0.44019	2.45708	2.54782	1.90411	1.2633	Defined peaks
chr2-158742399-158742886	2.5501	9.31444	1.3106	0.459172	1.56283	2.96672	1.6357	2.03655	Defined peaks
chr2-161042765-161043372	5.89719	10.1035	0.876255	0.368397	3.71144	3.52074	0.0937383	0.384457	Defined peaks
chr2-162320363-162320704	0.964041	4.57604	1.24783	1.9673	1.51773	1.1475	4.00463	2.05307	Defined peaks
chr2-163978649-163979030	2.39675	6.95302	1.67523	1.4673	1.03877	1.42204	1.7921	1.83752	Defined peaks
chr2-164032963-164033449	1.87893	5.30149	2.40772	1.15029	1.94189	3.34443	1.9903	2.76101	Defined peaks
chr2-164637444-164637882	1.83466	5.63392	2.91445	0.765811	1.39013	2.19908	1.9486	1.86479	Defined peaks
chr2-164905905-164906509	4.53557	8.59161	3.34631	0.740453	3.02423	3.58806	2.82612	2.02842	Defined peaks
chr2-164950327-164952799	4.21118	6.13625	0.473362	0.361839	2.25373	2.69097	0.690524	0.495618	Defined peaks
chr2-164955381-164956160	2.81333	6.00935	2.45801	1.0047	1.32874	1.42965	1.67995	2.0221	Defined peaks
chr2-165529009-165529739	5.50399	9.54452	0.291445	0.153162	2.58564	2.47396	0.233832	0.239759	Defined peaks
chr2-165904112-165904775	2.47917	6.02081	0.802242	0.67456	1.51531	1.63438	1.11567	0.527976	Defined peaks
chr2-166096860-166098026	3.35191	6.25566	0.273698	0.0958906	2.06266	2.89124	0.536784	0.450319	Defined peaks
chr2-166193367-166193914	4.07333	8.88982	6.0287	1.43082	1.89231	2.69633	1.35226	1.06657	Defined peaks
chr2-166583124-166583877	3.34705	7.75901	0.706357	0.296968	2.10237	2.39839	1.13345	1.85948	Defined peaks
chr2-167107053-167107487	1.93573	6.0203	6.61794	1.54574	1.1925	0.762899	2.88429	3.22625	Defined peaks
chr2-167244704-167245527	5.81405	15.08	4.13618	0.543419	3.47719	4.16936	2.83459	2.33932	Defined peaks
chr2-167280028-167281288	3.5077	5.96177	3.29263	1.41979	2.12624	2.53221	1.49022	1.06496	Defined peaks
chr2-167365066-167365430	3.71285	9.86982	2.04572	0.614332	2.50911	3.14229	3.28264	1.4425	Defined peaks
chr2-167462853-167463362	3.22925	8.41278	2.08993	0.439326	1.25603	2.95676	2.12394	0.916956	Defined peaks
chr2-167613093-167613736	2.32906	5.30509	0.496317	0.173886	1.46775	2.15333	0.35396	0.453665	Defined peaks
chr2-167678417-167679309	3.9311	6.79402	0.357771	0.250691	2.55974	2.83451	0.127577	0.588645	Defined peaks
chr2-168059020-168059998	6.94675	11.28	1.19647	0.342971	2.73933	3.23158	0.63997	0.894805	Defined peaks
chr2-168441511-168442091	2.83395	6.44443	3.66818	0.192773	1.20726	1.92016	1.27533	1.71	Defined peaks
chr2-169041628-169042135	4.32266	9.37646	2.93744	0.882117	1.92151	1.89979	2.13232	1.72607	Defined peaks
chr2-169302405-169302722	0.806578	6.06725	0.67115	0.352708	0.864337	1.51924	1.97442	3.31275	Defined peaks
chr2-169383661-169384062	1.36633	5.0678	2.91808	1.39412	2.50536	1.50124	2.69597	3.05528	Defined peaks
chr2-169828487-169828910	1.81337	6.00528	3.26928	1.32161	0.503799	1.20969	2.28673	1.93092	Defined peaks
chr2-169967979-169968633	2.79254	6.10366	2.43985	0.341922	1.86201	1.88699	1.65303	2.14096	Defined peaks
chr2-170228288-170228781	1.77816	6.47756	2.15776	0.453584	1.17329	2.0148	3.57784	2.24845	Defined peaks
chr2-170302819-170303309	2.83266	6.59128	0.65129	0.912722	1.429	2.76427	1.97405	1.07157	Defined peaks
chr2-170420683-170421487	2.54413	6.09331	0.793861	0.139065	1.0981	2.28369	0.990781	1.30615	Defined peaks
chr2-170426449-170426858	1.69683	6.03339	1.04037	0.27337	1.26539	1.98703	1.66941	0.998506	Defined peaks
chr2-170474344-170474806	1.81842	6.04817	0.690762	0.484019	1.5156	1.56363	2.21685	1.51536	Defined peaks
chr2-170594263-170594727	0.708487	3.75404	2.52188	0.481933	0.852953	0.648704	1.59416	1.13162	Defined peaks
chr2-170611625-170612185	2.2829	7.51702	3.98915	0.598973	1.30474	2.04249	2.03211	1.77107	Defined peaks
chr2-170631092-170632300	2.66087	8.83194	2.20152	0.833009	1.99095	2.46679	1.64857	2.12501	Defined peaks
chr2-170651412-170652063	4.0959	8.08281	2.94131	0.515246	2.01089	2.543	2.53468	2.33007	Defined peaks
chr2-170795153-170795793	3.76679	7.54132	2.49322	0.524102	1.61733	1.69312	1.7781	2.37012	Defined peaks
chr2-170903367-170904335	1.39616	6.52303	1.64841	0.693027	0.849158	0.808467	1.93974	1.50675	Defined peaks
chr2-170970818-170971280	1.66029	6.67656	3.45381	1.69407	1.12023	1.82423	4.06422	3.03072	Defined peaks
chr2-171152562-171152990	1.79219	5.85034	1.73982	1.56741	1.49374	1.61752	2.26001	0.817869	Defined peaks
chr2-171416294-171416760	2.35149	6.85287	4.79383	1.19966	1.43726	1.6148	2.56412	2.50392	Defined peaks
chr2-171673544-171673988	1.4808	5.14912	2.87506	1.00728	0.685673	1.01689	1.40966	1.57679	Defined peaks
chr2-172621924-172622362	3.00217	8.61658	0.485741	1.02108	2.1547	2.88629	2.20841	2.13119	Defined peaks
chr2-172640945-172641402	1.67846	4.84383	3.02605	0.978629	0.866018	1.18555	3.48616	2.55323	Defined peaks
chr2-172688217-172688840	2.11068	6.69862	2.732	0.717871	1.36826	1.88426	2.00928	2.06021	Defined peaks
chr2-172777608-172778241	3.51993	7.7967	2.01663	1.0598	1.29855	1.9496	1.97754	1.56683	Defined peaks
chr2-172783376-172783817	1.07674	5.84245	2.41218	0.760601	0.621304	1.29682	1.03218	2.64586	Defined peaks
chr2-172815111-172815754	0.965707	4.28922	4.30142	1.04331	0.42612	0.608551	1.94678	3.26639	Defined peaks
chr2-173097036-173097875	5.13721	13.7976	3.55014	0.533055	2.5763	2.0808	1.35636	1.46027	Defined peaks
chr2-173175672-173176203	3.16425	8.47428	3.20534	1.26337	1.89199	2.32409	2.46456	3.18625	Defined peaks
chr2-173447479-173447801	1.58811	5.63494	1.98219	0.694462	1.79638	1.58912	1.41364	2.35539	Defined peaks
chr2-173454627-173455151	2.16092	6.09434	3.65418	0.640124	1.16198	1.32118	3.36617	2.11543	Defined peaks
chr2-173933213-173933698	2.48531	7.40745	1.75468	1.15266	1.5065	1.92391	2.11172	1.80437	Defined peaks
chr2-179448974-179449447	4.47893	8.89964	2.47389	1.18191	3.47562	4.19998	3.48853	1.60346	Defined peaks
chr3-9448549-9448889	0.859446	4.80296	2.503	0.986545	1.79082	2.65587	3.34701	3.43184	Defined peaks
chr3-14667057-14667599	2.15654	6.36063	0.196268	0.412577	1.2919	2.16586	0.31494	0.645845	Defined peaks
chr3-17960341-17960639	0.858004	4.62746	2.14183	0.750392	0.612964	0.505031	1.52749	1.56621	Defined peaks
chr3-27006894-27007429	1.5703	4.47678	2.38603	1.46291	1.65023	1.91289	2.65884	2.18098	Defined peaks
chr3-28388521-28388944	1.98607	7.03476	3.0178	0.792967	1.29548	1.77895	2.15221	3.0343	Defined peaks
chr3-28827394-28828153	1.29936	3.96837	0.420464	0.14731	1.08298	1.15006	0.674693	0.76866	Defined peaks
chr3-31203861-31204400	2.10078	6.53068	2.36833	1.45206	1.01668	2.56882	2.00572	2.27304	Defined peaks
chr3-31269833-31270413	3.58967	7.44551	1.46727	0.385546	0.89232	1.60878	1.07912	1.50883	Defined peaks
chr3-32704106-32704930	1.68447	4.49209	4.13116	1.22121	0.701983	0.730579	1.5882	1.55766	Defined peaks
chr3-34391164-34391724	3.13084	7.58182	2.46947	0.798631	2.28329	2.52624	2.64175	2.39616	Defined peaks
chr3-34432472-34432881	2.5899	6.65447	0.780274	1.36685	1.4887	2.57578	3.47794	4.13667	Defined peaks
chr3-34814365-34814824	2.86482	8.5386	1.62231	1.21796	2.58673	2.88539	2.47927	3.30474	Defined peaks
chr3-35306935-35307262	1.22872	4.88293	0.975939	0.341922	2.14131	2.57736	1.56603	1.60572	Defined peaks
chr3-38260884-38261257	1.37097	4.96177	2.85194	0.299754	1.22428	1.21045	1.67799	2.18975	Defined peaks
chr3-40541146-40541499	0.931269	5.34569	1.50676	1.26695	1.29365	2.38752	1.61187	1.15691	Defined peaks
chr3-41448013-41448463	1.05521	4.51597	2.83673	0.993852	0.811837	1.33777	1.39087	1.42612	Defined peaks
chr3-41674802-41675177	1.85067	6.19333	0.283673	0.298156	1.29894	2.72905	0.151731	0.155577	Defined peaks
chr3-41839678-41840051	0.293778	4.37803	5.70388	1.79853	0.326476	0.322787	1.06781	0.625644	Defined peaks
chr3-51199927-51200523	1.40958	4.20125	0.535456	0.750392	1.78781	1.76761	1.24109	0.783105	Defined peaks
chr3-51204356-51204962	4.2795	7.96443	1.7554	0.184502	2.05973	3.37754	1.03282	1.059	Defined peaks
chr3-51317771-51318413	1.19479	4.0698	0.49709	0.174156	1.65971	1.40653	0.265884	0.0908743	Defined peaks
chr3-51323651-51323996	0.952864	6.20595	1.85004	0.648165	1.2354	1.65767	1.9791	3.3821	Defined peaks
chr3-51325421-51325870	3.33538	9.53699	2.60613	0.498033	2.30533	3.35188	2.66121	1.29936	Defined peaks
chr3-51633557-51633953	2.02925	7.60604	2.41767	0.847033	0.845663	1.74822	2.58632	2.06257	Defined peaks
chr3-51852690-51853104	2.64684	7.27534	1.0278	0.810206	1.25011	2.32656	2.61131	1.69105	Defined peaks
chr3-52994689-52995280	2.59579	5.83326	0.899977	0.37837	1.39084	1.01861	1.73297	1.28331	Defined peaks
chr3-53067050-53067625	1.33401	5.11202	1.11002	0.777797	1.16481	1.41338	1.9791	1.21756	Defined peaks
chr3-53112009-53112513	3.91355	8.20824	6.12092	0.665526	2.95982	3.04582	2.70948	1.73635	Defined peaks
chr3-53291187-53291563	1.55432	5.21172	1.69751	0.297363	0.647742	0.880581	1.6646	0.775815	Defined peaks
chr3-53605395-53605733	1.72906	5.69029	4.09144	1.65397	0.450353	1.87011	3.19847	2.93433	Defined peaks
chr3-53758048-53758392	0.955634	5.38006	3.09236	0.650049	0.884996	0.874996	2.31566	1.18718	Defined peaks
chr3-54527341-54529054	3.36905	6.0164	1.0557	0.456894	1.75945	2.14371	0.996482	1.02174	Defined peaks
chr3-54580330-54580753	4.922	10.2948	3.26928	0.792967	2.15914	2.63285	1.74867	2.06884	Defined peaks
chr3-54595044-54595793	3.07232	6.4923	1.70431	0.597108	1.66649	2.4112	0.987569	1.63574	Defined peaks
chr3-54795032-54796556	3.61909	6.97683	2.37325	1.02711	1.65803	2.23181	1.04539	0.842197	Defined peaks
chr3-55102640-55103259	2.0063	5.1004	1.71854	1.08376	0.934465	1.4588	1.7465	2.73328	Defined peaks
chr3-58785854-58786670	3.89436	7.20444	0.651822	0.13702	1.75351	2.65587	0.0697293	0.142993	Defined peaks
chr3-61268651-61269313	3.03468	6.57807	1.28553	0.33779	1.83951	2.95542	0.171901	0.264387	Defined peaks
chr3-62164907-62165299	0.838618	3.61039	4.34193	0.855676	0.854292	1.07499	1.74181	2.53011	Defined peaks
chr3-64173429-64173787	0.612175	3.85191	5.05144	1.87388	0.340155	0.7567	0.317872	0.814823	Defined peaks
chr3-64587546-64588047	3.35373	7.82279	3.82194	1.78536	1.45839	2.16286	0.454285	1.6303	Defined peaks
chr3-67144189-67144494	1.43711	5.59208	2.44145	0.73317	1.69687	2.4672	0.746218	1.53026	Defined peaks
chr3-68718346-68718859	1.13923	3.8199	1.03682	0.21795	1.1869	0.762764	0.332744	1.59216	Defined peaks
chr3-69395086-69395468	1.72114	7.21981	0.278475	0.292692	1.51422	2.75784	0.148951	1.37453	Defined peaks
chr3-78618897-78619333	3.01595	6.99147	0.487969	0.256441	1.88529	2.55434	0.391508	0.267621	Defined peaks
chr3-79627489-79628577	1.47717	3.43545	0.29332	0.102765	0.699538	1.07895	0.052297	0.21449	Defined peaks
chr3-83899370-83899909	3.93049	7.94454	0.197361	0.207437	2.65466	3.35063	0.105564	0.21648	Defined peaks
chr3-84657926-84658406	2.81558	6.42618	0.664858	0.465868	0.697672	0.877912	0.711239	2.06625	Defined peaks
chr3-84658668-84659345	1.67256	4.34182	3.45687	0.660611	0.764469	0.755831	0.588322	1.29264	Defined peaks
chr3-84706904-84707407	1.30711	6.49307	2.53783	0.222283	1.69469	1.31649	1.1312	1.39184	Defined peaks
chr3-86953779-86954213	5.21806	10.2011	4.65707	1.28812	2.73574	3.95321	1.31104	1.74755	Defined peaks
chr3-87287358-87287606	0.589136	4.24348	5.14729	1.35252	1.10482	1.09233	2.29432	1.17624	Defined peaks
chr3-89806681-89807224	3.36339	7.21771	0.195907	0.205909	1.79411	2.88249	0.31436	0.644655	Defined peaks
chr3-91313649-91314010	1.31536	4.62409	0.294674	0.309719	1.51798	1.66758	0.157615	0.16161	Defined peaks
chr3-92902938-92904249	3.28766	5.84057	0.243426	0.426424	1.37009	1.99747	0.694421	0.712022	Defined peaks
chr3-94360847-94361220	1.66474	6.42112	0.570388	0.299754	1.55076	3.87344	0.457634	0.156411	Defined peaks
chr3-94458762-94459222	1.90573	6.62669	2.77506	0.486123	1.05892	1.43956	1.73171	1.90243	Defined peaks
chr3-95395711-95396087	1.55432	7.43153	7.35588	1.18945	0.323871	0.800528	0.453983	0.465489	Defined peaks
chr3-95983991-95984714	2.27343	5.27019	2.207	0.773225	1.0948	1.66528	2.36096	2.4208	Defined peaks
chr3-96084593-96085030	2.50754	6.89243	1.94741	1.02342	1.53264	2.82401	3.51551	1.46855	Defined peaks
chr3-96287118-96287880	4.36208	15.2871	6.84054	1.4673	3.35602	3.5551	1.56809	1.4547	Defined peaks
chr3-96644889-96645708	3.25572	6.20326	0.389661	0.136518	2.34184	3.30768	0.0694739	0.427409	Defined peaks
chr3-97029087-97029658	2.4948	5.71981	0.7452	0.783246	1.22629	1.68686	1.89332	1.43043	Defined peaks
chr3-97048171-97048763	3.2084	6.559	1.61722	1.32206	1.85132	2.288	1.92227	1.08404	Defined peaks
chr3-97087281-97087767	2.17956	6.86953	5.69097	2.07053	1.56604	2.29155	1.9903	1.32048	Defined peaks
chr3-97231009-97231574	2.5213	5.71633	1.50623	0.791564	1.67037	2.23751	1.91342	2.16844	Defined peaks
chr3-97262228-97262794	3.16218	7.37322	2.25535	0.197541	1.775	2.07402	2.1111	2.26768	Defined peaks
chr3-97299937-97300478	2.29556	6.50654	0.589893	0.20667	1.63193	1.39094	0.946566	0.862718	Defined peaks
chr3-101342504-101342853	2.30253	7.2786	3.65767	0.640736	1.6574	1.98366	1.14124	1.83884	Defined peaks
chr3-101485965-101486570	3.26021	7.67768	0.879152	0.369614	2.41538	2.53734	0.564289	1.06075	Defined peaks
chr3-101622945-101623432	1.65007	6.18479	3.05808	0.918344	1.31277	1.73059	3.27141	2.39595	Defined peaks
chr3-102250495-102250951	1.36173	4.77487	2.56612	1.22597	1.53555	1.65021	3.61859	2.68677	Defined peaks
chr3-103193273-103194070	1.87903	5.32725	6.67361	1.26258	1.56612	1.47289	3.06984	2.19603	Defined peaks
chr3-103270034-103270510	1.38125	6.02276	1.56437	0.704675	0.703535	0.948525	1.07582	0.612829	Defined peaks
chr3-103383080-103383668	7.2059	12.6518	2.89462	0.760601	3.7796	5.06783	1.74181	0.595319	Defined peaks
chr3-103541163-103541633	3.80808	9.41971	1.13167	0.713671	2.20232	1.98531	1.45274	1.6137	Defined peaks
chr3-104687442-104687795	0.724321	3.59806	1.20541	0.316738	0.948676	1.62011	0.483562	0.165273	Defined peaks
chr3-108178788-108179319	3.02667	6.76575	1.00167	1.26337	1.89199	1.98398	2.3574	1.8678	Defined peaks
chr3-108528451-108528920	3.27103	8.04704	1.81454	0.715192	2.46667	3.91491	4.12488	2.23911	Defined peaks
chr3-108701260-108701661	1.5485	5.33929	0.53056	0.278824	2.73312	2.62717	0.141893	0.436469	Defined peaks
chr3-108868379-108868798	1.74351	6.58226	1.77719	0.266846	1.67114	2.44247	2.58015	1.81011	Defined peaks
chr3-108930308-108930668	2.63802	8.46744	2.65943	1.86347	2.02959	2.75915	3.16106	1.94471	Defined peaks
chr3-109113062-109113500	2.6686	7.29095	3.40019	0.510541	1.32062	2.47396	4.02711	0.799196	Defined peaks
chr3-116091654-116092116	3.00434	7.85477	2.07229	0.242009	1.97687	2.5409	2.46317	1.64164	Defined peaks
chr3-116565961-116566549	1.11816	7.22078	2.89462	1.71135	1.19083	1.94523	3.19332	1.88518	Defined peaks
chr3-117147381-117148015	3.34154	7.0403	1.51009	0.352708	1.68066	2.27885	1.79493	1.38031	Defined peaks
chr3-127280322-127280744	2.68322	7.48139	0.756237	0.529898	1.65926	2.63909	2.15731	3.17974	Defined peaks
chr3-129823266-129823800	4.3093	8.63054	0.199208	0.209379	2.62251	2.8747	0.852422	0.218507	Defined peaks
chr3-129918458-129918890	2.02925	5.54416	0.492488	0.517631	1.55038	3.20508	0.395133	0.270099	Defined peaks
chr3-130693745-130694649	3.23243	5.94113	0.58837	0.371046	1.54914	1.86459	0.314708	0.0645368	Defined peaks
chr3-130895554-130895935	0.86283	5.14333	1.67523	1.17384	0.639241	1.02703	0.597366	1.83752	Defined peaks
chr3-131036914-131037273	1.52617	5.15527	2.66684	0.311444	1.27203	1.3415	2.85288	2.92519	Defined peaks
chr3-131480512-131481274	5.27285	9.66755	0.837617	0.586921	2.99644	3.6341	1.19473	1.37814	Defined peaks
chr3-131972996-131973405	2.14336	5.85593	2.60091	0.54674	1.86087	2.28141	1.80853	1.42644	Defined peaks
chr3-135531025-135531344	0.801521	4.32283	1.66736	0.700993	1.33609	2.26457	0.356734	0.365776	Defined peaks
chr3-135645001-135645433	1.77559	6.13218	1.96995	0.258816	1.47991	2.64767	1.44882	2.16079	Defined peaks
chr3-136541517-136541744	0.965457	5.59523	2.81174	1.47764	1.47525	1.59118	1.7546	0.51402	Defined peaks
chr3-137851222-137851577	2.05783	6.13336	4.19516	1.88972	2.65848	4.57857	2.24391	1.47908	Defined peaks
chr3-144616936-144617596	3.65265	7.03788	7.73653	2.5411	2.99826	2.14347	2.06906	0.795563	Defined peaks
chr3-144720217-144720798	11.7564	17.8635	0.183094	0.192441	8.48865	8.39273	0.293799	0.401661	Defined peaks
chr3-144766989-144767302	1.51707	6.14479	3.7385	0.357215	0.875383	1.34632	5.09002	3.1687	Defined peaks
chr3-145219824-145220226	3.0893	9.20767	2.38158	0.834391	1.96901	2.02163	3.5385	2.03179	Defined peaks
chr3-145445421-145445767	0.633407	3.77574	10.7607	1.61573	0.43994	0.260981	1.80893	2.36063	Defined peaks
chr3-145519649-145520028	0.867383	4.97897	2.52611	1.47504	0.803268	0.635353	1.80156	1.38541	Defined peaks
chr3-145619621-145619948	1.34042	5.54878	3.25313	0.683843	1.48961	1.84097	2.61005	2.49779	Defined peaks
chr3-145820974-145821344	1.28336	5.002	1.15003	0.302185	1.7279	1.70837	1.38403	0.946075	Defined peaks
chr3-146024818-146025135	0.921803	4.69354	3.69133	1.05812	0.960375	1.51924	2.69239	1.28829	Defined peaks
chr3-146484331-146484660	0.444091	3.08843	0.323335	0.339843	0.832811	1.46382	1.72946	1.06397	Defined peaks
chr3-146638127-146638645	2.82058	6.23499	2.87506	2.37431	1.17544	1.62702	2.19688	2.13993	Defined peaks
chr3-152658573-152658969	3.32059	8.33915	1.88041	0.847033	1.69133	2.12827	3.16106	3.83049	Defined peaks
chr3-152799982-152800504	1.53943	4.44923	1.22273	0.428385	1.633	0.922601	0.98102	1.67647	Defined peaks
chr3-153806329-153806971	3.07232	6.16122	0.331394	0.174156	2.60812	3.61011	0.088628	0.454371	Defined peaks
chr3-153968464-153969252	5.93323	11.0064	2.02495	0.567555	1.66128	2.67384	2.38283	1.03652	Defined peaks
chr3-156576318-156576690	3.14206	7.90165	0.571921	0.30056	2.7825	3.15563	0.611819	0.627326	Defined peaks
chr4-3336446-3336698	0.144946	3.3121	3.37706	0.887368	0.483236	0.477775	0.22579	0.463026	Defined peaks
chr4-8163963-8164375	2.74835	8.27954	1.80738	1.62828	1.55175	2.19174	2.07157	1.41605	Defined peaks
chr4-9577146-9577886	1.9744	5.93375	0.862519	0.302185	1.35763	1.78972	1.6916	2.12867	Defined peaks
chr4-9662066-9662628	2.0798	10.2668	2.08212	1.19368	1.95014	2.08878	2.02488	1.34953	Defined peaks
chr4-11086276-11087061	1.86122	4.62281	0.813075	0.427293	1.70641	2.03222	1.08724	0.817521	Defined peaks
chr4-11504752-11505488	3.62287	8.92434	0.578138	0.455741	2.35775	3.47621	0.463852	0.713413	Defined peaks
chr4-12026045-12026400	1.33759	5.4178	5.69343	1.25981	1.62939	0.763095	1.60279	0.821708	Defined peaks
chr4-12113068-12113489	2.94988	6.89578	1.76874	0.265578	3.32641	3.7178	0.135152	1.10862	Defined peaks
chr4-13628088-13628471	2.4796	7.29571	5.2772	1.75157	0.953855	1.41461	3.56548	3.19887	Defined peaks
chr4-24720792-24721229	3.51055	7.72284	0.243426	0.255854	1.95064	2.68626	0.130204	0.133504	Defined peaks
chr4-31371890-31372410	0.842918	3.07061	1.432	1.07508	0.351275	0.578843	0.547107	0.560974	Defined peaks
chr4-33018340-33018957	4.73601	9.05756	0.172411	0.181213	2.81248	3.95152	0.092219	0.472782	Defined peaks
chr4-33703343-33703711	2.2829	6.50836	2.89069	1.82296	1.90274	2.29021	2.16464	2.85365	Defined peaks
chr4-35055660-35056070	2.58358	7.61185	0.259457	0.272703	2.15335	2.34926	1.66534	1.70755	Defined peaks
chr4-38507161-38507599	1.3343	5.38536	8.2576	1.02108	0.973092	0.412327	1.55888	1.19879	Defined peaks
chr4-40160631-40161179	2.13293	6.68831	3.49415	0.81612	1.2222	1.42809	2.3881	1.91632	Defined peaks
chr4-40296944-40297964	1.28917	5.12316	2.08583	0.54808	1.31327	0.88529	1.05989	1.54433	Defined peaks
chr4-40520123-40520496	1.46889	6.51841	6.55946	2.09828	1.14267	1.93672	3.05089	2.97181	Defined peaks
chr4-40640978-40641446	3.82435	10.6231	2.72762	0.71672	2.01658	3.60169	3.03948	1.62059	Defined peaks
chr4-41486143-41486534	2.70912	8.07454	6.52955	3.43146	1.47937	2.61738	4.94775	3.43184	Defined peaks
chr4-43649746-43650464	2.54362	6.31773	2.66684	0.155722	1.48403	2.05417	2.45665	2.84393	Defined peaks
chr4-43769139-43769786	1.91947	4.82358	1.80858	0.518431	1.08224	2.00045	2.02269	2.2543	Defined peaks
chr4-45280058-45280576	3.03212	6.93555	0.205362	0.215846	2.9386	3.25404	0.109844	0.112628	Defined peaks
chr4-46144238-46144870	4.39242	8.32581	1.17823	0.176912	2.74573	3.28622	0.630212	1.20006	Defined peaks
chr4-46207678-46208156	1.91038	5.08654	2.22547	0.701726	0.827971	1.82614	2.02361	1.34258	Defined peaks
chr4-46673094-46673799	1.55432	4.27233	3.62136	0.47578	1.12275	0.939286	2.9862	1.15855	Defined peaks
chr4-46691450-46692189	3.06447	6.38373	1.87132	0.756484	1.23588	1.30338	2.77181	2.2105	Defined peaks
chr4-46846368-46846793	3.17995	7.68474	3.50419	1.05231	1.21775	1.48729	3.34701	2.47093	Defined peaks
chr4-48684331-48684760	0.596003	2.96064	6.19915	1.30313	0.567718	0.701628	3.58107	2.58388	Defined peaks
chr4-53294415-53294852	0.668677	5.48073	9.98048	2.55854	0.557325	1.30869	2.21347	2.67008	Defined peaks
chr4-53422654-53423182	2.55962	6.8042	6.04417	0.847033	1.55679	1.76723	0.754345	0.44198	Defined peaks
chr4-53970914-53971454	1.35283	3.96491	0.196995	0.621158	1.0148	1.11481	2.63422	1.62059	Defined peaks
chr4-54898310-54898695	2.1821	6.59801	1.65783	1.16165	1.02797	1.79817	2.36464	1.81843	Defined peaks
chr4-56843977-56844513	1.97624	9.20767	5.75549	1.46018	3.01031	3.0886	2.44157	1.74153	Defined peaks
chr4-57041154-57042063	2.08952	5.03016	2.22351	0.861011	1.44014	1.85434	2.00305	1.54036	Defined peaks
chr4-57382836-57383579	1.81895	4.20035	0.429518	0.300965	1.1063	1.4584	0.459482	0.549649	Defined peaks
chr4-58146453-58147245	3.64342	6.68965	1.88041	0.705861	1.7682	1.90024	1.79606	1.76792	Defined peaks
chr4-58413181-58413655	2.85122	7.80903	1.34655	0.235883	1.99105	2.98458	1.56053	1.23083	Defined peaks
chr4-59355397-59355854	3.19706	8.25834	0.698319	0.733972	2.19835	2.89802	0.871541	1.14895	Defined peaks
chr4-59759975-59761554	3.72436	5.72259	0.13474	0.212429	1.65812	2.38283	0.108105	0.406431	Defined peaks
chr4-61909332-61909868	5.7243	10.2909	0.793861	0.208598	3.06711	3.81864	0.743086	0.653074	Defined peaks
chr4-62277241-62277864	4.16273	8.03834	0.51225	0.538403	1.71033	2.56066	0.547985	1.0301	Defined peaks
chr4-70601345-70601675	2.10304	6.81794	0.322356	0.338813	2.58312	1.5506	0.344843	0.353584	Defined peaks
chr4-80872874-80873711	2.83658	5.59293	0.127094	0.400747	1.96412	2.40943	0.475859	0.139406	Defined peaks
chr4-82479385-82479737	3.83943	8.76298	0.906625	0.317637	2.68114	4.01901	0.808227	1.32594	Defined peaks
chr4-84042084-84042423	1.61621	5.35237	4.39316	0.659636	1.43688	2.57491	2.18197	2.06518	Defined peaks
chr4-84918351-84918921	4.03713	8.65844	1.30639	0.588465	1.60231	1.32017	1.79682	1.63765	Defined peaks
chr4-85391776-85392237	1.4262	4.72309	1.38452	0.242534	1.98116	1.50173	1.23425	0.506215	Defined peaks
chr4-88640921-88641398	4.21165	8.44462	3.3452	2.10959	1.97853	1.00964	2.86285	0.856162	Defined peaks
chr4-99234314-99234819	2.24222	6.89851	1.26389	0.664208	1.68798	2.26494	2.47877	3.23476	Defined peaks
chr4-99568219-99568956	2.37893	6.99192	1.8764	0.303415	1.69362	2.36878	2.0845	2.6123	Defined peaks
chr4-103192192-103192814	3.22983	8.22629	1.71025	0.539269	1.85992	3.67779	1.82955	1.31315	Defined peaks
chr4-105070947-105071548	2.7957	5.91735	0.177001	0.186037	2.27949	2.45406	0.473371	0.194147	Defined peaks
chr4-105713289-105713827	1.22207	4.78907	3.36137	0.831289	1.13174	1.79033	3.38434	1.62662	Defined peaks
chr4-106246704-106247313	2.75898	5.83962	1.57208	0.917967	1.59968	0.988501	2.80291	2.39496	Defined peaks
chr4-107892440-107893051	2.5706	5.52354	0.348207	0.182992	2.24218	2.70948	0.186249	0.0954849	Defined peaks
chr4-108291122-108291495	2.15438	9.14523	12.2633	3.2973	1.06105	1.21045	3.66107	2.18975	Defined peaks
chr4-108986689-108987300	2.69016	6.05807	0.870518	0.365985	2.34184	2.85727	0.558748	0.19097	Defined peaks
chr4-111885790-111887000	3.44134	6.23812	0.17583	0.277211	2.16378	2.31346	0.423217	0.192864	Defined peaks
chr4-112485182-112485509	0.67021	4.55	2.6025	0.683843	0.0931005	0.0920485	0.174004	0.178414	Defined peaks
chr4-115097059-115097532	2.23947	5.8308	0.224899	0.236381	2.6389	2.48181	0.721765	0.123343	Defined peaks
chr4-116284403-116284794	1.30785	6.40395	1.63239	0.285955	1.47937	2.46341	1.45522	2.08895	Defined peaks
chr4-117309395-117309982	4.10689	8.03676	1.26855	0.190474	2.02268	3.07665	1.35705	1.789	Defined peaks
chr4-117420937-117421336	1.46472	5.6389	4.53237	1.68133	1.67861	2.33858	2.42427	3.36303	Defined peaks
chr4-118074142-118075004	4.15266	8.88282	1.6043	0.389124	0.953578	1.08248	0.924116	0.406088	Defined peaks
chr4-119158442-119158821	1.25289	4.59597	3.36815	0.295009	1.12458	1.35013	1.65143	2.61689	Defined peaks
chr4-119233490-119234075	1.37364	4.21821	0.727366	0.191125	1.76939	1.74939	0.194527	0.199457	Defined peaks
chr4-119642590-119643014	2.49827	7.78845	6.02136	2.10959	2.01044	2.41367	3.22071	2.47675	Defined peaks
chr4-119700470-119700841	1.37836	5.18415	2.58058	1.80822	0.656472	1.05471	2.91397	2.20156	Defined peaks
chr4-123311335-123311615	1.17406	5.05455	1.13976	0.399316	1.41347	1.71999	1.8289	2.08362	Defined peaks
chr4-123812518-123813084	4.1302	10.1943	3.00713	1.18525	1.99015	3.1908	2.41268	2.06153	Defined peaks
chr4-124082915-124083380	1.96379	7.33585	1.60138	1.44269	1.04753	1.683	1.22364	2.5093	Defined peaks
chr4-124314862-124315261	1.46472	6.82125	3.19932	0.560443	0.839305	1.28245	1.85386	0.877313	Defined peaks
chr4-124382080-124382539	1.8303	5.45522	0.927036	0.487183	1.06122	2.16404	0.74378	0.889737	Defined peaks
chr4-125148207-125148890	1.39047	4.30368	2.8035	0.982211	1.29264	1.05768	1.83277	3.41677	Defined peaks
chr4-125227174-125227724	4.05112	9.69907	3.86827	1.42302	2.3248	2.18908	2.48287	2.86403	Defined peaks
chr4-125624804-125625295	4.83548	9.75591	3.24982	0.910863	2.91418	4.04601	2.78122	2.61407	Defined peaks
chr4-125830454-125830746	0.625453	4.47399	1.82153	0.382905	1.25112	0.927735	1.36402	2.19779	Defined peaks
chr4-126306008-126306690	3.21347	6.59801	2.33968	0.491826	2.14268	2.33914	1.58517	1.36871	Defined peaks
chr4-127812874-127813294	2.17419	7.085	14.9435	2.92831	0.79734	1.21833	2.57401	2.22253	Defined peaks
chr4-128687334-128687881	0.934864	4.51125	2.33369	1.02201	0.834841	1.70584	1.14422	2.13314	Defined peaks
chr4-128858865-128859427	4.67955	10.6543	2.46069	1.19368	2.49185	2.57081	1.82239	1.86858	Defined peaks
chr4-129415579-129416292	3.79096	7.22727	2.38715	0.470442	1.06746	1.81528	1.43644	1.71833	Defined peaks
chr4-129931850-129932278	1.70684	5.25682	2.23691	1.04494	0.284522	1.12523	1.06354	2.72623	Defined peaks
chr4-130380112-130380802	3.70558	7.52077	1.85004	0.162041	1.50013	2.00666	1.89664	1.18374	Defined peaks
chr4-130527604-130528031	2.13855	5.69407	0.747382	0.261846	1.63983	1.90327	1.46579	1.50294	Defined peaks
chr4-131004690-131005109	1.65633	5.54296	1.01554	0.266846	1.81646	2.15512	3.39494	3.75946	Defined peaks
chr4-131210903-131211472	1.99002	5.8037	2.80432	1.179	1.65863	0.899292	2.49996	3.07599	Defined peaks
chr4-131622131-131622623	1.93026	7.74461	3.24321	1.13626	1.1138	1.65182	2.42862	2.13444	Defined peaks
chr4-132291253-132291930	1.45674	4.82425	0.942783	0.825764	1.93366	2.22303	2.10115	0.861762	Defined peaks
chr4-133366492-133367077	0.561945	2.41927	0.545525	0.191125	0.988775	1.13196	0.680844	0.598372	Defined peaks
chr4-133471117-133471529	4.0782	10.0411	5.42215	1.08552	1.99511	3.65289	5.66229	2.54889	Defined peaks
chr4-134084740-134085483	2.31056	6.49589	5.15422	1.20386	2.08969	2.47119	1.99109	1.88451	Defined peaks
chr4-134261843-134262199	0.820819	4.17936	2.09169	0.628137	1.79585	1.43735	1.27863	1.96656	Defined peaks
chr4-134296011-134297093	3.78093	7.34501	2.85115	0.723344	1.35056	1.44657	2.10348	1.18624	Defined peaks
chr4-134549830-134550684	2.13855	5.94902	3.61234	0.523693	1.28335	2.18523	2.26531	3.14251	Defined peaks
chr4-134692214-134692872	3.05312	9.04469	2.74835	0.679686	2.08203	2.14999	2.8536	3.0146	Defined peaks
chr4-135011273-135011900	3.02931	8.56583	1.52695	0.891614	2.0393	2.16028	1.45197	2.8845	Defined peaks
chr4-135373245-135373867	5.10901	9.62651	2.22332	0.719025	2.15359	2.90352	0.914777	1.87593	Defined peaks
chr4-135530206-135530719	4.4145	9.33753	8.08717	1.52565	2.7892	3.52045	2.77286	2.72942	Defined peaks
chr4-135609967-135610423	1.68214	5.96859	4.66567	0.980775	1.73583	1.91424	0.998231	1.5353	Defined peaks
chr4-135813150-135813849	1.61991	5.76264	1.36967	0.799774	1.2195	1.8947	1.62802	1.08503	Defined peaks
chr4-135919930-135920836	4.35415	8.2111	0.469657	0.123409	3.02423	3.7874	0.188408	0.0643944	Defined peaks
chr4-136665491-136666547	4.2545	7.83513	1.51104	0.952912	2.47933	3.1069	1.29316	1.0497	Defined peaks
chr4-137152176-137152891	3.06516	6.19198	2.97559	0.938252	2.04378	2.52586	1.9099	2.28469	Defined peaks
chr4-138752600-138753023	2.33148	7.4637	3.52076	0.792967	1.94323	2.06358	3.49735	3.44807	Defined peaks
chr4-138997016-138997729	3.58605	7.32906	2.23795	0.470442	2.17761	3.25061	1.67585	1.14555	Defined peaks
chr4-139505239-139506074	1.66228	4.91097	2.42056	0.535609	0.692735	1.514	2.04428	2.65505	Defined peaks
chr4-139730469-139730924	0.883057	4.78537	1.63657	0.737198	0.869825	1.71999	2.75117	2.43623	Defined peaks
chr4-139748477-139749174	1.46735	3.85278	2.44195	0.962483	0.436784	1.16599	2.44903	2.5111	Defined peaks
chr4-140068323-140069038	2.40104	5.37991	4.01705	0.625501	1.44768	2.10488	2.3078	2.69268	Defined peaks
chr4-140784580-140784985	1.08227	3.94251	1.83862	0.27607	0.676531	0.445924	1.96688	0.864315	Defined peaks
chr4-140873784-140874253	0.778816	3.63664	4.08271	0.95359	0.778948	0.449251	1.33452	1.36835	Defined peaks
chr4-141005944-141006453	2.00931	5.34711	3.55288	1.31798	4.06716	6.09093	0.111786	0.114619	Defined peaks
chr4-141267665-141268786	6.25609	9.87347	0.56937	0.0997399	2.00968	2.49713	0.558332	0.364308	Defined peaks
chr4-141810945-141811484	1.76194	4.57821	0.789442	0.207437	1.41205	1.17272	0.422257	0.32472	Defined peaks
chr4-141938522-141939072	2.65647	5.93821	0.967067	0.203288	2.3248	2.8458	1.34489	0.954676	Defined peaks
chr4-141972126-141972756	2.31914	6.68179	3.54591	1.24232	1.73965	1.4811	3.16106	2.87076	Defined peaks
chr4-142365381-142365823	1.81806	5.17242	5.53547	0.75888	1.30867	0.680992	3.47574	2.2439	Defined peaks
chr4-143031060-143031725	2.8562	5.83899	1.11976	0.168133	0.824045	0.905259	0.770064	1.4037	Defined peaks
chr4-145576452-145576801	4.60505	11.4378	7.31535	1.60184	7.32747	10.7807	2.28249	2.006	Defined peaks
chr4-150726454-150727026	5.36402	9.5798	1.48779	1.17282	3.03374	3.1047	0.895266	2.2439	Defined peaks
chr4-151156742-151157610	4.12395	7.06549	0.245109	0.386435	2.59545	2.63547	0.32776	0.268854	Defined peaks
chr4-151216908-151217465	3.41001	7.36205	0.572948	0.200733	2.13162	2.43177	0.612917	0.942678	Defined peaks
chr4-151239841-151241144	2.4949	5.84858	1.71445	0.858084	1.7757	1.87113	1.92138	1.74621	Defined peaks
chr4-151406861-151407604	2.65468	5.3237	1.14538	1.05338	1.31118	1.13431	1.83793	1.41338	Defined peaks
chr4-151480945-151481341	3.96626	10.3552	6.98437	2.5411	2.38323	1.5962	3.59212	3.09386	Defined peaks
chr4-151681935-151682463	1.10686	5.77326	2.01472	1.27055	0.691906	1.08314	3.34067	1.87841	Defined peaks
chr4-151895622-151896045	4.05849	10.0374	2.26335	0.528645	2.519	4.19832	2.95929	2.34469	Defined peaks
chr4-151899627-151900495	5.09182	9.19768	1.3481	0.901681	2.27978	3.46772	1.6388	1.20984	Defined peaks
chr4-152074448-152075169	1.57049	4.17752	1.18033	0.310148	1.05561	1.62815	1.10484	0.809172	Defined peaks
chr4-152424420-152425676	4.21683	6.64529	0.592867	0.0890194	2.78746	2.89975	0.498321	0.603851	Defined peaks
chr4-152523182-152523581	1.73935	7.0941	0.79983	0.840665	1.06821	0.980697	1.56865	1.90084	Defined peaks
chr4-152663024-152664140	7.42966	10.7957	0.381281	0.100187	3.68273	4.20751	0.458864	0.522771	Defined peaks
chr4-153127900-153128353	1.85454	7.04953	2.34829	1.23409	1.41131	1.52825	2.00968	1.1591	Defined peaks
chr4-153160042-153160568	4.51373	10.6245	2.6291	0.425127	2.54664	2.80398	2.37981	1.99647	Defined peaks
chr4-153164641-153165263	2.70131	5.95094	1.02615	0.719025	1.22363	1.69372	2.19547	0.844167	Defined peaks
chr4-153495648-153496381	1.99326	4.65371	1.88664	0.457606	1.07986	0.903406	1.47488	1.51226	Defined peaks
chr4-153645314-153645900	1.24664	3.90138	0.907656	0.381599	0.675376	0.667744	0.582585	0.69691	Defined peaks
chr4-153913545-153913984	1.41446	4.87712	1.93854	0.254689	1.8724	2.60545	0.388832	0.664479	Defined peaks
chr4-155164995-155165442	0.817147	4.14036	0.713942	0.250131	1.36214	1.95279	1.90937	1.43569	Defined peaks
chr4-155675968-155676580	1.73083	4.50648	6.60513	2.00963	1.29337	1.4263	3.81187	2.57388	Defined peaks
chr4-156135824-156136421	0.611833	4.49814	6.05834	1.31099	1.83581	1.10921	0.0953085	0.586345	Defined peaks
chr5-3283121-3283486	4.80348	10.141	3.49734	0.306324	2.33542	5.36025	4.83253	1.75823	Defined peaks
chr5-5561091-5561430	2.4782	7.70741	0.313797	0.329818	1.97571	2.75249	2.51766	1.89308	Defined peaks
chr5-5587653-5588080	1.19759	6.28897	3.98604	0.523693	1.06946	1.69179	1.46579	1.50294	Defined peaks
chr5-9540817-9541317	1.89938	5.66109	0.212755	0.447234	1.46131	1.86619	0.568991	0.46673	Defined peaks
chr5-14844836-14845268	2.45201	6.13218	1.96995	0.258816	1.40944	2.99605	3.5562	1.75564	Defined peaks
chr5-14963844-14964220	11.2688	19.3992	3.67794	2.97363	2.34806	3.04201	1.05929	1.08614	Defined peaks
chr5-15463477-15464098	13.2342	19.284	7.5372	5.40137	3.97094	4.89547	2.29063	2.25474	Defined peaks
chr5-15467711-15468624	6.64117	10.9702	1.04863	0.857238	0.800277	0.956074	0.186963	0.255603	Defined peaks
chr5-15469838-15470338	5.47897	10.0884	3.40407	2.6834	0.426214	1.08359	0.113798	0.233365	Defined peaks
chr5-15506852-15507592	10.5631	15.8887	6.61264	1.66202	5.30711	6.83348	1.23025	2.44403	Defined peaks
chr5-15508174-15508874	13.567	19.3369	3.34329	2.23617	1.60918	2.45099	1.38184	1.66689	Defined peaks
chr5-15690893-15691507	7.37668	12.7071	1.73253	2.00308	3.4708	2.99038	1.85339	3.89575	Defined peaks
chr5-16885585-16886105	2.24778	5.93186	0.204572	0.430032	0.819643	1.27346	0.218843	0.112195	Defined peaks
chr5-20690637-20691185	1.13312	5.16523	6.79417	3.26448	0.944427	1.15346	2.90726	1.59693	Defined peaks
chr5-21677928-21678240	1.40486	5.35031	2.04572	0.71672	2.24426	5.20959	2.3708	1.49593	Defined peaks
chr5-23574341-23574725	1.04633	5.57566	1.66215	0.582335	0.713528	1.09739	0.740874	0.455791	Defined peaks
chr5-23670879-23671317	3.41914	7.5395	0.728612	0.25527	2.22421	3.5735	0.77944	0.932395	Defined peaks
chr5-23711686-23711968	0.647632	4.11791	15.089	2.77539	1.94323	3.94927	0.80708	0.413768	Defined peaks
chr5-23756278-23756799	3.01466	6.54735	1.0209	0.64381	2.39578	2.88866	1.52896	0.895836	Defined peaks
chr5-24711582-24712350	2.80607	7.65472	1.66215	0.436752	1.78382	1.84205	1.70401	0.987548	Defined peaks
chr5-24933599-24934321	3.89548	7.13718	3.83076	1.23887	2.2348	2.20955	3.30992	2.66657	Defined peaks
chr5-25629757-25630179	1.64456	6.62146	3.02495	0.529898	0.937844	2.49643	2.02248	2.21199	Defined peaks
chr5-25870620-25871103	4.91557	9.84237	2.42267	0.231487	0.441216	1.43333	1.06023	1.32868	Defined peaks
chr5-27091682-27092070	1.50625	5.05054	3.29002	1.15266	0.0784636	0.0775769	0.146647	0.150364	Defined peaks
chr5-29274798-29275829	2.62169	5.63167	1.03179	0.216893	2.00794	2.48156	0.496695	0.339523	Defined peaks
chr5-30230925-30231308	0.762955	5.77972	16.3871	2.91928	0.556415	0.550128	2.82267	1.21862	Defined peaks
chr5-33044783-33045453	2.99844	6.55369	2.69913	1.5019	2.27193	2.92013	2.4628	1.56738	Defined peaks
chr5-33059209-33059532	2.2617	7.30275	0.329342	0.692312	1.88507	2.70246	1.05695	1.98686	Defined peaks
chr5-33492516-33493027	3.21662	7.38564	0.41635	0.656409	2.50224	3.00409	0.334046	1.37005	Defined peaks
chr5-34147563-34147874	1.17448	5.01746	2.73639	0.719025	1.56624	1.8389	1.82955	0.937963	Defined peaks
chr5-35151315-35151726	3.8215	9.35922	5.95299	1.90428	1.11109	1.90413	3.0457	1.84535	Defined peaks
chr5-35292515-35293081	1.35522	4.35981	3.00713	2.17295	1.18333	1.16996	3.11638	3.5046	Defined peaks
chr5-35437406-35438011	2.89797	6.77795	2.81328	2.21769	1.66057	1.84082	2.82145	3.08582	Defined peaks
chr5-36942265-36942838	5.16343	9.37309	1.67085	0.780512	2.23149	3.62459	1.68811	1.32362	Defined peaks
chr5-38198027-38198407	1.05734	4.10639	0.27994	0.294233	0.721039	1.34657	0.149735	0.15353	Defined peaks
chr5-38477187-38477559	4.02577	9.26736	0.571921	1.20224	1.22758	2.67015	1.07068	0.470494	Defined peaks
chr5-43837376-43837769	4.27536	9.04918	4.60156	1.707	1.16198	2.91042	3.18519	1.48451	Defined peaks
chr5-43875412-43876118	0.983007	2.98125	2.10947	0.633475	0.689946	1.06586	1.37009	0.826364	Defined peaks
chr5-44021959-44022303	1.38036	4.9581	3.09236	0.650049	0.973496	1.04999	3.6389	4.07032	Defined peaks
chr5-44031957-44032285	1.89314	6.30633	2.59457	0.681758	1.39225	1.46829	4.68377	2.84592	Defined peaks
chr5-44396049-44396384	1.74455	5.5246	1.90527	0.667513	0.99965	1.16805	2.03818	1.91568	Defined peaks
chr5-50476850-50477461	4.06514	7.66168	0.174104	0.548977	2.0927	2.4139	0.465623	0.0954849	Defined peaks
chr5-50551156-50551745	2.48057	5.54502	0.180607	0.189827	1.39556	1.68641	0.096603	0.0990514	Defined peaks
chr5-53144486-53144930	1.31627	5.23085	1.43753	0.755462	1.30278	1.22026	2.69118	3.02218	Defined peaks
chr5-65184553-65184940	1.98206	6.65768	0.549754	1.15564	0.786663	1.32222	2.94052	2.26129	Defined peaks
chr5-65743512-65743877	0.600435	3.47977	3.20589	0.306324	1.66816	1.31945	0.935328	0.639357	Defined peaks
chr5-66235813-66236237	5.16884	10.1849	2.5089	0.527398	2.65666	4.18842	3.08651	1.65117	Defined peaks
chr5-66326308-66327019	9.4527	16.7409	1.19693	0.471765	3.7252	4.9108	0.880296	1.06672	Defined peaks
chr5-67057803-67058524	3.29295	7.19741	2.21312	0.465222	1.60453	2.79707	1.73617	1.8611	Defined peaks
chr5-67231621-67232297	6.80819	11.3806	0.472089	0.165397	4.90885	5.78843	0.0841703	0.0863037	Defined peaks
chr5-72683183-72683670	1.72507	5.36512	0.873736	0.459172	1.50031	1.79239	1.16836	1.55737	Defined peaks
chr5-73389933-73390505	1.97958	7.61309	3.34754	0.977346	1.70315	2.10488	3.18317	3.56983	Defined peaks
chr5-74618670-74619365	2.73291	7.20559	1.07143	0.482626	1.40173	1.55913	1.0643	0.923387	Defined peaks
chr5-76574305-76574669	2.20764	6.2808	0.584491	0.307166	1.84001	3.39037	1.09421	1.4425	Defined peaks
chr5-76724791-76725312	4.06628	8.49763	2.24597	0.214603	2.04517	3.06198	2.07502	1.90365	Defined peaks
chr5-76993832-76994109	0.923051	4.58526	1.1521	0.807281	1.64859	1.1953	0.410824	0.210618	Defined peaks
chr5-77681582-77681946	3.11077	8.47409	1.16898	0.614332	1.42183	1.81922	1.40685	1.60278	Defined peaks
chr5-86214297-86214750	0.322529	4.64628	5.40106	0.987271	0.67205	0.531565	1.50726	0.772732	Defined peaks
chr5-86841257-86841716	1.75072	6.00864	1.39055	1.21796	0.596939	1.83616	1.73549	1.52526	Defined peaks
chr5-87143127-87143486	1.32268	4.85202	0.296316	0.622888	1.86564	2.76684	0.47548	0.325021	Defined peaks
chr5-88896600-88896990	2.24778	8.74659	1.63657	2.00682	1.87347	2.54691	3.35559	2.0943	Defined peaks
chr5-90202928-90203798	3.61066	6.42358	0.244546	0.642577	3.00939	2.31803	0.261605	0.402354	Defined peaks
chr5-92130161-92130899	2.4252	6.58907	0.720714	0.606008	1.23756	2.284	0.462595	0.395266	Defined peaks
chr5-92693777-92694187	2.4054	7.87738	2.59457	1.36352	1.48507	2.93657	4.30213	3.5574	Defined peaks
chr5-92781091-92781763	2.82645	5.77817	2.21619	0.998289	1.58562	2.46353	2.20146	2.5177	Defined peaks
chr5-92836551-92836946	2.21933	6.52284	1.07724	0.283059	1.77268	2.66708	1.87263	2.21549	Defined peaks
chr5-92955056-92955493	1.83886	5.06552	0.243426	0.255854	1.60231	1.5842	0.130204	0.267008	Defined peaks
chr5-93301760-93302107	1.68422	5.33355	2.14594	0.966643	1.22828	1.2144	1.47577	1.34504	Defined peaks
chr5-96329844-96330296	1.69703	6.82427	3.05953	1.48418	0.740891	1.798	3.14708	3.61406	Defined peaks
chr5-96389206-96389539	0.877512	4.14109	3.51397	1.00728	1.00565	1.17507	3.92997	3.85438	Defined peaks
chr5-99181403-99181889	3.98334	8.28824	0.875534	0.690175	1.75397	1.61028	1.28784	2.40088	Defined peaks
chr5-100870159-100870684	2.22637	6.35922	1.82361	0.425937	1.04379	1.31866	2.70948	2.22253	Defined peaks
chr5-101609923-101610360	1.67169	4.89944	1.94741	1.27927	0.975319	1.72196	2.08326	3.60461	Defined peaks
chr5-102586214-102586588	0.585986	3.49306	3.41318	1.19581	0.732607	1.44866	3.34701	3.27585	Defined peaks
chr5-103302695-103303277	3.07525	6.98346	2.37613	0.384221	2.14467	1.65497	1.85753	1.50364	Defined peaks
chr5-103373103-103373559	3.28418	7.40105	0.933134	0.245194	1.66907	1.78223	1.62212	1.15147	Defined peaks
chr5-103765757-103766207	3.65265	7.74166	3.07312	0.496926	4.12684	4.94975	3.41395	3.63012	Defined peaks
chr5-105503129-105503517	1.03554	5.70524	3.56419	0.864498	0.784636	1.93942	1.75977	3.30801	Defined peaks
chr5-106279873-106280164	1.12968	5.11289	2.92446	2.68955	1.36004	1.4481	3.71506	3.80923	Defined peaks
chr5-109990542-109991021	0.762556	3.4092	0.444164	0.23342	0.953357	0.754067	1.54424	0.974385	Defined peaks
chr5-110204716-110205464	2.5881	5.23959	0.426647	0.597906	1.58731	1.6901	0.304274	0.0779964	Defined peaks
chr5-110533553-110533924	2.3629	6.55355	3.72751	1.50685	1.96941	2.83961	3.22071	2.67332	Defined peaks
chr5-112233638-112234236	0.916215	3.88378	1.24522	0.186971	1.22183	1.71136	2.37873	2.63414	Defined peaks
chr5-112768457-112768979	2.30914	5.56154	1.22273	0.214192	1.04979	2.01819	1.63503	2.45883	Defined peaks
chr5-113221182-113221873	9.03911	13.9694	1.69342	0.323613	6.47648	7.49229	1.89389	0.675442	Defined peaks
chr5-113264307-113264793	2.17956	5.7495	1.3133	0.230058	1.81661	1.85802	1.87322	1.44053	Defined peaks
chr5-113659826-113660514	2.07054	5.85477	3.4016	0.650049	1.1505	1.57499	2.31566	2.28956	Defined peaks
chr5-114070865-114071448	4.38568	8.15414	1.82465	0.767124	2.29765	2.52983	2.53753	1.7012	Defined peaks
chr5-114159217-114159692	3.07591	7.25781	0.223952	0.941544	2.05096	2.85156	0.359363	0.614119	Defined peaks
chr5-114173424-114174156	4.34126	8.03118	0.290648	0.152744	1.08134	2.01488	0.621849	0.0797012	Defined peaks
chr5-115129217-115129702	1.35562	4.41454	0.877339	0.230533	1.82036	2.35834	0.821225	0.120291	Defined peaks
chr5-115222024-115222928	3.07081	7.90812	1.64744	0.989455	1.71752	1.29856	1.88825	1.67796	Defined peaks
chr5-115738051-115738459	2.68577	7.64916	1.56437	0.54808	1.94005	3.54116	4.60214	5.00477	Defined peaks
chr5-115770040-115770415	3.70135	9.96739	5.95713	0.894467	1.54249	3.69225	4.55193	3.26711	Defined peaks
chr5-115899836-115900239	2.08464	6.21326	2.11171	0.27744	1.35978	2.53944	2.11783	1.30291	Defined peaks
chr5-115942241-115942754	4.55691	10.0449	3.52517	1.08975	1.36493	1.93625	0.332744	0.113726	Defined peaks
chr5-115956026-115956422	1.84477	5.31506	0.26863	0.282344	1.46069	2.50832	0.287369	0.147327	Defined peaks
chr5-116262763-116263202	0.998445	4.13315	3.15013	1.01876	0.624134	1.43986	4.01794	3.45529	Defined peaks
chr5-116277672-116278131	1.75072	5.53428	5.0987	0.974365	1.12755	2.03289	4.46268	3.05053	Defined peaks
chr5-116731383-116732767	4.96169	7.73502	0.999209	0.484718	1.60578	2.02261	1.31559	1.30678	Defined peaks
chr5-116764435-116764888	3.22529	7.69039	3.75726	1.72772	3.02423	2.52493	3.64255	2.3182	Defined peaks
chr5-116831901-116832361	2.54097	6.07447	2.54381	0.972247	1.65456	1.43956	1.23694	2.15609	Defined peaks
chr5-116884323-116885027	2.43856	7.26812	2.56877	0.476456	1.72977	2.26604	2.18221	1.90604	Defined peaks
chr5-117152939-117153399	2.30275	5.99558	1.61879	1.21531	1.85311	2.61738	2.84496	2.79024	Defined peaks
chr5-117184774-117185369	2.63973	9.27048	3.39692	0.751653	1.48382	1.61882	1.91258	1.863	Defined peaks
chr5-117185584-117186062	6.18963	12.4506	2.44801	0.701726	2.16546	2.64476	1.42843	2.19695	Defined peaks
chr5-117198355-117198924	1.99002	5.86747	1.12173	0.1965	1.55162	1.63989	1.69997	3.48612	Defined peaks
chr5-117222842-117223119	1.18678	5.2403	1.92017	0.40364	1.42877	1.62996	1.23247	0.210618	Defined peaks
chr5-117289153-117290810	3.19634	5.86932	2.76055	0.877193	2.03939	2.6158	0.927144	0.598553	Defined peaks
chr5-117504315-117505920	6.66807	9.7223	1.2593	0.905613	2.80729	3.2069	0.88628	0.836043	Defined peaks
chr5-117522360-117522832	4.64319	10.0717	2.70451	0.947529	1.161	1.21165	1.44659	1.60686	Defined peaks
chr5-117552038-117552561	4.60946	11.5875	3.45777	1.49648	1.68809	3.05027	2.71984	3.12343	Defined peaks
chr5-117968200-117968963	2.10637	6.08781	2.23072	1.02577	1.39651	1.45963	2.23719	2.14096	Defined peaks
chr5-118066637-118067605	4.3394	7.46025	0.219788	0.346514	2.73617	3.10949	0.0587801	0.12054	Defined peaks
chr5-118703972-118704743	4.87967	9.17816	0.275946	0.290035	3.98811	4.25536	0.147598	0.227009	Defined peaks
chr5-118834114-118834504	1.31121	4.65244	2.72762	1.14675	1.32704	2.31537	1.45895	2.69268	Defined peaks
chr5-118928977-118929431	3.45955	7.83332	3.04605	0.738822	2.54817	3.64646	3.5092	2.95562	Defined peaks
chr5-119042440-119042795	1.33759	5.4178	3.2962	2.83458	0.514544	1.52619	2.40419	2.62947	Defined peaks
chr5-119266503-119266966	2.36672	8.46483	2.29757	0.965947	1.97261	2.14535	2.58074	3.27618	Defined peaks
chr5-119292835-119293445	2.0359	6.30596	2.26706	0.73317	1.94641	1.43098	2.33193	2.19975	Defined peaks
chr5-119383598-119383984	1.13554	4.79467	1.37794	0.289659	1.49853	0.935747	4.27481	3.47629	Defined peaks
chr5-119560396-119560845	1.54566	5.81918	2.84305	0.747049	1.08486	1.94409	2.15431	2.07898	Defined peaks
chr5-119571486-119572074	3.10599	6.5419	4.88467	0.950752	2.53699	3.22498	2.61272	3.37348	Defined peaks
chr5-119573900-119574408	1.65376	5.21476	3.76928	1.32057	1.37836	1.48129	3.6962	2.2969	Defined peaks
chr5-120122402-120122843	3.47871	8.47567	1.20609	0.253534	2.48521	2.38888	1.54828	0.793759	Defined peaks
chr5-120129561-120130184	3.40054	7.68885	0.17075	0.538403	1.27053	2.75392	1.82662	0.65552	Defined peaks
chr5-120718908-120719494	4.23856	8.3601	1.45225	0.190799	2.4937	3.23599	1.26227	1.1947	Defined peaks
chr5-120980076-120980525	4.96239	10.1027	4.97533	1.99213	1.96631	2.6815	4.43535	2.07898	Defined peaks
chr5-120982786-120983432	5.14537	9.49357	1.81138	0.346156	1.64944	2.74906	1.49735	1.08374	Defined peaks
chr5-121734020-121734418	4.49698	9.84728	2.40552	0.280926	3.21267	4.00827	4.14592	2.93172	Defined peaks
chr5-121841087-121841760	3.09362	6.84801	3.31935	0.664537	1.31185	1.789	1.52182	0.52013	Defined peaks
chr5-122022988-122023465	3.36932	10.1183	2.45315	0.703197	2.48912	2.33479	2.74356	2.07925	Defined peaks
chr5-122088772-122089619	3.92433	6.85507	0.125593	0.132005	3.01923	3.87353	0.671773	0.0688799	Defined peaks
chr5-122095470-122095900	1.35912	4.8948	1.48433	0.26002	1.48679	2.02999	1.85253	1.49245	Defined peaks
chr5-122506350-122506959	4.67827	8.81901	2.44546	0.55078	2.19956	2.3724	3.0832	3.16135	Defined peaks
chr5-123031062-123031779	2.49623	6.22532	2.0771	1.55939	2.25038	2.30891	1.6665	0.732317	Defined peaks
chr5-123080468-123080859	3.54989	8.26017	3.80891	0.57191	2.41371	2.9253	2.03731	2.08895	Defined peaks
chr5-123321440-123321774	1.31233	4.99789	2.22947	0.669511	1.27609	1.98262	1.70357	1.74675	Defined peaks
chr5-124312188-124312800	2.98419	7.23409	1.73819	0.365387	1.29337	1.86894	1.76648	1.71592	Defined peaks
chr5-124776976-124777758	6.16559	10.1628	0.272065	0.142977	2.99767	3.04078	0.727611	0.820658	Defined peaks
chr5-124780424-124781188	3.25105	6.64982	2.92398	1.31711	1.63377	1.6941	2.08531	2.21453	Defined peaks
chr5-124959030-124959600	3.65265	8.9131	5.03893	2.15771	2.35005	3.37963	3.09451	2.55883	Defined peaks
chr5-124971461-124972233	2.93347	6.58091	1.92912	0.14483	1.85345	2.53431	2.35851	2.56944	Defined peaks
chr5-124976890-124977258	1.78662	5.52225	2.89069	1.21531	0.41364	0.817931	2.62849	2.69511	Defined peaks
chr5-125269619-125270434	3.04761	6.2337	2.87154	0.548753	1.41947	1.77275	2.30389	1.21693	Defined peaks
chr5-125296446-125297051	2.95834	8.09756	2.46162	0.739229	1.66057	1.69156	1.97501	1.63934	Defined peaks
chr5-125299579-125299996	1.40149	4.6993	0.510203	0.268126	1.53314	0.938365	0.409346	0.97935	Defined peaks
chr5-125324957-125325390	2.69941	6.9561	2.70243	1.29109	1.75773	1.32078	1.44547	1.88632	Defined peaks
chr5-125352717-125353378	3.97868	8.78403	3.21868	1.3532	1.88835	1.95808	2.58241	2.5596	Defined peaks
chr5-125561614-125561977	2.01248	6.09816	2.05135	1.23205	1.34188	2.65343	3.60518	2.4108	Defined peaks
chr5-125609838-125610565	3.01456	6.53902	2.63383	1.69174	2.05193	1.4905	4.06982	3.61122	Defined peaks
chr5-125613525-125614813	3.68668	7.86075	1.56923	0.607654	2.08002	2.36031	1.10441	1.31359	Defined peaks
chr5-125616988-125617739	3.69642	7.24814	3.54119	1.19103	1.90528	1.72343	2.65176	1.70907	Defined peaks
chr5-125634543-125635264	3.39428	6.5431	0.885248	0.155074	2.5757	2.67183	0.868087	0.56642	Defined peaks
chr5-125726827-125728010	3.08761	6.93265	2.0682	0.945126	1.31246	0.992303	1.44292	1.77539	Defined peaks
chr5-125741374-125741609	0.777159	4.94149	0.452669	0.47578	0.77729	0.768507	0.484248	0.248261	Defined peaks
chr5-125772164-125772885	2.53304	7.29807	1.91804	0.310148	1.05561	1.33592	1.42051	0.971006	Defined peaks
chr5-125908321-125908924	1.81724	6.37917	2.11696	0.556261	0.908772	1.29784	2.45336	1.74153	Defined peaks
chr5-125939390-125939890	1.31495	4.57242	2.55306	0.223617	1.15687	0.902995	1.36558	1.9836	Defined peaks
chr5-125940977-125941601	1.81462	7.03682	1.36381	0.17918	1.26849	1.833	1.82369	1.40243	Defined peaks
chr5-126045590-126046152	3.57465	8.9754	1.89284	0.994737	2.81687	3.96333	0.911196	0.20762	Defined peaks
chr5-126074238-126074706	1.9512	6.04817	1.36381	1.43344	0.975765	1.222	0.972635	1.37127	Defined peaks
chr5-126258650-126259229	2.52342	5.95416	4.2257	1.54485	1.15676	1.40362	2.94814	1.51143	Defined peaks
chr5-126323628-126324082	1.12637	5.35543	2.34311	1.23137	0.938798	1.19339	1.62927	2.18459	Defined peaks
chr5-126324727-126325370	2.78351	5.92589	1.98527	0.347771	1.70448	1.91927	1.23886	1.72393	Defined peaks
chr5-126375295-126375713	0.524303	3.55945	2.54491	0.267484	0.873987	1.65621	1.90571	1.25615	Defined peaks
chr5-126609824-126610707	2.31651	4.8906	1.44567	0.75974	1.34463	2.21573	1.61096	0.991075	Defined peaks
chr5-126662600-126663079	2.89771	8.10632	1.99874	0.23342	2.03383	2.19936	2.13817	1.82697	Defined peaks
chr5-126668319-126668788	2.1028	6.42215	2.04136	0.238397	0.973685	1.86118	3.033	1.74153	Defined peaks
chr5-126708173-126708632	1.1141	6.72019	4.17166	0.730774	0.994898	1.18039	2.97512	3.05053	Defined peaks
chr5-126745061-126745463	2.36241	7.67306	4.76316	0.556261	1.2117	1.87188	3.82158	1.74153	Defined peaks
chr5-126811534-126811924	2.62241	7.44391	0.272762	0.860065	0.702551	1.54358	3.79328	3.14145	Defined peaks
chr5-126876802-126877127	2.023	6.25288	1.30926	0.688052	1.12408	1.38922	2.62611	3.59023	Defined peaks
chr5-126964518-126965063	2.34574	7.45756	4.48932	1.43607	1.17307	1.10458	2.29685	2.14096	Defined peaks
chr5-126977785-126978185	2.37422	8.07431	1.59566	1.3976	1.29386	1.20399	2.70271	2.1878	Defined peaks
chr5-127116069-127116458	1.87797	6.62345	1.64078	0.287425	1.17393	1.62493	2.4866	2.54962	Defined peaks
chr5-127234764-127235819	2.97751	5.36596	0.100832	0.317939	2.10654	1.85449	0.431463	0.221199	Defined peaks
chr5-127391023-127391697	2.43871	5.92254	2.99877	0.497663	1.12922	1.65237	2.1105	1.21184	Defined peaks
chr5-127403332-127403926	2.76716	7.14784	1.79086	0.941148	1.33256	2.0776	1.9158	2.65188	Defined peaks
chr5-127438483-127439957	5.55083	9.33076	0.577353	0.227561	2.60239	2.85887	0.810639	1.02909	Defined peaks
chr5-127505641-127506116	3.07591	7.02861	1.34371	0.706158	0.320462	0.887153	0.958301	0.859766	Defined peaks
chr5-127651753-127652455	1.97722	5.0143	2.72762	0.477814	0.477041	0.728914	2.51264	2.49322	Defined peaks
chr5-127658014-127658864	2.70725	6.40395	2.87845	0.920775	1.71918	2.69128	1.47268	1.23546	Defined peaks
chr5-127677232-127677947	1.99235	4.82162	4.46338	1.09463	1.49026	2.18908	2.78527	1.46873	Defined peaks
chr5-127886351-127886749	1.92728	6.01778	2.40552	0.561851	1.45335	1.89069	3.57407	2.19879	Defined peaks
chr5-128111490-128112897	3.47871	5.88053	1.96575	0.635726	2.29357	2.03233	1.65804	1.45128	Defined peaks
chr5-128353641-128353985	2.97308	8.5448	3.71084	0.975073	2.47799	2.44999	2.31566	2.03516	Defined peaks
chr5-128378527-128378976	1.95242	7.67808	2.84305	1.24508	1.35607	1.74298	2.53448	1.4293	Defined peaks
chr5-128404103-128404706	2.66528	5.77736	4.05751	0.927101	1.76706	1.29784	3.39696	2.03179	Defined peaks
chr5-128422054-128422552	3.15389	9.61878	4.6994	2.02063	2.13963	2.84075	1.94234	2.34302	Defined peaks
chr5-128488817-128489343	4.09707	10.3486	3.43805	0.63769	2.14149	1.77395	3.02885	2.55105	Defined peaks
chr5-128662768-128663303	3.68678	9.36054	3.18138	0.626963	1.65023	1.68784	3.29696	2.72623	Defined peaks
chr5-128706204-128707092	3.66087	6.57943	1.31774	0.251821	1.16564	1.89819	1.15336	1.31399	Defined peaks
chr5-128916391-128916788	2.02414	5.75871	3.21544	0.563266	0.690163	1.36473	2.29316	2.05738	Defined peaks
chr5-128959944-128960823	1.53752	6.44038	4.59879	2.03519	1.45466	1.60943	2.52454	2.65489	Defined peaks
chr5-129033788-129034239	2.4297	8.20728	2.3587	1.73539	1.14755	1.53503	2.39708	3.36336	Defined peaks
chr5-129331981-129332439	4.30661	8.79494	2.78718	1.22062	3.45651	2.89169	4.34819	2.54765	Defined peaks
chr5-129601999-129602771	5.34649	9.26029	0.137794	0.289659	2.68158	4.28884	0.221111	0.302286	Defined peaks
chr5-129634485-129635218	1.29562	4.40617	4.4989	0.457606	0.913732	0.821278	1.63013	1.35307	Defined peaks
chr5-130009405-130009926	3.01466	7.38318	0.408358	0.429207	1.0518	2.25316	0.655268	1.23177	Defined peaks
chr5-130014897-130015608	2.3118	7.14552	2.09463	0.471765	1.58428	2.37073	2.0807	1.64111	Defined peaks
chr5-130065271-130066680	2.56644	5.20255	0.679486	0.317412	1.94461	2.52078	1.00957	0.828123	Defined peaks
chr5-130081420-130081964	4.90153	11.2736	3.91093	2.26083	3.13393	5.03508	3.66079	1.93041	Defined peaks
chr5-130096912-130097423	2.93069	7.6697	1.24905	0.218803	1.78731	2.35615	2.44967	0.913367	Defined peaks
chr5-130266462-130267883	5.73216	8.91265	0.449165	0.236049	3.14937	3.70688	0.560583	0.574791	Defined peaks
chr5-130283769-130284162	0.743541	3.6012	1.89476	1.138	0.852119	1.30203	1.73738	2.07832	Defined peaks
chr5-130290220-130290645	5.41451	11.6125	2.2527	1.31539	1.71918	4.10774	3.07925	3.15729	Defined peaks
chr5-130347603-130347974	3.05208	8.41202	1.43366	1.20548	1.64118	3.083	3.68081	2.51607	Defined peaks
chr5-130358948-130359387	2.49611	7.19168	1.93854	0.509378	1.52566	1.57699	2.46261	2.12633	Defined peaks
chr5-130401759-130402283	0.906191	3.39344	2.23311	2.13375	0.987683	0.516982	1.84596	3.22881	Defined peaks
chr5-130509529-130509962	1.34971	4.27423	2.9481	0.258218	0.773401	0.556117	2.49673	1.0779	Defined peaks
chr5-130515211-130515775	2.13719	7.33502	2.82918	1.98242	1.40344	1.70779	3.53098	2.06884	Defined peaks
chr5-130566294-130566693	1.64781	7.36695	2.93271	1.12089	1.14451	1.5842	2.42427	2.04706	Defined peaks
chr5-130584932-130585420	2.02093	6.09775	3.48778	1.14558	1.49724	1.542	2.56513	1.55417	Defined peaks
chr5-130586049-130586698	2.70149	5.81519	0.655638	0.172278	0.750542	1.57688	1.66577	1.5282	Defined peaks
chr5-130595126-130595499	1.8606	7.39401	4.27791	2.09828	1.22428	0.72627	2.13562	1.56411	Defined peaks
chr5-130728726-130729163	1.75528	7.47372	2.67769	0.767563	1.46298	1.17093	3.2551	2.67008	Defined peaks
chr5-130730744-130731155	1.86632	7.94651	2.84708	0.81612	1.6296	1.83089	2.63037	1.4195	Defined peaks
chr5-130808770-130809222	2.2627	7.22569	4.23627	1.48418	0.942952	2.39733	4.65767	2.83962	Defined peaks
chr5-130812857-130813672	3.27169	6.32275	0.522097	0.411565	1.6436	2.65913	1.04722	1.00218	Defined peaks
chr5-130830280-130830823	1.21082	5.27962	1.56725	1.02954	0.672793	0.942352	2.51488	3.22328	Defined peaks
chr5-130833152-130833835	1.28351	5.89763	2.02475	1.14591	0.891475	1.14582	1.91608	2.05006	Defined peaks
chr5-130891468-130891786	0.804041	4.56466	1.33808	1.0548	0.861619	1.60911	1.78928	1.28424	Defined peaks
chr5-131106979-131107637	1.72085	5.95626	3.55669	0.679686	1.57309	1.78403	2.07535	1.41863	Defined peaks
chr5-132585836-132586227	2.42887	6.58957	2.99271	1.14382	1.09006	2.30945	3.05596	3.28263	Defined peaks
chr5-132919530-132920023	2.66725	6.69838	3.45241	1.58754	1.79082	1.95374	2.76994	2.84014	Defined peaks
chr5-133027590-133028065	4.38317	11.4597	2.91138	1.88309	2.94825	3.73872	3.35405	2.088	Defined peaks
chr5-133144363-133144803	3.07154	7.42276	1.69237	0.50822	1.17624	1.98385	1.93974	1.98891	Defined peaks
chr5-133391883-133392217	0.765524	4.56329	2.86646	1.67378	1.36724	1.26167	2.89606	2.44544	Defined peaks
chr5-134024646-134025224	1.1375	5.33662	2.57661	1.35408	1.31678	1.09359	2.06727	2.62435	Defined peaks
chr5-134074287-134074978	2.90732	9.08539	2.00131	0.809033	1.76231	2.00375	2.88201	1.60417	Defined peaks
chr5-134076156-134076700	1.54432	6.27053	2.73765	0.41106	1.00733	1.77058	2.71944	2.68113	Defined peaks
chr5-134078448-134078863	1.49626	9.26901	4.35763	0.538836	1.68725	1.88577	4.3874	2.95221	Defined peaks
chr5-134106062-134106573	1.42961	6.81751	3.12262	0.437606	1.01281	0.76575	1.00214	0.685025	Defined peaks
chr5-134117556-134117840	0.643071	4.08891	1.87284	0.787383	0.857574	1.4838	0.801396	1.23256	Defined peaks
chr5-134299919-134300323	2.35071	6.37753	1.57986	0.276753	1.58248	1.71361	0.563358	0.577637	Defined peaks
chr5-134475237-134475680	2.06131	6.38949	4.0822	2.52389	1.37444	1.08713	2.31193	1.18526	Defined peaks
chr5-134646406-134646911	2.89318	7.54525	1.68519	1.77122	1.14541	2.56296	2.70412	1.61738	Defined peaks
chr5-134791219-134791834	2.91024	7.96589	3.28645	1.09081	1.78208	1.41934	3.60824	2.65619	Defined peaks
chr5-134892626-134893368	3.39666	6.60245	2.86731	0.753426	1.60015	1.6632	1.61035	1.88705	Defined peaks
chr5-135060199-135060698	2.34238	5.81788	0.213181	0.224065	1.64726	2.29217	0.570132	1.05225	Defined peaks
chr5-135433633-135434495	2.41532	5.30443	1.72771	0.778249	1.44803	1.92052	1.98025	1.35363	Defined peaks
chr5-135454202-135454653	3.80653	9.41423	2.12283	0.247912	2.1601	3.67071	2.90173	2.97528	Defined peaks
chr5-135580847-135581503	1.28065	3.59571	1.62161	0.681758	0.27845	0.780027	2.34189	1.24509	Defined peaks
chr5-135588856-135589403	3.6059	7.56298	3.69501	0.817612	1.72534	2.42119	1.97639	1.38654	Defined peaks
chr5-135917546-135919112	4.38504	6.99827	0.679293	0.356987	2.02182	2.74858	0.690347	0.335295	Defined peaks
chr5-136142482-136143724	5.58778	8.82391	1.62735	0.360091	2.81888	3.12631	1.466	1.50316	Defined peaks
chr5-136167995-136168567	4.15073	9.19915	5.20728	0.977346	2.87407	3.15733	4.47633	3.46784	Defined peaks
chr5-136583245-136583688	3.79281	9.25657	4.32233	0.757167	1.99294	3.60111	2.82569	1.97544	Defined peaks
chr5-136623174-136623662	3.51792	7.585	0.217986	0.229116	4.24218	4.81104	0.34979	0.119552	Defined peaks
chr5-136677309-136677827	1.26926	6.58527	2.05362	0.647539	0.822807	2.2081	2.08703	1.46416	Defined peaks
chr5-136793730-136794322	4.13391	8.70447	0.898457	0.566597	2.46842	3.86417	1.24947	0.985495	Defined peaks
chr5-136820931-136821288	1.53472	5.0825	3.27773	0.626378	1.19388	2.27646	5.25958	3.75868	Defined peaks
chr5-136903029-136903410	0.86283	4.38135	1.95444	0.29346	0.958862	1.10603	1.94144	2.14377	Defined peaks
chr5-137120512-137121078	1.41976	4.61627	0.187946	0.592624	1.12954	0.691339	0.301586	0.206153	Defined peaks
chr5-137658476-137659210	2.737	6.13057	0.579713	0.60931	0.663627	1.76334	1.47287	0.635872	Defined peaks
chr5-139122305-139122644	2.15495	7.60036	3.13797	0.659636	1.25727	2.93007	1.00706	1.20469	Defined peaks
chr5-139496836-139497318	4.92577	10.2392	1.7656	0.463935	1.89485	2.49791	1.18048	1.8156	Defined peaks
chr5-139696894-139697461	1.22399	4.86414	1.50091	0.197193	1.18124	1.11481	1.60562	2.05789	Defined peaks
chr5-139809181-139809815	3.1687	6.63964	2.6846	0.705416	2.35292	3.03847	1.79493	1.38031	Defined peaks
chr5-140338737-140339411	4.44387	8.66845	2.84094	0.829439	2.57463	2.72417	3.03912	1.90432	Defined peaks
chr5-140462172-140462767	0.859446	5.36712	2.86057	1.50331	0.869825	0.455292	3.06012	3.13768	Defined peaks
chr5-140477421-140477756	1.19938	5.9579	4.76316	1.33503	1.90842	1.70716	3.56681	4.17967	Defined peaks
chr5-140537428-140537936	1.65376	4.71472	0.628213	0.220095	1.25851	1.00728	0.336019	0.344535	Defined peaks
chr5-140627501-140628211	2.82951	7.97337	1.79793	0.314953	1.37212	1.65337	2.24391	2.21861	Defined peaks
chr5-140752479-140753120	3.8179	9.39779	3.31911	0.697712	2.56469	3.05225	2.21916	1.54727	Defined peaks
chr5-140950072-140950466	1.11248	5.43415	1.88995	1.70267	0.695418	1.22233	3.0327	2.66534	Defined peaks
chr5-141169684-141170063	0.674631	3.54273	1.96475	2.36007	0.883595	1.19129	2.25195	3.5405	Defined peaks
chr5-141563926-141564800	2.34037	5.93745	0.730279	0.639636	1.63714	2.03191	1.04163	1.60205	Defined peaks
chr5-141587343-141587729	1.32479	5.07671	3.03148	1.15864	0.709831	0.467873	1.17926	2.26715	Defined peaks
chr5-142008460-142009066	2.10961	7.48536	2.98418	1.66052	1.10522	1.98679	3.56793	3.177	Defined peaks
chr5-142014304-142014791	2.92512	6.70639	1.3106	1.14793	1.06272	1.97781	2.9209	2.15635	Defined peaks
chr5-142111812-142112395	1.87958	7.71842	2.55452	0.958906	0.992167	1.96191	1.75675	2.70191	Defined peaks
chr5-142162509-142163027	2.89109	6.3751	1.64289	0.431693	1.0579	1.56891	2.63625	1.91468	Defined peaks
chr5-142220923-142221556	5.19333	9.86053	2.8569	1.0598	1.53903	1.47408	2.60675	2.76499	Defined peaks
chr5-142239946-142240711	4.20174	10.5309	2.08583	0.146155	1.35306	2.24273	1.93383	1.83032	Defined peaks
chr5-142566230-142566668	1.25091	5.63392	1.70009	1.27635	0.834079	0.962096	1.81869	2.13119	Defined peaks
chr5-142566883-142567451	1.60768	6.51669	5.05667	1.18107	0.589582	0.635912	3.10541	2.56784	Defined peaks
chr5-142572717-142573365	1.46557	4.81614	1.80579	0.690175	0.610757	0.836107	2.89764	2.25082	Defined peaks
chr5-142578176-142578674	3.66731	8.81722	1.92248	0.898059	1.8951	2.4781	2.51362	1.75727	Defined peaks
chr5-142844363-142844880	4.1684	9.82682	1.44031	0.216264	1.58991	2.91101	0.110056	0.902767	Defined peaks
chr5-142855675-142857031	2.23576	7.27922	2.90263	0.659636	1.05521	1.7536	1.46864	1.63493	Defined peaks
chr5-142940420-142941290	3.48471	6.38187	0.244546	0.385546	2.13457	2.62941	0.654013	0.469413	Defined peaks
chr5-143117634-143118012	0.966308	4.03212	3.9399	0.591579	0.966472	0.477775	1.05369	1.08039	Defined peaks
chr5-143149588-143150715	2.36595	6.85853	4.6251	0.992089	1.40469	1.84285	1.86803	1.76007	Defined peaks
chr5-143177365-143178135	2.37185	5.93821	1.93413	0.726028	1.93734	2.30635	1.99516	1.96997	Defined peaks
chr5-143183000-143183524	1.18502	4.91703	1.82709	0.213375	1.74297	1.60839	1.08586	1.22472	Defined peaks
chr5-143204799-143205421	3.52345	7.64287	1.71025	0.359512	2.20253	1.93568	2.28694	1.50074	Defined peaks
chr5-143336334-143337138	3.77077	8.75631	1.98465	0.695326	1.55249	1.68469	1.27386	1.81409	Defined peaks
chr5-143394073-143394658	5.18239	11.476	1.27289	1.14675	2.70612	3.24152	1.65348	1.09702	Defined peaks
chr5-143571673-143572033	1.42047	4.83854	1.77296	0.310579	1.09936	1.75582	2.52885	3.88942	Defined peaks
chr5-143629927-143630821	3.71802	7.06297	1.54687	0.125065	2.11132	3.43421	0.636456	1.1094	Defined peaks
chr5-144202326-144202911	3.18436	6.63748	3.09131	0.573376	2.2898	2.52118	2.33432	2.0943	Defined peaks
chr5-144474943-144475292	0.941943	5.7189	3.65767	1.28147	1.30848	0.948706	1.14124	1.003	Defined peaks
chr5-144606022-144606676	1.34042	5.99269	2.43985	1.36769	1.07066	1.3347	1.47903	2.05176	Defined peaks
chr5-144621617-144622033	1.05365	5.84463	3.06858	1.88139	1.17092	2.38773	2.46198	2.2439	Defined peaks
chr5-144661761-144662554	1.84244	4.6677	1.60975	0.845965	0.691034	0.948923	1.65029	0.809274	Defined peaks
chr5-145306974-145307263	1.1375	4.89714	11.4107	2.70816	0.948079	1.14567	2.75636	1.00936	Defined peaks
chr5-146382082-146382848	3.19487	6.49034	2.22198	0.583856	1.74873	2.59346	2.07986	1.82793	Defined peaks
chr5-146395868-146396208	1.07431	4.48276	1.2515	0.328848	1.07449	1.85911	3.68171	2.2307	Defined peaks
chr5-146406084-146406574	3.27993	7.92434	1.30258	0.456361	2.17456	3.37855	0.232241	0.357192	Defined peaks
chr5-146704049-146704784	3.03145	6.12223	2.3157	0.760601	1.98817	2.53903	1.85793	2.14315	Defined peaks
chr5-146893676-146894230	6.19763	11.2011	5.76051	1.81638	3.57193	4.40088	1.12977	0.737164	Defined peaks
chr5-146905641-146906224	3.00732	6.78474	0.182465	0.191781	2.24543	2.83961	0.195194	0.100071	Defined peaks
chr5-146922447-146923059	2.62608	7.29339	2.78111	0.913467	1.89031	2.60669	0.929725	0.953289	Defined peaks
chr5-146996796-146997249	3.62846	9.05223	1.6438	1.23409	1.47851	1.92692	2.26089	4.50761	Defined peaks
chr5-146998577-146999355	3.56814	6.67009	0.957123	0.862275	1.95655	2.78559	1.38957	1.94971	Defined peaks
chr5-147003271-147003731	1.58811	7.49448	4.39385	0.972247	2.31638	2.02847	2.22649	2.79024	Defined peaks
chr5-147121052-147121573	4.55704	9.19415	1.42925	0.64381	2.04517	2.65757	3.38555	2.46355	Defined peaks
chr5-147133042-147133471	1.53258	8.37439	4.46338	1.0425	1.2064	1.19277	3.44843	2.58388	Defined peaks
chr5-147147214-147147725	3.35958	8.37986	2.08175	0.656409	2.8597	2.23834	1.22483	0.799196	Defined peaks
chr5-147208433-147208994	4.29723	9.57358	2.65469	0.199302	2.11642	3.05827	1.01425	1.55993	Defined peaks
chr5-147258762-147259150	1.50625	5.51818	4.38669	2.01716	1.7262	2.32731	3.22624	3.90947	Defined peaks
chr5-147327630-147328198	4.11566	9.83893	1.87284	0.393691	2.35833	3.33854	1.50262	1.84884	Defined peaks
chr5-147394991-147395413	2.59667	7.3954	4.03326	0.529898	1.51498	2.49643	4.44946	3.45624	Defined peaks
chr5-147625586-147625879	1.12197	5.3257	0.726125	1.1448	0.935136	1.0273	0.970975	0.995585	Defined peaks
chr5-147653476-147653903	1.71084	8.83855	3.23865	0.523693	0.99816	1.6213	2.39856	1.36631	Defined peaks
chr5-147668511-147669037	2.49991	9.5207	2.42686	1.27538	1.79422	2.34619	1.83895	2.10739	Defined peaks
chr5-147692606-147693059	1.77391	6.00812	3.99209	1.72772	1.07528	1.19602	2.76331	2.70456	Defined peaks
chr5-147709521-147710239	2.64537	6.92423	1.62974	0.467166	1.44163	1.84456	1.58493	1.30008	Defined peaks
chr5-147773007-147773739	1.74648	5.65157	2.47051	1.06921	0.62385	1.31584	1.32143	1.91283	Defined peaks
chr5-147784117-147784569	2.42432	9.07226	3.53022	1.23682	1.07766	2.26415	2.01413	2.4524	Defined peaks
chr5-147791036-147791700	4.12573	7.6513	2.2429	1.1787	2.38416	2.7652	0.942606	1.49368	Defined peaks
chr5-147806417-147806747	0.332059	5.93821	2.9012	2.71051	0.461271	1.5506	2.06906	1.76792	Defined peaks
chr5-147813472-147814019	1.26874	6.30248	2.33369	1.22642	0.834841	1.04552	2.39247	2.77308	Defined peaks
chr5-147816374-147817026	4.08962	8.57134	1.79471	0.685941	1.86772	2.30827	1.30903	1.52117	Defined peaks
chr5-147817648-147818698	4.38317	10.8522	4.66034	1.49078	1.79764	3.06732	2.54691	1.66689	Defined peaks
chr5-147819898-147820582	3.25748	7.10926	1.08866	0.163463	2.0919	2.55233	1.24779	1.36471	Defined peaks
chr5-147821491-147822043	1.38959	4.60187	1.73441	0.405103	0.937583	1.63586	1.03078	1.37398	Defined peaks
[truncated: 3,458 more rows]

## Sheet: Fig2e
Signal	ChIP	Replicate	Peaks
-0.27452	HP1a	rep1	Defined peaks
[truncated: 48,041 more rows]
