# Supplementary material for: Cell-type differential targeting of SETDB1 prevents aberrant CTCF binding, chromatin looping, and cis-regulatory interactions
Source: Nat Commun. 2024 Jan 2;15:15. doi: 10.1038/s41467-023-44578-0 (PMC10762014; doi:10.1038/s41467-023-44578-0)
Supplement: Supplementary file 8 — Source data [file 41467_2023_44578_MOESM8_ESM.zip › Fig3.xlsx]

## Sheet: Fig3a
Repeats	Defined peaks	random peaks	all peaks	HYPGEOM_Define(cumulative=T)	HYPGEOM_Define(cumulative=F)	HYPGEOM_random(cumulative=T)	HYPGEOM_random(cumulative=F)
LINE|L1	503	329	7476	0.000265221	4.29421e-05	0.498246	0.0235864
SINE|Alu	629	467	10070	4.48575e-10	1.04724e-10	0.887147	0.0101055
SINE|B2	2649	1149	26149	1	2.12625e-67	0.446943	0.014454
SINE|B4	399	215	5696	0.0160369	0.00200492	0.00747069	0.0013283
ERV|ERV1	62	35	944	0.0960611	0.0201334	0.164195	0.038212
ERV|ERVK	244	159	3374	0.137421	0.0142152	0.820924	0.0227939
ERV|ERVL-MaLR	459	240	5099	0.999717	5.94707e-05	0.864247	0.0156374
ERV|ERVL	62	60	1411	2.19859e-07	1.02702e-07	0.417815	0.0507852
Other	1239	906	20505	2.57205e-27	7.53244e-28	0.535857	0.0156638
total	6246	3560	80724

## Sheet: Fig3b
Alu	Sample	Peaks		B2	Sample	Peaks		B4	Sample	Peaks
1.65822	Setdb1KO	Defined peaks		-1.3231	Setdb1KO	Defined peaks		-0.604751	Setdb1KO	Defined peaks
0.711478	Setdb1KO	Defined peaks		-0.213441	Setdb1KO	Defined peaks		0.235156	Setdb1KO	Defined peaks
0	Setdb1KO	Defined peaks		-0.787768	Setdb1KO	Defined peaks		-1.1036	Setdb1KO	Defined peaks
-1.76089	Setdb1KO	Defined peaks		1.62369	Setdb1KO	Defined peaks		1.50231	Setdb1KO	Defined peaks
-0.277177	Setdb1KO	Defined peaks		-0.2545	Setdb1KO	Defined peaks		-1.05965	Setdb1KO	Defined peaks
0.781467	Setdb1KO	Defined peaks		1.50352	Setdb1KO	Defined peaks		0	Setdb1KO	Defined peaks
0	Setdb1KO	Defined peaks		-1.53514	Setdb1KO	Defined peaks		0	Setdb1KO	Defined peaks
-0.867686	Setdb1KO	Defined peaks		2.33671	Setdb1KO	Defined peaks		-0.039269	Setdb1KO	Defined peaks
-0.688165	Setdb1KO	Defined peaks		-0.046937	Setdb1KO	Defined peaks		-0.173354	Setdb1KO	Defined peaks
0	Setdb1KO	Defined peaks		0.226817	Setdb1KO	Defined peaks		-0.242873	Setdb1KO	Defined peaks
-1.4921	Setdb1KO	Defined peaks		1.76275	Setdb1KO	Defined peaks		1.58011	Setdb1KO	Defined peaks
-1.08855	Setdb1KO	Defined peaks		0.25702	Setdb1KO	Defined peaks		0.24256	Setdb1KO	Defined peaks
0.288117	Setdb1KO	Defined peaks		-0.036554	Setdb1KO	Defined peaks		-0.907126	Setdb1KO	Defined peaks
0.18275	Setdb1KO	Defined peaks		0.198641	Setdb1KO	Defined peaks		0.522469	Setdb1KO	Defined peaks
-1.11646	Setdb1KO	Defined peaks		4.23517	Setdb1KO	Defined peaks		0.731526	Setdb1KO	Defined peaks
1.49781	Setdb1KO	Defined peaks		-2.15749	Setdb1KO	Defined peaks		-1.298	Setdb1KO	Defined peaks
-0.65007	Setdb1KO	Defined peaks		-0.038694	Setdb1KO	Defined peaks		-0.928222	Setdb1KO	Defined peaks
-3.87684	Setdb1KO	Defined peaks		1.44512	Setdb1KO	Defined peaks		-0.09854	Setdb1KO	Defined peaks
1.45733	Setdb1KO	Defined peaks		0.172872	Setdb1KO	Defined peaks		1.57777	Setdb1KO	Defined peaks
0.476125	Setdb1KO	Defined peaks		-0.07933	Setdb1KO	Defined peaks		-1.13234	Setdb1KO	Defined peaks
-1.5714	Setdb1KO	Defined peaks		0.930009	Setdb1KO	Defined peaks		-0.950323	Setdb1KO	Defined peaks
-1.09352	Setdb1KO	Defined peaks		-0.286502	Setdb1KO	Defined peaks		-1.91366	Setdb1KO	Defined peaks
-0.539372	Setdb1KO	Defined peaks		-0.389401	Setdb1KO	Defined peaks		-1.90065	Setdb1KO	Defined peaks
0.333138	Setdb1KO	Defined peaks		-0.581265	Setdb1KO	Defined peaks		2.11455	Setdb1KO	Defined peaks
0.775193	Setdb1KO	Defined peaks		-0.206806	Setdb1KO	Defined peaks		-0.950323	Setdb1KO	Defined peaks
-0.600204	Setdb1KO	Defined peaks		1.46293	Setdb1KO	Defined peaks		-3.99136	Setdb1KO	Defined peaks
-0.570194	Setdb1KO	Defined peaks		0.1227	Setdb1KO	Defined peaks		-2.0574	Setdb1KO	Defined peaks
-2.13823	Setdb1KO	Defined peaks		-0.039076	Setdb1KO	Defined peaks		-0.803629	Setdb1KO	Defined peaks
-1.02962	Setdb1KO	Defined peaks		0.342356	Setdb1KO	Defined peaks		4.0227	Setdb1KO	Defined peaks
0.49927	Setdb1KO	Defined peaks		-0.939143	Setdb1KO	Defined peaks		-0.29512	Setdb1KO	Defined peaks
2.38062	Setdb1KO	Defined peaks		0.49971	Setdb1KO	Defined peaks		1.1415	Setdb1KO	Defined peaks
-0.059196	Setdb1KO	Defined peaks		-0.586964	Setdb1KO	Defined peaks		-1.12963	Setdb1KO	Defined peaks
-1.53514	Setdb1KO	Defined peaks		1.14119	Setdb1KO	Defined peaks		-1.00285	Setdb1KO	Defined peaks
-2.95656	Setdb1KO	Defined peaks		-1.26043	Setdb1KO	Defined peaks		-2.45622	Setdb1KO	Defined peaks
2.15702	Setdb1KO	Defined peaks		0	Setdb1KO	Defined peaks		-1.34163	Setdb1KO	Defined peaks
-1.28753	Setdb1KO	Defined peaks		0.333138	Setdb1KO	Defined peaks		-0.311825	Setdb1KO	Defined peaks
-0.08813	Setdb1KO	Defined peaks		-0.26581	Setdb1KO	Defined peaks		0.46016	Setdb1KO	Defined peaks
-2.13279	Setdb1KO	Defined peaks		-1.33045	Setdb1KO	Defined peaks		-0.486751	Setdb1KO	Defined peaks
-1.08855	Setdb1KO	Defined peaks		0	Setdb1KO	Defined peaks		0.213208	Setdb1KO	Defined peaks
-0.398713	Setdb1KO	Defined peaks		-0.249197	Setdb1KO	Defined peaks		-3.32613	Setdb1KO	Defined peaks
-0.688165	Setdb1KO	Defined peaks		0.113981	Setdb1KO	Defined peaks		0.594172	Setdb1KO	Defined peaks
-2.37581	Setdb1KO	Defined peaks		-0.385638	Setdb1KO	Defined peaks		-0.033612	Setdb1KO	Defined peaks
-0.62856	Setdb1KO	Defined peaks		0.656314	Setdb1KO	Defined peaks		5.53038	Setdb1KO	Defined peaks
-1.14005	Setdb1KO	Defined peaks		-0.64058	Setdb1KO	Defined peaks		-0.539372	Setdb1KO	Defined peaks
3.99316	Setdb1KO	Defined peaks		-1.0287	Setdb1KO	Defined peaks		-0.965121	Setdb1KO	Defined peaks
1.00635	Setdb1KO	Defined peaks		2.79521	Setdb1KO	Defined peaks		-0.297862	Setdb1KO	Defined peaks
-0.295656	Setdb1KO	Defined peaks		1.0548	Setdb1KO	Defined peaks		0.910065	Setdb1KO	Defined peaks
-1.64028	Setdb1KO	Defined peaks		0.58148	Setdb1KO	Defined peaks		-0.773214	Setdb1KO	Defined peaks
-0.573586	Setdb1KO	Defined peaks		0.43218	Setdb1KO	Defined peaks		-1.07874	Setdb1KO	Defined peaks
-8.55291	Setdb1KO	Defined peaks		0.15157	Setdb1KO	Defined peaks		2.09507	Setdb1KO	Defined peaks
-0.63794	Setdb1KO	Defined peaks		-0.037954	Setdb1KO	Defined peaks		0.083795	Setdb1KO	Defined peaks
0.520977	Setdb1KO	Defined peaks		0.144	Setdb1KO	Defined peaks		-0.886968	Setdb1KO	Defined peaks
-0.543042	Setdb1KO	Defined peaks		-0.696167	Setdb1KO	Defined peaks		-0.373797	Setdb1KO	Defined peaks
0.22522	Setdb1KO	Defined peaks		0	Setdb1KO	Defined peaks		-0.738262	Setdb1KO	Defined peaks
0.16936	Setdb1KO	Defined peaks		0.511704	Setdb1KO	Defined peaks		-0.498919	Setdb1KO	Defined peaks
-0.570194	Setdb1KO	Defined peaks		0.118467	Setdb1KO	Defined peaks		-0.1004	Setdb1KO	Defined peaks
-2.07343	Setdb1KO	Defined peaks		0.66569	Setdb1KO	Defined peaks		4.59258	Setdb1KO	Defined peaks
-2.45622	Setdb1KO	Defined peaks		-0.415921	Setdb1KO	Defined peaks		0.701861	Setdb1KO	Defined peaks
-0.605238	Setdb1KO	Defined peaks		0.614332	Setdb1KO	Defined peaks		-1.4567	Setdb1KO	Defined peaks
-0.314779	Setdb1KO	Defined peaks		-0.899107	Setdb1KO	Defined peaks		-1.42548	Setdb1KO	Defined peaks
1.59742	Setdb1KO	Defined peaks		0.94062	Setdb1KO	Defined peaks		0.144059	Setdb1KO	Defined peaks
0.630656	Setdb1KO	Defined peaks		-0.044815	Setdb1KO	Defined peaks		-1.09854	Setdb1KO	Defined peaks
1.26131	Setdb1KO	Defined peaks		3.58743	Setdb1KO	Defined peaks		-0.849225	Setdb1KO	Defined peaks
-0.53162	Setdb1KO	Defined peaks		-0.41148	Setdb1KO	Defined peaks		-0.691019	Setdb1KO	Defined peaks
1.03526	Setdb1KO	Defined peaks		-0.07933	Setdb1KO	Defined peaks		1.09857	Setdb1KO	Defined peaks
3.36628	Setdb1KO	Defined peaks		-1.17393	Setdb1KO	Defined peaks		-0.939143	Setdb1KO	Defined peaks
0.1614	Setdb1KO	Defined peaks		1.33124	Setdb1KO	Defined peaks		0.235156	Setdb1KO	Defined peaks
0.711478	Setdb1KO	Defined peaks		0.492309	Setdb1KO	Defined peaks		-0.415766	Setdb1KO	Defined peaks
-1.16253	Setdb1KO	Defined peaks		-0.249197	Setdb1KO	Defined peaks		1.22063	Setdb1KO	Defined peaks
-0.880508	Setdb1KO	Defined peaks		-0.445475	Setdb1KO	Defined peaks		-0.670816	Setdb1KO	Defined peaks
-0.896934	Setdb1KO	Defined peaks		1.75792	Setdb1KO	Defined peaks		-1.85644	Setdb1KO	Defined peaks
1.87452	Setdb1KO	Defined peaks		0	Setdb1KO	Defined peaks		4.65868	Setdb1KO	Defined peaks
0.697151	Setdb1KO	Defined peaks		1.45572	Setdb1KO	Defined peaks		0.189238	Setdb1KO	Defined peaks
-0.643767	Setdb1KO	Defined peaks		0.289423	Setdb1KO	Defined peaks		-0.688165	Setdb1KO	Defined peaks
-1.947	Setdb1KO	Defined peaks		0.60112	Setdb1KO	Defined peaks		0.361938	Setdb1KO	Defined peaks
0	Setdb1KO	Defined peaks		-0.231139	Setdb1KO	Defined peaks		-0.947489	Setdb1KO	Defined peaks
7.7102	Setdb1KO	Defined peaks		0.15157	Setdb1KO	Defined peaks		-0.387419	Setdb1KO	Defined peaks
-0.067793	Setdb1KO	Defined peaks		-0.039076	Setdb1KO	Defined peaks		-0.837347	Setdb1KO	Defined peaks
-1.62912	Setdb1KO	Defined peaks		-0.041749	Setdb1KO	Defined peaks		0.15516	Setdb1KO	Defined peaks
0.747306	Setdb1KO	Defined peaks		0.989455	Setdb1KO	Defined peaks		3.01543	Setdb1KO	Defined peaks
1.12336	Setdb1KO	Defined peaks		0.669247	Setdb1KO	Defined peaks		-0.458777	Setdb1KO	Defined peaks
-1.17393	Setdb1KO	Defined peaks		-0.586964	Setdb1KO	Defined peaks		-0.045852	Setdb1KO	Defined peaks
0.226817	Setdb1KO	Defined peaks		1.05576	Setdb1KO	Defined peaks		-0.362851	Setdb1KO	Defined peaks
-0.055085	Setdb1KO	Defined peaks		1.11753	Setdb1KO	Defined peaks		0.866204	Setdb1KO	Defined peaks
-0.595725	Setdb1KO	Defined peaks		-0.62893	Setdb1KO	Defined peaks		0.310499	Setdb1KO	Defined peaks
-0.464111	Setdb1KO	Defined peaks		-0.335408	Setdb1KO	Defined peaks		1.07707	Setdb1KO	Defined peaks
-1.09352	Setdb1KO	Defined peaks		-0.511712	Setdb1KO	Defined peaks		2.63079	Setdb1KO	Defined peaks
-0.376739	Setdb1KO	Defined peaks		-0.211183	Setdb1KO	Defined peaks		5.28987	Setdb1KO	Defined peaks
-1.44614	Setdb1KO	Defined peaks		-1.20342	Setdb1KO	Defined peaks		0.2757	Setdb1KO	Defined peaks
1.1322	Setdb1KO	Defined peaks		0.167441	Setdb1KO	Defined peaks		-0.244868	Setdb1KO	Defined peaks
-0.618027	Setdb1KO	Defined peaks		0.351439	Setdb1KO	Defined peaks		-1.00285	Setdb1KO	Defined peaks
-0.643767	Setdb1KO	Defined peaks		-0.68641	Setdb1KO	Defined peaks		0.18499	Setdb1KO	Defined peaks
1.28168	Setdb1KO	Defined peaks		7.05471	Setdb1KO	Defined peaks		-0.532181	Setdb1KO	Defined peaks
2.6002	Setdb1KO	Defined peaks		1.05728	Setdb1KO	Defined peaks		0.13	Setdb1KO	Defined peaks
-1.1323	Setdb1KO	Defined peaks		-0.40937	Setdb1KO	Defined peaks		0	Setdb1KO	Defined peaks
0.21609	Setdb1KO	Defined peaks		1.93265	Setdb1KO	Defined peaks		1.08411	Setdb1KO	Defined peaks
1.14119	Setdb1KO	Defined peaks		-0.433843	Setdb1KO	Defined peaks		0.18358	Setdb1KO	Defined peaks
-2.02094	Setdb1KO	Defined peaks		-0.936242	Setdb1KO	Defined peaks		-1.90065	Setdb1KO	Defined peaks
-0.613703	Setdb1KO	Defined peaks		-1.10871	Setdb1KO	Defined peaks		-2.24233	Setdb1KO	Defined peaks
0	Setdb1KO	Defined peaks		0.390019	Setdb1KO	Defined peaks		0.921728	Setdb1KO	Defined peaks
0.653589	Setdb1KO	Defined peaks		1.40283	Setdb1KO	Defined peaks		-1.00622	Setdb1KO	Defined peaks
1.18137	Setdb1KO	Defined peaks		0.72265	Setdb1KO	Defined peaks		-1.33045	Setdb1KO	Defined peaks
0	Setdb1KO	Defined peaks		-0.516234	Setdb1KO	Defined peaks		-0.392178	Setdb1KO	Defined peaks
-0.403167	Setdb1KO	Defined peaks		1.72013	Setdb1KO	Defined peaks		0.41504	Setdb1KO	Defined peaks
-3.8626	Setdb1KO	Defined peaks		2.27617	Setdb1KO	Defined peaks		-1.47828	Setdb1KO	Defined peaks
-1.99568	Setdb1KO	Defined peaks		-0.219305	Setdb1KO	Defined peaks		-1.63824	Setdb1KO	Defined peaks
-1.15135	Setdb1KO	Defined peaks		0	Setdb1KO	Defined peaks		0.482516	Setdb1KO	Defined peaks
-1.0715	Setdb1KO	Defined peaks		0.768927	Setdb1KO	Defined peaks		0.40483	Setdb1KO	Defined peaks
-0.057899	Setdb1KO	Defined peaks		-0.98552	Setdb1KO	Defined peaks		-0.782619	Setdb1KO	Defined peaks
0.773062	Setdb1KO	Defined peaks		-2.85097	Setdb1KO	Defined peaks		-1.3066	Setdb1KO	Defined peaks
0.273344	Setdb1KO	Defined peaks		-0.778801	Setdb1KO	Defined peaks		-0.93891	Setdb1KO	Defined peaks
0.716	Setdb1KO	Defined peaks		-0.82296	Setdb1KO	Defined peaks		0.24601	Setdb1KO	Defined peaks
-1.90065	Setdb1KO	Defined peaks		-0.210071	Setdb1KO	Defined peaks		0.310499	Setdb1KO	Defined peaks
1.13215	Setdb1KO	Defined peaks		0.12333	Setdb1KO	Defined peaks		-0.700238	Setdb1KO	Defined peaks
-1.44614	Setdb1KO	Defined peaks		0.56107	Setdb1KO	Defined peaks		-0.350119	Setdb1KO	Defined peaks
1.81885	Setdb1KO	Defined peaks		-0.469571	Setdb1KO	Defined peaks		-1.76089	Setdb1KO	Defined peaks
1.52967	Setdb1KO	Defined peaks		-0.469304	Setdb1KO	Defined peaks		0	Setdb1KO	Defined peaks
-0.054331	Setdb1KO	Defined peaks		1.61481	Setdb1KO	Defined peaks		-0.052187	Setdb1KO	Defined peaks
-0.054706	Setdb1KO	Defined peaks		0.816987	Setdb1KO	Defined peaks		-0.052187	Setdb1KO	Defined peaks
1.20831	Setdb1KO	Defined peaks		0.785736	Setdb1KO	Defined peaks		0.555172	Setdb1KO	Defined peaks
-0.546761	Setdb1KO	Defined peaks		-0.039661	Setdb1KO	Defined peaks		-0.420143	Setdb1KO	Defined peaks
-2.85097	Setdb1KO	Defined peaks		0.176692	Setdb1KO	Defined peaks		9.31737	Setdb1KO	Defined peaks
1.4131	Setdb1KO	Defined peaks		-0.18309	Setdb1KO	Defined peaks		-0.07449	Setdb1KO	Defined peaks
0.81792	Setdb1KO	Defined peaks		-0.250502	Setdb1KO	Defined peaks		1.86568	Setdb1KO	Defined peaks
-0.359582	Setdb1KO	Defined peaks		2.35721	Setdb1KO	Defined peaks		0.758221	Setdb1KO	Defined peaks
0.96182	Setdb1KO	Defined peaks		1.30286	Setdb1KO	Defined peaks		-3.19308	Setdb1KO	Defined peaks
-0.277177	Setdb1KO	Defined peaks		0.752827	Setdb1KO	Defined peaks		0	Setdb1KO	Defined peaks
-0.633549	Setdb1KO	Defined peaks		1.05728	Setdb1KO	Defined peaks		-0.609367	Setdb1KO	Defined peaks
0.647698	Setdb1KO	Defined peaks		2.05255	Setdb1KO	Defined peaks		1.12336	Setdb1KO	Defined peaks
1.71686	Setdb1KO	Defined peaks		0.42291	Setdb1KO	Defined peaks		4.42739	Setdb1KO	Defined peaks
0	Setdb1KO	Defined peaks		-1.02187	Setdb1KO	Defined peaks		1.14883	Setdb1KO	Defined peaks
3.34177	Setdb1KO	Defined peaks		-0.845517	Setdb1KO	Defined peaks		-1.31583	Setdb1KO	Defined peaks
0	Setdb1KO	Defined peaks		-0.658108	Setdb1KO	Defined peaks		-1.46127	Setdb1KO	Defined peaks
-0.382763	Setdb1KO	Defined peaks		-0.69012	Setdb1KO	Defined peaks		0.54206	Setdb1KO	Defined peaks
1.71686	Setdb1KO	Defined peaks		0.542759	Setdb1KO	Defined peaks		-0.721314	Setdb1KO	Defined peaks
-0.806334	Setdb1KO	Defined peaks		1.20224	Setdb1KO	Defined peaks		0.355352	Setdb1KO	Defined peaks
0.726213	Setdb1KO	Defined peaks		0.74647	Setdb1KO	Defined peaks		0.210403	Setdb1KO	Defined peaks
0.43218	Setdb1KO	Defined peaks		-0.453563	Setdb1KO	Defined peaks		1.77518	Setdb1KO	Defined peaks
0	Setdb1KO	Defined peaks		1.10043	Setdb1KO	Defined peaks		2.61514	Setdb1KO	Defined peaks
1.01261	Setdb1KO	Defined peaks		-0.213441	Setdb1KO	Defined peaks		0.06743	Setdb1KO	Defined peaks
1.1409	Setdb1KO	Defined peaks		0.193826	Setdb1KO	Defined peaks		0.97405	Setdb1KO	Defined peaks
2.44397	Setdb1KO	Defined peaks		0.156006	Setdb1KO	Defined peaks		0	Setdb1KO	Defined peaks
-0.600204	Setdb1KO	Defined peaks		0	Setdb1KO	Defined peaks		-1.34843	Setdb1KO	Defined peaks
2.95511	Setdb1KO	Defined peaks		0.785736	Setdb1KO	Defined peaks		-1.16157	Setdb1KO	Defined peaks
1.07306	Setdb1KO	Defined peaks		0.546716	Setdb1KO	Defined peaks		2.23617	Setdb1KO	Defined peaks
-0.918513	Setdb1KO	Defined peaks		1.25627	Setdb1KO	Defined peaks		-0.38751	Setdb1KO	Defined peaks
-0.416053	Setdb1KO	Defined peaks		0.564545	Setdb1KO	Defined peaks		-0.743731	Setdb1KO	Defined peaks
0.860065	Setdb1KO	Defined peaks		-2.07883	Setdb1KO	Defined peaks		2.5296	Setdb1KO	Defined peaks
-0.518358	Setdb1KO	Defined peaks		0.543855	Setdb1KO	Defined peaks		-1.44266	Setdb1KO	Defined peaks
-1.69845	Setdb1KO	Defined peaks		-0.700238	Setdb1KO	Defined peaks		0.59225	Setdb1KO	Defined peaks
0	Setdb1KO	Defined peaks		0.408493	Setdb1KO	Defined peaks		0.476692	Setdb1KO	Defined peaks
-0.64529	Setdb1KO	Defined peaks		-0.228077	Setdb1KO	Defined peaks		-0.281081	Setdb1KO	Defined peaks
2.25582	Setdb1KO	Defined peaks		0	Setdb1KO	Defined peaks		0.697151	Setdb1KO	Defined peaks
-1.33938	Setdb1KO	Defined peaks		0.631686	Setdb1KO	Defined peaks		1.07306	Setdb1KO	Defined peaks
-0.068973	Setdb1KO	Defined peaks		0.833035	Setdb1KO	Defined peaks		0.945982	Setdb1KO	Defined peaks
1.01978	Setdb1KO	Defined peaks		0.52717	Setdb1KO	Defined peaks		-1.15452	Setdb1KO	Defined peaks
-0.433843	Setdb1KO	Defined peaks		-0.441034	Setdb1KO	Defined peaks		0	Setdb1KO	Defined peaks
0	Setdb1KO	Defined peaks		4.14105	Setdb1KO	Defined peaks		0.11238	Setdb1KO	Defined peaks
4.47234	Setdb1KO	Defined peaks		-0.07277	Setdb1KO	Defined peaks		2.11455	Setdb1KO	Defined peaks
-2.97862	Setdb1KO	Defined peaks		-0.574296	Setdb1KO	Defined peaks		-0.67388	Setdb1KO	Defined peaks
-1.15577	Setdb1KO	Defined peaks		0.932503	Setdb1KO	Defined peaks		2.25857	Setdb1KO	Defined peaks
6.98802	Setdb1KO	Defined peaks		-0.039661	Setdb1KO	Defined peaks		0.41002	Setdb1KO	Defined peaks
-0.831532	Setdb1KO	Defined peaks		1.46293	Setdb1KO	Defined peaks		1.14119	Setdb1KO	Defined peaks
1.04926	Setdb1KO	Defined peaks		-0.961772	Setdb1KO	Defined peaks		-1.58747	Setdb1KO	Defined peaks
1.45206	Setdb1KO	Defined peaks		1.93783	Setdb1KO	Defined peaks		0	Setdb1KO	Defined peaks
1.59792	Setdb1KO	Defined peaks		0.586869	Setdb1KO	Defined peaks		1.87452	Setdb1KO	Defined peaks
-0.578457	Setdb1KO	Defined peaks		-1.19145	Setdb1KO	Defined peaks		1.00552	Setdb1KO	Defined peaks
1.02148	Setdb1KO	Defined peaks		2.81279	Setdb1KO	Defined peaks		-0.046937	Setdb1KO	Defined peaks
0.831005	Setdb1KO	Defined peaks		-1.70247	Setdb1KO	Defined peaks		-0.835886	Setdb1KO	Defined peaks
0	Setdb1KO	Defined peaks		1.29586	Setdb1KO	Defined peaks		0.855889	Setdb1KO	Defined peaks
0.266511	Setdb1KO	Defined peaks		-0.26609	Setdb1KO	Defined peaks		-0.974601	Setdb1KO	Defined peaks
-1.12512	Setdb1KO	Defined peaks		-1.33045	Setdb1KO	Defined peaks		1.01528	Setdb1KO	Defined peaks
-0.07413	Setdb1KO	Defined peaks		0.576332	Setdb1KO	Defined peaks		-2.30271	Setdb1KO	Defined peaks
0.786944	Setdb1KO	Defined peaks		-0.654321	Setdb1KO	Defined peaks		-0.494796	Setdb1KO	Defined peaks
1.51092	Setdb1KO	Defined peaks		-0.422366	Setdb1KO	Defined peaks		0.109812	Setdb1KO	Defined peaks
0.83068	Setdb1KO	Defined peaks		1.29746	Setdb1KO	Defined peaks		-0.063458	Setdb1KO	Defined peaks
1.08204	Setdb1KO	Defined peaks		-1.26043	Setdb1KO	Defined peaks		0.236898	Setdb1KO	Defined peaks
0.44418	Setdb1KO	Defined peaks		-0.214589	Setdb1KO	Defined peaks		1.67401	Setdb1KO	Defined peaks
0	Setdb1KO	Defined peaks		-1.07295	Setdb1KO	Defined peaks		1.34709	Setdb1KO	Defined peaks
-0.12692	Setdb1KO	Defined peaks		0.347624	Setdb1KO	Defined peaks		-2.23119	Setdb1KO	Defined peaks
-0.682283	Setdb1KO	Defined peaks		1.59726	Setdb1KO	Defined peaks		-1.12117	Setdb1KO	Defined peaks
-1.07874	Setdb1KO	Defined peaks		4.13303	Setdb1KO	Defined peaks		0.155249	Setdb1KO	Defined peaks
-0.691019	Setdb1KO	Defined peaks		0.420437	Setdb1KO	Defined peaks		-0.61381	Setdb1KO	Defined peaks
0.336645	Setdb1KO	Defined peaks		-0.647247	Setdb1KO	Defined peaks		1.36832	Setdb1KO	Defined peaks
-1.43574	Setdb1KO	Defined peaks		0.350707	Setdb1KO	Defined peaks		1.11808	Setdb1KO	Defined peaks
-0.896934	Setdb1KO	Defined peaks		-0.973501	Setdb1KO	Defined peaks		-1.28753	Setdb1KO	Defined peaks
-0.475161	Setdb1KO	Defined peaks		1.759	Setdb1KO	Defined peaks		-0.483801	Setdb1KO	Defined peaks
-0.973501	Setdb1KO	Defined peaks		1.32434	Setdb1KO	Defined peaks		-0.635189	Setdb1KO	Defined peaks
-0.86891	Setdb1KO	Defined peaks		0.27601	Setdb1KO	Defined peaks		1.55039	Setdb1KO	Defined peaks
-1.17393	Setdb1KO	Defined peaks		1.12014	Setdb1KO	Defined peaks		0.71069	Setdb1KO	Defined peaks
-0.045327	Setdb1KO	Defined peaks		2.26924	Setdb1KO	Defined peaks		-0.062459	Setdb1KO	Defined peaks
-1.50051	Setdb1KO	Defined peaks		-0.623649	Setdb1KO	Defined peaks		1.34526	Setdb1KO	Defined peaks
0	Setdb1KO	Defined peaks		0	Setdb1KO	Defined peaks		0.45687	Setdb1KO	Defined peaks
-1.37633	Setdb1KO	Defined peaks		3.34006	Setdb1KO	Defined peaks		3.19497	Setdb1KO	Defined peaks
-0.798271	Setdb1KO	Defined peaks		-0.239229	Setdb1KO	Defined peaks		-0.47235	Setdb1KO	Defined peaks
-1.15691	Setdb1KO	Defined peaks		0.167441	Setdb1KO	Defined peaks		0.262141	Setdb1KO	Defined peaks
0.68045	Setdb1KO	Defined peaks		-0.10438	Setdb1KO	Defined peaks		0.947529	Setdb1KO	Defined peaks
-0.591312	Setdb1KO	Defined peaks		0.347624	Setdb1KO	Defined peaks		-1.37633	Setdb1KO	Defined peaks
2.06127	Setdb1KO	Defined peaks		-0.445962	Setdb1KO	Defined peaks		-0.469571	Setdb1KO	Defined peaks
-0.423415	Setdb1KO	Defined peaks		1.2329	Setdb1KO	Defined peaks		-0.43895	Setdb1KO	Defined peaks
-0.31428	Setdb1KO	Defined peaks		-0.232056	Setdb1KO	Defined peaks		-1.4921	Setdb1KO	Defined peaks
-0.676501	Setdb1KO	Defined peaks		-0.607821	Setdb1KO	Defined peaks		3.86955	Setdb1KO	Defined peaks
-0.586964	Setdb1KO	Defined peaks		0.166569	Setdb1KO	Defined peaks		-0.939143	Setdb1KO	Defined peaks
-3.07027	Setdb1KO	Defined peaks		0.12929	Setdb1KO	Defined peaks		-0.853766	Setdb1KO	Defined peaks
-0.562163	Setdb1KO	Defined peaks		-0.041531	Setdb1KO	Defined peaks		-0.591312	Setdb1KO	Defined peaks
-1.14039	Setdb1KO	Defined peaks		-0.27077	Setdb1KO	Defined peaks		-0.11332	Setdb1KO	Defined peaks
0	Setdb1KO	Defined peaks		-0.93192	Setdb1KO	Defined peaks		1.98598	Setdb1KO	Defined peaks
4.77151	Setdb1KO	Defined peaks		0	Setdb1KO	Defined peaks		0.981495	Setdb1KO	Defined peaks
0.711478	Setdb1KO	Defined peaks		0.798836	Setdb1KO	Defined peaks		-1.00622	Setdb1KO	Defined peaks
0	Setdb1KO	Defined peaks		2.23122	Setdb1KO	Defined peaks		-0.809059	Setdb1KO	Defined peaks
-0.700238	Setdb1KO	Defined peaks		-1.09053	Setdb1KO	Defined peaks		1.4131	Setdb1KO	Defined peaks
1.61143	Setdb1KO	Defined peaks		-0.038694	Setdb1KO	Defined peaks		-1.18262	Setdb1KO	Defined peaks
2.5908	Setdb1KO	Defined peaks		0.49971	Setdb1KO	Defined peaks		1.63397	Setdb1KO	Defined peaks
-1.10985	Setdb1KO	Defined peaks		2.8194	Setdb1KO	Defined peaks		4.03287	Setdb1KO	Defined peaks
0	Setdb1KO	Defined peaks		0.170113	Setdb1KO	Defined peaks		-0.864554	Setdb1KO	Defined peaks
-0.388989	Setdb1KO	Defined peaks		-0.941493	Setdb1KO	Defined peaks		3.28848	Setdb1KO	Defined peaks
0.343884	Setdb1KO	Defined peaks		0.835989	Setdb1KO	Defined peaks		-0.197592	Setdb1KO	Defined peaks
-0.92378	Setdb1KO	Defined peaks		-0.7943	Setdb1KO	Defined peaks		-0.775859	Setdb1KO	Defined peaks
-0.585061	Setdb1KO	Defined peaks		-0.253152	Setdb1KO	Defined peaks		0.88336	Setdb1KO	Defined peaks
-1.55004	Setdb1KO	Defined peaks		-0.426883	Setdb1KO	Defined peaks		0.760601	Setdb1KO	Defined peaks
-1.15691	Setdb1KO	Defined peaks		2.72361	Setdb1KO	Defined peaks		-0.834466	Setdb1KO	Defined peaks
0.23344	Setdb1KO	Defined peaks		2.0597	Setdb1KO	Defined peaks		2.22189	Setdb1KO	Defined peaks
-0.408943	Setdb1KO	Defined peaks		-0.038884	Setdb1KO	Defined peaks		-0.605238	Setdb1KO	Defined peaks
-0.304684	Setdb1KO	Defined peaks		0.998535	Setdb1KO	Defined peaks		0.290739	Setdb1KO	Defined peaks
-1.0999	Setdb1KO	Defined peaks		-0.867686	Setdb1KO	Defined peaks		-0.328507	Setdb1KO	Defined peaks
-1.30153	Setdb1KO	Defined peaks		0.74118	Setdb1KO	Defined peaks		-0.641182	Setdb1KO	Defined peaks
-2.12306	Setdb1KO	Defined peaks		-0.2255	Setdb1KO	Defined peaks		-0.49855	Setdb1KO	Defined peaks
2.06408	Setdb1KO	Defined peaks		0.339127	Setdb1KO	Defined peaks		0.30832	Setdb1KO	Defined peaks
-1.28753	Setdb1KO	Defined peaks		-1.06721	Setdb1KO	Defined peaks		-0.054331	Setdb1KO	Defined peaks
-0.760258	Setdb1KO	Defined peaks		0.172872	Setdb1KO	Defined peaks		2.14788	Setdb1KO	Defined peaks
-1.09352	Setdb1KO	Defined peaks		-0.257236	Setdb1KO	Defined peaks		1.33966	Setdb1KO	Defined peaks
0.711478	Setdb1KO	Defined peaks		1.22003	Setdb1KO	Defined peaks		-0.193004	Setdb1KO	Defined peaks
3.19453	Setdb1KO	Defined peaks		-0.216497	Setdb1KO	Defined peaks		-0.310104	Setdb1KO	Defined peaks
0.290739	Setdb1KO	Defined peaks		-0.47183	Setdb1KO	Defined peaks		0.65268	Setdb1KO	Defined peaks
1.21856	Setdb1KO	Defined peaks		0	Setdb1KO	Defined peaks		-0.06149	Setdb1KO	Defined peaks
-2.75266	Setdb1KO	Defined peaks		2.11202	Setdb1KO	Defined peaks		-0.839959	Setdb1KO	Defined peaks
0.48908	Setdb1KO	Defined peaks		0.308561	Setdb1KO	Defined peaks		-0.680345	Setdb1KO	Defined peaks
-0.53162	Setdb1KO	Defined peaks		0.171942	Setdb1KO	Defined peaks		-0.918513	Setdb1KO	Defined peaks
3.18334	Setdb1KO	Defined peaks		0.171023	Setdb1KO	Defined peaks		-0.1072	Setdb1KO	Defined peaks
-0.973501	Setdb1KO	Defined peaks		-1.15614	Setdb1KO	Defined peaks		1.5906	Setdb1KO	Defined peaks
-1.04349	Setdb1KO	Defined peaks		-0.07854	Setdb1KO	Defined peaks		-0.09332	Setdb1KO	Defined peaks
-0.050848	Setdb1KO	Defined peaks		-1.04272	Setdb1KO	Defined peaks		-0.16189	Setdb1KO	Defined peaks
-2.10071	Setdb1KO	Defined peaks		0.226817	Setdb1KO	Defined peaks		0.405766	Setdb1KO	Defined peaks
-1.08855	Setdb1KO	Defined peaks		0.729896	Setdb1KO	Defined peaks		0.244132	Setdb1KO	Defined peaks
-0.07777	Setdb1KO	Defined peaks		-0.240432	Setdb1KO	Defined peaks		-0.52006	Setdb1KO	Defined peaks
-2.1771	Setdb1KO	Defined peaks		-0.840285	Setdb1KO	Defined peaks		1.59742	Setdb1KO	Defined peaks
-1.09352	Setdb1KO	Defined peaks		2.68705	Setdb1KO	Defined peaks		0.280537	Setdb1KO	Defined peaks
0.984859	Setdb1KO	Defined peaks		0.343884	Setdb1KO	Defined peaks		2.70152	Setdb1KO	Defined peaks
-1.2671	Setdb1KO	Defined peaks		-0.558232	Setdb1KO	Defined peaks		1.8699	Setdb1KO	Defined peaks
-1.52052	Setdb1KO	Defined peaks		-1.07874	Setdb1KO	Defined peaks		-0.939143	Setdb1KO	Defined peaks
-0.809059	Setdb1KO	Defined peaks		0.164852	Setdb1KO	Defined peaks		-0.068973	Setdb1KO	Defined peaks
0.217559	Setdb1KO	Defined peaks		1.25293	Setdb1KO	Defined peaks		-1.31295	Setdb1KO	Defined peaks
-1.10106	Setdb1KO	Defined peaks		1.34601	Setdb1KO	Defined peaks		-0.029709	Setdb1KO	Defined peaks
-0.798271	Setdb1KO	Defined peaks		-0.950323	Setdb1KO	Defined peaks		-1.54704	Setdb1KO	Defined peaks
-0.914051	Setdb1KO	Defined peaks		-0.890928	Setdb1KO	Defined peaks		1.04006	Setdb1KO	Defined peaks
-3.28057	Setdb1KO	Defined peaks		-1.23444	Setdb1KO	Defined peaks		0.427945	Setdb1KO	Defined peaks
-0.86039	Setdb1KO	Defined peaks		1.28384	Setdb1KO	Defined peaks		-1.14039	Setdb1KO	Defined peaks
3.30493	Setdb1KO	Defined peaks		0.726028	Setdb1KO	Defined peaks		3.9328	Setdb1KO	Defined peaks
-0.362851	Setdb1KO	Defined peaks		-0.806334	Setdb1KO	Defined peaks		1.59753	Setdb1KO	Defined peaks
-0.273381	Setdb1KO	Defined peaks		0.164852	Setdb1KO	Defined peaks		-1.23955	Setdb1KO	Defined peaks
0.16033	Setdb1KO	Defined peaks		1.11252	Setdb1KO	Defined peaks		-0.34069	Setdb1KO	Defined peaks
-1.08608	Setdb1KO	Defined peaks		3.00012	Setdb1KO	Defined peaks		1.94754	Setdb1KO	Defined peaks
1.83703	Setdb1KO	Defined peaks		0.457604	Setdb1KO	Defined peaks		-0.034489	Setdb1KO	Defined peaks
0.217559	Setdb1KO	Defined peaks		0.167441	Setdb1KO	Defined peaks		-0.633549	Setdb1KO	Defined peaks
0.217559	Setdb1KO	Defined peaks		0.524629	Setdb1KO	Defined peaks		-0.420143	Setdb1KO	Defined peaks
2.3965	Setdb1KO	Defined peaks		0.600437	Setdb1KO	Defined peaks		-2.77177	Setdb1KO	Defined peaks
-0.676501	Setdb1KO	Defined peaks		-1.95655	Setdb1KO	Defined peaks		2.07053	Setdb1KO	Defined peaks
0	Setdb1KO	Defined peaks		0.345648	Setdb1KO	Defined peaks		-0.862996	Setdb1KO	Defined peaks
-0.539372	Setdb1KO	Defined peaks		1.14814	Setdb1KO	Defined peaks		-1.15076	Setdb1KO	Defined peaks
4.08762	Setdb1KO	Defined peaks		-2.75266	Setdb1KO	Defined peaks		9.31737	Setdb1KO	Defined peaks
-0.16877	Setdb1KO	Defined peaks		0.174761	Setdb1KO	Defined peaks		-1.40871	Setdb1KO	Defined peaks
0	Setdb1KO	Defined peaks		0.519377	Setdb1KO	Defined peaks		0.47733	Setdb1KO	Defined peaks
1.01839	Setdb1KO	Defined peaks		-0.039076	Setdb1KO	Defined peaks		-3.62851	Setdb1KO	Defined peaks
0.984859	Setdb1KO	Defined peaks		0.781467	Setdb1KO	Defined peaks		-0.08529	Setdb1KO	Defined peaks
0.798836	Setdb1KO	Defined peaks		2.01644	Setdb1KO	Defined peaks		-0.73914	Setdb1KO	Defined peaks
0.19712	Setdb1KO	Defined peaks		0.524629	Setdb1KO	Defined peaks		-0.048965	Setdb1KO	Defined peaks
-1.90065	Setdb1KO	Defined peaks		-0.452368	Setdb1KO	Defined peaks		-0.339333	Setdb1KO	Defined peaks
-1.12963	Setdb1KO	Defined peaks		2.63305	Setdb1KO	Defined peaks		-0.065286	Setdb1KO	Defined peaks
-0.601089	Setdb1KO	Defined peaks		-1.2095	Setdb1KO	Defined peaks		-2.14589	Setdb1KO	Defined peaks
-0.295656	Setdb1KO	Defined peaks		0.176692	Setdb1KO	Defined peaks		10.3432	Setdb1KO	Defined peaks
2.84839	Setdb1KO	Defined peaks		-0.10576	Setdb1KO	Defined peaks		-0.12794	Setdb1KO	Defined peaks
-1.64932	Setdb1KO	Defined peaks		0.887451	Setdb1KO	Defined peaks		-0.73914	Setdb1KO	Defined peaks
0	Setdb1KO	Defined peaks		-4.98919	Setdb1KO	Defined peaks		-1.31946	Setdb1KO	Defined peaks
-0.312716	Setdb1KO	Defined peaks		-1.1275	Setdb1KO	Defined peaks		-0.287148	Setdb1KO	Defined peaks
0.48827	Setdb1KO	Defined peaks		0.337534	Setdb1KO	Defined peaks		0.971548	Setdb1KO	Defined peaks
6.2341	Setdb1KO	Defined peaks		-0.232262	Setdb1KO	Defined peaks		-1.27384	Setdb1KO	Defined peaks
-0.06397	Setdb1KO	Defined peaks		1.83292	Setdb1KO	Defined peaks		-0.891923	Setdb1KO	Defined peaks
0.231749	Setdb1KO	Defined peaks		-1.26878	Setdb1KO	Defined peaks		-0.0835	Setdb1KO	Defined peaks
0.776447	Setdb1KO	Defined peaks		0	Setdb1KO	Defined peaks		-0.344213	Setdb1KO	Defined peaks
-0.535752	Setdb1KO	Defined peaks		-0.212306	Setdb1KO	Defined peaks		3.08955	Setdb1KO	Defined peaks
-0.867686	Setdb1KO	Defined peaks		-0.505235	Setdb1KO	Defined peaks		0.13609	Setdb1KO	Defined peaks
0	Setdb1KO	Defined peaks		0.171942	Setdb1KO	Defined peaks		0	Setdb1KO	Defined peaks
-2.30271	Setdb1KO	Defined peaks		-0.25182	Setdb1KO	Defined peaks		-1.30436	Setdb1KO	Defined peaks
-0.543042	Setdb1KO	Defined peaks		-0.61722	Setdb1KO	Defined peaks		-3.42116	Setdb1KO	Defined peaks
0.304582	Setdb1KO	Defined peaks		-1.27928	Setdb1KO	Defined peaks		-1.66306	Setdb1KO	Defined peaks
-1.30436	Setdb1KO	Defined peaks		1.36181	Setdb1KO	Defined peaks		0	Setdb1KO	Defined peaks
-0.601089	Setdb1KO	Defined peaks		0.768927	Setdb1KO	Defined peaks		-1.21688	Setdb1KO	Defined peaks
-1.71007	Setdb1KO	Defined peaks		0.55782	Setdb1KO	Defined peaks		0.15125	Setdb1KO	Defined peaks
1.26691	Setdb1KO	Defined peaks		0	Setdb1KO	Defined peaks		-1.20041	Setdb1KO	Defined peaks
1.18196	Setdb1KO	Defined peaks		1.49005	Setdb1KO	Defined peaks		0.980775	Setdb1KO	Defined peaks
-0.347074	Setdb1KO	Defined peaks		0.41534	Setdb1KO	Defined peaks		-0.501485	Setdb1KO	Defined peaks
-0.058326	Setdb1KO	Defined peaks		0.94864	Setdb1KO	Defined peaks		0.532554	Setdb1KO	Defined peaks
-0.849225	Setdb1KO	Defined peaks		1.03359	Setdb1KO	Defined peaks		-0.917553	Setdb1KO	Defined peaks
0.41002	Setdb1KO	Defined peaks		0.29646	Setdb1KO	Defined peaks		0.17554	Setdb1KO	Defined peaks
-0.05547	Setdb1KO	Defined peaks		-0.633549	Setdb1KO	Defined peaks		-0.478007	Setdb1KO	Defined peaks
-1.40048	Setdb1KO	Defined peaks		-0.827224	Setdb1KO	Defined peaks		-0.798271	Setdb1KO	Defined peaks
0.798836	Setdb1KO	Defined peaks		0.340225	Setdb1KO	Defined peaks		-1.51309	Setdb1KO	Defined peaks
-0.558232	Setdb1KO	Defined peaks		0.708323	Setdb1KO	Defined peaks		0.193826	Setdb1KO	Defined peaks
-0.825798	Setdb1KO	Defined peaks		0.788212	Setdb1KO	Defined peaks		-1.62912	Setdb1KO	Defined peaks
-0.950323	Setdb1KO	Defined peaks		0.0579	Setdb1KO	Defined peaks		-2.36775	Setdb1KO	Defined peaks
0.51583	Setdb1KO	Defined peaks		1.12938	Setdb1KO	Defined peaks		-0.051176	Setdb1KO	Defined peaks
0.41002	Setdb1KO	Defined peaks		38.3447	Setdb1KO	Defined peaks		0	Setdb1KO	Defined peaks
-1.16536	Setdb1KO	Defined peaks		-0.24946	Setdb1KO	Defined peaks		-0.551943	Setdb1KO	Defined peaks
-1.59654	Setdb1KO	Defined peaks		-0.767568	Setdb1KO	Defined peaks		-0.798271	Setdb1KO	Defined peaks
1.55169	Setdb1KO	Defined peaks		1.10043	Setdb1KO	Defined peaks		-1.08608	Setdb1KO	Defined peaks
0.978158	Setdb1KO	Defined peaks		-0.242873	Setdb1KO	Defined peaks		-1.30864	Setdb1KO	Defined peaks
-1.2517	Setdb1KO	Defined peaks		1.97876	Setdb1KO	Defined peaks		2.91524	Setdb1KO	Defined peaks
2.55598	Setdb1KO	Defined peaks		1.61481	Setdb1KO	Defined peaks		0.584511	Setdb1KO	Defined peaks
-1.95655	Setdb1KO	Defined peaks		-1.16573	Setdb1KO	Defined peaks		-0.329864	Setdb1KO	Defined peaks
-0.535752	Setdb1KO	Defined peaks		0.934955	Setdb1KO	Defined peaks		-1.30558	Setdb1KO	Defined peaks
0	Setdb1KO	Defined peaks		1.43452	Setdb1KO	Defined peaks		-0.06449	Setdb1KO	Defined peaks
0.81792	Setdb1KO	Defined peaks		1.93043	Setdb1KO	Defined peaks		-0.782619	Setdb1KO	Defined peaks
-0.346704	Setdb1KO	Defined peaks		-0.431498	Setdb1KO	Defined peaks		-0.333686	Setdb1KO	Defined peaks
1.34383	Setdb1KO	Defined peaks		0.140887	Setdb1KO	Defined peaks		-0.061971	Setdb1KO	Defined peaks
-2.2646	Setdb1KO	Defined peaks		0.653589	Setdb1KO	Defined peaks		-0.595725	Setdb1KO	Defined peaks
-1.23444	Setdb1KO	Defined peaks		0.58503	Setdb1KO	Defined peaks		-0.420143	Setdb1KO	Defined peaks
-1.54504	Setdb1KO	Defined peaks		0.570594	Setdb1KO	Defined peaks		-0.675075	Setdb1KO	Defined peaks
0	Setdb1KO	Defined peaks		-1.06324	Setdb1KO	Defined peaks		-0.867686	Setdb1KO	Defined peaks
-0.06449	Setdb1KO	Defined peaks		1.96773	Setdb1KO	Defined peaks		-0.93192	Setdb1KO	Defined peaks
0.520977	Setdb1KO	Defined peaks		-0.045852	Setdb1KO	Defined peaks		-0.275266	Setdb1KO	Defined peaks
-0.659845	Setdb1KO	Defined peaks		-0.240432	Setdb1KO	Defined peaks		1.52759	Setdb1KO	Defined peaks
-0.14967	Setdb1KO	Defined peaks		0.351439	Setdb1KO	Defined peaks		0.247917	Setdb1KO	Defined peaks
-1.33045	Setdb1KO	Defined peaks		0.74118	Setdb1KO	Defined peaks		1.59766	Setdb1KO	Defined peaks
-0.596999	Setdb1KO	Defined peaks		0.07862	Setdb1KO	Defined peaks		-0.532181	Setdb1KO	Defined peaks
0.217559	Setdb1KO	Defined peaks		3.73688	Setdb1KO	Defined peaks		0.116174	Setdb1KO	Defined peaks
6.21158	Setdb1KO	Defined peaks		-0.40937	Setdb1KO	Defined peaks		-0.52006	Setdb1KO	Defined peaks
-0.05666	Setdb1KO	Defined peaks		0.66628	Setdb1KO	Defined peaks		0	Setdb1KO	Defined peaks
0.49927	Setdb1KO	Defined peaks		-1.03942	Setdb1KO	Defined peaks		-1.25065	Setdb1KO	Defined peaks
0.45044	Setdb1KO	Defined peaks		-0.27209	Setdb1KO	Defined peaks		0.251821	Setdb1KO	Defined peaks
-1.76609	Setdb1KO	Defined peaks		-0.504363	Setdb1KO	Defined peaks		-0.732359	Setdb1KO	Defined peaks
1.22063	Setdb1KO	Defined peaks		0.787383	Setdb1KO	Defined peaks		-0.440999	Setdb1KO	Defined peaks
0.16249	Setdb1KO	Defined peaks		1.08932	Setdb1KO	Defined peaks		3.18334	Setdb1KO	Defined peaks
-1.07874	Setdb1KO	Defined peaks		1.53785	Setdb1KO	Defined peaks		-0.058112	Setdb1KO	Defined peaks
-0.609367	Setdb1KO	Defined peaks		5.32421	Setdb1KO	Defined peaks		0.83285	Setdb1KO	Defined peaks
1.01261	Setdb1KO	Defined peaks		1.21171	Setdb1KO	Defined peaks		-2.21742	Setdb1KO	Defined peaks
-2.12872	Setdb1KO	Defined peaks		-0.383784	Setdb1KO	Defined peaks		-0.223579	Setdb1KO	Defined peaks
-1.79791	Setdb1KO	Defined peaks		-0.600204	Setdb1KO	Defined peaks		-0.845626	Setdb1KO	Defined peaks
1.99658	Setdb1KO	Defined peaks		-0.803629	Setdb1KO	Defined peaks		1.5859	Setdb1KO	Defined peaks
0	Setdb1KO	Defined peaks		1.30718	Setdb1KO	Defined peaks		2.16122	Setdb1KO	Defined peaks
-0.849225	Setdb1KO	Defined peaks		-1.44764	Setdb1KO	Defined peaks		-2.52617	Setdb1KO	Defined peaks
-0.935474	Setdb1KO	Defined peaks		0.561493	Setdb1KO	Defined peaks		-2.0295	Setdb1KO	Defined peaks
-0.840285	Setdb1KO	Defined peaks		-1.17393	Setdb1KO	Defined peaks		3.38328	Setdb1KO	Defined peaks
-1.47828	Setdb1KO	Defined peaks		0.11238	Setdb1KO	Defined peaks		1.99708	Setdb1KO	Defined peaks
-1.36069	Setdb1KO	Defined peaks		-0.448467	Setdb1KO	Defined peaks		-1.31583	Setdb1KO	Defined peaks
-1.75059	Setdb1KO	Defined peaks		0.865866	Setdb1KO	Defined peaks		-1.1442	Setdb1KO	Defined peaks
-0.935474	Setdb1KO	Defined peaks		-0.638368	Setdb1KO	Defined peaks		-0.232262	Setdb1KO	Defined peaks
1.46724	Setdb1KO	Defined peaks		1.12336	Setdb1KO	Defined peaks		5.71958	Setdb1KO	Defined peaks
3.14023	Setdb1KO	Defined peaks		4.94036	Setdb1KO	Defined peaks		0.904333	Setdb1KO	Defined peaks
-1.90065	Setdb1KO	Defined peaks		-0.614055	Setdb1KO	Defined peaks		-0.407281	Setdb1KO	Defined peaks
-1.02342	Setdb1KO	Defined peaks		2.74671	Setdb1KO	Defined peaks		1.07397	Setdb1KO	Defined peaks
1.33139	Setdb1KO	Defined peaks		2.15344	Setdb1KO	Defined peaks		-1.56015	Setdb1KO	Defined peaks
-1.10871	Setdb1KO	Defined peaks		-0.214589	Setdb1KO	Defined peaks		0.113981	Setdb1KO	Defined peaks
0.21609	Setdb1KO	Defined peaks		1.33105	Setdb1KO	Defined peaks		-0.90297	Setdb1KO	Defined peaks
1.42431	Setdb1KO	Defined peaks		0.115619	Setdb1KO	Defined peaks		-0.59808	Setdb1KO	Defined peaks
0.63963	Setdb1KO	Defined peaks		3.81712	Setdb1KO	Defined peaks		-0.966458	Setdb1KO	Defined peaks
0.952254	Setdb1KO	Defined peaks		2.50682	Setdb1KO	Defined peaks		-0.07345	Setdb1KO	Defined peaks
-1.37633	Setdb1KO	Defined peaks		-0.46006	Setdb1KO	Defined peaks		-1.22326	Setdb1KO	Defined peaks
-0.867686	Setdb1KO	Defined peaks		-0.212306	Setdb1KO	Defined peaks		-1.35621	Setdb1KO	Defined peaks
0.1614	Setdb1KO	Defined peaks		0	Setdb1KO	Defined peaks		-0.569862	Setdb1KO	Defined peaks
-0.08813	Setdb1KO	Defined peaks		1.98598	Setdb1KO	Defined peaks		-0.914051	Setdb1KO	Defined peaks
2.34494	Setdb1KO	Defined peaks		0.156771	Setdb1KO	Defined peaks		-0.8057	Setdb1KO	Defined peaks
-0.586964	Setdb1KO	Defined peaks		0.66569	Setdb1KO	Defined peaks		-0.28752	Setdb1KO	Defined peaks
-0.67388	Setdb1KO	Defined peaks		-2.25926	Setdb1KO	Defined peaks		-1.20639	Setdb1KO	Defined peaks
-0.376543	Setdb1KO	Defined peaks		-1.42548	Setdb1KO	Defined peaks		1.95161	Setdb1KO	Defined peaks
-0.09332	Setdb1KO	Defined peaks		-1.5886	Setdb1KO	Defined peaks		-3.65664	Setdb1KO	Defined peaks
-1.09352	Setdb1KO	Defined peaks		-0.220488	Setdb1KO	Defined peaks		1.47671	Setdb1KO	Defined peaks
0.933702	Setdb1KO	Defined peaks		-0.704357	Setdb1KO	Defined peaks		2.05414	Setdb1KO	Defined peaks
1.42296	Setdb1KO	Defined peaks		1.55681	Setdb1KO	Defined peaks		-1.59654	Setdb1KO	Defined peaks
-0.562163	Setdb1KO	Defined peaks		0.764838	Setdb1KO	Defined peaks		-0.5376	Setdb1KO	Defined peaks
0.741969	Setdb1KO	Defined peaks		1.28441	Setdb1KO	Defined peaks		0	Setdb1KO	Defined peaks
-0.601089	Setdb1KO	Defined peaks		2.43905	Setdb1KO	Defined peaks		-1.12433	Setdb1KO	Defined peaks
-1.15473	Setdb1KO	Defined peaks		-0.40937	Setdb1KO	Defined peaks		0.145369	Setdb1KO	Defined peaks
-0.07701	Setdb1KO	Defined peaks		2.58272	Setdb1KO	Defined peaks		-1.40048	Setdb1KO	Defined peaks
0.217559	Setdb1KO	Defined peaks		-0.448467	Setdb1KO	Defined peaks		1.7513	Setdb1KO	Defined peaks
1.18945	Setdb1KO	Defined peaks		-0.469304	Setdb1KO	Defined peaks		-1.34843	Setdb1KO	Defined peaks
0.604158	Setdb1KO	Defined peaks		1.40439	Setdb1KO	Defined peaks		1.50226	Setdb1KO	Defined peaks
-0.275266	Setdb1KO	Defined peaks		-1.03225	Setdb1KO	Defined peaks		-0.066102	Setdb1KO	Defined peaks
-1.09854	Setdb1KO	Defined peaks		-0.378328	Setdb1KO	Defined peaks		-1.11257	Setdb1KO	Defined peaks
-0.725701	Setdb1KO	Defined peaks		-0.73914	Setdb1KO	Defined peaks		-1.36692	Setdb1KO	Defined peaks
1.55681	Setdb1KO	Defined peaks		-0.58268	Setdb1KO	Defined peaks		-0.191677	Setdb1KO	Defined peaks
-0.269686	Setdb1KO	Defined peaks		0.585384	Setdb1KO	Defined peaks		2.16609	Setdb1KO	Defined peaks
1.08204	Setdb1KO	Defined peaks		2.96997	Setdb1KO	Defined peaks		0.177674	Setdb1KO	Defined peaks
0.48827	Setdb1KO	Defined peaks		-0.849225	Setdb1KO	Defined peaks		0.184863	Setdb1KO	Defined peaks
-0.419705	Setdb1KO	Defined peaks		0.07531	Setdb1KO	Defined peaks		-0.552437	Setdb1KO	Defined peaks
-0.05666	Setdb1KO	Defined peaks		-0.420143	Setdb1KO	Defined peaks		1.13526	Setdb1KO	Defined peaks
1.07306	Setdb1KO	Defined peaks		0.368691	Setdb1KO	Defined peaks		-1.61267	Setdb1KO	Defined peaks
1.23782	Setdb1KO	Defined peaks		-1.17393	Setdb1KO	Defined peaks		-0.07893	Setdb1KO	Defined peaks
-0.271521	Setdb1KO	Defined peaks		-1.28065	Setdb1KO	Defined peaks		-4.12899	Setdb1KO	Defined peaks
1.48148	Setdb1KO	Defined peaks		0	Setdb1KO	Defined peaks		-0.255856	Setdb1KO	Defined peaks
-1.53514	Setdb1KO	Defined peaks		1.05728	Setdb1KO	Defined peaks		0	WT	Defined peaks
-1.3669	Setdb1KO	Defined peaks		-0.486751	Setdb1KO	Defined peaks		2.7039	WT	Defined peaks
0.847033	Setdb1KO	Defined peaks		0.13361	Setdb1KO	Defined peaks		-0.617174	WT	Defined peaks
-0.614055	Setdb1KO	Defined peaks		0.399416	Setdb1KO	Defined peaks		-0.65082	WT	Defined peaks
-0.304684	Setdb1KO	Defined peaks		-0.04507	Setdb1KO	Defined peaks		0.430062	WT	Defined peaks
-1.70082	Setdb1KO	Defined peaks		-0.448467	Setdb1KO	Defined peaks		0	WT	Defined peaks
-3.54787	Setdb1KO	Defined peaks		-0.226757	Setdb1KO	Defined peaks		0.733637	WT	Defined peaks
-1.66306	Setdb1KO	Defined peaks		1.61262	Setdb1KO	Defined peaks		0.4357	WT	Defined peaks
0	Setdb1KO	Defined peaks		-0.047499	Setdb1KO	Defined peaks		0.63776	WT	Defined peaks
-1.44266	Setdb1KO	Defined peaks		0.668791	Setdb1KO	Defined peaks		2.85339	WT	Defined peaks
-0.329864	Setdb1KO	Defined peaks		0.380396	Setdb1KO	Defined peaks		12.2239	WT	Defined peaks
-0.373797	Setdb1KO	Defined peaks		-0.380129	Setdb1KO	Defined peaks		7.99926	WT	Defined peaks
0.355352	Setdb1KO	Defined peaks		-0.08053	Setdb1KO	Defined peaks		-1.31319	WT	Defined peaks
0.858478	Setdb1KO	Defined peaks		-0.633549	Setdb1KO	Defined peaks		0.90836	WT	Defined peaks
2.71547	Setdb1KO	Defined peaks		-1.4514	Setdb1KO	Defined peaks		1.0267	WT	Defined peaks
0	Setdb1KO	Defined peaks		-1.12963	Setdb1KO	Defined peaks		-1.87903	WT	Defined peaks
1.19174	Setdb1KO	Defined peaks		0.898681	Setdb1KO	Defined peaks		1.80203	WT	Defined peaks
-1.40048	Setdb1KO	Defined peaks		-0.042418	Setdb1KO	Defined peaks		3.54845	WT	Defined peaks
-1.10871	Setdb1KO	Defined peaks		0.352425	Setdb1KO	Defined peaks		-0.713336	WT	Defined peaks
-1.2095	Setdb1KO	Defined peaks		-0.964096	Setdb1KO	Defined peaks		1.37549	WT	Defined peaks
-1.91366	Setdb1KO	Defined peaks		-0.964096	Setdb1KO	Defined peaks		0.31281	WT	Defined peaks
-1.67469	Setdb1KO	Defined peaks		-0.445962	Setdb1KO	Defined peaks		-0.91731	WT	Defined peaks
1.49352	Setdb1KO	Defined peaks		0.361369	Setdb1KO	Defined peaks		0	WT	Defined peaks
-0.285097	Setdb1KO	Defined peaks		2.2818	Setdb1KO	Defined peaks		3.12875	WT	Defined peaks
-1.34843	Setdb1KO	Defined peaks		-0.430193	Setdb1KO	Defined peaks		-4.12716	WT	Defined peaks
-0.07211	Setdb1KO	Defined peaks		-0.048965	Setdb1KO	Defined peaks		-2.88901	WT	Defined peaks
3.78861	Setdb1KO	Defined peaks		1.1907	Setdb1KO	Defined peaks		-2.97836	WT	Defined peaks
0.799048	Setdb1KO	Defined peaks		-0.037067	Setdb1KO	Defined peaks		0.59068	WT	Defined peaks
3.52143	Setdb1KO	Defined peaks		-0.596601	Setdb1KO	Defined peaks		17.0155	WT	Defined peaks
2.45733	Setdb1KO	Defined peaks		0.13982	Setdb1KO	Defined peaks		1.33422	WT	Defined peaks
-0.543042	Setdb1KO	Defined peaks		1.44512	Setdb1KO	Defined peaks		-0.83678	WT	Defined peaks
0.452168	Setdb1KO	Defined peaks		1.44152	Setdb1KO	Defined peaks		-0.545097	WT	Defined peaks
1.40232	Setdb1KO	Defined peaks		3.20412	Setdb1KO	Defined peaks		-1.74212	WT	Defined peaks
0.290739	Setdb1KO	Defined peaks		-0.623649	Setdb1KO	Defined peaks		-1.91914	WT	Defined peaks
-1.62705	Setdb1KO	Defined peaks		-0.04507	Setdb1KO	Defined peaks		-0.15434	WT	Defined peaks
-1.61812	Setdb1KO	Defined peaks		3.31582	Setdb1KO	Defined peaks		1.06725	WT	Defined peaks
-0.297862	Setdb1KO	Defined peaks		0.36128	Setdb1KO	Defined peaks		5.99031	WT	Defined peaks
-0.546761	Setdb1KO	Defined peaks		-0.244868	Setdb1KO	Defined peaks		-0.46431	WT	Defined peaks
2.06651	Setdb1KO	Defined peaks		8.44319	Setdb1KO	Defined peaks		-0.446418	WT	Defined peaks
0	Setdb1KO	Defined peaks		1.50828	Setdb1KO	Defined peaks		0	WT	Defined peaks
1.4131	Setdb1KO	Defined peaks		1.84902	Setdb1KO	Defined peaks		-0.075893	WT	Defined peaks
-0.892813	Setdb1KO	Defined peaks		2.46798	Setdb1KO	Defined peaks		0.372924	WT	Defined peaks
-0.981481	Setdb1KO	Defined peaks		0.795343	Setdb1KO	Defined peaks		24.5486	WT	Defined peaks
-1.99568	Setdb1KO	Defined peaks		0.338429	Setdb1KO	Defined peaks		-1.95204	WT	Defined peaks
0	Setdb1KO	Defined peaks		-0.045588	Setdb1KO	Defined peaks		-1.11769	WT	Defined peaks
-1.08855	Setdb1KO	Defined peaks		0.79953	Setdb1KO	Defined peaks		-0.930919	WT	Defined peaks
-1.08608	Setdb1KO	Defined peaks		0.519377	Setdb1KO	Defined peaks		0.980852	WT	Defined peaks
-0.356371	Setdb1KO	Defined peaks		-0.518358	Setdb1KO	Defined peaks		-0.080905	WT	Defined peaks
0.48457	Setdb1KO	Defined peaks		0.20633	Setdb1KO	Defined peaks		0.958354	WT	Defined peaks
-1.54704	Setdb1KO	Defined peaks		0.42642	Setdb1KO	Defined peaks		2.61584	WT	Defined peaks
-0.675075	Setdb1KO	Defined peaks		-0.965651	Setdb1KO	Defined peaks		-1.40927	WT	Defined peaks
1.49781	Setdb1KO	Defined peaks		0.600437	Setdb1KO	Defined peaks		-0.068024	WT	Defined peaks
-1.85644	Setdb1KO	Defined peaks		0.509196	Setdb1KO	Defined peaks		-1.16439	WT	Defined peaks
0.517229	Setdb1KO	Defined peaks		0	Setdb1KO	Defined peaks		-0.509077	WT	Defined peaks
0	Setdb1KO	Defined peaks		2.74376	Setdb1KO	Defined peaks		0	WT	Defined peaks
0.285547	Setdb1KO	Defined peaks		1.51241	Setdb1KO	Defined peaks		7.3479	WT	Defined peaks
0.228437	Setdb1KO	Defined peaks		0.643871	Setdb1KO	Defined peaks		7.86351	WT	Defined peaks
0.205008	Setdb1KO	Defined peaks		0.386531	Setdb1KO	Defined peaks		4.84522	WT	Defined peaks
1.48237	Setdb1KO	Defined peaks		-0.850695	Setdb1KO	Defined peaks		-2.10877	WT	Defined peaks
0.343884	Setdb1KO	Defined peaks		-0.429178	Setdb1KO	Defined peaks		-1.03179	WT	Defined peaks
-0.543042	Setdb1KO	Defined peaks		-0.813531	Setdb1KO	Defined peaks		-0.561913	WT	Defined peaks
3.63679	Setdb1KO	Defined peaks		1.98693	Setdb1KO	Defined peaks		-0.614341	WT	Defined peaks
-2.08245	Setdb1KO	Defined peaks		-0.432313	Setdb1KO	Defined peaks		-1.22937	WT	Defined peaks
-0.08813	Setdb1KO	Defined peaks		-0.212306	Setdb1KO	Defined peaks		-0.14462	WT	Defined peaks
0.226817	Setdb1KO	Defined peaks		0.376412	Setdb1KO	Defined peaks		0.24634	WT	Defined peaks
0	Setdb1KO	Defined peaks		0.79449	Setdb1KO	Defined peaks		0.571732	WT	Defined peaks
-0.783571	Setdb1KO	Defined peaks		0.472992	Setdb1KO	Defined peaks		4.13322	WT	Defined peaks
0.805238	Setdb1KO	Defined peaks		0.96913	Setdb1KO	Defined peaks		1.1081	WT	Defined peaks
-1.75444	Setdb1KO	Defined peaks		-0.224233	Setdb1KO	Defined peaks		0.27371	WT	Defined peaks
-0.623649	Setdb1KO	Defined peaks		-0.293533	Setdb1KO	Defined peaks		-0.562713	WT	Defined peaks
2.27426	Setdb1KO	Defined peaks		-0.041531	Setdb1KO	Defined peaks		-0.21356	WT	Defined peaks
3.96661	Setdb1KO	Defined peaks		3.16542	Setdb1KO	Defined peaks		-4.81502	WT	Defined peaks
-0.550532	Setdb1KO	Defined peaks		-0.381948	Setdb1KO	Defined peaks		2.40913	WT	Defined peaks
-0.058326	Setdb1KO	Defined peaks		2.79374	Setdb1KO	Defined peaks		1.33598	WT	Defined peaks
1.2555	Setdb1KO	Defined peaks		0.567629	Setdb1KO	Defined peaks		4.41584	WT	Defined peaks
0	Setdb1KO	Defined peaks		1.72013	Setdb1KO	Defined peaks		1.19338	WT	Defined peaks
-0.302375	Setdb1KO	Defined peaks		-0.862996	Setdb1KO	Defined peaks		1.574	WT	Defined peaks
3.28042	Setdb1KO	Defined peaks		1.02707	Setdb1KO	Defined peaks		5.95118	WT	Defined peaks
1.22897	Setdb1KO	Defined peaks		-0.827224	Setdb1KO	Defined peaks		3.37228	WT	Defined peaks
0.336645	Setdb1KO	Defined peaks		0.520977	Setdb1KO	Defined peaks		2.17097	WT	Defined peaks
0	Setdb1KO	Defined peaks		1.1907	Setdb1KO	Defined peaks		1.11718	WT	Defined peaks
-0.880446	Setdb1KO	Defined peaks		0.557325	Setdb1KO	Defined peaks		-1.00197	WT	Defined peaks
1.28384	Setdb1KO	Defined peaks		0.167441	Setdb1KO	Defined peaks		-1.05055	WT	Defined peaks
-1.71671	Setdb1KO	Defined peaks		0.49243	Setdb1KO	Defined peaks		2.56331	WT	Defined peaks
-0.562163	Setdb1KO	Defined peaks		-0.554355	Setdb1KO	Defined peaks		-0.17831	WT	Defined peaks
-0.43496	Setdb1KO	Defined peaks		-0.237581	Setdb1KO	Defined peaks		2.93653	WT	Defined peaks
0.371878	Setdb1KO	Defined peaks		2.81603	Setdb1KO	Defined peaks		6.25749	WT	Defined peaks
-0.874469	Setdb1KO	Defined peaks		4.30032	Setdb1KO	Defined peaks		19.2221	WT	Defined peaks
1.64424	Setdb1KO	Defined peaks		-0.858356	Setdb1KO	Defined peaks		0.20947	WT	Defined peaks
-0.874019	Setdb1KO	Defined peaks		-0.831532	Setdb1KO	Defined peaks		-1.41792	WT	Defined peaks
0.41199	Setdb1KO	Defined peaks		-0.208972	Setdb1KO	Defined peaks		1.26718	WT	Defined peaks
1.94311	Setdb1KO	Defined peaks		0.333138	Setdb1KO	Defined peaks		0.30318	WT	Defined peaks
0.472992	Setdb1KO	Defined peaks		0	Setdb1KO	Defined peaks		-1.0272	WT	Defined peaks
-0.07277	Setdb1KO	Defined peaks		-0.041314	Setdb1KO	Defined peaks		-0.986617	WT	Defined peaks
-2.36775	Setdb1KO	Defined peaks		0.357686	Setdb1KO	Defined peaks		2.20896	WT	Defined peaks
0.561678	Setdb1KO	Defined peaks		0.499404	Setdb1KO	Defined peaks		1.64736	WT	Defined peaks
0.824417	Setdb1KO	Defined peaks		-1.14584	Setdb1KO	Defined peaks		2.36602	WT	Defined peaks
-0.893587	Setdb1KO	Defined peaks		-0.98552	Setdb1KO	Defined peaks		5.06559	WT	Defined peaks
-0.285097	Setdb1KO	Defined peaks		-0.230028	Setdb1KO	Defined peaks		-2.59686	WT	Defined peaks
-1.4567	Setdb1KO	Defined peaks		0.499404	Setdb1KO	Defined peaks		4.71448	WT	Defined peaks
-0.900306	Setdb1KO	Defined peaks		1.41394	Setdb1KO	Defined peaks		-0.971096	WT	Defined peaks
-0.07345	Setdb1KO	Defined peaks		-0.486751	Setdb1KO	Defined peaks		-1.11605	WT	Defined peaks
-0.763123	Setdb1KO	Defined peaks		-1.47828	Setdb1KO	Defined peaks		3.5364	WT	Defined peaks
-1.33045	Setdb1KO	Defined peaks		1.18834	Setdb1KO	Defined peaks		2.22789	WT	Defined peaks
-0.843244	Setdb1KO	Defined peaks		0.987651	Setdb1KO	Defined peaks		0	WT	Defined peaks
-0.760258	Setdb1KO	Defined peaks		-0.581265	Setdb1KO	Defined peaks		1.30359	WT	Defined peaks
0.336645	Setdb1KO	Defined peaks		-0.415766	Setdb1KO	Defined peaks		4.22202	WT	Defined peaks
-1.47828	Setdb1KO	Defined peaks		0.45044	Setdb1KO	Defined peaks		-1.69527	WT	Defined peaks
-0.543042	Setdb1KO	Defined peaks		-1.33045	Setdb1KO	Defined peaks		0.89287	WT	Defined peaks
2.16225	Setdb1KO	Defined peaks		0.892242	Setdb1KO	Defined peaks		-1.71035	WT	Defined peaks
-1.05734	Setdb1KO	Defined peaks		0.937259	Setdb1KO	Defined peaks		-1.56869	WT	Defined peaks
-0.055861	Setdb1KO	Defined peaks		1.73241	Setdb1KO	Defined peaks		-0.444463	WT	Defined peaks
-0.874019	Setdb1KO	Defined peaks		0.118467	Setdb1KO	Defined peaks		4.13116	WT	Defined peaks
-0.973501	Setdb1KO	Defined peaks		-0.630214	Setdb1KO	Defined peaks		-2.10794	WT	Defined peaks
1.10607	Setdb1KO	Defined peaks		0.324682	Setdb1KO	Defined peaks		-0.16111	WT	Defined peaks
0	Setdb1KO	Defined peaks		0.159906	Setdb1KO	Defined peaks		1.56437	WT	Defined peaks
-0.321108	Setdb1KO	Defined peaks		-0.668942	Setdb1KO	Defined peaks		0	WT	Defined peaks
-0.605238	Setdb1KO	Defined peaks		3.55543	Setdb1KO	Defined peaks		-0.50097	WT	Defined peaks
1.48148	Setdb1KO	Defined peaks		2.27116	Setdb1KO	Defined peaks		1.59858	WT	Defined peaks
-1.10871	Setdb1KO	Defined peaks		0.76638	Setdb1KO	Defined peaks		1.60744	WT	Defined peaks
-0.775021	Setdb1KO	Defined peaks		-0.601712	Setdb1KO	Defined peaks		1.02309	WT	Defined peaks
-0.734605	Setdb1KO	Defined peaks		-0.640324	Setdb1KO	Defined peaks		-4.81502	WT	Defined peaks
-7.67568	Setdb1KO	Defined peaks		-0.039269	Setdb1KO	Defined peaks		0.684464	WT	Defined peaks
0	Setdb1KO	Defined peaks		-0.476956	Setdb1KO	Defined peaks		6.14478	WT	Defined peaks
-0.62137	Setdb1KO	Defined peaks		-3.47074	Setdb1KO	Defined peaks		-0.10054	WT	Defined peaks
1.38402	Setdb1KO	Defined peaks		-0.10866	Setdb1KO	Defined peaks		-2.67854	WT	Defined peaks
-0.782619	Setdb1KO	Defined peaks		-0.241645	Setdb1KO	Defined peaks		0	WT	Defined peaks
0.198641	Setdb1KO	Defined peaks		0	Setdb1KO	Defined peaks		-1.39331	WT	Defined peaks
-2.08504	Setdb1KO	Defined peaks		-0.763896	Setdb1KO	Defined peaks		6.64858	WT	Defined peaks
4.08957	Setdb1KO	Defined peaks		0.390732	Setdb1KO	Defined peaks		5.78138	WT	Defined peaks
-1.39233	Setdb1KO	Defined peaks		0.146704	Setdb1KO	Defined peaks		2.02581	WT	Defined peaks
-2.1193	Setdb1KO	Defined peaks		-0.445962	Setdb1KO	Defined peaks		0.216558	WT	Defined peaks
0.4635	Setdb1KO	Defined peaks		0.29183	Setdb1KO	Defined peaks		2.24741	WT	Defined peaks
-0.1158	Setdb1KO	Defined peaks		1.22296	Setdb1KO	Defined peaks		3.60601	WT	Defined peaks
-1.82832	Setdb1KO	Defined peaks		0.316643	Setdb1KO	Defined peaks		1.9738	WT	Defined peaks
0.98929	Setdb1KO	Defined peaks		-0.896934	Setdb1KO	Defined peaks		-0.74404	WT	Defined peaks
-1.3883	Setdb1KO	Defined peaks		1.23956	Setdb1KO	Defined peaks		3.31801	WT	Defined peaks
-0.327709	Setdb1KO	Defined peaks		-0.039269	Setdb1KO	Defined peaks		2.56991	WT	Defined peaks
-0.37945	Setdb1KO	Defined peaks		-0.25586	Setdb1KO	Defined peaks		5.13702	WT	Defined peaks
-0.769815	Setdb1KO	Defined peaks		1.28441	Setdb1KO	Defined peaks		-0.560363	WT	Defined peaks
1.14119	Setdb1KO	Defined peaks		3.75124	Setdb1KO	Defined peaks		5.75339	WT	Defined peaks
0.22056	Setdb1KO	Defined peaks		0.527398	Setdb1KO	Defined peaks		23.1293	WT	Defined peaks
-0.40419	Setdb1KO	Defined peaks		-0.896934	Setdb1KO	Defined peaks		-0.18614	WT	Defined peaks
1.83095	Setdb1KO	Defined peaks		-0.038694	Setdb1KO	Defined peaks		0.37009	WT	Defined peaks
-1.37633	Setdb1KO	Defined peaks		-1.03672	Setdb1KO	Defined peaks		9.4821	WT	Defined peaks
-1.62912	Setdb1KO	Defined peaks		-1.53514	Setdb1KO	Defined peaks		-0.560973	WT	Defined peaks
-0.935474	Setdb1KO	Defined peaks		0.104108	Setdb1KO	Defined peaks		-0.358883	WT	Defined peaks
-2.10071	Setdb1KO	Defined peaks		-0.040679	Setdb1KO	Defined peaks		0.659693	WT	Defined peaks
-0.405471	Setdb1KO	Defined peaks		0.205008	Setdb1KO	Defined peaks		0.87826	WT	Defined peaks
0.24601	Setdb1KO	Defined peaks		1.62932	Setdb1KO	Defined peaks		-1.15504	WT	Defined peaks
-1.75847	Setdb1KO	Defined peaks		0.85083	Setdb1KO	Defined peaks		-1.24865	WT	Defined peaks
-1.64942	Setdb1KO	Defined peaks		0.764838	Setdb1KO	Defined peaks		-0.813806	WT	Defined peaks
-0.285097	Setdb1KO	Defined peaks		-0.443484	Setdb1KO	Defined peaks		1.75404	WT	Defined peaks
3.50135	Setdb1KO	Defined peaks		0.794416	Setdb1KO	Defined peaks		1.88185	WT	Defined peaks
-0.070195	Setdb1KO	Defined peaks		-0.066654	Setdb1KO	Defined peaks		-0.8811	WT	Defined peaks
1.20831	Setdb1KO	Defined peaks		1.31076	Setdb1KO	Defined peaks		-0.276708	WT	Defined peaks
-1.27929	Setdb1KO	Defined peaks		0.594725	Setdb1KO	Defined peaks		1.24129	WT	Defined peaks
-1.14005	Setdb1KO	Defined peaks		-0.262889	Setdb1KO	Defined peaks		2.71254	WT	Defined peaks
1.4379	Setdb1KO	Defined peaks		0.228437	Setdb1KO	Defined peaks		3.70836	WT	Defined peaks
-0.275266	Setdb1KO	Defined peaks		-0.775021	Setdb1KO	Defined peaks		-1.75695	WT	Defined peaks
-1.48214	Setdb1KO	Defined peaks		-1.53514	Setdb1KO	Defined peaks		1.06879	WT	Defined peaks
-0.849225	Setdb1KO	Defined peaks		0.677627	Setdb1KO	Defined peaks		0.623038	WT	Defined peaks
-1.947	Setdb1KO	Defined peaks		0.74118	Setdb1KO	Defined peaks		0	WT	Defined peaks
-0.570194	Setdb1KO	Defined peaks		0.520977	Setdb1KO	Defined peaks		0.44789	WT	Defined peaks
-0.053961	Setdb1KO	Defined peaks		-0.038506	Setdb1KO	Defined peaks		-3.61126	WT	Defined peaks
-0.49326	Setdb1KO	Defined peaks		0.203702	Setdb1KO	Defined peaks		16.2822	WT	Defined peaks
-0.373797	Setdb1KO	Defined peaks		-0.262889	Setdb1KO	Defined peaks		-0.064218	WT	Defined peaks
-2.01584	Setdb1KO	Defined peaks		0.614485	Setdb1KO	Defined peaks		2.30045	WT	Defined peaks
-1.66306	Setdb1KO	Defined peaks		-0.234539	Setdb1KO	Defined peaks		-0.605029	WT	Defined peaks
-2.44369	Setdb1KO	Defined peaks		0.118467	Setdb1KO	Defined peaks		3.58054	WT	Defined peaks
0.678257	Setdb1KO	Defined peaks		2.55562	Setdb1KO	Defined peaks		3.47893	WT	Defined peaks
-0.07555	Setdb1KO	Defined peaks		0.882143	Setdb1KO	Defined peaks		-0.14576	WT	Defined peaks
2.63503	Setdb1KO	Defined peaks		1.71178	Setdb1KO	Defined peaks		15.2545	WT	Defined peaks
0	Setdb1KO	Defined peaks		1.61562	Setdb1KO	Defined peaks		-1.43257	WT	Defined peaks
-2.61117	Setdb1KO	Defined peaks		1.18765	Setdb1KO	Defined peaks		5.4812	WT	Defined peaks
2.03476	Setdb1KO	Defined peaks		-0.477487	Setdb1KO	Defined peaks		-1.07141	WT	Defined peaks
1.59766	Setdb1KO	Defined peaks		3.49401	Setdb1KO	Defined peaks		0.65193	WT	Defined peaks
-1.90065	Setdb1KO	Defined peaks		-0.391309	Setdb1KO	Defined peaks		1.47594	WT	Defined peaks
1.69165	Setdb1KO	Defined peaks		3.46113	Setdb1KO	Defined peaks		2.23139	WT	Defined peaks
-1.33045	Setdb1KO	Defined peaks		0.197415	Setdb1KO	Defined peaks		-1.49257	WT	Defined peaks
0.96182	Setdb1KO	Defined peaks		0.53544	Setdb1KO	Defined peaks		0.870642	WT	Defined peaks
-0.18887	Setdb1KO	Defined peaks		-0.262889	Setdb1KO	Defined peaks		-1.12195	WT	Defined peaks
0.619783	Setdb1KO	Defined peaks		-0.658108	Setdb1KO	Defined peaks		2.46885	WT	Defined peaks
-0.13221	Setdb1KO	Defined peaks		-0.654734	Setdb1KO	Defined peaks		-0.10147	WT	Defined peaks
2.66511	Setdb1KO	Defined peaks		-1.05036	Setdb1KO	Defined peaks		2.61352	WT	Defined peaks
-0.825798	Setdb1KO	Defined peaks		-0.042193	Setdb1KO	Defined peaks		-1.86388	WT	Defined peaks
1.37229	Setdb1KO	Defined peaks		2.49364	Setdb1KO	Defined peaks		-0.756019	WT	Defined peaks
-1.16253	Setdb1KO	Defined peaks		2.32536	Setdb1KO	Defined peaks		-0.6663	WT	Defined peaks
-0.925164	Setdb1KO	Defined peaks		-1.17393	Setdb1KO	Defined peaks		3.03838	WT	Defined peaks
-0.798271	Setdb1KO	Defined peaks		0.170113	Setdb1KO	Defined peaks		8.06969	WT	Defined peaks
-0.87791	Setdb1KO	Defined peaks		-0.06149	Setdb1KO	Defined peaks		6.62862	WT	Defined peaks
-3.36114	Setdb1KO	Defined peaks		-1.53514	Setdb1KO	Defined peaks		0.46321	WT	Defined peaks
-0.339333	Setdb1KO	Defined peaks		0.298892	Setdb1KO	Defined peaks		0.56305	WT	Defined peaks
-0.415766	Setdb1KO	Defined peaks		0.70392	Setdb1KO	Defined peaks		-0.722253	WT	Defined peaks
-1.64028	Setdb1KO	Defined peaks		1.14726	Setdb1KO	Defined peaks		0.86268	WT	Defined peaks
-0.332263	Setdb1KO	Defined peaks		0.90604	Setdb1KO	Defined peaks		0.398336	WT	Defined peaks
2.01028	Setdb1KO	Defined peaks		1.31216	Setdb1KO	Defined peaks		4.84153	WT	Defined peaks
-1.11646	Setdb1KO	Defined peaks		1.17181	Setdb1KO	Defined peaks		-0.664141	WT	Defined peaks
-1.40871	Setdb1KO	Defined peaks		1.4097	Setdb1KO	Defined peaks		0.23185	WT	Defined peaks
-0.743721	Setdb1KO	Defined peaks		1.36942	Setdb1KO	Defined peaks		2.31348	WT	Defined peaks
-0.665226	Setdb1KO	Defined peaks		1.21856	Setdb1KO	Defined peaks		-0.625829	WT	Defined peaks
-0.373797	Setdb1KO	Defined peaks		-0.454712	Setdb1KO	Defined peaks		14.701	WT	Defined peaks
2.94233	Setdb1KO	Defined peaks		2.99023	Setdb1KO	Defined peaks		2.503	WT	Defined peaks
0.94433	Setdb1KO	Defined peaks		-0.046661	Setdb1KO	Defined peaks		-3.13896	WT	Defined peaks
-0.596999	Setdb1KO	Defined peaks		-0.564814	Setdb1KO	Defined peaks		0.29195	WT	Defined peaks
0.49243	Setdb1KO	Defined peaks		0.170113	Setdb1KO	Defined peaks		1.38849	WT	Defined peaks
0	Setdb1KO	Defined peaks		-0.572922	Setdb1KO	Defined peaks		7.1132	WT	Defined peaks
0.99166	Setdb1KO	Defined peaks		-1.28753	Setdb1KO	Defined peaks		-0.12537	WT	Defined peaks
0.51583	Setdb1KO	Defined peaks		0	Setdb1KO	Defined peaks		2.52745	WT	Defined peaks
-0.053961	Setdb1KO	Defined peaks		0.1838	Setdb1KO	Defined peaks		-0.842864	WT	Defined peaks
-0.424612	Setdb1KO	Defined peaks		0	Setdb1KO	Defined peaks		2.82869	WT	Defined peaks
-0.359582	Setdb1KO	Defined peaks		-0.431498	Setdb1KO	Defined peaks		0.29195	WT	Defined peaks
-1.20041	Setdb1KO	Defined peaks		-0.240432	Setdb1KO	Defined peaks		4.62663	WT	Defined peaks
-0.06449	Setdb1KO	Defined peaks		-0.332613	Setdb1KO	Defined peaks		9.96032	WT	Defined peaks
-0.327709	Setdb1KO	Defined peaks		1.6177	Setdb1KO	Defined peaks		0.28457	WT	Defined peaks
1.08204	Setdb1KO	Defined peaks		1.6624	Setdb1KO	Defined peaks		1.42933	WT	Defined peaks
0.228437	Setdb1KO	Defined peaks		2.02646	Setdb1KO	Defined peaks		-0.09092	WT	Defined peaks
0	Setdb1KO	Defined peaks		-0.08439	Setdb1KO	Defined peaks		1.65994	WT	Defined peaks
-0.98606	Setdb1KO	Defined peaks		-1.03003	Setdb1KO	Defined peaks		1.58297	WT	Defined peaks
0.390019	Setdb1KO	Defined peaks		0.63644	Setdb1KO	Defined peaks		2.10849	WT	Defined peaks
-2.04474	Setdb1KO	Defined peaks		1.04702	Setdb1KO	Defined peaks		-1.25299	WT	Defined peaks
-0.46908	Setdb1KO	Defined peaks		0.397209	Setdb1KO	Defined peaks		0.730784	WT	Defined peaks
-0.867686	Setdb1KO	Defined peaks		1.04973	Setdb1KO	Defined peaks		0.60697	WT	Defined peaks
-1.07874	Setdb1KO	Defined peaks		0.706638	Setdb1KO	Defined peaks		-0.567017	WT	Defined peaks
4.93597	Setdb1KO	Defined peaks		1.08932	Setdb1KO	Defined peaks		-1.42667	WT	Defined peaks
0.271028	Setdb1KO	Defined peaks		1.4886	Setdb1KO	Defined peaks		1.20789	WT	Defined peaks
-0.694149	Setdb1KO	Defined peaks		1.33118	Setdb1KO	Defined peaks		-0.73857	WT	Defined peaks
0	Setdb1KO	Defined peaks		1.93145	Setdb1KO	Defined peaks		1.36381	WT	Defined peaks
0.771092	Setdb1KO	Defined peaks		-0.042647	Setdb1KO	Defined peaks		-0.79151	WT	Defined peaks
-0.269686	Setdb1KO	Defined peaks		-0.620418	Setdb1KO	Defined peaks		2.0419	WT	Defined peaks
-0.71836	WT	Defined peaks		-1.19741	Setdb1KO	Defined peaks		-3.28699	WT	Defined peaks
2.91445	WT	Defined peaks		0	Setdb1KO	Defined peaks		-0.999658	WT	Defined peaks
0.21289	WT	Defined peaks		0.599124	Setdb1KO	Defined peaks		0.2461	WT	Defined peaks
3.41856	WT	Defined peaks		-0.215749	Setdb1KO	Defined peaks		9.48823	WT	Defined peaks
1.07621	WT	Defined peaks		0.668791	Setdb1KO	Defined peaks		1.57807	WT	Defined peaks
-0.628046	WT	Defined peaks		0	Setdb1KO	Defined peaks		0.92895	WT	Defined peaks
-0.398484	WT	Defined peaks		-0.38751	Setdb1KO	Defined peaks		4.45486	WT	Defined peaks
5.32941	WT	Defined peaks		-0.193755	Setdb1KO	Defined peaks		0.21748	WT	Defined peaks
-0.716916	WT	Defined peaks		0.545407	Setdb1KO	Defined peaks		-0.1241	WT	Defined peaks
-0.5191	WT	Defined peaks		2.22579	Setdb1KO	Defined peaks		-0.97016	WT	Defined peaks
4.25925	WT	Defined peaks		1.48498	Setdb1KO	Defined peaks		5.23784	WT	Defined peaks
-0.083483	WT	Defined peaks		-0.037416	Setdb1KO	Defined peaks		-0.18741	WT	Defined peaks
-4.16434	WT	Defined peaks		-0.47846	Setdb1KO	Defined peaks		1.81611	WT	Defined peaks
1.71866	WT	Defined peaks		0.67017	Setdb1KO	Defined peaks		1.48388	WT	Defined peaks
0.743897	WT	Defined peaks		0.768927	Setdb1KO	Defined peaks		3.36901	WT	Defined peaks
4.24107	WT	Defined peaks		0.165706	Setdb1KO	Defined peaks		4.54525	WT	Defined peaks
2.29592	WT	Defined peaks		0.521988	Setdb1KO	Defined peaks		0.85258	WT	Defined peaks
5.64142	WT	Defined peaks		1.02707	Setdb1KO	Defined peaks		10.9506	WT	Defined peaks
8.95354	WT	Defined peaks		1.35957	Setdb1KO	Defined peaks		0.4193	WT	Defined peaks
2.05264	WT	Defined peaks		-0.190065	Setdb1KO	Defined peaks		-0.679768	WT	Defined peaks
0.382654	WT	Defined peaks		-0.185644	Setdb1KO	Defined peaks		-1.50731	WT	Defined peaks
-0.395755	WT	Defined peaks		3.32763	Setdb1KO	Defined peaks		-0.50097	WT	Defined peaks
-0.842864	WT	Defined peaks		-0.222981	Setdb1KO	Defined peaks		-0.649216	WT	Defined peaks
4.93861	WT	Defined peaks		0.174761	Setdb1KO	Defined peaks		-0.447909	WT	Defined peaks
3.5381	WT	Defined peaks		-0.09014	Setdb1KO	Defined peaks		1.83402	WT	Defined peaks
-0.50348	WT	Defined peaks		0.415577	Setdb1KO	Defined peaks		1.84493	WT	Defined peaks
-2.06358	WT	Defined peaks		-0.915449	Setdb1KO	Defined peaks		-0.13118	WT	Defined peaks
2.7674	WT	Defined peaks		-1.64028	Setdb1KO	Defined peaks		1.91037	WT	Defined peaks
-1.47197	WT	Defined peaks		-0.241645	Setdb1KO	Defined peaks		1.2301	WT	Defined peaks
1.75118	WT	Defined peaks		0.65004	Setdb1KO	Defined peaks		2.16995	WT	Defined peaks
8.07118	WT	Defined peaks		-0.036894	Setdb1KO	Defined peaks		0.828745	WT	Defined peaks
-0.499729	WT	Defined peaks		-0.234786	Setdb1KO	Defined peaks		2.7966	WT	Defined peaks
-1.11116	WT	Defined peaks		1.64756	Setdb1KO	Defined peaks		0.38266	WT	Defined peaks
-1.07	WT	Defined peaks		0.92747	Setdb1KO	Defined peaks		-1.83429	WT	Defined peaks
-0.20109	WT	Defined peaks		0.82522	Setdb1KO	Defined peaks		-3.04107	WT	Defined peaks
3.82344	WT	Defined peaks		0.794416	Setdb1KO	Defined peaks		-0.93005	WT	Defined peaks
0.9779	WT	Defined peaks		1.10607	Setdb1KO	Defined peaks		7.40976	WT	Defined peaks
-1.02234	WT	Defined peaks		0.807803	Setdb1KO	Defined peaks		-1.87395	WT	Defined peaks
-1.13403	WT	Defined peaks		1.69311	Setdb1KO	Defined peaks		-0.891663	WT	Defined peaks
-0.558032	WT	Defined peaks		-0.573586	Setdb1KO	Defined peaks		12.9146	WT	Defined peaks
-0.996211	WT	Defined peaks		-0.911268	Setdb1KO	Defined peaks		6.82922	WT	Defined peaks
-2.06358	WT	Defined peaks		-1.22811	Setdb1KO	Defined peaks		4.76316	WT	Defined peaks
-2.72978	WT	Defined peaks		-0.09014	Setdb1KO	Defined peaks		-5.25275	WT	Defined peaks
-1.57225	WT	Defined peaks		0.506709	Setdb1KO	Defined peaks		2.45022	WT	Defined peaks
5.61679	WT	Defined peaks		0.361369	Setdb1KO	Defined peaks		0.956632	WT	Defined peaks
2.29592	WT	Defined peaks		-0.274976	Setdb1KO	Defined peaks		1.19993	WT	Defined peaks
3.0839	WT	Defined peaks		-0.366179	Setdb1KO	Defined peaks		-2.52386	WT	Defined peaks
0.99857	WT	Defined peaks		1.1786	Setdb1KO	Defined peaks		-0.35115	WT	Defined peaks
1.0129	WT	Defined peaks		-0.222981	Setdb1KO	Defined peaks		-1.24259	WT	Defined peaks
6.94248	WT	Defined peaks		-0.229388	Setdb1KO	Defined peaks		-0.947217	WT	Defined peaks
0.97195	WT	Defined peaks		1.50771	Setdb1KO	Defined peaks		5.93111	WT	Defined peaks
-1.32264	WT	Defined peaks		-0.220488	Setdb1KO	Defined peaks		-0.17006	WT	Defined peaks
0.99178	WT	Defined peaks		-0.221742	Setdb1KO	Defined peaks		0.879152	WT	Defined peaks
1.84051	WT	Defined peaks		-0.24946	Setdb1KO	Defined peaks		-0.066065	WT	Defined peaks
2.52497	WT	Defined peaks		-0.775021	Setdb1KO	Defined peaks		3.20342	WT	Defined peaks
-0.478312	WT	Defined peaks		-0.920808	Setdb1KO	Defined peaks		5.04369	WT	Defined peaks
-3.75196	WT	Defined peaks		-0.041749	Setdb1KO	Defined peaks		0.16889	WT	Defined peaks
-1.91914	WT	Defined peaks		-0.046661	Setdb1KO	Defined peaks		4.38238	WT	Defined peaks
2.20091	WT	Defined peaks		0.435727	Setdb1KO	Defined peaks		2.26289	WT	Defined peaks
4.13869	WT	Defined peaks		0.435727	Setdb1KO	Defined peaks		1.83385	WT	Defined peaks
-0.07985	WT	Defined peaks		0	Setdb1KO	Defined peaks		-0.3631	WT	Defined peaks
0.85258	WT	Defined peaks		-0.204685	Setdb1KO	Defined peaks		2.41993	WT	Defined peaks
3.65198	WT	Defined peaks		-0.424612	Setdb1KO	Defined peaks		2.02581	WT	Defined peaks
-2.02804	WT	Defined peaks		0.332846	Setdb1KO	Defined peaks		2.77697	WT	Defined peaks
1.96995	WT	Defined peaks		0.932503	Setdb1KO	Defined peaks		-1.37572	WT	Defined peaks
10.9515	WT	Defined peaks		0.331416	Setdb1KO	Defined peaks		3.22356	WT	Defined peaks
5.52664	WT	Defined peaks		-0.240432	Setdb1KO	Defined peaks		0.18434	WT	Defined peaks
-0.062898	WT	Defined peaks		-0.273405	Setdb1KO	Defined peaks		3.59309	WT	Defined peaks
0.471817	WT	Defined peaks		0.516795	Setdb1KO	Defined peaks		2.39949	WT	Defined peaks
-0.398484	WT	Defined peaks		-0.2419	Setdb1KO	Defined peaks		4.15883	WT	Defined peaks
-1.94765	WT	Defined peaks		0.326795	Setdb1KO	Defined peaks		4.25509	WT	Defined peaks
-0.589594	WT	Defined peaks		0.23344	Setdb1KO	Defined peaks		-1.28401	WT	Defined peaks
1.04009	WT	Defined peaks		-0.479555	Setdb1KO	Defined peaks		-0.664141	WT	Defined peaks
2.10768	WT	Defined peaks		1.20874	Setdb1KO	Defined peaks		0.28769	WT	Defined peaks
5.6698	WT	Defined peaks		0.784688	Setdb1KO	Defined peaks		0.291001	WT	Defined peaks
2.7994	WT	Defined peaks		-0.316774	Setdb1KO	Defined peaks		-1.1556	WT	Defined peaks
11.6901	WT	Defined peaks		0.74118	Setdb1KO	Defined peaks		-0.31666	WT	Defined peaks
0.41536	WT	Defined peaks		0.661588	Setdb1KO	Defined peaks		5.39656	WT	Defined peaks
1.38484	WT	Defined peaks		0.891765	Setdb1KO	Defined peaks		-0.589594	WT	Defined peaks
0.69924	WT	Defined peaks		0.189238	Setdb1KO	Defined peaks		-0.489663	WT	Defined peaks
1.06725	WT	Defined peaks		1.04702	Setdb1KO	Defined peaks		1.94043	WT	Defined peaks
-0.424855	WT	Defined peaks		1.15638	Setdb1KO	Defined peaks		0	WT	Defined peaks
-0.54004	WT	Defined peaks		-1.51845	Setdb1KO	Defined peaks		2.86629	WT	Defined peaks
1.01244	WT	Defined peaks		2.74184	Setdb1KO	Defined peaks		-0.09183	WT	Defined peaks
0.793861	WT	Defined peaks		0.168322	Setdb1KO	Defined peaks		3.22522	WT	Defined peaks
-0.10678	WT	Defined peaks		0	Setdb1KO	Defined peaks		3.12186	WT	Defined peaks
-0.395755	WT	Defined peaks		0	Setdb1KO	Defined peaks		7.69774	WT	Defined peaks
1.60292	WT	Defined peaks		0.6827	Setdb1KO	Defined peaks		5.50958	WT	Defined peaks
0.352153	WT	Defined peaks		0.28587	Setdb1KO	Defined peaks		3.51661	WT	Defined peaks
1.14796	WT	Defined peaks		-1.03672	Setdb1KO	Defined peaks		-0.58291	WT	Defined peaks
-2.84832	WT	Defined peaks		0.175721	Setdb1KO	Defined peaks		0.32044	WT	Defined peaks
-0.074057	WT	Defined peaks		0.18275	Setdb1KO	Defined peaks		-1.88824	WT	Defined peaks
12.873	WT	Defined peaks		1.03359	Setdb1KO	Defined peaks		0.95882	WT	Defined peaks
4.3575	WT	Defined peaks		0.390732	Setdb1KO	Defined peaks		-0.451408	WT	Defined peaks
0.62419	WT	Defined peaks		-1.25757	Setdb1KO	Defined peaks		3.90077	WT	Defined peaks
-0.842864	WT	Defined peaks		1.03876	Setdb1KO	Defined peaks		-1.21643	WT	Defined peaks
4.14844	WT	Defined peaks		2.6002	Setdb1KO	Defined peaks		-0.14128	WT	Defined peaks
-2.31043	WT	Defined peaks		1.63266	Setdb1KO	Defined peaks		-0.363931	WT	Defined peaks
-0.808115	WT	Defined peaks		0.415577	Setdb1KO	Defined peaks		2.32943	WT	Defined peaks
-2.62637	WT	Defined peaks		1.87139	Setdb1KO	Defined peaks		-0.12667	WT	Defined peaks
-0.608753	WT	Defined peaks		1.46293	Setdb1KO	Defined peaks		-3.39884	WT	Defined peaks
0.84517	WT	Defined peaks		-0.356371	Setdb1KO	Defined peaks		2.4027	WT	Defined peaks
-2.06358	WT	Defined peaks		-1.22811	Setdb1KO	Defined peaks		9.35369	WT	Defined peaks
-0.583639	WT	Defined peaks		-0.763896	Setdb1KO	Defined peaks		2.83673	WT	Defined peaks
0	WT	Defined peaks		1.88667	Setdb1KO	Defined peaks		0.42517	WT	Defined peaks
-5.77802	WT	Defined peaks		1.27163	Setdb1KO	Defined peaks		2.21274	WT	Defined peaks
-0.64388	WT	Defined peaks		0.653159	Setdb1KO	Defined peaks		-1.11116	WT	Defined peaks
-0.061632	WT	Defined peaks		-0.041314	Setdb1KO	Defined peaks		0.2256	WT	Defined peaks
-0.910533	WT	Defined peaks		-0.040679	Setdb1KO	Defined peaks		3.27816	WT	Defined peaks
-2.48517	WT	Defined peaks		-0.039269	Setdb1KO	Defined peaks		3.8195	WT	Defined peaks
2.72762	WT	Defined peaks		-0.882068	Setdb1KO	Defined peaks		-0.580706	WT	Defined peaks
0.362665	WT	Defined peaks		-0.973501	Setdb1KO	Defined peaks		1.47515	WT	Defined peaks
-0.18741	WT	Defined peaks		-0.636918	Setdb1KO	Defined peaks		2.12631	WT	Defined peaks
4.35587	WT	Defined peaks		0.16317	Setdb1KO	Defined peaks		1.12206	WT	Defined peaks
3.7877	WT	Defined peaks		0.629549	Setdb1KO	Defined peaks		3.62989	WT	Defined peaks
7.37269	WT	Defined peaks		-0.042193	Setdb1KO	Defined peaks		-0.810003	WT	Defined peaks
-0.474921	WT	Defined peaks		-0.782619	Setdb1KO	Defined peaks		3.32226	WT	Defined peaks
-0.395755	WT	Defined peaks		-0.040679	Setdb1KO	Defined peaks		11.5994	WT	Defined peaks
3.54152	WT	Defined peaks		0.71504	Setdb1KO	Defined peaks		2.96669	WT	Defined peaks
5.77194	WT	Defined peaks		0.304582	Setdb1KO	Defined peaks		1.34655	WT	Defined peaks
-0.062898	WT	Defined peaks		0.54513	Setdb1KO	Defined peaks		-0.15564	WT	Defined peaks
0	WT	Defined peaks		0.13901	Setdb1KO	Defined peaks		2.28692	WT	Defined peaks
-0.515103	WT	Defined peaks		-0.267295	Setdb1KO	Defined peaks		2.95493	WT	Defined peaks
1.60292	WT	Defined peaks		0.833035	Setdb1KO	Defined peaks		6.37894	WT	Defined peaks
0.87562	WT	Defined peaks		-3.32613	Setdb1KO	Defined peaks		-0.90444	WT	Defined peaks
1.96995	WT	Defined peaks		-0.581265	Setdb1KO	Defined peaks		0.42723	WT	Defined peaks
3.62989	WT	Defined peaks		1.31076	Setdb1KO	Defined peaks		6.05826	WT	Defined peaks
2.91849	WT	Defined peaks		-0.585061	Setdb1KO	Defined peaks		1.22257	WT	Defined peaks
0.27235	WT	Defined peaks		-0.182254	Setdb1KO	Defined peaks		-0.6833	WT	Defined peaks
1.81671	WT	Defined peaks		-0.07555	Setdb1KO	Defined peaks		3.32741	WT	Defined peaks
0.599964	WT	Defined peaks		-0.466805	Setdb1KO	Defined peaks		-0.13809	WT	Defined peaks
6.5129	WT	Defined peaks		-0.436214	Setdb1KO	Defined peaks		4.26358	WT	Defined peaks
-4.81502	WT	Defined peaks		-0.045852	Setdb1KO	Defined peaks		-0.52229	WT	Defined peaks
-0.462242	WT	Defined peaks		0.383007	Setdb1KO	Defined peaks		-0.95183	WT	Defined peaks
0.454179	WT	Defined peaks		-1.51188	Setdb1KO	Defined peaks		-0.938684	WT	Defined peaks
0.490881	WT	Defined peaks		4.11013	Setdb1KO	Defined peaks		-0.085025	WT	Defined peaks
-2.42731	WT	Defined peaks		0.918512	Setdb1KO	Defined peaks		-2.59755	WT	Defined peaks
-0.780814	WT	Defined peaks		-0.042647	Setdb1KO	Defined peaks		0.19759	WT	Defined peaks
0.994181	WT	Defined peaks		0.76756	Setdb1KO	Defined peaks		0.631127	WT	Defined peaks
2.93187	WT	Defined peaks		4.24426	Setdb1KO	Defined peaks		1.55398	WT	Defined peaks
0.89807	WT	Defined peaks		-0.208972	Setdb1KO	Defined peaks		-2.31062	WT	Defined peaks
13.7898	WT	Defined peaks		0.1307	Setdb1KO	Defined peaks		-1.23868	WT	Defined peaks
5.59881	WT	Defined peaks		0.353382	Setdb1KO	Defined peaks		1.35932	WT	Defined peaks
1.54975	WT	Defined peaks		0.597906	Setdb1KO	Defined peaks		5.2993	WT	Defined peaks
6.21383	WT	Defined peaks		1.93878	Setdb1KO	Defined peaks		4.04976	WT	Defined peaks
-0.066065	WT	Defined peaks		-1.47828	Setdb1KO	Defined peaks		5.05351	WT	Defined peaks
8.24533	WT	Defined peaks		-0.648085	Setdb1KO	Defined peaks		0.28791	WT	Defined peaks
-0.07064	WT	Defined peaks		-0.214589	Setdb1KO	Defined peaks		2.4694	WT	Defined peaks
6.15723	WT	Defined peaks		-0.2798	Setdb1KO	Defined peaks		5.87308	WT	Defined peaks
0.689322	WT	Defined peaks		2.05718	Setdb1KO	Defined peaks		0	WT	Defined peaks
1.71576	WT	Defined peaks		-1.48614	Setdb1KO	Defined peaks		1.0267	WT	Defined peaks
2.63637	WT	Defined peaks		0	Setdb1KO	Defined peaks		-0.829657	WT	Defined peaks
2.66689	WT	Defined peaks		-0.459476	Setdb1KO	Defined peaks		-3.04107	WT	Defined peaks
1.36626	WT	Defined peaks		-0.253152	Setdb1KO	Defined peaks		2.69699	WT	Defined peaks
1.26775	WT	Defined peaks		-0.295656	Setdb1KO	Defined peaks		-0.062048	WT	Defined peaks
0.689322	WT	Defined peaks		-0.056258	Setdb1KO	Defined peaks		0.80744	WT	Defined peaks
-0.628046	WT	Defined peaks		2.5103	Setdb1KO	Defined peaks		-1.03953	WT	Defined peaks
0.63317	WT	Defined peaks		-2.85097	Setdb1KO	Defined peaks		1.61994	WT	Defined peaks
6.38264	WT	Defined peaks		0.395027	Setdb1KO	Defined peaks		-0.369964	WT	Defined peaks
0	WT	Defined peaks		2.79342	Setdb1KO	Defined peaks		1.53456	WT	Defined peaks
-0.461813	WT	Defined peaks		-0.700238	Setdb1KO	Defined peaks		4.91936	WT	Defined peaks
6.64858	WT	Defined peaks		-0.555442	Setdb1KO	Defined peaks		4.08588	WT	Defined peaks
-1.20375	WT	Defined peaks		0.188125	Setdb1KO	Defined peaks		-0.33399	WT	Defined peaks
3.71443	WT	Defined peaks		-0.286502	Setdb1KO	Defined peaks		-0.399863	WT	Defined peaks
2.76305	WT	Defined peaks		0.564545	Setdb1KO	Defined peaks		4.28445	WT	Defined peaks
0.441792	WT	Defined peaks		0.1286	Setdb1KO	Defined peaks		-0.630021	WT	Defined peaks
-0.837395	WT	Defined peaks		-0.853766	Setdb1KO	Defined peaks		3.37153	WT	Defined peaks
0.730784	WT	Defined peaks		-0.664965	Setdb1KO	Defined peaks		-0.87524	WT	Defined peaks
-0.997951	WT	Defined peaks		1.25911	Setdb1KO	Defined peaks		0.993424	WT	Defined peaks
-0.398484	WT	Defined peaks		-0.039661	Setdb1KO	Defined peaks		1.29243	Setdb1KO	random peaks
3.06441	WT	Defined peaks		-0.882068	Setdb1KO	Defined peaks		-0.3245	Setdb1KO	random peaks
9.54668	WT	Defined peaks		0.29963	Setdb1KO	Defined peaks		-1.06911	Setdb1KO	random peaks
1.36253	WT	Defined peaks		-0.391309	Setdb1KO	Defined peaks		0	Setdb1KO	random peaks
2.3481	WT	Defined peaks		0.345744	Setdb1KO	Defined peaks		-1.40541	Setdb1KO	random peaks
-0.780814	WT	Defined peaks		-0.5518	Setdb1KO	Defined peaks		-1.10871	Setdb1KO	random peaks
1.26226	WT	Defined peaks		-0.601712	Setdb1KO	Defined peaks		-1.59654	Setdb1KO	random peaks
0.91678	WT	Defined peaks		0.506709	Setdb1KO	Defined peaks		-0.757852	Setdb1KO	random peaks
5.10735	WT	Defined peaks		-0.039861	Setdb1KO	Defined peaks		-0.73914	Setdb1KO	random peaks
-2.85193	WT	Defined peaks		0.32801	Setdb1KO	Defined peaks		0	Setdb1KO	random peaks
2.40612	WT	Defined peaks		-0.413612	Setdb1KO	Defined peaks		-1.26043	Setdb1KO	random peaks
3.63683	WT	Defined peaks		-1.06721	Setdb1KO	Defined peaks		-0.08669	Setdb1KO	random peaks
0.98508	WT	Defined peaks		1.37592	Setdb1KO	Defined peaks		-0.6727	Setdb1KO	random peaks
3.73312	WT	Defined peaks		0.586869	Setdb1KO	Defined peaks		-0.62585	Setdb1KO	random peaks
4.38238	WT	Defined peaks		0.681472	Setdb1KO	Defined peaks		-0.626915	Setdb1KO	random peaks
-0.67995	WT	Defined peaks		-0.498919	Setdb1KO	Defined peaks		-0.604751	Setdb1KO	random peaks
-1.40161	WT	Defined peaks		0.963865	Setdb1KO	Defined peaks		-2.29388	Setdb1KO	random peaks
-0.68786	WT	Defined peaks		-1.36069	Setdb1KO	Defined peaks		1.09343	Setdb1KO	random peaks
0.32044	WT	Defined peaks		-0.640324	Setdb1KO	Defined peaks		0.811536	Setdb1KO	random peaks
1.44348	WT	Defined peaks		0.548815	Setdb1KO	Defined peaks		-0.820142	Setdb1KO	random peaks
3.12875	WT	Defined peaks		0.187025	Setdb1KO	Defined peaks		-1.17971	Setdb1KO	random peaks
0.833092	WT	Defined peaks		0.47497	Setdb1KO	Defined peaks		-2.19708	Setdb1KO	random peaks
-1.30331	WT	Defined peaks		0.313541	Setdb1KO	Defined peaks		0.826373	Setdb1KO	random peaks
0.89169	WT	Defined peaks		0.169213	Setdb1KO	Defined peaks		1.57477	Setdb1KO	random peaks
11.0046	WT	Defined peaks		1.95827	Setdb1KO	Defined peaks		1.75067	Setdb1KO	random peaks
6.38264	WT	Defined peaks		2.16122	Setdb1KO	Defined peaks		-0.57771	Setdb1KO	random peaks
3.7877	WT	Defined peaks		0.36128	Setdb1KO	Defined peaks		-0.316774	Setdb1KO	random peaks
-0.19538	WT	Defined peaks		0.18358	Setdb1KO	Defined peaks		-0.773214	Setdb1KO	random peaks
-0.856004	WT	Defined peaks		-1.4514	Setdb1KO	Defined peaks		-0.550532	Setdb1KO	random peaks
6.00517	WT	Defined peaks		0.593578	Setdb1KO	Defined peaks		-1.23763	Setdb1KO	random peaks
-2.55665	WT	Defined peaks		-0.25586	Setdb1KO	Defined peaks		-0.09223	Setdb1KO	random peaks
0.31034	WT	Defined peaks		1.1415	Setdb1KO	Defined peaks		-0.35967	Setdb1KO	random peaks
-1.13497	WT	Defined peaks		0.649221	Setdb1KO	Defined peaks		-1.353	Setdb1KO	random peaks
-0.424855	WT	Defined peaks		0.357686	Setdb1KO	Defined peaks		-1.18216	Setdb1KO	random peaks
-0.1766	WT	Defined peaks		2.85883	Setdb1KO	Defined peaks		-0.900306	Setdb1KO	random peaks
2.99654	WT	Defined peaks		0.617726	Setdb1KO	Defined peaks		-1.353	Setdb1KO	random peaks
7.4672	WT	Defined peaks		0.162341	Setdb1KO	Defined peaks		-1.85644	Setdb1KO	random peaks
1.08373	WT	Defined peaks		1.23545	Setdb1KO	Defined peaks		-1.0715	Setdb1KO	random peaks
8.68174	WT	Defined peaks		2.56265	Setdb1KO	Defined peaks		1.58011	Setdb1KO	random peaks
2.5187	WT	Defined peaks		-0.665226	Setdb1KO	Defined peaks		0	Setdb1KO	random peaks
0	WT	Defined peaks		0.764838	Setdb1KO	Defined peaks		0	Setdb1KO	random peaks
-0.506844	WT	Defined peaks		0.708323	Setdb1KO	Defined peaks		-0.600204	Setdb1KO	random peaks
0.34574	WT	Defined peaks		1.77674	Setdb1KO	Defined peaks		-0.048368	Setdb1KO	random peaks
1.83397	WT	Defined peaks		-0.247906	Setdb1KO	Defined peaks		0.509892	Setdb1KO	random peaks
0.321835	WT	Defined peaks		-2.21742	Setdb1KO	Defined peaks		-0.443484	Setdb1KO	random peaks
23.7593	WT	Defined peaks		0.438383	Setdb1KO	Defined peaks		-0.513908	Setdb1KO	random peaks
0.395098	WT	Defined peaks		0.403904	Setdb1KO	Defined peaks		-0.252617	Setdb1KO	random peaks
6.24176	WT	Defined peaks		0.776447	Setdb1KO	Defined peaks		0.21905	Setdb1KO	random peaks
3.35928	WT	Defined peaks		-0.383784	Setdb1KO	Defined peaks		-0.332263	Setdb1KO	random peaks
2.06633	WT	Defined peaks		0.684711	Setdb1KO	Defined peaks		-1.15357	Setdb1KO	random peaks
-0.17831	WT	Defined peaks		-0.395184	Setdb1KO	Defined peaks		-1.41537	Setdb1KO	random peaks
0.21906	WT	Defined peaks		-0.270315	Setdb1KO	Defined peaks		-2.07343	Setdb1KO	random peaks
2.32943	WT	Defined peaks		-0.44926	Setdb1KO	Defined peaks		-1.23763	Setdb1KO	random peaks
-0.493848	WT	Defined peaks		0.171023	Setdb1KO	Defined peaks		0.127416	Setdb1KO	random peaks
2.73699	WT	Defined peaks		-1.18555	Setdb1KO	Defined peaks		-1.39436	Setdb1KO	random peaks
1.22273	WT	Defined peaks		-0.622793	Setdb1KO	Defined peaks		-1.44764	Setdb1KO	random peaks
1.15628	WT	Defined peaks		0.347318	Setdb1KO	Defined peaks		0	Setdb1KO	random peaks
-2.55643	WT	Defined peaks		-0.03832	Setdb1KO	Defined peaks		-1.33938	Setdb1KO	random peaks
5.32703	WT	Defined peaks		-1.24084	Setdb1KO	Defined peaks		0.659591	Setdb1KO	random peaks
3.75659	WT	Defined peaks		-1.44018	Setdb1KO	Defined peaks		-0.767568	Setdb1KO	random peaks
0	WT	Defined peaks		-0.26435	Setdb1KO	Defined peaks		-0.849225	Setdb1KO	random peaks
-0.91731	WT	Defined peaks		-1.02342	Setdb1KO	Defined peaks		-1.40576	Setdb1KO	random peaks
4.91159	WT	Defined peaks		5.00635	Setdb1KO	Defined peaks		-1.37633	Setdb1KO	random peaks
-0.550288	WT	Defined peaks		1.71463	Setdb1KO	Defined peaks		-3.80129	Setdb1KO	random peaks
7.65305	WT	Defined peaks		-0.376543	Setdb1KO	Defined peaks		-1.36457	Setdb1KO	random peaks
-0.15564	WT	Defined peaks		-0.922857	Setdb1KO	Defined peaks		-0.93256	Setdb1KO	random peaks
0	WT	Defined peaks		1.89385	Setdb1KO	Defined peaks		-0.22034	Setdb1KO	random peaks
-0.786126	WT	Defined peaks		-0.235694	Setdb1KO	Defined peaks		1.77674	Setdb1KO	random peaks
1.07993	WT	Defined peaks		0.199883	Setdb1KO	Defined peaks		0.273344	Setdb1KO	random peaks
7.2898	WT	Defined peaks		0.319809	Setdb1KO	Defined peaks		-1.16253	Setdb1KO	random peaks
-0.81663	WT	Defined peaks		0.169213	Setdb1KO	Defined peaks		-0.376543	Setdb1KO	random peaks
0.57524	WT	Defined peaks		2.5264	Setdb1KO	Defined peaks		-1.33045	Setdb1KO	random peaks
6.33094	WT	Defined peaks		-0.586964	Setdb1KO	Defined peaks		-1.61812	Setdb1KO	random peaks
3.14514	WT	Defined peaks		-0.725701	Setdb1KO	Defined peaks		0	Setdb1KO	random peaks
-1.57582	WT	Defined peaks		-0.539372	Setdb1KO	Defined peaks		2.22891	Setdb1KO	random peaks
-1.13295	WT	Defined peaks		-0.458777	Setdb1KO	Defined peaks		-1.04642	Setdb1KO	random peaks
-0.16697	WT	Defined peaks		-0.366179	Setdb1KO	Defined peaks		-1.16028	Setdb1KO	random peaks
0.99857	WT	Defined peaks		-1.00411	Setdb1KO	Defined peaks		-0.973501	Setdb1KO	random peaks
0.26995	WT	Defined peaks		-0.767568	Setdb1KO	Defined peaks		-1.28753	Setdb1KO	random peaks
3.30417	WT	Defined peaks		2.53871	Setdb1KO	Defined peaks		0.798836	Setdb1KO	random peaks
1.47594	WT	Defined peaks		-0.044068	Setdb1KO	Defined peaks		-0.443484	Setdb1KO	random peaks
0.92302	WT	Defined peaks		-0.0411	Setdb1KO	Defined peaks		-0.790367	Setdb1KO	random peaks
-0.848595	WT	Defined peaks		0.363105	Setdb1KO	Defined peaks		-2.31383	Setdb1KO	random peaks
-0.860303	WT	Defined peaks		0.586869	Setdb1KO	Defined peaks		-1.18262	Setdb1KO	random peaks
0.32398	WT	Defined peaks		-1.05867	Setdb1KO	Defined peaks		-0.458777	Setdb1KO	random peaks
-1.32321	WT	Defined peaks		-0.479555	Setdb1KO	Defined peaks		-0.950323	Setdb1KO	random peaks
-0.91731	WT	Defined peaks		-1.13391	Setdb1KO	Defined peaks		-0.047785	Setdb1KO	random peaks
-1.13295	WT	Defined peaks		0.68615	Setdb1KO	Defined peaks		-1.47828	Setdb1KO	random peaks
6.20425	WT	Defined peaks		-0.26561	Setdb1KO	Defined peaks		-1.01047	Setdb1KO	random peaks
-1.05055	WT	Defined peaks		-0.039269	Setdb1KO	Defined peaks		-2.39481	Setdb1KO	random peaks
0	WT	Defined peaks		-0.925164	Setdb1KO	Defined peaks		1.07306	Setdb1KO	random peaks
-0.89285	WT	Defined peaks		0.21464	Setdb1KO	Defined peaks		-1.02342	Setdb1KO	random peaks
-0.062471	WT	Defined peaks		-0.505235	Setdb1KO	Defined peaks		3.02185	Setdb1KO	random peaks
-1.1556	WT	Defined peaks		0.653159	Setdb1KO	Defined peaks		0.320959	Setdb1KO	random peaks
-0.518	WT	Defined peaks		-0.041749	Setdb1KO	Defined peaks		-1.49676	Setdb1KO	random peaks
3.82393	WT	Defined peaks		1.4565	Setdb1KO	Defined peaks		0.927796	Setdb1KO	random peaks
3.54591	WT	Defined peaks		3.50521	Setdb1KO	Defined peaks		-0.61163	Setdb1KO	random peaks
0.823684	WT	Defined peaks		-1.23444	Setdb1KO	Defined peaks		-7.12742	Setdb1KO	random peaks
6.47957	WT	Defined peaks		-1.23955	Setdb1KO	Defined peaks		-1.3454	Setdb1KO	random peaks
-0.780814	WT	Defined peaks		0.580318	Setdb1KO	Defined peaks		-0.835886	Setdb1KO	random peaks
2.44055	WT	Defined peaks		2.17809	Setdb1KO	Defined peaks		-0.743731	Setdb1KO	random peaks
6.79004	WT	Defined peaks		9.31737	Setdb1KO	Defined peaks		1.75353	Setdb1KO	random peaks
-1.06019	WT	Defined peaks		1.3001	Setdb1KO	Defined peaks		-0.362467	Setdb1KO	random peaks
-0.09003	WT	Defined peaks		-0.73914	Setdb1KO	Defined peaks		-0.494796	Setdb1KO	random peaks
9.40909	WT	Defined peaks		0.841014	Setdb1KO	Defined peaks		0.614485	Setdb1KO	random peaks
17.7296	WT	Defined peaks		-0.82296	Setdb1KO	Defined peaks		-0.921082	Setdb1KO	random peaks
6.42668	WT	Defined peaks		-0.31873	Setdb1KO	Defined peaks		-0.407281	Setdb1KO	random peaks
-0.393063	WT	Defined peaks		0.711478	Setdb1KO	Defined peaks		0	Setdb1KO	random peaks
-0.2599	WT	Defined peaks		0.40483	Setdb1KO	Defined peaks		-1.17393	Setdb1KO	random peaks
-0.395755	WT	Defined peaks		-1.12974	Setdb1KO	Defined peaks		-2.01245	Setdb1KO	random peaks
0.29195	WT	Defined peaks		0.85083	Setdb1KO	Defined peaks		-0.743731	Setdb1KO	random peaks
2.10326	WT	Defined peaks		1.06187	Setdb1KO	Defined peaks		-0.843244	Setdb1KO	random peaks
-0.955045	WT	Defined peaks		-0.910796	Setdb1KO	Defined peaks		1.86347	Setdb1KO	random peaks
-1.18727	WT	Defined peaks		0.37848	Setdb1KO	Defined peaks		-0.849225	Setdb1KO	random peaks
3.41636	WT	Defined peaks		1.22866	Setdb1KO	Defined peaks		0.514611	Setdb1KO	random peaks
-0.0701	WT	Defined peaks		-0.436214	Setdb1KO	Defined peaks		-0.757852	Setdb1KO	random peaks
2.59457	WT	Defined peaks		0.1838	Setdb1KO	Defined peaks		-0.643767	Setdb1KO	random peaks
2.10768	WT	Defined peaks		-0.47608	Setdb1KO	Defined peaks		-1.2095	Setdb1KO	random peaks
0.28561	WT	Defined peaks		0.390732	Setdb1KO	Defined peaks		-1.01047	Setdb1KO	random peaks
0.27371	WT	Defined peaks		-0.831532	Setdb1KO	Defined peaks		-0.744656	Setdb1KO	random peaks
-0.061632	WT	Defined peaks		-1.81425	Setdb1KO	Defined peaks		-0.518358	Setdb1KO	random peaks
-3.14023	WT	Defined peaks		2.03801	Setdb1KO	Defined peaks		-0.47235	Setdb1KO	random peaks
1.93594	WT	Defined peaks		0.12591	Setdb1KO	Defined peaks		0	Setdb1KO	random peaks
1.69252	WT	Defined peaks		-0.2419	Setdb1KO	Defined peaks		0.958599	Setdb1KO	random peaks
-0.393063	WT	Defined peaks		0	Setdb1KO	Defined peaks		2.03288	Setdb1KO	random peaks
0.37537	WT	Defined peaks		-0.420143	Setdb1KO	Defined peaks		-0.307027	Setdb1KO	random peaks
-0.12004	WT	Defined peaks		0.882143	Setdb1KO	Defined peaks		0.506302	Setdb1KO	random peaks
-0.458658	WT	Defined peaks		-0.258626	Setdb1KO	Defined peaks		-1.55004	Setdb1KO	random peaks
-1.17919	WT	Defined peaks		-0.452368	Setdb1KO	Defined peaks		0	Setdb1KO	random peaks
5.13546	WT	Defined peaks		1.88206	Setdb1KO	Defined peaks		0	Setdb1KO	random peaks
8.79558	WT	Defined peaks		-0.604751	Setdb1KO	Defined peaks		1.36942	Setdb1KO	random peaks
-1.50731	WT	Defined peaks		0.321417	Setdb1KO	Defined peaks		-1.14039	Setdb1KO	random peaks
-0.067523	WT	Defined peaks		0.403904	Setdb1KO	Defined peaks		-1.14015	Setdb1KO	random peaks
5.84021	WT	Defined peaks		-2.85097	Setdb1KO	Defined peaks		0	Setdb1KO	random peaks
3.1152	WT	Defined peaks		0	Setdb1KO	Defined peaks		-1.3576	Setdb1KO	random peaks
-0.808115	WT	Defined peaks		1.95429	Setdb1KO	Defined peaks		-2.25926	Setdb1KO	random peaks
-3.04107	WT	Defined peaks		-0.304755	Setdb1KO	Defined peaks		-0.694149	Setdb1KO	random peaks
-0.642003	WT	Defined peaks		1.40232	Setdb1KO	Defined peaks		-3.2716	Setdb1KO	random peaks
0.743897	WT	Defined peaks		1.81885	Setdb1KO	Defined peaks		-0.395184	Setdb1KO	random peaks
-1.99242	WT	Defined peaks		-0.239229	Setdb1KO	Defined peaks		-1.47828	Setdb1KO	random peaks
2.91849	WT	Defined peaks		1.16715	Setdb1KO	Defined peaks		-0.554355	Setdb1KO	random peaks
6.86305	WT	Defined peaks		1.93372	Setdb1KO	Defined peaks		-1.73537	Setdb1KO	random peaks
2.6099	WT	Defined peaks		1.1409	Setdb1KO	Defined peaks		0.340225	Setdb1KO	random peaks
5.43534	WT	Defined peaks		0.726213	Setdb1KO	Defined peaks		1.93635	Setdb1KO	random peaks
2.61352	WT	Defined peaks		1.63397	Setdb1KO	Defined peaks		-0.08963	Setdb1KO	random peaks
10.2986	WT	Defined peaks		1.54718	Setdb1KO	Defined peaks		-0.744834	Setdb1KO	random peaks
0.661184	WT	Defined peaks		-0.213441	Setdb1KO	Defined peaks		-0.184733	Setdb1KO	random peaks
8.25329	WT	Defined peaks		1.27009	Setdb1KO	Defined peaks		-1.28753	Setdb1KO	random peaks
-0.577802	WT	Defined peaks		-0.380129	Setdb1KO	Defined peaks		-0.682283	Setdb1KO	random peaks
-0.18006	WT	Defined peaks		2.40055	Setdb1KO	Defined peaks		0.21282	Setdb1KO	random peaks
0.97847	WT	Defined peaks		1.707	Setdb1KO	Defined peaks		-1.12433	Setdb1KO	random peaks
2.95493	WT	Defined peaks		0.52428	Setdb1KO	Defined peaks		-0.950323	Setdb1KO	random peaks
1.67523	WT	Defined peaks		-0.46452	Setdb1KO	Defined peaks		-0.068973	Setdb1KO	random peaks
-0.066545	WT	Defined peaks		0	Setdb1KO	Defined peaks		0	Setdb1KO	random peaks
4.4309	WT	Defined peaks		0.202413	Setdb1KO	Defined peaks		0.599124	Setdb1KO	random peaks
0.34466	WT	Defined peaks		0	Setdb1KO	Defined peaks		-1.27928	Setdb1KO	random peaks
-0.69035	WT	Defined peaks		0.167441	Setdb1KO	Defined peaks		1.94754	Setdb1KO	random peaks
0.313529	WT	Defined peaks		0.506302	Setdb1KO	Defined peaks		-0.034489	Setdb1KO	random peaks
1.66639	WT	Defined peaks		0.13361	Setdb1KO	Defined peaks		-0.574296	Setdb1KO	random peaks
2.59457	WT	Defined peaks		1.15194	Setdb1KO	Defined peaks		-0.501485	Setdb1KO	random peaks
2.31255	WT	Defined peaks		-0.044314	Setdb1KO	Defined peaks		-0.928222	Setdb1KO	random peaks
-0.50348	WT	Defined peaks		2.36066	Setdb1KO	Defined peaks		-0.11094	Setdb1KO	random peaks
0.91693	WT	Defined peaks		2.16659	Setdb1KO	Defined peaks		-1.31946	Setdb1KO	random peaks
1.21492	WT	Defined peaks		1.10548	Setdb1KO	Defined peaks		0.495826	Setdb1KO	random peaks
2.31415	WT	Defined peaks		-3.47074	Setdb1KO	Defined peaks		0	Setdb1KO	random peaks
4.61005	WT	Defined peaks		1.2591	Setdb1KO	Defined peaks		-0.771375	Setdb1KO	random peaks
-3.21001	WT	Defined peaks		-0.048368	Setdb1KO	Defined peaks		-1.01691	Setdb1KO	random peaks
1.04136	WT	Defined peaks		0.187025	Setdb1KO	Defined peaks		-0.258626	Setdb1KO	random peaks
6.64858	WT	Defined peaks		-0.2255	Setdb1KO	Defined peaks		0.520977	Setdb1KO	random peaks
-0.878474	WT	Defined peaks		-1.99568	Setdb1KO	Defined peaks		-0.967601	Setdb1KO	random peaks
2.74291	WT	Defined peaks		1.5406	Setdb1KO	Defined peaks		0.146034	Setdb1KO	random peaks
5.44483	WT	Defined peaks		-0.585657	Setdb1KO	Defined peaks		-2.0295	Setdb1KO	random peaks
4.57891	WT	Defined peaks		-0.238039	Setdb1KO	Defined peaks		-0.254226	Setdb1KO	random peaks
14.2512	WT	Defined peaks		0.492309	Setdb1KO	Defined peaks		-1.59654	Setdb1KO	random peaks
7.16817	WT	Defined peaks		-1.10871	Setdb1KO	Defined peaks		-0.928222	Setdb1KO	random peaks
0.96202	WT	Defined peaks		1.79223	Setdb1KO	Defined peaks		-0.33825	Setdb1KO	random peaks
2.83673	WT	Defined peaks		-1.21564	Setdb1KO	Defined peaks		-0.40714	Setdb1KO	random peaks
7.14629	WT	Defined peaks		1.94449	Setdb1KO	Defined peaks		-1.01691	Setdb1KO	random peaks
1.73561	WT	Defined peaks		0.998289	Setdb1KO	Defined peaks		-1.07874	Setdb1KO	random peaks
-2.1011	WT	Defined peaks		0.87448	Setdb1KO	Defined peaks		-0.216497	Setdb1KO	random peaks
0.34466	WT	Defined peaks		0.931737	Setdb1KO	Defined peaks		-0.762679	Setdb1KO	random peaks
-0.14348	WT	Defined peaks		2.16122	Setdb1KO	Defined peaks		2.66227	Setdb1KO	random peaks
5.59881	WT	Defined peaks		2.13253	Setdb1KO	Defined peaks		0.349004	Setdb1KO	random peaks
-0.92403	WT	Defined peaks		0.323046	Setdb1KO	Defined peaks		-1.48614	Setdb1KO	random peaks
-0.656594	WT	Defined peaks		0.955274	Setdb1KO	Defined peaks		-1.55507	Setdb1KO	random peaks
-2.02738	WT	Defined peaks		0.199883	Setdb1KO	Defined peaks		-0.234786	Setdb1KO	random peaks
-2.25704	WT	Defined peaks		3.65736	Setdb1KO	Defined peaks		-0.228928	Setdb1KO	random peaks
3.5558	WT	Defined peaks		-0.231139	Setdb1KO	Defined peaks		-0.058326	Setdb1KO	random peaks
2.64913	WT	Defined peaks		-1.53514	Setdb1KO	Defined peaks		0.54206	Setdb1KO	random peaks
0.62562	WT	Defined peaks		-0.039076	Setdb1KO	Defined peaks		0	Setdb1KO	random peaks
1.73992	WT	Defined peaks		0.849134	Setdb1KO	Defined peaks		-0.404421	Setdb1KO	random peaks
0.72989	WT	Defined peaks		3.71139	Setdb1KO	Defined peaks		-0.39661	Setdb1KO	random peaks
-0.802503	WT	Defined peaks		1.58877	Setdb1KO	Defined peaks		-1.5157	Setdb1KO	random peaks
2.09425	WT	Defined peaks		-0.498919	Setdb1KO	Defined peaks		-0.440223	Setdb1KO	random peaks
1.66466	WT	Defined peaks		0.756787	Setdb1KO	Defined peaks		-1.41835	Setdb1KO	random peaks
4.07143	WT	Defined peaks		0.566101	Setdb1KO	Defined peaks		0.240461	Setdb1KO	random peaks
1.73081	WT	Defined peaks		-0.042418	Setdb1KO	Defined peaks		-2.73381	Setdb1KO	random peaks
0.837879	WT	Defined peaks		-0.441034	Setdb1KO	Defined peaks		-0.311825	Setdb1KO	random peaks
0.77085	WT	Defined peaks		-0.065556	Setdb1KO	Defined peaks		-2.06126	Setdb1KO	random peaks
1.69241	WT	Defined peaks		-0.08136	Setdb1KO	Defined peaks		-2.17351	Setdb1KO	random peaks
6.44982	WT	Defined peaks		0.781467	Setdb1KO	Defined peaks		-1.35621	Setdb1KO	random peaks
2.31348	WT	Defined peaks		-0.231139	Setdb1KO	Defined peaks		1.47671	Setdb1KO	random peaks
4.20074	WT	Defined peaks		1.80101	Setdb1KO	Defined peaks		2.05414	Setdb1KO	random peaks
-0.12934	WT	Defined peaks		-0.441034	Setdb1KO	Defined peaks		0	Setdb1KO	random peaks
-1.09019	WT	Defined peaks		-0.218107	Setdb1KO	Defined peaks		4.25997	Setdb1KO	random peaks
-0.679768	WT	Defined peaks		0.29612	Setdb1KO	Defined peaks		3.14953	Setdb1KO	random peaks
0.66571	WT	Defined peaks		2.27617	Setdb1KO	Defined peaks		-0.94284	Setdb1KO	random peaks
0.51187	WT	Defined peaks		-0.661551	Setdb1KO	Defined peaks		-0.47183	Setdb1KO	random peaks
1.33143	WT	Defined peaks		2.62434	Setdb1KO	Defined peaks		-0.068973	Setdb1KO	random peaks
1.49827	WT	Defined peaks		-0.709574	Setdb1KO	Defined peaks		0.69801	Setdb1KO	random peaks
1.51968	WT	Defined peaks		0.417993	Setdb1KO	Defined peaks		-0.195655	Setdb1KO	random peaks
0.93567	WT	Defined peaks		1.52142	Setdb1KO	Defined peaks		-1.37108	Setdb1KO	random peaks
0.639434	WT	Defined peaks		-0.225688	Setdb1KO	Defined peaks		0	Setdb1KO	random peaks
2.8309	WT	Defined peaks		0.370592	Setdb1KO	Defined peaks		-1.09352	Setdb1KO	random peaks
0.330592	WT	Defined peaks		0.538222	Setdb1KO	Defined peaks		0	Setdb1KO	random peaks
0.516987	WT	Defined peaks		0.62201	Setdb1KO	Defined peaks		1.56437	WT	random peaks
-2.50491	WT	Defined peaks		-0.922857	Setdb1KO	Defined peaks		-1.01417	WT	random peaks
0.335153	WT	Defined peaks		0.210403	Setdb1KO	Defined peaks		1.3837	WT	random peaks
-0.614341	WT	Defined peaks		0.342356	Setdb1KO	Defined peaks		-3.61126	WT	random peaks
-0.083483	WT	Defined peaks		-0.241645	Setdb1KO	Defined peaks		1.77583	WT	random peaks
2.70451	WT	Defined peaks		0.36681	Setdb1KO	Defined peaks		0.674957	WT	random peaks
-0.842864	WT	Defined peaks		1.04702	Setdb1KO	Defined peaks		-2.49487	WT	random peaks
3.32429	WT	Defined peaks		-0.295345	Setdb1KO	Defined peaks		-0.11624	WT	random peaks
3.61913	WT	Defined peaks		1.70816	Setdb1KO	Defined peaks		-1.07	WT	random peaks
3.2257	WT	Defined peaks		0.303145	Setdb1KO	Defined peaks		1.34655	WT	random peaks
1.8012	WT	Defined peaks		0.681472	Setdb1KO	Defined peaks		-0.608213	WT	random peaks
6.93916	WT	Defined peaks		-0.700238	Setdb1KO	Defined peaks		0.69631	WT	random peaks
3.33878	WT	Defined peaks		-0.044314	Setdb1KO	Defined peaks		-1.94765	WT	random peaks
0.330592	WT	Defined peaks		0.768927	Setdb1KO	Defined peaks		-0.328251	WT	random peaks
2.42553	WT	Defined peaks		0	Setdb1KO	Defined peaks		-1.21006	WT	random peaks
0	WT	Defined peaks		-0.585061	Setdb1KO	Defined peaks		-0.13914	WT	random peaks
1.33143	WT	Defined peaks		-0.240432	Setdb1KO	Defined peaks		-1.99242	WT	random peaks
0.36816	WT	Defined peaks		0.15302	Setdb1KO	Defined peaks		-2.43285	WT	random peaks
1.56593	WT	Defined peaks		-0.208972	Setdb1KO	Defined peaks		0	WT	random peaks
3.24816	WT	Defined peaks		-0.692143	Setdb1KO	Defined peaks		-0.79151	WT	random peaks
-1.64664	WT	Defined peaks		0.489986	Setdb1KO	Defined peaks		-1.42316	WT	random peaks
-2.56801	WT	Defined peaks		-1.75444	Setdb1KO	Defined peaks		-0.530094	WT	random peaks
7.80718	WT	Defined peaks		0.878966	Setdb1KO	Defined peaks		-3.3207	WT	random peaks
22.7951	WT	Defined peaks		1.17077	Setdb1KO	Defined peaks		1.36893	WT	random peaks
-0.696147	WT	Defined peaks		-0.044563	Setdb1KO	Defined peaks		0.66571	WT	random peaks
0.803255	WT	Defined peaks		-0.040888	Setdb1KO	Defined peaks		-1.08735	WT	random peaks
-0.451408	WT	Defined peaks		0.58503	Setdb1KO	Defined peaks		-0.458573	WT	random peaks
0.539967	WT	Defined peaks		-1.10258	Setdb1KO	Defined peaks		-0.080905	WT	random peaks
6.07817	WT	Defined peaks		1.77985	Setdb1KO	Defined peaks		1.40394	WT	random peaks
5.93622	WT	Defined peaks		0.514234	Setdb1KO	Defined peaks		-1.34373	WT	random peaks
-1.99242	WT	Defined peaks		0.157543	Setdb1KO	Defined peaks		-2.01559	WT	random peaks
1.27887	WT	Defined peaks		2.36183	Setdb1KO	Defined peaks		0.796673	WT	random peaks
0.77202	WT	Defined peaks		0.192658	Setdb1KO	Defined peaks		-1.95865	WT	random peaks
1.07621	WT	Defined peaks		0.866204	Setdb1KO	Defined peaks		-2.67501	WT	random peaks
1.10448	WT	Defined peaks		0.764838	Setdb1KO	Defined peaks		1.59966	WT	random peaks
3.1844	WT	Defined peaks		0.89611	Setdb1KO	Defined peaks		0	WT	random peaks
-1.61623	WT	Defined peaks		0.87448	Setdb1KO	Defined peaks		-4.03118	WT	random peaks
7.31395	WT	Defined peaks		1.08552	Setdb1KO	Defined peaks		-0.837208	WT	random peaks
-0.065594	WT	Defined peaks		1.23956	Setdb1KO	Defined peaks		-0.10092	WT	random peaks
0.26631	WT	Defined peaks		1.82789	Setdb1KO	Defined peaks		0	WT	random peaks
-0.083483	WT	Defined peaks		1.04008	Setdb1KO	Defined peaks		-0.813806	WT	random peaks
0.623038	WT	Defined peaks		-0.844731	Setdb1KO	Defined peaks		-1.30331	WT	random peaks
2.38422	WT	Defined peaks		-1.06153	Setdb1KO	Defined peaks		6.78274	WT	random peaks
5.62046	WT	Defined peaks		-0.413612	Setdb1KO	Defined peaks		0.34466	WT	random peaks
0.43312	WT	Defined peaks		1.3809	Setdb1KO	Defined peaks		0	WT	random peaks
2.50156	WT	Defined peaks		-0.734605	Setdb1KO	Defined peaks		-0.247984	WT	random peaks
-0.057755	WT	Defined peaks		1.38912	Setdb1KO	Defined peaks		3.36637	WT	random peaks
3.17806	WT	Defined peaks		0.42291	Setdb1KO	Defined peaks		0.332857	WT	random peaks
1.40885	WT	Defined peaks		1.05996	Setdb1KO	Defined peaks		-0.063772	WT	random peaks
0.94363	WT	Defined peaks		0	Setdb1KO	Defined peaks		-0.33399	WT	random peaks
2.81302	WT	Defined peaks		-0.233394	Setdb1KO	Defined peaks		-0.065129	WT	random peaks
1.01946	WT	Defined peaks		-0.448467	Setdb1KO	Defined peaks		0	WT	random peaks
-0.062898	WT	Defined peaks		-0.640324	Setdb1KO	Defined peaks		-0.895818	WT	random peaks
4.05932	WT	Defined peaks		1.33902	Setdb1KO	Defined peaks		0.58084	WT	random peaks
1.99505	WT	Defined peaks		-0.044815	Setdb1KO	Defined peaks		-1.26158	WT	random peaks
1.19211	WT	Defined peaks		-0.694149	Setdb1KO	Defined peaks		-1.2451	WT	random peaks
1.08373	WT	Defined peaks		0.172872	Setdb1KO	Defined peaks		-0.875458	WT	random peaks
6.10362	WT	Defined peaks		0.395027	Setdb1KO	Defined peaks		-1.55115	WT	random peaks
-1.23815	WT	Defined peaks		1.28441	Setdb1KO	Defined peaks		0	WT	random peaks
0	WT	Defined peaks		-0.1017	Setdb1KO	Defined peaks		-0.64388	WT	random peaks
-0.608753	WT	Defined peaks		-1.76089	Setdb1KO	Defined peaks		0	WT	random peaks
2.37662	WT	Defined peaks		-1.2671	Setdb1KO	Defined peaks		-2.29808	WT	random peaks
2.84939	WT	Defined peaks		-0.259179	Setdb1KO	Defined peaks		-0.31666	WT	random peaks
-0.875458	WT	Defined peaks		-0.665226	Setdb1KO	Defined peaks		-2.75144	WT	random peaks
1.64926	WT	Defined peaks		0	Setdb1KO	Defined peaks		-2.46924	WT	random peaks
3.64698	WT	Defined peaks		0.49971	Setdb1KO	Defined peaks		-1.93292	WT	random peaks
6.45727	WT	Defined peaks		-0.366179	Setdb1KO	Defined peaks		-6.42003	WT	random peaks
4.87659	WT	Defined peaks		-0.643767	Setdb1KO	Defined peaks		-3.21001	WT	random peaks
6.05637	WT	Defined peaks		-0.08178	Setdb1KO	Defined peaks		-3.95079	WT	random peaks
-0.387787	WT	Defined peaks		0.181712	Setdb1KO	Defined peaks		-0.560973	WT	random peaks
2.7674	WT	Defined peaks		-0.048664	Setdb1KO	Defined peaks		-0.545097	WT	random peaks
-0.6095	WT	Defined peaks		0	Setdb1KO	Defined peaks		-1.28401	WT	random peaks
3.03914	WT	Defined peaks		-0.216922	Setdb1KO	Defined peaks		-0.452454	WT	random peaks
1.002	WT	Defined peaks		1.13526	Setdb1KO	Defined peaks		-0.81663	WT	random peaks
5.71921	WT	Defined peaks		0.457929	Setdb1KO	Defined peaks		-0.537491	WT	random peaks
0.723655	WT	Defined peaks		0	Setdb1KO	Defined peaks		-0.900013	WT	random peaks
0.78581	WT	Defined peaks		-0.287148	Setdb1KO	Defined peaks		0.618473	WT	random peaks
-0.502437	WT	Defined peaks		-0.917553	Setdb1KO	Defined peaks		-0.845564	WT	random peaks
3.44387	WT	Defined peaks		-1.03225	Setdb1KO	Defined peaks		-1.39791	WT	random peaks
0.34466	WT	Defined peaks		-0.053961	Setdb1KO	Defined peaks		1.18197	WT	random peaks
0.362665	WT	Defined peaks		-0.448467	Setdb1KO	Defined peaks		0	WT	random peaks
2.25151	WT	Defined peaks		1.26337	Setdb1KO	Defined peaks		-0.09092	WT	random peaks
-1.34373	WT	Defined peaks		-0.07413	Setdb1KO	Defined peaks		1.123	WT	random peaks
0.43312	WT	Defined peaks		1.7513	Setdb1KO	Defined peaks		-0.428002	WT	random peaks
-1.80563	WT	Defined peaks		1.5521	Setdb1KO	Defined peaks		-1.32828	WT	random peaks
0.94867	WT	Defined peaks		0.376412	Setdb1KO	Defined peaks		-0.458573	WT	random peaks
11.3286	WT	Defined peaks		-0.039464	Setdb1KO	Defined peaks		-0.751463	WT	random peaks
-1.19545	WT	Defined peaks		-0.262889	Setdb1KO	Defined peaks		0.449973	WT	random peaks
-2.12427	WT	Defined peaks		-1.17231	Setdb1KO	Defined peaks		-0.058121	WT	random peaks
6.01311	WT	Defined peaks		-0.222981	Setdb1KO	Defined peaks		-2.31121	WT	random peaks
-0.603276	WT	Defined peaks		-0.040471	Setdb1KO	Defined peaks		1.88185	WT	random peaks
7.253	WT	Defined peaks		1.39138	Setdb1KO	Defined peaks		-0.078488	WT	random peaks
-2.06358	WT	Defined peaks		0.467908	Setdb1KO	Defined peaks		-3.12326	WT	random peaks
1.24608	WT	Defined peaks		0.721358	Setdb1KO	Defined peaks		-0.773842	WT	random peaks
-1.82464	WT	Defined peaks		0.384465	Setdb1KO	Defined peaks		-1.44451	WT	random peaks
-0.837395	WT	Defined peaks		0.538222	Setdb1KO	Defined peaks		-0.875458	WT	random peaks
-2.12427	WT	Defined peaks		-0.601712	Setdb1KO	Defined peaks		0.709443	WT	random peaks
3.20131	WT	Defined peaks		0.97016	Setdb1KO	Defined peaks		-2.06358	WT	random peaks
3.23404	WT	Defined peaks		1.50918	Setdb1KO	Defined peaks		-1.94765	WT	random peaks
0.684464	WT	Defined peaks		1.20813	Setdb1KO	Defined peaks		-0.605029	WT	random peaks
0.441792	WT	Defined peaks		0.357337	Setdb1KO	Defined peaks		-0.057038	WT	random peaks
-0.10678	WT	Defined peaks		2.62186	Setdb1KO	Defined peaks		3.18721	WT	random peaks
0.26995	WT	Defined peaks		-1.70571	Setdb1KO	Defined peaks		-0.875458	WT	random peaks
-1.69942	WT	Defined peaks		-1.11907	Setdb1KO	Defined peaks		-1.43257	WT	random peaks
-0.421754	WT	Defined peaks		-0.902001	Setdb1KO	Defined peaks		-0.493848	WT	random peaks
-1.40961	WT	Defined peaks		-0.586964	Setdb1KO	Defined peaks		-2.22232	WT	random peaks
0.20426	WT	Defined peaks		-0.67388	Setdb1KO	Defined peaks		0.247944	WT	random peaks
0.319718	WT	Defined peaks		0.629549	Setdb1KO	Defined peaks		-3.50183	WT	random peaks
1.86763	WT	Defined peaks		0.171023	Setdb1KO	Defined peaks		-0.98476	WT	random peaks
-2.44832	WT	Defined peaks		1.18508	Setdb1KO	Defined peaks		-1.04826	WT	random peaks
2.42147	WT	Defined peaks		-0.31336	Setdb1KO	Defined peaks		-1.79442	WT	random peaks
2.38703	WT	Defined peaks		-0.992875	Setdb1KO	Defined peaks		0.138781	WT	random peaks
-1.72478	WT	Defined peaks		0.992991	Setdb1KO	Defined peaks		0	WT	random peaks
-0.13118	WT	Defined peaks		0.372512	Setdb1KO	Defined peaks		-1.53671	WT	random peaks
-0.20109	WT	Defined peaks		-0.25586	Setdb1KO	Defined peaks		-0.691376	WT	random peaks
-2.17219	WT	Defined peaks		-0.2545	Setdb1KO	Defined peaks		-0.365698	WT	random peaks
-1.15504	WT	Defined peaks		-0.061971	Setdb1KO	Defined peaks		1.13871	WT	random peaks
-1.66702	WT	Defined peaks		0	Setdb1KO	Defined peaks		-2.62637	WT	random peaks
4.20281	WT	Defined peaks		0.167441	Setdb1KO	Defined peaks		-2.92558	WT	random peaks
0.749136	WT	Defined peaks		-0.515014	Setdb1KO	Defined peaks		-0.215598	WT	random peaks
-0.08746	WT	Defined peaks		-0.227837	Setdb1KO	Defined peaks		0	WT	random peaks
7.83833	WT	Defined peaks		-1.51024	Setdb1KO	Defined peaks		0.86268	WT	random peaks
-0.535002	WT	Defined peaks		2.28437	Setdb1KO	Defined peaks		-1.89443	WT	random peaks
1.32237	WT	Defined peaks		-0.902001	Setdb1KO	Defined peaks		-0.040814	WT	random peaks
4.22645	WT	Defined peaks		-0.877221	Setdb1KO	Defined peaks		0.88358	WT	random peaks
1.17102	WT	Defined peaks		0.359474	Setdb1KO	Defined peaks		-0.444463	WT	random peaks
1.4336	WT	Defined peaks		1.20068	Setdb1KO	Defined peaks		-2.44142	WT	random peaks
-1.26526	WT	Defined peaks		0.73041	Setdb1KO	Defined peaks		-0.560973	WT	random peaks
5.78178	WT	Defined peaks		-0.228077	Setdb1KO	Defined peaks		-0.081992	WT	random peaks
4.90972	WT	Defined peaks		-0.211183	Setdb1KO	Defined peaks		0.783821	WT	random peaks
0.816754	WT	Defined peaks		0.68964	Setdb1KO	Defined peaks		6.91691	WT	random peaks
1.04009	WT	Defined peaks		-0.519282	Setdb1KO	Defined peaks		-1.65086	WT	random peaks
10.2709	WT	Defined peaks		2.66227	Setdb1KO	Defined peaks		-0.841122	WT	random peaks
4.60726	WT	Defined peaks		-0.6727	Setdb1KO	Defined peaks		-0.713336	WT	random peaks
-1.60501	WT	Defined peaks		-0.232262	Setdb1KO	Defined peaks		-0.518	WT	random peaks
-1.95039	WT	Defined peaks		0.781467	Setdb1KO	Defined peaks		-2.18039	WT	random peaks
-1.06344	WT	Defined peaks		2.95459	Setdb1KO	Defined peaks		0.84517	WT	random peaks
14.1434	WT	Defined peaks		-0.47235	Setdb1KO	Defined peaks		-1.89443	WT	random peaks
-0.819578	WT	Defined peaks		1.6624	Setdb1KO	Defined peaks		0.240579	WT	random peaks
-0.11927	WT	Defined peaks		1.34937	Setdb1KO	Defined peaks		-0.41335	WT	random peaks
6.10136	WT	Defined peaks		-0.448467	Setdb1KO	Defined peaks		4.30484	WT	random peaks
6.16746	WT	Defined peaks		0.618308	Setdb1KO	Defined peaks		-2.51218	WT	random peaks
0.18777	WT	Defined peaks		0.998388	Setdb1KO	Defined peaks		-0.614683	WT	random peaks
-0.431196	WT	Defined peaks		-0.829633	Setdb1KO	Defined peaks		0.29859	WT	random peaks
4.5704	WT	Defined peaks		-0.041314	Setdb1KO	Defined peaks		-0.979326	WT	random peaks
3.03898	WT	Defined peaks		1.84695	Setdb1KO	Defined peaks		-1.0272	WT	random peaks
-1.02266	WT	Defined peaks		-0.510231	Setdb1KO	Defined peaks		-1.33854	WT	random peaks
4.84416	WT	Defined peaks		2.76322	Setdb1KO	Defined peaks		2.49959	WT	random peaks
2.2624	WT	Defined peaks		-0.049269	Setdb1KO	Defined peaks		-0.987696	WT	random peaks
2.02488	WT	Defined peaks		-0.578457	Setdb1KO	Defined peaks		-0.551964	WT	random peaks
2.31415	WT	Defined peaks		1.22607	Setdb1KO	Defined peaks		-0.542537	WT	random peaks
-3.01462	WT	Defined peaks		0.114517	Setdb1KO	Defined peaks		-0.79718	WT	random peaks
-1.58302	WT	Defined peaks		0.31822	Setdb1KO	Defined peaks		-1.50731	WT	random peaks
-2.81392	WT	Defined peaks		-0.867686	Setdb1KO	Defined peaks		2.85865	WT	random peaks
-2.02738	WT	Defined peaks		0.543855	Setdb1KO	Defined peaks		0.809956	WT	random peaks
1.54277	WT	Defined peaks		0.159111	Setdb1KO	Defined peaks		-2.5927	WT	random peaks
0.335153	WT	Defined peaks		0.340225	Setdb1KO	Defined peaks		2.7966	WT	random peaks
1.47515	WT	Defined peaks		0.816987	Setdb1KO	Defined peaks		0.38266	WT	random peaks
12.504	WT	Defined peaks		0.307512	Setdb1KO	Defined peaks		-0.623528	WT	random peaks
-0.12667	WT	Defined peaks		-0.270315	Setdb1KO	Defined peaks		-0.382648	WT	random peaks
-0.6833	WT	Defined peaks		-0.050204	Setdb1KO	Defined peaks		-0.671863	WT	random peaks
0.30793	WT	Defined peaks		2.29289	Setdb1KO	Defined peaks		-2.8284	WT	random peaks
-0.506844	WT	Defined peaks		1.77023	Setdb1KO	Defined peaks		0.879152	WT	random peaks
-0.567487	WT	Defined peaks		0.13213	Setdb1KO	Defined peaks		-1.65727	WT	random peaks
-0.959563	WT	Defined peaks		-0.93365	Setdb1KO	Defined peaks		-1.31319	WT	random peaks
-0.567487	WT	Defined peaks		-3.07027	Setdb1KO	Defined peaks		-0.31721	WT	random peaks
-1.21683	WT	Defined peaks		0.653159	Setdb1KO	Defined peaks		-0.736054	WT	random peaks
-0.065594	WT	Defined peaks		0.756787	Setdb1KO	Defined peaks		1.10039	WT	random peaks
1.93424	WT	Defined peaks		2.56928	Setdb1KO	Defined peaks		0.352153	WT	random peaks
1.29019	WT	Defined peaks		1.69834	Setdb1KO	Defined peaks		-1.40073	WT	random peaks
-0.971096	WT	Defined peaks		-0.448467	Setdb1KO	Defined peaks		-1.05535	WT	random peaks
-1.32321	WT	Defined peaks		0.596985	Setdb1KO	Defined peaks		0	WT	random peaks
2.43909	WT	Defined peaks		-0.207883	Setdb1KO	Defined peaks		-0.736054	WT	random peaks
2.12755	WT	Defined peaks		-0.498919	Setdb1KO	Defined peaks		-0.073465	WT	random peaks
-0.19	WT	Defined peaks		-0.204685	Setdb1KO	Defined peaks		0.82463	WT	random peaks
3.25529	WT	Defined peaks		0.350707	Setdb1KO	Defined peaks		-0.979326	WT	random peaks
1.03398	WT	Defined peaks		-0.419902	Setdb1KO	Defined peaks		0.28769	WT	random peaks
-1.63325	WT	Defined peaks		-0.746048	Setdb1KO	Defined peaks		-1.10408	WT	random peaks
-0.5439	WT	Defined peaks		0.69801	Setdb1KO	Defined peaks		-0.520543	WT	random peaks
-0.848595	WT	Defined peaks		-0.07449	Setdb1KO	Defined peaks		-0.303002	WT	random peaks
-1.19135	WT	Defined peaks		1.1237	Setdb1KO	Defined peaks		0.309536	WT	random peaks
-0.451408	WT	Defined peaks		-0.641569	Setdb1KO	Defined peaks		0.87562	WT	random peaks
-3.50183	WT	Defined peaks		0.76324	Setdb1KO	Defined peaks		-0.886035	WT	random peaks
-9.63004	WT	Defined peaks		0.837002	Setdb1KO	Defined peaks		-1.53671	WT	random peaks
-0.589594	WT	Defined peaks		0.155249	Setdb1KO	Defined peaks		-1.18522	WT	random peaks
-2.18039	WT	Defined peaks		1.05728	Setdb1KO	Defined peaks		0.571732	WT	random peaks
-3.30173	WT	Defined peaks		-0.696167	Setdb1KO	Defined peaks		-1.10584	WT	random peaks
9.77535	WT	Defined peaks		0	Setdb1KO	Defined peaks		-0.917234	WT	random peaks
0.39414	WT	Defined peaks		-0.339333	Setdb1KO	Defined peaks		0	WT	random peaks
-1.16583	WT	Defined peaks		-1.39002	Setdb1KO	Defined peaks		-0.888927	WT	random peaks
7.39675	WT	Defined peaks		0.298892	Setdb1KO	Defined peaks		-0.798805	WT	random peaks
2.15987	WT	Defined peaks		-0.07413	Setdb1KO	Defined peaks		-0.45915	WT	random peaks
-1.65086	WT	Defined peaks		1.92643	Setdb1KO	Defined peaks		-2.19419	WT	random peaks
1.14346	WT	Defined peaks		-0.403167	Setdb1KO	Defined peaks		-0.637282	WT	random peaks
7.0153	WT	Defined peaks		-0.371289	Setdb1KO	Defined peaks		-0.69996	WT	random peaks
-0.085025	WT	Defined peaks		0.165706	Setdb1KO	Defined peaks		-1.30331	WT	random peaks
6.22266	WT	Defined peaks		1.32441	Setdb1KO	Defined peaks		-1.58302	WT	random peaks
0.41894	WT	Defined peaks		-0.049269	Setdb1KO	Defined peaks		-0.902816	WT	random peaks
-2.00253	WT	Defined peaks		0.909418	Setdb1KO	Defined peaks		-1.942	WT	random peaks
17.7296	WT	Defined peaks		1.4379	Setdb1KO	Defined peaks		-0.90358	WT	random peaks
2.53607	WT	Defined peaks		0.21609	Setdb1KO	Defined peaks		0.19759	WT	random peaks
1.96351	WT	Defined peaks		0.306044	Setdb1KO	Defined peaks		5.05351	WT	random peaks
3.39187	WT	Defined peaks		1.14726	Setdb1KO	Defined peaks		0.28791	WT	random peaks
-2.16003	WT	Defined peaks		1.69407	Setdb1KO	Defined peaks		0	WT	random peaks
-0.09183	WT	Defined peaks		-0.3067	Setdb1KO	Defined peaks		-0.963004	WT	random peaks
1.86763	WT	Defined peaks		-0.434452	Setdb1KO	Defined peaks		1.49827	WT	random peaks
1.43798	WT	Defined peaks		0.835989	Setdb1KO	Defined peaks		-0.072308	WT	random peaks
5.15088	WT	Defined peaks		-0.039861	Setdb1KO	Defined peaks		0.211901	WT	random peaks
-0.601877	WT	Defined peaks		1.30718	Setdb1KO	Defined peaks		-1.00487	WT	random peaks
-0.79151	WT	Defined peaks		0.694632	Setdb1KO	Defined peaks		-1.12195	WT	random peaks
-1.26753	WT	Defined peaks		1.17247	Setdb1KO	Defined peaks		-0.283236	WT	random peaks
1.77791	WT	Defined peaks		0.665872	Setdb1KO	Defined peaks		-0.661606	WT	random peaks
2.44309	WT	Defined peaks		-0.59069	Setdb1KO	Defined peaks		0	WT	random peaks
-1.46757	WT	Defined peaks		1.8943	Setdb1KO	Defined peaks		-0.062898	WT	random peaks
-1.05715	WT	Defined peaks		0.541021	Setdb1KO	Defined peaks		-0.35319	WT	random peaks
0	WT	Defined peaks		-0.729555	Setdb1KO	Defined peaks
2.04181	WT	Defined peaks		-0.461895	Setdb1KO	Defined peaks
6.95824	WT	Defined peaks		-0.688165	Setdb1KO	Defined peaks
5.27712	WT	Defined peaks		-0.827224	Setdb1KO	Defined peaks
-2.75144	WT	Defined peaks		1.10701	Setdb1KO	Defined peaks
0.66571	WT	Defined peaks		6.36883	Setdb1KO	Defined peaks
2.47224	WT	Defined peaks		-0.044068	Setdb1KO	Defined peaks
1.06417	WT	Defined peaks		0.228437	Setdb1KO	Defined peaks
0.783821	WT	Defined peaks		0.273344	Setdb1KO	Defined peaks
0.661184	WT	Defined peaks		1.20226	Setdb1KO	Defined peaks
2.26335	WT	Defined peaks		-0.27342	Setdb1KO	Defined peaks
2.35452	WT	Defined peaks		0.162341	Setdb1KO	Defined peaks
-1.37236	WT	Defined peaks		1.77023	Setdb1KO	Defined peaks
-0.469758	WT	Defined peaks		0.543855	Setdb1KO	Defined peaks
-1.18727	WT	Defined peaks		0	Setdb1KO	Defined peaks
4.74729	WT	Defined peaks		-0.24638	Setdb1KO	Defined peaks
0.694248	WT	Defined peaks		1.08113	Setdb1KO	Defined peaks
-1.86388	WT	Defined peaks		0.955274	Setdb1KO	Defined peaks
0	WT	Defined peaks		0.369723	Setdb1KO	Defined peaks
1.29728	WT	Defined peaks		0.89611	Setdb1KO	Defined peaks
0.803255	WT	Defined peaks		-0.88201	Setdb1KO	Defined peaks
0.86286	WT	Defined peaks		0.575159	Setdb1KO	Defined peaks
-0.90394	WT	Defined peaks		-0.423415	Setdb1KO	Defined peaks
0.958354	WT	Defined peaks		0.585384	Setdb1KO	Defined peaks
2.3905	WT	Defined peaks		0.514234	Setdb1KO	Defined peaks
-1.05715	WT	Defined peaks		-0.476956	Setdb1KO	Defined peaks
0.92502	WT	Defined peaks		0.174761	Setdb1KO	Defined peaks
-0.786126	WT	Defined peaks		1.37592	Setdb1KO	Defined peaks
6.20425	WT	Defined peaks		0.637832	Setdb1KO	Defined peaks
-0.780814	WT	Defined peaks		-0.193755	Setdb1KO	Defined peaks
-0.731323	Setdb1KO	random peaks		-0.680345	Setdb1KO	Defined peaks
0.678257	Setdb1KO	random peaks		-0.24946	Setdb1KO	Defined peaks
-1.21873	Setdb1KO	random peaks		3.40191	Setdb1KO	Defined peaks
-0.277177	Setdb1KO	random peaks		-0.277177	Setdb1KO	Defined peaks
-0.316857	Setdb1KO	random peaks		-0.581265	Setdb1KO	Defined peaks
-1.99568	Setdb1KO	random peaks		-0.047785	Setdb1KO	Defined peaks
0	Setdb1KO	random peaks		-0.208972	Setdb1KO	Defined peaks
-3.62851	Setdb1KO	random peaks		0.308994	Setdb1KO	Defined peaks
-0.600204	Setdb1KO	random peaks		0.180685	Setdb1KO	Defined peaks
0	Setdb1KO	random peaks		-0.036724	Setdb1KO	Defined peaks
-0.053961	Setdb1KO	random peaks		1.0806	Setdb1KO	Defined peaks
-0.837347	Setdb1KO	random peaks		0.13	Setdb1KO	Defined peaks
1.35076	Setdb1KO	random peaks		3.23542	Setdb1KO	Defined peaks
-1.60726	Setdb1KO	random peaks		0.650049	Setdb1KO	Defined peaks
0.266511	Setdb1KO	random peaks		0.339127	Setdb1KO	Defined peaks
-0.643767	Setdb1KO	random peaks		1.9489	Setdb1KO	Defined peaks
-1.40048	Setdb1KO	random peaks		-0.383784	Setdb1KO	Defined peaks
-0.36957	Setdb1KO	random peaks		0.333138	Setdb1KO	Defined peaks
-0.62856	Setdb1KO	random peaks		0	Setdb1KO	Defined peaks
-2.19708	Setdb1KO	random peaks		0.340734	Setdb1KO	Defined peaks
0.230081	Setdb1KO	random peaks		0.161522	Setdb1KO	Defined peaks
0.614485	Setdb1KO	random peaks		-0.240432	Setdb1KO	Defined peaks
-0.831532	Setdb1KO	random peaks		-0.240432	Setdb1KO	Defined peaks
-0.570194	Setdb1KO	random peaks		1.72365	Setdb1KO	Defined peaks
-1.947	Setdb1KO	random peaks		0.399416	Setdb1KO	Defined peaks
-0.275266	Setdb1KO	random peaks		-0.668942	Setdb1KO	Defined peaks
0.971548	Setdb1KO	random peaks		0.36128	Setdb1KO	Defined peaks
-0.054706	Setdb1KO	random peaks		1.42073	Setdb1KO	Defined peaks
0.570594	Setdb1KO	random peaks		1.88441	Setdb1KO	Defined peaks
-2.6609	Setdb1KO	random peaks		-0.373024	Setdb1KO	Defined peaks
-1.05036	Setdb1KO	random peaks		2.71482	Setdb1KO	Defined peaks
-0.550532	Setdb1KO	random peaks		0.343994	Setdb1KO	Defined peaks
-0.935474	Setdb1KO	random peaks		-0.49276	Setdb1KO	Defined peaks
1.10506	Setdb1KO	random peaks		-0.038884	Setdb1KO	Defined peaks
-0.585061	Setdb1KO	random peaks		1.07835	Setdb1KO	Defined peaks
0.43218	Setdb1KO	random peaks		0.172872	Setdb1KO	Defined peaks
3.99316	Setdb1KO	random peaks		-0.636918	Setdb1KO	Defined peaks
-1.37633	Setdb1KO	random peaks		-0.267295	Setdb1KO	Defined peaks
-1.33045	Setdb1KO	random peaks		1.64902	Setdb1KO	Defined peaks
0	Setdb1KO	random peaks		-0.236175	Setdb1KO	Defined peaks
0	Setdb1KO	random peaks		0	Setdb1KO	Defined peaks
-0.858356	Setdb1KO	random peaks		1.03204	Setdb1KO	Defined peaks
-0.573586	Setdb1KO	random peaks		-0.452368	Setdb1KO	Defined peaks
-0.58268	Setdb1KO	random peaks		1.49249	Setdb1KO	Defined peaks
-2.13823	Setdb1KO	random peaks		3.11361	Setdb1KO	Defined peaks
-0.81259	Setdb1KO	random peaks		2.32536	Setdb1KO	Defined peaks
-1.52052	Setdb1KO	random peaks		-0.466805	Setdb1KO	Defined peaks
-1.14859	Setdb1KO	random peaks		-0.630214	Setdb1KO	Defined peaks
0.771092	Setdb1KO	random peaks		-0.840285	Setdb1KO	Defined peaks
-0.849225	Setdb1KO	random peaks		1.16181	Setdb1KO	Defined peaks
-0.893587	Setdb1KO	random peaks		0	Setdb1KO	Defined peaks
-1.54851	Setdb1KO	random peaks		-0.535752	Setdb1KO	Defined peaks
-1.39558	Setdb1KO	random peaks		0.870153	Setdb1KO	Defined peaks
-1.41287	Setdb1KO	random peaks		0.501813	Setdb1KO	Defined peaks
-0.392178	Setdb1KO	random peaks		1.44859	Setdb1KO	Defined peaks
-0.591312	Setdb1KO	random peaks		-0.211183	Setdb1KO	Defined peaks
-1.07288	Setdb1KO	random peaks		-0.040888	Setdb1KO	Defined peaks
-1.40048	Setdb1KO	random peaks		-0.843244	Setdb1KO	Defined peaks
0.48908	Setdb1KO	random peaks		1.87452	Setdb1KO	Defined peaks
0	Setdb1KO	random peaks		-0.453563	Setdb1KO	Defined peaks
-0.56615	Setdb1KO	random peaks		1.00728	Setdb1KO	Defined peaks
-0.825798	Setdb1KO	random peaks		1.26534	Setdb1KO	Defined peaks
-1.64028	Setdb1KO	random peaks		-0.415766	Setdb1KO	Defined peaks
-0.060552	Setdb1KO	random peaks		-0.630214	Setdb1KO	Defined peaks
-0.44302	Setdb1KO	random peaks		0.308994	Setdb1KO	Defined peaks
0	Setdb1KO	random peaks		-0.039661	Setdb1KO	Defined peaks
-0.554355	Setdb1KO	random peaks		-1.08639	Setdb1KO	Defined peaks
0.19875	Setdb1KO	random peaks		0.13587	Setdb1KO	Defined peaks
-0.08439	Setdb1KO	random peaks		-0.950323	Setdb1KO	Defined peaks
-0.359582	Setdb1KO	random peaks		0.406186	Setdb1KO	Defined peaks
-2.14589	Setdb1KO	random peaks		0.149445	Setdb1KO	Defined peaks
-0.546761	Setdb1KO	random peaks		0.798836	Setdb1KO	Defined peaks
1.23662	Setdb1KO	random peaks		-0.448467	Setdb1KO	Defined peaks
-1.34163	Setdb1KO	random peaks		0.853259	Setdb1KO	Defined peaks
-0.874019	Setdb1KO	random peaks		-0.45137	Setdb1KO	Defined peaks
-0.469571	Setdb1KO	random peaks		0.154499	Setdb1KO	Defined peaks
-0.798271	Setdb1KO	random peaks		2.33924	Setdb1KO	Defined peaks
-1.19145	Setdb1KO	random peaks		0.364948	Setdb1KO	Defined peaks
-0.700238	Setdb1KO	random peaks		-0.03832	Setdb1KO	Defined peaks
-0.73609	Setdb1KO	random peaks		-0.775021	Setdb1KO	Defined peaks
-1.27723	Setdb1KO	random peaks		1.64424	Setdb1KO	Defined peaks
-1.3515	Setdb1KO	random peaks		0.504255	Setdb1KO	Defined peaks
-0.433843	Setdb1KO	random peaks		1.24682	Setdb1KO	Defined peaks
-0.746048	Setdb1KO	random peaks		2.44591	Setdb1KO	Defined peaks
-0.665226	Setdb1KO	random peaks		2.8061	Setdb1KO	Defined peaks
0.528638	Setdb1KO	random peaks		0.870636	Setdb1KO	Defined peaks
-0.11252	Setdb1KO	random peaks		-0.208972	Setdb1KO	Defined peaks
-0.73914	Setdb1KO	random peaks		0.169213	Setdb1KO	Defined peaks
-0.659728	Setdb1KO	random peaks		-0.26435	Setdb1KO	Defined peaks
0.18642	Setdb1KO	random peaks		-1.18262	Setdb1KO	Defined peaks
1.53162	Setdb1KO	random peaks		-0.950323	Setdb1KO	Defined peaks
-0.618027	Setdb1KO	random peaks		0.23642	Setdb1KO	Defined peaks
-1.2473	Setdb1KO	random peaks		0.945004	Setdb1KO	Defined peaks
-1.53823	Setdb1KO	random peaks		-0.786474	Setdb1KO	Defined peaks
1.58591	Setdb1KO	random peaks		0	Setdb1KO	Defined peaks
-1.8878	Setdb1KO	random peaks		0	Setdb1KO	Defined peaks
0.17427	Setdb1KO	random peaks		-0.37435	Setdb1KO	Defined peaks
-2.02094	Setdb1KO	random peaks		0.170113	Setdb1KO	Defined peaks
0.532554	Setdb1KO	random peaks		0.925115	Setdb1KO	Defined peaks
-0.874469	Setdb1KO	random peaks		0.687992	Setdb1KO	Defined peaks
1.68535	Setdb1KO	random peaks		1.38912	Setdb1KO	Defined peaks
1.80336	Setdb1KO	random peaks		-0.844731	Setdb1KO	Defined peaks
-2.98419	Setdb1KO	random peaks		1.78353	Setdb1KO	Defined peaks
-0.433843	Setdb1KO	random peaks		0.494646	Setdb1KO	Defined peaks
-0.344082	Setdb1KO	random peaks		-0.036724	Setdb1KO	Defined peaks
1.3976	Setdb1KO	random peaks		-0.211183	Setdb1KO	Defined peaks
1.97891	Setdb1KO	random peaks		-0.283075	Setdb1KO	Defined peaks
-0.05547	Setdb1KO	random peaks		0.385318	Setdb1KO	Defined peaks
-0.769815	Setdb1KO	random peaks		0.13213	Setdb1KO	Defined peaks
-1.67469	Setdb1KO	random peaks		0.636238	Setdb1KO	Defined peaks
-0.843244	Setdb1KO	random peaks		0.13664	Setdb1KO	Defined peaks
-1.68649	Setdb1KO	random peaks		3.50707	Setdb1KO	Defined peaks
0.584511	Setdb1KO	random peaks		-1.19145	Setdb1KO	Defined peaks
-3.07027	Setdb1KO	random peaks		-0.233394	Setdb1KO	Defined peaks
-1.55507	Setdb1KO	random peaks		0.927676	Setdb1KO	Defined peaks
-0.638617	Setdb1KO	random peaks		1.53114	Setdb1KO	Defined peaks
-0.273381	Setdb1KO	random peaks		-1.31295	Setdb1KO	Defined peaks
0.230081	Setdb1KO	random peaks		-0.638368	Setdb1KO	Defined peaks
-0.618027	Setdb1KO	random peaks		-0.771276	Setdb1KO	Defined peaks
-2.21742	Setdb1KO	random peaks		-1.09352	Setdb1KO	Defined peaks
-0.82296	Setdb1KO	random peaks		0.278098	Setdb1KO	Defined peaks
-0.935474	Setdb1KO	random peaks		0.558473	Setdb1KO	Defined peaks
-0.840285	Setdb1KO	random peaks		0	Setdb1KO	Defined peaks
-0.676501	Setdb1KO	random peaks		0.178666	Setdb1KO	Defined peaks
-0.905483	Setdb1KO	random peaks		-0.040471	Setdb1KO	Defined peaks
-1.20041	Setdb1KO	random peaks		-0.546761	Setdb1KO	Defined peaks
3.06324	Setdb1KO	random peaks		1.9236	Setdb1KO	Defined peaks
-1.08608	Setdb1KO	random peaks		0.952254	Setdb1KO	Defined peaks
-3.62851	Setdb1KO	random peaks		-1.53514	Setdb1KO	Defined peaks
-0.402064	Setdb1KO	random peaks		-0.224628	Setdb1KO	Defined peaks
0.94433	Setdb1KO	random peaks		-0.042647	Setdb1KO	Defined peaks
0	Setdb1KO	random peaks		0.499404	Setdb1KO	Defined peaks
0.280537	Setdb1KO	random peaks		1.75792	Setdb1KO	Defined peaks
-1.27113	Setdb1KO	random peaks		1.54908	Setdb1KO	Defined peaks
-0.767568	Setdb1KO	random peaks		0.870636	Setdb1KO	Defined peaks
0	Setdb1KO	random peaks		1.27055	Setdb1KO	Defined peaks
0	Setdb1KO	random peaks		2.12373	Setdb1KO	Defined peaks
-1.14039	Setdb1KO	random peaks		0.593578	Setdb1KO	Defined peaks
-0.429178	Setdb1KO	random peaks		1.44512	Setdb1KO	Defined peaks
-1.947	Setdb1KO	random peaks		-1.6435	Setdb1KO	Defined peaks
1.28463	Setdb1KO	random peaks		0.37405	Setdb1KO	Defined peaks
-0.311825	Setdb1KO	random peaks		-0.991641	Setdb1KO	Defined peaks
0.971548	Setdb1KO	random peaks		2.72418	Setdb1KO	Defined peaks
2.5908	Setdb1KO	random peaks		1.06774	Setdb1KO	Defined peaks
-0.053961	Setdb1KO	random peaks		-0.044815	Setdb1KO	Defined peaks
0	Setdb1KO	random peaks		-0.426883	Setdb1KO	Defined peaks
-1.90065	Setdb1KO	random peaks		1.45206	Setdb1KO	Defined peaks
-2.706	Setdb1KO	random peaks		0.47497	Setdb1KO	Defined peaks
-0.546761	Setdb1KO	random peaks		-0.264328	Setdb1KO	Defined peaks
-0.831532	Setdb1KO	random peaks		-0.049889	Setdb1KO	Defined peaks
-0.849225	Setdb1KO	random peaks		-0.415921	Setdb1KO	Defined peaks
0	Setdb1KO	random peaks		-0.98004	Setdb1KO	Defined peaks
-0.388989	Setdb1KO	random peaks		1.1907	Setdb1KO	Defined peaks
-3.59582	Setdb1KO	random peaks		-0.5314	Setdb1KO	Defined peaks
-1.5157	Setdb1KO	random peaks		-0.09916	Setdb1KO	Defined peaks
-0.550532	Setdb1KO	random peaks		-1.17393	Setdb1KO	Defined peaks
-1.68649	Setdb1KO	random peaks		-0.413612	Setdb1KO	Defined peaks
-2.18704	Setdb1KO	random peaks		-1.2319	Setdb1KO	Defined peaks
-1.3669	Setdb1KO	random peaks		0.108818	Setdb1KO	Defined peaks
-1.73537	Setdb1KO	random peaks		-0.450044	Setdb1KO	Defined peaks
-0.855291	Setdb1KO	random peaks		-0.26609	Setdb1KO	Defined peaks
-1.07874	Setdb1KO	random peaks		-0.195655	Setdb1KO	Defined peaks
-1.10871	Setdb1KO	random peaks		2.61436	Setdb1KO	Defined peaks
-1.28753	Setdb1KO	random peaks		0.427945	Setdb1KO	Defined peaks
-0.787768	Setdb1KO	random peaks		0.773062	Setdb1KO	Defined peaks
-1.59654	Setdb1KO	random peaks		-0.46452	Setdb1KO	Defined peaks
-1.15135	Setdb1KO	random peaks		1.30407	Setdb1KO	Defined peaks
-0.329864	Setdb1KO	random peaks		1.21713	Setdb1KO	Defined peaks
-1.99568	Setdb1KO	random peaks		-0.190974	Setdb1KO	Defined peaks
-0.73914	Setdb1KO	random peaks		1.1534	Setdb1KO	Defined peaks
-1.64028	Setdb1KO	random peaks		1.86408	Setdb1KO	Defined peaks
-1.37633	Setdb1KO	random peaks		1.32322	Setdb1KO	Defined peaks
-1.02342	Setdb1KO	random peaks		0.543855	Setdb1KO	Defined peaks
-0.275266	Setdb1KO	random peaks		1.87452	Setdb1KO	Defined peaks
-0.670816	Setdb1KO	random peaks		-0.623649	Setdb1KO	Defined peaks
-0.595725	Setdb1KO	random peaks		1.61326	Setdb1KO	Defined peaks
0.741969	Setdb1KO	random peaks		1.08932	Setdb1KO	Defined peaks
-0.09673	Setdb1KO	random peaks		0	Setdb1KO	Defined peaks
-1.75444	Setdb1KO	random peaks		-0.281447	Setdb1KO	Defined peaks
0.671916	Setdb1KO	random peaks		2.28832	Setdb1KO	Defined peaks
0	Setdb1KO	random peaks		0	Setdb1KO	Defined peaks
-3.50119	Setdb1KO	random peaks		-0.222539	Setdb1KO	Defined peaks
-0.907126	Setdb1KO	random peaks		-0.052882	Setdb1KO	Defined peaks
-0.543042	Setdb1KO	random peaks		-0.623649	Setdb1KO	Defined peaks
0.359336	Setdb1KO	random peaks		-0.461428	Setdb1KO	Defined peaks
-1.17393	Setdb1KO	random peaks		-0.756655	Setdb1KO	Defined peaks
-0.271521	Setdb1KO	random peaks		1.21692	Setdb1KO	Defined peaks
-0.300102	Setdb1KO	random peaks		-1.05036	Setdb1KO	Defined peaks
-0.654919	Setdb1KO	random peaks		-0.36939	Setdb1KO	Defined peaks
-2.40858	Setdb1KO	random peaks		-1.2319	Setdb1KO	Defined peaks
-0.304684	Setdb1KO	random peaks		0	Setdb1KO	Defined peaks
-0.44716	Setdb1KO	random peaks		1.11956	Setdb1KO	Defined peaks
-1.05731	Setdb1KO	random peaks		-0.403167	Setdb1KO	Defined peaks
0	Setdb1KO	random peaks		-1.947	Setdb1KO	Defined peaks
0	Setdb1KO	random peaks		-1.05036	Setdb1KO	Defined peaks
-1.3454	Setdb1KO	random peaks		-0.374775	Setdb1KO	Defined peaks
-0.659728	Setdb1KO	random peaks		1.57388	Setdb1KO	Defined peaks
-0.732359	Setdb1KO	random peaks		0.28298	Setdb1KO	Defined peaks
-2.0295	Setdb1KO	random peaks		-0.441034	Setdb1KO	Defined peaks
-0.600204	Setdb1KO	random peaks		1.3029	Setdb1KO	Defined peaks
-1.04742	Setdb1KO	random peaks		0.887736	Setdb1KO	Defined peaks
-1.14859	Setdb1KO	random peaks		1.2591	Setdb1KO	Defined peaks
0	Setdb1KO	random peaks		0.382419	Setdb1KO	Defined peaks
-1.39558	Setdb1KO	random peaks		4.4243	Setdb1KO	Defined peaks
-0.746048	Setdb1KO	random peaks		2.07389	Setdb1KO	Defined peaks
-1.23763	Setdb1KO	random peaks		0.363105	Setdb1KO	Defined peaks
-0.464111	Setdb1KO	random peaks		2.22579	Setdb1KO	Defined peaks
0	Setdb1KO	random peaks		-0.886968	Setdb1KO	Defined peaks
-0.558232	Setdb1KO	random peaks		-0.08263	Setdb1KO	Defined peaks
-0.053597	Setdb1KO	random peaks		-1.0182	Setdb1KO	Defined peaks
-0.757852	Setdb1KO	random peaks		-1.10871	Setdb1KO	Defined peaks
-1.30436	Setdb1KO	random peaks		-0.640324	Setdb1KO	Defined peaks
-0.376543	Setdb1KO	random peaks		0.321417	Setdb1KO	Defined peaks
-1.03225	Setdb1KO	random peaks		0.184863	Setdb1KO	Defined peaks
1.26691	Setdb1KO	random peaks		0.527398	Setdb1KO	Defined peaks
-3.37298	Setdb1KO	random peaks		1.33966	Setdb1KO	Defined peaks
-0.347074	Setdb1KO	random peaks		-0.039269	Setdb1KO	Defined peaks
-0.058326	Setdb1KO	random peaks		-0.601712	Setdb1KO	Defined peaks
0.238666	Setdb1KO	random peaks		-1.14584	Setdb1KO	Defined peaks
-0.33825	Setdb1KO	random peaks		-0.191892	Setdb1KO	Defined peaks
-1.47828	Setdb1KO	random peaks		1.46873	Setdb1KO	Defined peaks
-0.311825	Setdb1KO	random peaks		0.729896	Setdb1KO	Defined peaks
-0.558232	Setdb1KO	random peaks		-0.202607	Setdb1KO	Defined peaks
-1.48931	Setdb1KO	random peaks		0.853259	Setdb1KO	Defined peaks
-0.052882	Setdb1KO	random peaks		-0.210071	Setdb1KO	Defined peaks
-1.21873	Setdb1KO	random peaks		-0.453563	Setdb1KO	Defined peaks
-0.682283	Setdb1KO	random peaks		0.669247	Setdb1KO	Defined peaks
0.711826	Setdb1KO	random peaks		3.46553	Setdb1KO	Defined peaks
-0.06397	Setdb1KO	random peaks		-0.647247	Setdb1KO	Defined peaks
0	Setdb1KO	random peaks		1.03204	Setdb1KO	Defined peaks
0.48457	Setdb1KO	random peaks		-0.262889	Setdb1KO	Defined peaks
-0.535752	Setdb1KO	random peaks		0.333138	Setdb1KO	Defined peaks
0	Setdb1KO	random peaks		0.13213	Setdb1KO	Defined peaks
0.520977	Setdb1KO	random peaks		0.711826	Setdb1KO	Defined peaks
1.21856	Setdb1KO	random peaks		1.39151	Setdb1KO	Defined peaks
-0.760258	Setdb1KO	random peaks		4.19893	Setdb1KO	Defined peaks
0.4635	Setdb1KO	random peaks		-0.469571	Setdb1KO	Defined peaks
-0.623649	Setdb1KO	random peaks		-0.08575	Setdb1KO	Defined peaks
0	Setdb1KO	random peaks		1.65656	Setdb1KO	Defined peaks
-1.81425	Setdb1KO	random peaks		0.629549	Setdb1KO	Defined peaks
0	Setdb1KO	random peaks		1.84346	Setdb1KO	Defined peaks
-2.03641	Setdb1KO	random peaks		2.4626	Setdb1KO	Defined peaks
-0.803629	Setdb1KO	random peaks		-0.385638	Setdb1KO	Defined peaks
-1.3669	Setdb1KO	random peaks		-0.08306	Setdb1KO	Defined peaks
-0.535752	Setdb1KO	random peaks		-0.521746	Setdb1KO	Defined peaks
-0.861444	Setdb1KO	random peaks		1.50576	Setdb1KO	Defined peaks
-0.862658	Setdb1KO	random peaks		-0.422366	Setdb1KO	Defined peaks
-0.623649	Setdb1KO	random peaks		-0.190065	Setdb1KO	Defined peaks
-0.356371	Setdb1KO	random peaks		0.610975	Setdb1KO	Defined peaks
-1.05965	Setdb1KO	random peaks		2.48366	Setdb1KO	Defined peaks
-1.3669	Setdb1KO	random peaks		-0.997839	Setdb1KO	Defined peaks
-0.855291	Setdb1KO	random peaks		0.74376	Setdb1KO	Defined peaks
-1.2095	Setdb1KO	random peaks		-0.98552	Setdb1KO	Defined peaks
0	Setdb1KO	random peaks		0.706638	Setdb1KO	Defined peaks
0	Setdb1KO	random peaks		0.363105	Setdb1KO	Defined peaks
-0.837347	Setdb1KO	random peaks		0.79916	Setdb1KO	Defined peaks
-1.34843	Setdb1KO	random peaks		1.54478	Setdb1KO	Defined peaks
-0.706435	Setdb1KO	random peaks		0.807803	Setdb1KO	Defined peaks
-0.45568	Setdb1KO	random peaks		0.1286	Setdb1KO	Defined peaks
-1.00622	Setdb1KO	random peaks		-0.997839	Setdb1KO	Defined peaks
-1.09352	Setdb1KO	random peaks		-0.417943	Setdb1KO	Defined peaks
-1.48931	Setdb1KO	random peaks		-0.252617	Setdb1KO	Defined peaks
-1.10106	Setdb1KO	random peaks		0.149445	Setdb1KO	Defined peaks
-0.907126	Setdb1KO	random peaks		-1.53514	Setdb1KO	Defined peaks
-1.87829	Setdb1KO	random peaks		1.43452	Setdb1KO	Defined peaks
-0.344082	Setdb1KO	random peaks		-0.423959	Setdb1KO	Defined peaks
-0.798271	Setdb1KO	random peaks		-0.704357	Setdb1KO	Defined peaks
-0.893587	Setdb1KO	random peaks		-1.30907	Setdb1KO	Defined peaks
-0.423415	Setdb1KO	random peaks		-0.04507	Setdb1KO	Defined peaks
-0.31428	Setdb1KO	random peaks		3.48584	Setdb1KO	Defined peaks
-0.532181	Setdb1KO	random peaks		-0.042877	Setdb1KO	Defined peaks
-1.19145	Setdb1KO	random peaks		1.10506	Setdb1KO	Defined peaks
0.998289	Setdb1KO	random peaks		-1.4628	Setdb1KO	Defined peaks
-2.06449	Setdb1KO	random peaks		-0.861444	Setdb1KO	Defined peaks
-1.08608	Setdb1KO	random peaks		-0.066654	Setdb1KO	Defined peaks
-0.935474	Setdb1KO	random peaks		-0.302822	Setdb1KO	Defined peaks
-0.368045	Setdb1KO	random peaks		-0.051845	Setdb1KO	Defined peaks
-0.350119	Setdb1KO	random peaks		1.58028	Setdb1KO	Defined peaks
-1.10106	Setdb1KO	random peaks		-0.234539	Setdb1KO	Defined peaks
-0.329864	Setdb1KO	random peaks		0.12208	Setdb1KO	Defined peaks
-0.614055	Setdb1KO	random peaks		-0.214589	Setdb1KO	Defined peaks
-1.41157	Setdb1KO	random peaks		-0.224233	Setdb1KO	Defined peaks
-0.609367	Setdb1KO	random peaks		-0.245364	Setdb1KO	Defined peaks
-0.578457	Setdb1KO	random peaks		0.683392	Setdb1KO	Defined peaks
-0.546761	Setdb1KO	random peaks		0.113981	Setdb1KO	Defined peaks
-0.601089	Setdb1KO	random peaks		0.326338	Setdb1KO	Defined peaks
0	Setdb1KO	random peaks		-0.046118	Setdb1KO	Defined peaks
-1.37633	Setdb1KO	random peaks		0.168322	Setdb1KO	Defined peaks
-5.32181	Setdb1KO	random peaks		2.14379	Setdb1KO	Defined peaks
-1.66306	Setdb1KO	random peaks		1.65973	Setdb1KO	Defined peaks
-1.58073	Setdb1KO	random peaks		0.956787	Setdb1KO	Defined peaks
-1.98152	Setdb1KO	random peaks		3.45799	Setdb1KO	Defined peaks
-1.6358	Setdb1KO	random peaks		0.561678	Setdb1KO	Defined peaks
-1.27723	Setdb1KO	random peaks		-0.230714	Setdb1KO	Defined peaks
-1.34163	Setdb1KO	random peaks		-0.693876	Setdb1KO	Defined peaks
-0.798271	Setdb1KO	random peaks		1.58028	Setdb1KO	Defined peaks
0.95299	Setdb1KO	random peaks		0.46127	Setdb1KO	Defined peaks
1.18945	Setdb1KO	random peaks		0.18275	Setdb1KO	Defined peaks
0.604158	Setdb1KO	random peaks		0.184863	Setdb1KO	Defined peaks
-0.275266	Setdb1KO	random peaks		-0.997839	Setdb1KO	Defined peaks
-0.814562	Setdb1KO	random peaks		-0.73914	Setdb1KO	Defined peaks
-2.08245	Setdb1KO	random peaks		-0.04197	Setdb1KO	Defined peaks
-0.820142	Setdb1KO	random peaks		-0.250502	Setdb1KO	Defined peaks
-1.2473	Setdb1KO	random peaks		0.371878	Setdb1KO	Defined peaks
1.08113	Setdb1KO	random peaks		0.683392	Setdb1KO	Defined peaks
0.760601	Setdb1KO	random peaks		1.39602	Setdb1KO	Defined peaks
-0.344082	Setdb1KO	random peaks		1.68175	Setdb1KO	Defined peaks
-0.809059	Setdb1KO	random peaks		1.86347	Setdb1KO	Defined peaks
0.22268	Setdb1KO	random peaks		-0.043346	Setdb1KO	Defined peaks
-0.539372	Setdb1KO	random peaks		0.4635	Setdb1KO	Defined peaks
-1.0715	Setdb1KO	random peaks		-0.457085	Setdb1KO	Defined peaks
1.19174	Setdb1KO	random peaks		-0.200571	Setdb1KO	Defined peaks
-0.065019	Setdb1KO	random peaks		1.04494	Setdb1KO	Defined peaks
-0.843244	Setdb1KO	random peaks		1.70569	Setdb1KO	Defined peaks
-1.67469	Setdb1KO	random peaks		0.966859	Setdb1KO	Defined peaks
0	Setdb1KO	random peaks		0.12725	Setdb1KO	Defined peaks
-1.12963	Setdb1KO	random peaks		-1.10258	Setdb1KO	Defined peaks
0.290739	Setdb1KO	random peaks		0.176692	Setdb1KO	Defined peaks
-1.61812	Setdb1KO	random peaks		-0.632043	Setdb1KO	Defined peaks
-0.297862	Setdb1KO	random peaks		0.45687	Setdb1KO	Defined peaks
-1.99568	Setdb1KO	random peaks		-0.748379	Setdb1KO	Defined peaks
0.48457	Setdb1KO	random peaks		-0.26581	Setdb1KO	Defined peaks
-1.54704	Setdb1KO	random peaks		-1.32415	Setdb1KO	Defined peaks
0	Setdb1KO	random peaks		3.44774	Setdb1KO	Defined peaks
-1.09352	Setdb1KO	random peaks		-0.507279	Setdb1KO	Defined peaks
-1.25712	Setdb1KO	random peaks		0.165706	Setdb1KO	Defined peaks
-0.874019	Setdb1KO	random peaks		0.460864	Setdb1KO	Defined peaks
-2.54767	Setdb1KO	random peaks		0.745028	Setdb1KO	Defined peaks
-0.840285	Setdb1KO	random peaks		1.22548	Setdb1KO	Defined peaks
-0.570194	Setdb1KO	random peaks		-0.413612	Setdb1KO	Defined peaks
-1.40871	Setdb1KO	random peaks		-0.867686	Setdb1KO	Defined peaks
-0.325479	Setdb1KO	random peaks		-0.610922	Setdb1KO	Defined peaks
-0.638617	Setdb1KO	random peaks		-0.708525	Setdb1KO	Defined peaks
-1.298	Setdb1KO	random peaks		0.380727	Setdb1KO	Defined peaks
-2.1771	Setdb1KO	random peaks		1.31737	Setdb1KO	Defined peaks
-0.341142	Setdb1KO	random peaks		-0.17244	Setdb1KO	Defined peaks
-0.659728	Setdb1KO	random peaks		1.16405	Setdb1KO	Defined peaks
0.998289	Setdb1KO	random peaks		0	Setdb1KO	Defined peaks
-0.939143	Setdb1KO	random peaks		0.392868	Setdb1KO	Defined peaks
-1.81425	Setdb1KO	random peaks		-0.9751	Setdb1KO	Defined peaks
-1.5714	Setdb1KO	random peaks		-0.647247	Setdb1KO	Defined peaks
-0.623649	Setdb1KO	random peaks		0.08265	Setdb1KO	Defined peaks
-1.72041	Setdb1KO	random peaks		3.04644	Setdb1KO	Defined peaks
-0.366179	Setdb1KO	random peaks		-0.911268	Setdb1KO	Defined peaks
-1.63683	Setdb1KO	random peaks		0.662719	Setdb1KO	Defined peaks
-0.448467	Setdb1KO	random peaks		-0.588354	Setdb1KO	Defined peaks
-0.604751	Setdb1KO	random peaks		-0.41626	Setdb1KO	Defined peaks
-0.820142	Setdb1KO	random peaks		-0.403167	Setdb1KO	Defined peaks
0.211797	Setdb1KO	random peaks		0.942065	Setdb1KO	Defined peaks
-0.067221	Setdb1KO	random peaks		-0.046388	Setdb1KO	Defined peaks
1.49781	Setdb1KO	random peaks		1.21405	Setdb1KO	Defined peaks
0	Setdb1KO	random peaks		0.694632	Setdb1KO	Defined peaks
0.273344	Setdb1KO	random peaks		-0.47235	Setdb1KO	Defined peaks
-0.609367	Setdb1KO	random peaks		0.340734	Setdb1KO	Defined peaks
0.288117	Setdb1KO	random peaks		-0.939143	Setdb1KO	Defined peaks
-0.86039	Setdb1KO	random peaks		-0.203641	Setdb1KO	Defined peaks
-0.07627	Setdb1KO	random peaks		-1.2095	Setdb1KO	Defined peaks
-0.550532	Setdb1KO	random peaks		0.573376	Setdb1KO	Defined peaks
-0.376543	Setdb1KO	random peaks		1.04195	Setdb1KO	Defined peaks
-1.07874	Setdb1KO	random peaks		0.932503	Setdb1KO	Defined peaks
-0.543042	Setdb1KO	random peaks		0.883267	Setdb1KO	Defined peaks
-1.64592	Setdb1KO	random peaks		2.69873	Setdb1KO	Defined peaks
-0.480886	Setdb1KO	random peaks		0.81082	Setdb1KO	Defined peaks
-0.543042	Setdb1KO	random peaks		1.13511	Setdb1KO	Defined peaks
0.866204	Setdb1KO	random peaks		0.812369	Setdb1KO	Defined peaks
-0.07627	Setdb1KO	random peaks		-0.426017	Setdb1KO	Defined peaks
-1.28753	Setdb1KO	random peaks		0.803298	Setdb1KO	Defined peaks
-0.600204	Setdb1KO	random peaks		-0.299037	Setdb1KO	Defined peaks
-0.281081	Setdb1KO	random peaks		0.154499	Setdb1KO	Defined peaks
-0.304684	Setdb1KO	random peaks		-0.243375	Setdb1KO	Defined peaks
-0.279116	Setdb1KO	random peaks		0.661631	Setdb1KO	Defined peaks
0.213208	Setdb1KO	random peaks		-0.15554	Setdb1KO	Defined peaks
0.4381	Setdb1KO	random peaks		-0.044068	Setdb1KO	Defined peaks
-0.682283	Setdb1KO	random peaks		1.14131	Setdb1KO	Defined peaks
-0.58268	Setdb1KO	random peaks		-0.665226	Setdb1KO	Defined peaks
-0.592968	Setdb1KO	random peaks		0.148061	Setdb1KO	Defined peaks
-0.855291	Setdb1KO	random peaks		0	Setdb1KO	Defined peaks
-0.546761	Setdb1KO	random peaks		0.9118	Setdb1KO	Defined peaks
-0.376543	Setdb1KO	random peaks		-2.12101	Setdb1KO	Defined peaks
0	Setdb1KO	random peaks		2.18694	Setdb1KO	Defined peaks
0.226817	Setdb1KO	random peaks		-0.244111	Setdb1KO	Defined peaks
0	Setdb1KO	random peaks		-0.223579	Setdb1KO	Defined peaks
0.528638	Setdb1KO	random peaks		1.54908	Setdb1KO	Defined peaks
0.4635	Setdb1KO	random peaks		2.56768	Setdb1KO	Defined peaks
-1.08822	Setdb1KO	random peaks		0.81375	Setdb1KO	Defined peaks
-0.809059	Setdb1KO	random peaks		2.4314	Setdb1KO	Defined peaks
-0.782619	Setdb1KO	random peaks		-0.039861	Setdb1KO	Defined peaks
-0.327709	Setdb1KO	random peaks		0.410828	Setdb1KO	Defined peaks
-0.37945	Setdb1KO	random peaks		-0.390042	Setdb1KO	Defined peaks
-1.43574	Setdb1KO	random peaks		0	Setdb1KO	Defined peaks
-2.30271	Setdb1KO	random peaks		0	Setdb1KO	Defined peaks
-7.98271	Setdb1KO	random peaks		3.06172	Setdb1KO	Defined peaks
-0.323278	Setdb1KO	random peaks		1.73876	Setdb1KO	Defined peaks
-0.604751	Setdb1KO	random peaks		0	Setdb1KO	Defined peaks
-1.37633	Setdb1KO	random peaks		0.549611	Setdb1KO	Defined peaks
-1.43833	Setdb1KO	random peaks		-0.907126	Setdb1KO	Defined peaks
-1.91585	Setdb1KO	random peaks		0.544658	Setdb1KO	Defined peaks
-1.81425	Setdb1KO	random peaks		-0.604751	Setdb1KO	Defined peaks
-0.38751	Setdb1KO	random peaks		-2.57507	Setdb1KO	Defined peaks
-1.33938	Setdb1KO	random peaks		0.607462	Setdb1KO	Defined peaks
0	Setdb1KO	random peaks		-0.267295	Setdb1KO	Defined peaks
-3.62851	Setdb1KO	random peaks		0	Setdb1KO	Defined peaks
-0.052187	Setdb1KO	random peaks		-0.24791	Setdb1KO	Defined peaks
1.68481	Setdb1KO	random peaks		-0.438611	Setdb1KO	Defined peaks
-2.34786	Setdb1KO	random peaks		0.68964	Setdb1KO	Defined peaks
-0.855291	Setdb1KO	random peaks		0.64609	Setdb1KO	Defined peaks
0.678257	Setdb1KO	random peaks		-1.73537	Setdb1KO	Defined peaks
-0.07555	Setdb1KO	random peaks		0.278098	Setdb1KO	Defined peaks
2.63503	Setdb1KO	random peaks		0.231749	Setdb1KO	Defined peaks
-1.36069	Setdb1KO	random peaks		-1.15691	Setdb1KO	Defined peaks
-1.05036	Setdb1KO	random peaks		2.17863	Setdb1KO	Defined peaks
-0.43105	Setdb1KO	random peaks		1.18765	Setdb1KO	Defined peaks
-0.05666	Setdb1KO	random peaks		0.29646	Setdb1KO	Defined peaks
-1.8239	Setdb1KO	random peaks		0.835989	Setdb1KO	Defined peaks
-0.79063	Setdb1KO	random peaks		2.58084	Setdb1KO	Defined peaks
0.60916	Setdb1KO	random peaks		0	Setdb1KO	Defined peaks
-0.87791	Setdb1KO	random peaks		-0.787768	Setdb1KO	Defined peaks
0.21464	Setdb1KO	random peaks		3.64704	Setdb1KO	Defined peaks
-0.269686	Setdb1KO	random peaks		1.14726	Setdb1KO	Defined peaks
-0.10866	Setdb1KO	random peaks		5.0251	Setdb1KO	Defined peaks
-1.55004	Setdb1KO	random peaks		3.13131	Setdb1KO	Defined peaks
-1.05731	Setdb1KO	random peaks		-0.607821	Setdb1KO	Defined peaks
0	Setdb1KO	random peaks		1.58209	Setdb1KO	Defined peaks
-0.054331	Setdb1KO	random peaks		1.23249	Setdb1KO	Defined peaks
2.79521	Setdb1KO	random peaks		0.642577	Setdb1KO	Defined peaks
-0.907126	Setdb1KO	random peaks		1.82784	Setdb1KO	Defined peaks
-2.4946	Setdb1KO	random peaks		1.57448	Setdb1KO	Defined peaks
-0.415766	Setdb1KO	random peaks		1.00851	Setdb1KO	Defined peaks
-1.64028	Setdb1KO	random peaks		0.175721	Setdb1KO	Defined peaks
-1.40871	Setdb1KO	random peaks		2.11202	Setdb1KO	Defined peaks
-0.543042	Setdb1KO	random peaks		0.992991	Setdb1KO	Defined peaks
-0.874469	Setdb1KO	random peaks		0	Setdb1KO	Defined peaks
-0.659728	Setdb1KO	random peaks		-0.288228	Setdb1KO	Defined peaks
-0.273381	Setdb1KO	random peaks		0.202413	Setdb1KO	Defined peaks
-0.13221	Setdb1KO	random peaks		-0.33051	Setdb1KO	Defined peaks
-1.42548	Setdb1KO	random peaks		-0.592776	Setdb1KO	Defined peaks
-0.886968	Setdb1KO	random peaks		-0.08765	Setdb1KO	Defined peaks
2.63503	Setdb1KO	random peaks		-0.417943	Setdb1KO	Defined peaks
2.45213	Setdb1KO	random peaks		-0.896934	Setdb1KO	Defined peaks
-1.50051	Setdb1KO	random peaks		1.65401	Setdb1KO	Defined peaks
0	Setdb1KO	random peaks		-0.30817	Setdb1KO	Defined peaks
-1.47828	Setdb1KO	random peaks		0.32801	Setdb1KO	Defined peaks
3.33756	Setdb1KO	random peaks		-0.208972	Setdb1KO	Defined peaks
-0.719163	Setdb1KO	random peaks		0.253819	Setdb1KO	Defined peaks
-0.814562	Setdb1KO	random peaks		1.53913	Setdb1KO	Defined peaks
-1.41157	Setdb1KO	random peaks		-0.040266	Setdb1KO	Defined peaks
-0.792985	Setdb1KO	random peaks		-1.23444	Setdb1KO	Defined peaks
-0.917553	Setdb1KO	random peaks		0.755462	Setdb1KO	Defined peaks
-0.614055	Setdb1KO	random peaks		3.85546	Setdb1KO	Defined peaks
-0.319308	Setdb1KO	random peaks		-0.215749	Setdb1KO	Defined peaks
0	Setdb1KO	random peaks		-0.254226	Setdb1KO	Defined peaks
0.45687	Setdb1KO	random peaks		-0.08622	Setdb1KO	Defined peaks
1.76275	Setdb1KO	random peaks		-1.19502	Setdb1KO	Defined peaks
-1.67469	Setdb1KO	random peaks		-0.564814	Setdb1KO	Defined peaks
0.22056	Setdb1KO	random peaks		1.05728	Setdb1KO	Defined peaks
11.3611	Setdb1KO	random peaks		0.180685	Setdb1KO	Defined peaks
-0.29134	Setdb1KO	random peaks		-0.26688	Setdb1KO	Defined peaks
0	Setdb1KO	random peaks		-0.867686	Setdb1KO	Defined peaks
-0.546761	Setdb1KO	random peaks		0.158323	Setdb1KO	Defined peaks
-0.279116	Setdb1KO	random peaks		0.733619	Setdb1KO	Defined peaks
0	Setdb1KO	random peaks		-0.925894	Setdb1KO	Defined peaks
-0.279116	Setdb1KO	random peaks		-1.49409	Setdb1KO	Defined peaks
-0.558232	Setdb1KO	random peaks		0.603933	Setdb1KO	Defined peaks
-0.271521	Setdb1KO	random peaks		-0.846401	Setdb1KO	Defined peaks
0.641918	Setdb1KO	random peaks		-1.52536	Setdb1KO	Defined peaks
-1.53514	Setdb1KO	random peaks		5.13534	Setdb1KO	Defined peaks
-0.366179	Setdb1KO	random peaks		-0.218474	Setdb1KO	Defined peaks
-0.481502	WT	random peaks		0.600437	Setdb1KO	Defined peaks
-0.545097	WT	random peaks		-1.04486	Setdb1KO	Defined peaks
-1.32321	WT	random peaks		-0.997839	Setdb1KO	Defined peaks
1.07621	WT	random peaks		1.35556	Setdb1KO	Defined peaks
2.05264	WT	random peaks		-0.1017	Setdb1KO	Defined peaks
-0.577802	WT	random peaks		2.81279	Setdb1KO	Defined peaks
30.6441	WT	random peaks		5.0822	Setdb1KO	Defined peaks
-15.7582	WT	random peaks		-0.27342	Setdb1KO	Defined peaks
0.365392	WT	random peaks		-1.25383	Setdb1KO	Defined peaks
-0.506844	WT	random peaks		-0.968776	Setdb1KO	Defined peaks
4.67253	WT	random peaks		-0.47183	Setdb1KO	Defined peaks
-0.808115	WT	random peaks		1.03204	Setdb1KO	Defined peaks
-0.424855	WT	random peaks		0.509196	Setdb1KO	Defined peaks
-0.775574	WT	random peaks		1.99678	Setdb1KO	Defined peaks
-1.44451	WT	random peaks		-0.36957	Setdb1KO	Defined peaks
-1.86388	WT	random peaks		2.86688	Setdb1KO	Defined peaks
-1.52053	WT	random peaks		0.44226	Setdb1KO	Defined peaks
0	WT	random peaks		1.94936	Setdb1KO	Defined peaks
0	WT	random peaks		3.99416	Setdb1KO	Defined peaks
-2.12038	WT	random peaks		-0.532181	Setdb1KO	Defined peaks
-0.066065	WT	random peaks		1.87452	Setdb1KO	Defined peaks
0	WT	random peaks		4.74389	Setdb1KO	Defined peaks
-0.401252	WT	random peaks		-0.037954	Setdb1KO	Defined peaks
-2.06358	WT	random peaks		1.8257	Setdb1KO	Defined peaks
0.790194	WT	random peaks		0.72265	Setdb1KO	Defined peaks
-0.796969	WT	random peaks		-0.604751	Setdb1KO	Defined peaks
-1.95204	WT	random peaks		1.31737	Setdb1KO	Defined peaks
0	WT	random peaks		-0.436614	Setdb1KO	Defined peaks
-0.917147	WT	random peaks		0.5117	Setdb1KO	Defined peaks
-3.85202	WT	random peaks		0	Setdb1KO	Defined peaks
0.85258	WT	random peaks		0.629549	Setdb1KO	Defined peaks
-2.39091	WT	random peaks		-1.02722	Setdb1KO	Defined peaks
-1.80563	WT	random peaks		-1.25757	Setdb1KO	Defined peaks
-1.84405	WT	random peaks		0	Setdb1KO	Defined peaks
0.97195	WT	random peaks		-0.771276	Setdb1KO	Defined peaks
-0.780814	WT	random peaks		0.72265	Setdb1KO	Defined peaks
5.61679	WT	random peaks		0.333138	Setdb1KO	Defined peaks
-0.577274	WT	random peaks		1.17936	Setdb1KO	Defined peaks
-2.56801	WT	random peaks		-0.983093	Setdb1KO	Defined peaks
0	WT	random peaks		-0.647247	Setdb1KO	Defined peaks
-1.1556	WT	random peaks		0.147379	Setdb1KO	Defined peaks
-1.24259	WT	random peaks		-1.04122	Setdb1KO	Defined peaks
1.0129	WT	random peaks		0.156006	Setdb1KO	Defined peaks
-0.06703	WT	random peaks		-1.30864	Setdb1KO	Defined peaks
0.53984	WT	random peaks		-0.40937	Setdb1KO	Defined peaks
6.35983	WT	random peaks		-0.47139	Setdb1KO	Defined peaks
-1.10058	WT	random peaks		-0.917553	Setdb1KO	Defined peaks
-2.07843	WT	random peaks		-0.849225	Setdb1KO	Defined peaks
-0.063332	WT	random peaks		1.24077	Setdb1KO	Defined peaks
0	WT	random peaks		4.20364	Setdb1KO	Defined peaks
-1.29359	WT	random peaks		2.02735	Setdb1KO	Defined peaks
0	WT	random peaks		-2.6609	Setdb1KO	Defined peaks
-1.61623	WT	random peaks		-0.278173	Setdb1KO	Defined peaks
-3.06798	WT	random peaks		-0.445962	Setdb1KO	Defined peaks
1.27028	WT	random peaks		0.657696	Setdb1KO	Defined peaks
-0.856004	WT	random peaks		1.4097	Setdb1KO	Defined peaks
-1.94219	WT	random peaks		2.21297	Setdb1KO	Defined peaks
-1.09425	WT	random peaks		-0.293533	Setdb1KO	Defined peaks
2.37662	WT	random peaks		-0.413612	Setdb1KO	Defined peaks
-0.061632	WT	random peaks		0.955274	Setdb1KO	Defined peaks
-1.22937	WT	random peaks		0.527289	Setdb1KO	Defined peaks
-1.59394	WT	random peaks		0.45687	Setdb1KO	Defined peaks
-1.58302	WT	random peaks		-0.438797	Setdb1KO	Defined peaks
0.37097	WT	random peaks		0.656314	Setdb1KO	Defined peaks
-3.21001	WT	random peaks		-0.734605	Setdb1KO	Defined peaks
-1.1556	WT	random peaks		1.14726	Setdb1KO	Defined peaks
-0.401252	WT	random peaks		0.788212	Setdb1KO	Defined peaks
1.28078	WT	random peaks		-0.794252	Setdb1KO	Defined peaks
-1.22937	WT	random peaks		2.11202	Setdb1KO	Defined peaks
-0.520543	WT	random peaks		-0.432313	Setdb1KO	Defined peaks
-0.621293	WT	random peaks		1.07429	Setdb1KO	Defined peaks
-0.79151	WT	random peaks		1.66956	Setdb1KO	Defined peaks
1.84493	WT	random peaks		0.355915	Setdb1KO	Defined peaks
-1.45664	WT	random peaks		1.06248	Setdb1KO	Defined peaks
-0.421754	WT	random peaks		1.58883	Setdb1KO	Defined peaks
0.571732	WT	random peaks		1.22296	Setdb1KO	Defined peaks
-0.577802	WT	random peaks		2.22785	Setdb1KO	Defined peaks
6.35089	WT	random peaks		1.23005	Setdb1KO	Defined peaks
-0.506844	WT	random peaks		2.33671	Setdb1KO	Defined peaks
-1.77785	WT	random peaks		1.38259	Setdb1KO	Defined peaks
-1.92243	WT	random peaks		1.24455	Setdb1KO	Defined peaks
-0.14812	WT	random peaks		-0.419902	Setdb1KO	Defined peaks
-0.628046	WT	random peaks		1.2591	Setdb1KO	Defined peaks
0	WT	random peaks		-0.5063	Setdb1KO	Defined peaks
-1.92601	WT	random peaks		-0.504363	Setdb1KO	Defined peaks
-1.69942	WT	random peaks		-0.07311	Setdb1KO	Defined peaks
-2.45873	WT	random peaks		-0.575676	Setdb1KO	Defined peaks
0.89995	WT	random peaks		-0.967601	Setdb1KO	Defined peaks
0.401629	WT	random peaks		-0.712742	Setdb1KO	Defined peaks
-0.447909	WT	random peaks		1.8194	Setdb1KO	Defined peaks
-0.062898	WT	random peaks		0.971977	Setdb1KO	Defined peaks
-1.22071	WT	random peaks		0.310499	Setdb1KO	Defined peaks
3.22864	WT	random peaks		-0.657916	Setdb1KO	Defined peaks
-1.50294	WT	random peaks		-1.33018	Setdb1KO	Defined peaks
-0.13505	WT	random peaks		0.198641	Setdb1KO	Defined peaks
-0.062048	WT	random peaks		0.862452	Setdb1KO	Defined peaks
-0.61833	WT	random peaks		-1.03672	Setdb1KO	Defined peaks
1.34655	WT	random peaks		-0.07701	Setdb1KO	Defined peaks
-0.92403	WT	random peaks		1.36942	Setdb1KO	Defined peaks
0.60282	WT	random peaks		-0.039861	Setdb1KO	Defined peaks
-1.06019	WT	random peaks		1.19645	Setdb1KO	Defined peaks
0.783821	WT	random peaks		0.777242	Setdb1KO	Defined peaks
-2.16001	WT	random peaks		-0.790367	Setdb1KO	Defined peaks
-0.628046	WT	random peaks		0.662719	Setdb1KO	Defined peaks
0	WT	random peaks		1.00936	Setdb1KO	Defined peaks
1.93718	WT	random peaks		1.43992	Setdb1KO	Defined peaks
0.941392	WT	random peaks		1.62369	Setdb1KO	Defined peaks
-1.21217	WT	random peaks		-0.228077	Setdb1KO	Defined peaks
-3.04107	WT	random peaks		0.120241	Setdb1KO	Defined peaks
-0.064218	WT	random peaks		0.510541	Setdb1KO	Defined peaks
1.0267	WT	random peaks		-1.2095	Setdb1KO	Defined peaks
0	WT	random peaks		-0.250502	Setdb1KO	Defined peaks
-0.469758	WT	random peaks		0.293411	Setdb1KO	Defined peaks
-2.22232	WT	random peaks		-0.450044	Setdb1KO	Defined peaks
-2.62637	WT	random peaks		3.85546	Setdb1KO	Defined peaks
-0.462242	WT	random peaks		2.06408	Setdb1KO	Defined peaks
0.728612	WT	random peaks		0.494646	Setdb1KO	Defined peaks
3.41084	WT	random peaks		-0.53162	Setdb1KO	Defined peaks
-0.471574	WT	random peaks		0.566101	Setdb1KO	Defined peaks
-0.085025	WT	random peaks		-3.32613	Setdb1KO	Defined peaks
0	WT	random peaks		-1.36069	Setdb1KO	Defined peaks
1.5904	WT	random peaks		-0.867686	Setdb1KO	Defined peaks
-1.21643	WT	random peaks		-0.79781	Setdb1KO	Defined peaks
0	WT	random peaks		-0.231139	Setdb1KO	Defined peaks
-0.409789	WT	random peaks		-0.211183	Setdb1KO	Defined peaks
-1.73775	WT	random peaks		1.83703	Setdb1KO	Defined peaks
-2.37453	WT	random peaks		-1.66306	Setdb1KO	Defined peaks
-0.786126	WT	random peaks		1.25719	Setdb1KO	Defined peaks
-7.00367	WT	random peaks		1.0222	Setdb1KO	Defined peaks
-0.485548	WT	random peaks		2.55012	Setdb1KO	Defined peaks
-0.525275	WT	random peaks		2.16122	Setdb1KO	Defined peaks
0	WT	random peaks		-0.039076	Setdb1KO	Defined peaks
-4.05475	WT	random peaks		0.73041	Setdb1KO	Defined peaks
-2.20816	WT	random peaks		-2.25926	Setdb1KO	Defined peaks
-0.0883	WT	random peaks		-0.742281	Setdb1KO	Defined peaks
-0.902816	WT	random peaks		1.62932	Setdb1KO	Defined peaks
1.08373	WT	random peaks		-0.257236	Setdb1KO	Defined peaks
-0.08746	WT	random peaks		1.92773	Setdb1KO	Defined peaks
0	WT	random peaks		-0.234786	Setdb1KO	Defined peaks
-1.63325	WT	random peaks		-0.581265	Setdb1KO	Defined peaks
-0.808115	WT	random peaks		-0.383784	Setdb1KO	Defined peaks
-0.451408	WT	random peaks		0.144059	Setdb1KO	Defined peaks
-1.56163	WT	random peaks		-0.202737	Setdb1KO	Defined peaks
1.83397	WT	random peaks		-0.430193	Setdb1KO	Defined peaks
-1.17919	WT	random peaks		-0.426017	Setdb1KO	Defined peaks
0	WT	random peaks		0.514234	Setdb1KO	Defined peaks
0	WT	random peaks		0.12725	Setdb1KO	Defined peaks
-1.95865	WT	random peaks		0	Setdb1KO	Defined peaks
-0.854408	WT	random peaks		2.42027	Setdb1KO	Defined peaks
0	WT	random peaks		-0.917553	Setdb1KO	Defined peaks
-1.94175	WT	random peaks		1.36684	Setdb1KO	Defined peaks
23.7593	WT	random peaks		2.51432	Setdb1KO	Defined peaks
0.395098	WT	random peaks		2.3789	Setdb1KO	Defined peaks
1.39617	WT	random peaks		0.14146	Setdb1KO	Defined peaks
3.192	WT	random peaks		0.36128	Setdb1KO	Defined peaks
-2.39091	WT	random peaks		-0.609443	Setdb1KO	Defined peaks
-1.22071	WT	random peaks		-1.00411	Setdb1KO	Defined peaks
2.06004	WT	random peaks		-0.434452	Setdb1KO	Defined peaks
0.60282	WT	random peaks		-0.746048	Setdb1KO	Defined peaks
-0.07985	WT	random peaks		-0.665226	Setdb1KO	Defined peaks
-0.065594	WT	random peaks		-1.29951	Setdb1KO	Defined peaks
-3.90407	WT	random peaks		-1.24084	Setdb1KO	Defined peaks
-0.866279	WT	random peaks		-1.06721	Setdb1KO	Defined peaks
-0.09875	WT	random peaks		-1.46741	Setdb1KO	Defined peaks
-0.760266	WT	random peaks		0.904941	Setdb1KO	Defined peaks
-1.1556	WT	random peaks		-1.52779	Setdb1KO	Defined peaks
-0.555579	WT	random peaks		-0.614055	Setdb1KO	Defined peaks
0	WT	random peaks		1.38738	Setdb1KO	Defined peaks
0	WT	random peaks		0.156006	Setdb1KO	Defined peaks
-1.07	WT	random peaks		0.862452	Setdb1KO	Defined peaks
-1.18727	WT	random peaks		1.00384	Setdb1KO	Defined peaks
-1.15454	WT	random peaks		0.991648	Setdb1KO	Defined peaks
-1.11116	WT	random peaks		2.72361	Setdb1KO	Defined peaks
-0.52515	WT	random peaks		2.34921	Setdb1KO	Defined peaks
-0.485548	WT	random peaks		-0.70628	Setdb1KO	Defined peaks
-0.13706	WT	random peaks		-1.29349	Setdb1KO	Defined peaks
0	WT	random peaks		3.85546	Setdb1KO	Defined peaks
-2.22591	WT	random peaks		-0.344213	Setdb1KO	Defined peaks
-1.2699	WT	random peaks		-0.235694	Setdb1KO	Defined peaks
-1.08	WT	random peaks		-0.863848	Setdb1KO	Defined peaks
1.51936	WT	random peaks		0.729896	Setdb1KO	Defined peaks
0	WT	random peaks		0.13436	Setdb1KO	Defined peaks
-2.62637	WT	random peaks		-0.420143	Setdb1KO	Defined peaks
0	WT	random peaks		1.46293	Setdb1KO	Defined peaks
-0.10318	WT	random peaks		-0.447749	Setdb1KO	Defined peaks
-0.424855	WT	random peaks		2.22862	Setdb1KO	Defined peaks
-0.393063	WT	random peaks		-0.201584	Setdb1KO	Defined peaks
0	WT	random peaks		1.04195	Setdb1KO	Defined peaks
-2.15598	WT	random peaks		1.15266	Setdb1KO	Defined peaks
-1.49432	WT	random peaks		1.1786	Setdb1KO	Defined peaks
0.37097	WT	random peaks		-0.231139	Setdb1KO	Defined peaks
-0.625829	WT	random peaks		0.855889	Setdb1KO	Defined peaks
0	WT	random peaks		2.63503	Setdb1KO	Defined peaks
-1.21217	WT	random peaks		2.79342	Setdb1KO	Defined peaks
0.661184	WT	random peaks		1.46293	Setdb1KO	Defined peaks
-0.20636	WT	random peaks		-2.68326	Setdb1KO	Defined peaks
-0.075893	WT	random peaks		0.167441	Setdb1KO	Defined peaks
-2.12038	WT	random peaks		0.499404	Setdb1KO	Defined peaks
-0.979326	WT	random peaks		0.184863	Setdb1KO	Defined peaks
-1.30331	WT	random peaks		0.668791	Setdb1KO	Defined peaks
0	WT	random peaks		0.617726	Setdb1KO	Defined peaks
-0.13213	WT	random peaks		-0.238039	Setdb1KO	Defined peaks
-0.393063	WT	random peaks		-0.430193	Setdb1KO	Defined peaks
0.679675	WT	random peaks		-0.896184	Setdb1KO	Defined peaks
-2.16001	WT	random peaks		0.1838	Setdb1KO	Defined peaks
-1.34373	WT	random peaks		-0.688165	Setdb1KO	Defined peaks
-2.01559	WT	random peaks		0.545407	Setdb1KO	Defined peaks
-1.50731	WT	random peaks		1.62802	Setdb1KO	Defined peaks
-2.8284	WT	random peaks		-0.067221	Setdb1KO	Defined peaks
-0.780814	WT	random peaks		-0.238039	Setdb1KO	Defined peaks
-1.46279	WT	random peaks		-0.688165	Setdb1KO	Defined peaks
-0.12004	WT	random peaks		1.4153	Setdb1KO	Defined peaks
0	WT	random peaks		2.72826	Setdb1KO	Defined peaks
-0.498106	WT	random peaks		0.399416	Setdb1KO	Defined peaks
5.13546	WT	random peaks		-0.445475	Setdb1KO	Defined peaks
-3.25522	WT	random peaks		0.71129	Setdb1KO	Defined peaks
-1.50731	WT	random peaks		-0.950323	Setdb1KO	Defined peaks
-0.067523	WT	random peaks		-0.794252	Setdb1KO	Defined peaks
-0.56826	WT	random peaks		0.722559	Setdb1KO	Defined peaks
-1.95865	WT	random peaks		3.00075	Setdb1KO	Defined peaks
-1.71201	WT	random peaks		0.760794	Setdb1KO	Defined peaks
-1.35422	WT	random peaks		0.48951	Setdb1KO	Defined peaks
0.743897	WT	random peaks		1.58011	Setdb1KO	Defined peaks
-2.58717	WT	random peaks		2.51648	Setdb1KO	Defined peaks
0	WT	random peaks		-0.528656	Setdb1KO	Defined peaks
1.92495	WT	random peaks		0	Setdb1KO	Defined peaks
1.81842	WT	random peaks		0.625173	Setdb1KO	Defined peaks
-0.572082	WT	random peaks		-1.02342	Setdb1KO	Defined peaks
-0.931939	WT	random peaks		1.6927	Setdb1KO	Defined peaks
-0.696147	WT	random peaks		-0.201584	Setdb1KO	Defined peaks
-1.75092	WT	random peaks		-2.11307	Setdb1KO	Defined peaks
0.97847	WT	random peaks		-0.040679	Setdb1KO	Defined peaks
2.95493	WT	random peaks		0	Setdb1KO	Defined peaks
-0.90394	WT	random peaks		-0.219305	Setdb1KO	Defined peaks
0.823684	WT	random peaks		0.883188	Setdb1KO	Defined peaks
2.02623	WT	random peaks		-0.220488	Setdb1KO	Defined peaks
5.7481	WT	random peaks		-0.2255	Setdb1KO	Defined peaks
0	WT	random peaks		0.69801	Setdb1KO	Defined peaks
-0.428002	WT	random peaks		1.11753	Setdb1KO	Defined peaks
-0.945031	WT	random peaks		-0.402566	Setdb1KO	Defined peaks
-0.080556	WT	random peaks		0.167441	Setdb1KO	Defined peaks
-0.09371	WT	random peaks		0.372512	Setdb1KO	Defined peaks
-0.775574	WT	random peaks		0.159111	Setdb1KO	Defined peaks
-1.18727	WT	random peaks		-0.373024	Setdb1KO	Defined peaks
-0.12327	WT	random peaks		-0.733753	Setdb1KO	Defined peaks
-0.066065	WT	random peaks		0.582335	Setdb1KO	Defined peaks
-1.56163	WT	random peaks		1.34446	Setdb1KO	Defined peaks
-0.974557	WT	random peaks		0.319809	Setdb1KO	Defined peaks
-0.081992	WT	random peaks		0.945004	Setdb1KO	Defined peaks
0.34879	WT	random peaks		0.49711	Setdb1KO	Defined peaks
-1.64592	WT	random peaks		2.14379	Setdb1KO	Defined peaks
-0.065594	WT	random peaks		1.14726	Setdb1KO	Defined peaks
-1.26004	WT	random peaks		-0.405214	Setdb1KO	Defined peaks
-0.796969	WT	random peaks		-0.049269	Setdb1KO	Defined peaks
1.09667	WT	random peaks		0.614655	Setdb1KO	Defined peaks
-0.064218	WT	random peaks		-0.09916	Setdb1KO	Defined peaks
-0.452454	WT	random peaks		0.329793	Setdb1KO	Defined peaks
0	WT	random peaks		0.08573	Setdb1KO	Defined peaks
-1.10058	WT	random peaks		-0.53162	Setdb1KO	Defined peaks
0.33121	WT	random peaks		1.52326	Setdb1KO	Defined peaks
-0.062898	WT	random peaks		-0.648085	Setdb1KO	Defined peaks
-0.431196	WT	random peaks		0.614738	Setdb1KO	Defined peaks
-1.25878	WT	random peaks		-0.748379	Setdb1KO	Defined peaks
0.36816	WT	random peaks		0.80389	Setdb1KO	Defined peaks
0.4637	WT	random peaks		-0.607821	Setdb1KO	Defined peaks
-0.498106	WT	random peaks		0.501813	Setdb1KO	Defined peaks
-0.770403	WT	random peaks		3.28229	Setdb1KO	Defined peaks
-0.431196	WT	random peaks		1.2909	Setdb1KO	Defined peaks
-1.53399	WT	random peaks		0.177674	Setdb1KO	Defined peaks
-0.072308	WT	random peaks		2.9231	Setdb1KO	Defined peaks
-1.1556	WT	random peaks		-0.211183	Setdb1KO	Defined peaks
-0.862392	WT	random peaks		0.483147	Setdb1KO	Defined peaks
-1.03179	WT	random peaks		-0.45137	Setdb1KO	Defined peaks
-0.15833	WT	random peaks		4.60783	Setdb1KO	Defined peaks
[truncated: 5,597 more rows]

## Sheet: Fig3c
Expression	Sample	Peaks		H3K27ac	Sample	Peaks		ATAC	Sample	Peaks		CTCF	Sample	Peaks		SMC3	Sample	Peaks
0	Setdb1KO	Defined peaks		0.440966	Setdb1KO	Defined peaks		3.99998	WT	Defined peaks		2.87898	WT	Defined peaks		2.71763	Setdb1KO	Defined peaks
15.6361	Setdb1KO	Defined peaks		-1.16468	Setdb1KO	Defined peaks		0	WT	Defined peaks		1.89432	WT	Defined peaks		5.43697	Setdb1KO	Defined peaks
1.05739	Setdb1KO	Defined peaks		-0.109982	Setdb1KO	Defined peaks		0	WT	Defined peaks		1.88587	WT	Defined peaks		4.44166	Setdb1KO	Defined peaks
0	Setdb1KO	Defined peaks		-0.53563	Setdb1KO	Defined peaks		8.00001	WT	Defined peaks		1.47964	WT	Defined peaks		9.15545	Setdb1KO	Defined peaks
0.395187	Setdb1KO	Defined peaks		-0.571893	Setdb1KO	Defined peaks		0	WT	Defined peaks		0.558125	WT	Defined peaks		21.179	Setdb1KO	Defined peaks
0	Setdb1KO	Defined peaks		-0.346374	Setdb1KO	Defined peaks		14.0001	WT	Defined peaks		2.65756	WT	Defined peaks		8.9535	Setdb1KO	Defined peaks
0	Setdb1KO	Defined peaks		0.533257	Setdb1KO	Defined peaks		19.0002	WT	Defined peaks		4.38049	WT	Defined peaks		12.2257	Setdb1KO	Defined peaks
0	Setdb1KO	Defined peaks		-0.132679	Setdb1KO	Defined peaks		2.99998	WT	Defined peaks		5.38636	WT	Defined peaks		7.3641	Setdb1KO	Defined peaks
0	Setdb1KO	Defined peaks		-1.10069	Setdb1KO	Defined peaks		2.99998	WT	Defined peaks		5.75796	WT	Defined peaks		17.9445	Setdb1KO	Defined peaks
0	Setdb1KO	Defined peaks		0.254111	Setdb1KO	Defined peaks		0	WT	Defined peaks		0.544045	WT	Defined peaks		4.35679	Setdb1KO	Defined peaks
0	Setdb1KO	Defined peaks		1.06129	Setdb1KO	Defined peaks		0	WT	Defined peaks		2.14861	WT	Defined peaks		-1.21624	Setdb1KO	Defined peaks
0	Setdb1KO	Defined peaks		0.249559	Setdb1KO	Defined peaks		0	WT	Defined peaks		2.31748	WT	Defined peaks		6.9501	Setdb1KO	Defined peaks
0	Setdb1KO	Defined peaks		-0.53563	Setdb1KO	Defined peaks		1.99998	WT	Defined peaks		3.80112	WT	Defined peaks		6.83787	Setdb1KO	Defined peaks
0.567008	Setdb1KO	Defined peaks		-0.846611	Setdb1KO	Defined peaks		10	WT	Defined peaks		6.28487	WT	Defined peaks		17.5764	Setdb1KO	Defined peaks
1.11146	Setdb1KO	Defined peaks		-0.500814	Setdb1KO	Defined peaks		17.0001	WT	Defined peaks		11.7725	WT	Defined peaks		15.5025	Setdb1KO	Defined peaks
0.987968	Setdb1KO	Defined peaks		-0.942337	Setdb1KO	Defined peaks		8.00001	WT	Defined peaks		1.91409	WT	Defined peaks		14.4579	Setdb1KO	Defined peaks
0	Setdb1KO	Defined peaks		0.793869	Setdb1KO	Defined peaks		0.999984	WT	Defined peaks		0.55555	WT	Defined peaks		4.79601	Setdb1KO	Defined peaks
0.358274	Setdb1KO	Defined peaks		-1.72781	Setdb1KO	Defined peaks		0.999984	WT	Defined peaks		13.1028	WT	Defined peaks		16.3902	Setdb1KO	Defined peaks
0.758208	Setdb1KO	Defined peaks		0.375872	Setdb1KO	Defined peaks		2.99998	WT	Defined peaks		2.01183	WT	Defined peaks		9.88202	Setdb1KO	Defined peaks
0	Setdb1KO	Defined peaks		0.549498	Setdb1KO	Defined peaks		4.99999	WT	Defined peaks		0.826966	WT	Defined peaks		4.67429	Setdb1KO	Defined peaks
0	Setdb1KO	Defined peaks		0.172649	Setdb1KO	Defined peaks		1.99998	WT	Defined peaks		2.02296	WT	Defined peaks		10.1968	Setdb1KO	Defined peaks
1.16439	Setdb1KO	Defined peaks		0.448361	Setdb1KO	Defined peaks		2.99998	WT	Defined peaks		1.47536	WT	Defined peaks		5.14433	Setdb1KO	Defined peaks
0	Setdb1KO	Defined peaks		-0.315661	Setdb1KO	Defined peaks		12.0001	WT	Defined peaks		6.74031	WT	Defined peaks		15.4771	Setdb1KO	Defined peaks
0	Setdb1KO	Defined peaks		-0.416627	Setdb1KO	Defined peaks		2.99998	WT	Defined peaks		2.68248	WT	Defined peaks		5.9406	Setdb1KO	Defined peaks
0	Setdb1KO	Defined peaks		-0.150513	Setdb1KO	Defined peaks		3.99998	WT	Defined peaks		2.46949	WT	Defined peaks		13.3817	Setdb1KO	Defined peaks
0	Setdb1KO	Defined peaks		-0.88961	Setdb1KO	Defined peaks		0.999984	WT	Defined peaks		1.51313	WT	Defined peaks		7.83674	Setdb1KO	Defined peaks
0	Setdb1KO	Defined peaks		0.038334	Setdb1KO	Defined peaks		21.0002	WT	Defined peaks		7.50351	WT	Defined peaks		28.1863	Setdb1KO	Defined peaks
0	Setdb1KO	Defined peaks		0.533257	Setdb1KO	Defined peaks		9.00002	WT	Defined peaks		8.29762	WT	Defined peaks		26.2495	Setdb1KO	Defined peaks
0	Setdb1KO	Defined peaks		0.759657	Setdb1KO	Defined peaks		8.00001	WT	Defined peaks		2.18103	WT	Defined peaks		11.4341	Setdb1KO	Defined peaks
0	Setdb1KO	Defined peaks		-1.45347	Setdb1KO	Defined peaks		2.99998	WT	Defined peaks		3.38115	WT	Defined peaks		2.06894	Setdb1KO	Defined peaks
0	Setdb1KO	Defined peaks		-0.315661	Setdb1KO	Defined peaks		0.999984	WT	Defined peaks		2.60186	WT	Defined peaks		7.95587	Setdb1KO	Defined peaks
0	Setdb1KO	Defined peaks		-0.765456	Setdb1KO	Defined peaks		16.0001	WT	Defined peaks		7.66432	WT	Defined peaks		8.72771	Setdb1KO	Defined peaks
0	Setdb1KO	Defined peaks		0.207378	Setdb1KO	Defined peaks		11	WT	Defined peaks		7.67793	WT	Defined peaks		25.4465	Setdb1KO	Defined peaks
0	Setdb1KO	Defined peaks		-0.477073	Setdb1KO	Defined peaks		4.99999	WT	Defined peaks		0.63308	WT	Defined peaks		8.83373	Setdb1KO	Defined peaks
0.557315	Setdb1KO	Defined peaks		0.039844	Setdb1KO	Defined peaks		3.99998	WT	Defined peaks		0.380564	WT	Defined peaks		4.53614	Setdb1KO	Defined peaks
0	Setdb1KO	Defined peaks		0.606449	Setdb1KO	Defined peaks		0	WT	Defined peaks		10.5773	WT	Defined peaks		21.2633	Setdb1KO	Defined peaks
0	Setdb1KO	Defined peaks		-0.179458	Setdb1KO	Defined peaks		0	WT	Defined peaks		3.64682	WT	Defined peaks		10.1336	Setdb1KO	Defined peaks
0.34684	Setdb1KO	Defined peaks		0	Setdb1KO	Defined peaks		10	WT	Defined peaks		-0.104341	WT	Defined peaks		1.59879	Setdb1KO	Defined peaks
0	Setdb1KO	Defined peaks		-0.281359	Setdb1KO	Defined peaks		5.99999	WT	Defined peaks		-0.38175	WT	Defined peaks		2.10586	Setdb1KO	Defined peaks
30.8704	Setdb1KO	Defined peaks		-0.524413	Setdb1KO	Defined peaks		3.99998	WT	Defined peaks		3.86876	WT	Defined peaks		4.67962	Setdb1KO	Defined peaks
0	Setdb1KO	Defined peaks		-0.352083	Setdb1KO	Defined peaks		9.00002	WT	Defined peaks		2.32307	WT	Defined peaks		2.75698	Setdb1KO	Defined peaks
0	Setdb1KO	Defined peaks		-0.53851	Setdb1KO	Defined peaks		4.99999	WT	Defined peaks		3.82155	WT	Defined peaks		8.53771	Setdb1KO	Defined peaks
0	Setdb1KO	Defined peaks		-5.01342	Setdb1KO	Defined peaks		27.0003	WT	Defined peaks		18.5666	WT	Defined peaks		16.4387	Setdb1KO	Defined peaks
0	Setdb1KO	Defined peaks		0.530643	Setdb1KO	Defined peaks		2.99998	WT	Defined peaks		2.29278	WT	Defined peaks		5.65993	Setdb1KO	Defined peaks
0	Setdb1KO	Defined peaks		0.555134	Setdb1KO	Defined peaks		9.00002	WT	Defined peaks		6.498	WT	Defined peaks		25.4546	Setdb1KO	Defined peaks
0	Setdb1KO	Defined peaks		-0.883022	Setdb1KO	Defined peaks		0	WT	Defined peaks		1.20086	WT	Defined peaks		0.996106	Setdb1KO	Defined peaks
0	Setdb1KO	Defined peaks		-1.04477	Setdb1KO	Defined peaks		23.0002	WT	Defined peaks		8.38323	WT	Defined peaks		21.3364	Setdb1KO	Defined peaks
0	Setdb1KO	Defined peaks		-0.71597	Setdb1KO	Defined peaks		0	WT	Defined peaks		-0.06323	WT	Defined peaks		0.613037	Setdb1KO	Defined peaks
0	Setdb1KO	Defined peaks		-0.71199	Setdb1KO	Defined peaks		18.0001	WT	Defined peaks		5.18982	WT	Defined peaks		13.9779	Setdb1KO	Defined peaks
0	Setdb1KO	Defined peaks		-0.170704	Setdb1KO	Defined peaks		2.99998	WT	Defined peaks		2.77515	WT	Defined peaks		8.97024	Setdb1KO	Defined peaks
0.321211	Setdb1KO	Defined peaks		0.528054	Setdb1KO	Defined peaks		3.99998	WT	Defined peaks		9.44342	WT	Defined peaks		11.5362	Setdb1KO	Defined peaks
0.379104	Setdb1KO	Defined peaks		0.426892	Setdb1KO	Defined peaks		2.99998	WT	Defined peaks		7.25577	WT	Defined peaks		8.44689	Setdb1KO	Defined peaks
0	Setdb1KO	Defined peaks		0	Setdb1KO	Defined peaks		4.99999	WT	Defined peaks		1.3386	WT	Defined peaks		7.72278	Setdb1KO	Defined peaks
0	Setdb1KO	Defined peaks		-1.35593	Setdb1KO	Defined peaks		2.99998	WT	Defined peaks		1.98089	WT	Defined peaks		6.13322	Setdb1KO	Defined peaks
0	Setdb1KO	Defined peaks		0.789762	Setdb1KO	Defined peaks		3.99998	WT	Defined peaks		0.422051	WT	Defined peaks		7.62238	Setdb1KO	Defined peaks
0	Setdb1KO	Defined peaks		2.90192	Setdb1KO	Defined peaks		37.0005	WT	Defined peaks		3.41956	WT	Defined peaks		6.64936	Setdb1KO	Defined peaks
0	Setdb1KO	Defined peaks		1.82881	Setdb1KO	Defined peaks		22.0002	WT	Defined peaks		-0.285964	WT	Defined peaks		8.08307	Setdb1KO	Defined peaks
0	Setdb1KO	Defined peaks		-0.148912	Setdb1KO	Defined peaks		0.999984	WT	Defined peaks		4.87959	WT	Defined peaks		4.35247	Setdb1KO	Defined peaks
0	Setdb1KO	Defined peaks		-0.376936	Setdb1KO	Defined peaks		13.0001	WT	Defined peaks		4.44552	WT	Defined peaks		16.4607	Setdb1KO	Defined peaks
0	Setdb1KO	Defined peaks		0	Setdb1KO	Defined peaks		0	WT	Defined peaks		7.18591	WT	Defined peaks		11.8974	Setdb1KO	Defined peaks
0	Setdb1KO	Defined peaks		-0.532781	Setdb1KO	Defined peaks		4.99999	WT	Defined peaks		3.95284	WT	Defined peaks		6.61963	Setdb1KO	Defined peaks
0	Setdb1KO	Defined peaks		-0.758334	Setdb1KO	Defined peaks		20.0002	WT	Defined peaks		0.82243	WT	Defined peaks		15.3771	Setdb1KO	Defined peaks
0	Setdb1KO	Defined peaks		-0.198549	Setdb1KO	Defined peaks		0	WT	Defined peaks		0.11919	WT	Defined peaks		9.89767	Setdb1KO	Defined peaks
0	Setdb1KO	Defined peaks		0.055782	Setdb1KO	Defined peaks		11	WT	Defined peaks		4.08846	WT	Defined peaks		19.0135	Setdb1KO	Defined peaks
0.339614	Setdb1KO	Defined peaks		0.037102	Setdb1KO	Defined peaks		0	WT	Defined peaks		5.55441	WT	Defined peaks		9.04997	Setdb1KO	Defined peaks
0	Setdb1KO	Defined peaks		-0.92316	Setdb1KO	Defined peaks		0	WT	Defined peaks		1.19764	WT	Defined peaks		6.81236	Setdb1KO	Defined peaks
0	Setdb1KO	Defined peaks		0	Setdb1KO	Defined peaks		3.99998	WT	Defined peaks		3.35241	WT	Defined peaks		13.8558	Setdb1KO	Defined peaks
0	Setdb1KO	Defined peaks		-1.73186	Setdb1KO	Defined peaks		0	WT	Defined peaks		7.13751	WT	Defined peaks		11.5197	Setdb1KO	Defined peaks
0	Setdb1KO	Defined peaks		-0.449144	Setdb1KO	Defined peaks		4.99999	WT	Defined peaks		1.44592	WT	Defined peaks		2.74629	Setdb1KO	Defined peaks
0.339614	Setdb1KO	Defined peaks		-2.51665	Setdb1KO	Defined peaks		18.0001	WT	Defined peaks		1.7364	WT	Defined peaks		9.95	Setdb1KO	Defined peaks
0	Setdb1KO	Defined peaks		0.22086	Setdb1KO	Defined peaks		7	WT	Defined peaks		5.17673	WT	Defined peaks		16.8781	Setdb1KO	Defined peaks
0	Setdb1KO	Defined peaks		-0.869001	Setdb1KO	Defined peaks		4.99999	WT	Defined peaks		3.9097	WT	Defined peaks		1.19909	Setdb1KO	Defined peaks
0	Setdb1KO	Defined peaks		-0.167638	Setdb1KO	Defined peaks		2.99998	WT	Defined peaks		3.40662	WT	Defined peaks		6.6663	Setdb1KO	Defined peaks
0	Setdb1KO	Defined peaks		-0.80118	Setdb1KO	Defined peaks		17.0001	WT	Defined peaks		3.82372	WT	Defined peaks		7.91319	Setdb1KO	Defined peaks
0	Setdb1KO	Defined peaks		-2.25598	Setdb1KO	Defined peaks		2.99998	WT	Defined peaks		1.28199	WT	Defined peaks		15.9851	Setdb1KO	Defined peaks
0	Setdb1KO	Defined peaks		-1.36998	Setdb1KO	Defined peaks		8.00001	WT	Defined peaks		0.611307	WT	Defined peaks		7.87375	Setdb1KO	Defined peaks
0	Setdb1KO	Defined peaks		-0.634446	Setdb1KO	Defined peaks		8.00001	WT	Defined peaks		8.22028	WT	Defined peaks		17.7346	Setdb1KO	Defined peaks
1.08076	Setdb1KO	Defined peaks		-0.511035	Setdb1KO	Defined peaks		10	WT	Defined peaks		1.00267	WT	Defined peaks		5.29455	Setdb1KO	Defined peaks
0.992983	Setdb1KO	Defined peaks		-0.610278	Setdb1KO	Defined peaks		14.0001	WT	Defined peaks		3.61876	WT	Defined peaks		12.9315	Setdb1KO	Defined peaks
0	Setdb1KO	Defined peaks		-0.164679	Setdb1KO	Defined peaks		14.0001	WT	Defined peaks		5.8754	WT	Defined peaks		13.9114	Setdb1KO	Defined peaks
0	Setdb1KO	Defined peaks		-1.04336	Setdb1KO	Defined peaks		0	WT	Defined peaks		3.65836	WT	Defined peaks		9.84469	Setdb1KO	Defined peaks
0	Setdb1KO	Defined peaks		-0.805108	Setdb1KO	Defined peaks		8.00001	WT	Defined peaks		2.74755	WT	Defined peaks		12.2009	Setdb1KO	Defined peaks
0	Setdb1KO	Defined peaks		-0.12506	Setdb1KO	Defined peaks		22.0002	WT	Defined peaks		6.23564	WT	Defined peaks		15.2056	Setdb1KO	Defined peaks
0	Setdb1KO	Defined peaks		-1.05435	Setdb1KO	Defined peaks		0	WT	Defined peaks		8.67989	WT	Defined peaks		15.4855	Setdb1KO	Defined peaks
0	Setdb1KO	Defined peaks		-0.159974	Setdb1KO	Defined peaks		2.99998	WT	Defined peaks		-0.554142	WT	Defined peaks		-0.472596	Setdb1KO	Defined peaks
0	Setdb1KO	Defined peaks		-0.10368	Setdb1KO	Defined peaks		3.99998	WT	Defined peaks		1.3384	WT	Defined peaks		23.0235	Setdb1KO	Defined peaks
0	Setdb1KO	Defined peaks		-2.22584	Setdb1KO	Defined peaks		11	WT	Defined peaks		6.76654	WT	Defined peaks		12.1092	Setdb1KO	Defined peaks
0	Setdb1KO	Defined peaks		-2.13597	Setdb1KO	Defined peaks		0	WT	Defined peaks		0.14005	WT	Defined peaks		3.65777	Setdb1KO	Defined peaks
0	Setdb1KO	Defined peaks		-0.195772	Setdb1KO	Defined peaks		5.99999	WT	Defined peaks		0.825053	WT	Defined peaks		4.32633	Setdb1KO	Defined peaks
0	Setdb1KO	Defined peaks		0.375872	Setdb1KO	Defined peaks		0.999984	WT	Defined peaks		-0.249182	WT	Defined peaks		0.786898	Setdb1KO	Defined peaks
0	Setdb1KO	Defined peaks		0.342026	Setdb1KO	Defined peaks		11	WT	Defined peaks		3.84827	WT	Defined peaks		11.7622	Setdb1KO	Defined peaks
0	Setdb1KO	Defined peaks		-0.619122	Setdb1KO	Defined peaks		4.99999	WT	Defined peaks		0.787013	WT	Defined peaks		0.929651	Setdb1KO	Defined peaks
0	Setdb1KO	Defined peaks		-0.79344	Setdb1KO	Defined peaks		4.99999	WT	Defined peaks		2.37512	WT	Defined peaks		13.8488	Setdb1KO	Defined peaks
0	Setdb1KO	Defined peaks		1.84369	Setdb1KO	Defined peaks		15.0001	WT	Defined peaks		5.92689	WT	Defined peaks		6.17002	Setdb1KO	Defined peaks
0	Setdb1KO	Defined peaks		-0.990914	Setdb1KO	Defined peaks		7	WT	Defined peaks		1.173	WT	Defined peaks		3.96779	Setdb1KO	Defined peaks
0	Setdb1KO	Defined peaks		-1.60198	Setdb1KO	Defined peaks		0	WT	Defined peaks		8.21845	WT	Defined peaks		33.0009	Setdb1KO	Defined peaks
0	Setdb1KO	Defined peaks		-0.60452	Setdb1KO	Defined peaks		0	WT	Defined peaks		4.47966	WT	Defined peaks		17.9671	Setdb1KO	Defined peaks
0	Setdb1KO	Defined peaks		-1.82114	Setdb1KO	Defined peaks		0	WT	Defined peaks		6.79396	WT	Defined peaks		6.99772	Setdb1KO	Defined peaks
1.78646	Setdb1KO	Defined peaks		-2.03033	Setdb1KO	Defined peaks		5.99999	WT	Defined peaks		5.23959	WT	Defined peaks		3.90076	Setdb1KO	Defined peaks
0	Setdb1KO	Defined peaks		0.855064	Setdb1KO	Defined peaks		8.00001	WT	Defined peaks		6.98418	WT	Defined peaks		10.4243	Setdb1KO	Defined peaks
0	Setdb1KO	Defined peaks		0.345299	Setdb1KO	Defined peaks		4.99999	WT	Defined peaks		2.48695	WT	Defined peaks		16.022	Setdb1KO	Defined peaks
0	Setdb1KO	Defined peaks		0.43214	Setdb1KO	Defined peaks		3.99998	WT	Defined peaks		8.43721	WT	Defined peaks		13.2137	Setdb1KO	Defined peaks
0	Setdb1KO	Defined peaks		-0.11573	Setdb1KO	Defined peaks		3.99998	WT	Defined peaks		0.898308	WT	Defined peaks		0.198782	Setdb1KO	Defined peaks
0.658645	Setdb1KO	Defined peaks		0.042795	Setdb1KO	Defined peaks		1.99998	WT	Defined peaks		2.21479	WT	Defined peaks		9.85802	Setdb1KO	Defined peaks
0	Setdb1KO	Defined peaks		-0.493413	Setdb1KO	Defined peaks		3.99998	WT	Defined peaks		5.46009	WT	Defined peaks		7.58375	Setdb1KO	Defined peaks
0.345005	Setdb1KO	Defined peaks		-0.493413	Setdb1KO	Defined peaks		5.99999	WT	Defined peaks		2.22129	WT	Defined peaks		14.6975	Setdb1KO	Defined peaks
1.20752	Setdb1KO	Defined peaks		-1.68782	Setdb1KO	Defined peaks		20.0002	WT	Defined peaks		1.26153	WT	Defined peaks		18.4921	Setdb1KO	Defined peaks
0.345005	Setdb1KO	Defined peaks		-2.97084	Setdb1KO	Defined peaks		0	WT	Defined peaks		5.01933	WT	Defined peaks		30.1283	Setdb1KO	Defined peaks
0	Setdb1KO	Defined peaks		-1.20678	Setdb1KO	Defined peaks		0	WT	Defined peaks		11.9834	WT	Defined peaks		21.9494	Setdb1KO	Defined peaks
0.682784	Setdb1KO	Defined peaks		0.185999	Setdb1KO	Defined peaks		0	WT	Defined peaks		1.25963	WT	Defined peaks		4.78349	Setdb1KO	Defined peaks
0	Setdb1KO	Defined peaks		-0.344512	Setdb1KO	Defined peaks		2.99998	WT	Defined peaks		4.65224	WT	Defined peaks		14.5615	Setdb1KO	Defined peaks
0	Setdb1KO	Defined peaks		0.198262	Setdb1KO	Defined peaks		8.00001	WT	Defined peaks		2.29998	WT	Defined peaks		10.4644	Setdb1KO	Defined peaks
0	Setdb1KO	Defined peaks		-1.13821	Setdb1KO	Defined peaks		0	WT	Defined peaks		2.07537	WT	Defined peaks		19.8439	Setdb1KO	Defined peaks
0	Setdb1KO	Defined peaks		-0.142834	Setdb1KO	Defined peaks		2.99998	WT	Defined peaks		2.63047	WT	Defined peaks		15.8554	Setdb1KO	Defined peaks
0	Setdb1KO	Defined peaks		-0.685338	Setdb1KO	Defined peaks		4.99999	WT	Defined peaks		1.45717	WT	Defined peaks		7.46298	Setdb1KO	Defined peaks
0	Setdb1KO	Defined peaks		0.486402	Setdb1KO	Defined peaks		5.99999	WT	Defined peaks		-0.28996	WT	Defined peaks		8.25082	Setdb1KO	Defined peaks
0	Setdb1KO	Defined peaks		-0.449144	Setdb1KO	Defined peaks		3.99998	WT	Defined peaks		3.60454	WT	Defined peaks		25.6249	Setdb1KO	Defined peaks
0	Setdb1KO	Defined peaks		-0.453569	Setdb1KO	Defined peaks		16.0001	WT	Defined peaks		3.25949	WT	Defined peaks		15.3086	Setdb1KO	Defined peaks
0	Setdb1KO	Defined peaks		-1.64201	Setdb1KO	Defined peaks		12.0001	WT	Defined peaks		3.30836	WT	Defined peaks		16.9817	Setdb1KO	Defined peaks
0	Setdb1KO	Defined peaks		0.04257	Setdb1KO	Defined peaks		1.99998	WT	Defined peaks		2.01089	WT	Defined peaks		15.0879	Setdb1KO	Defined peaks
0	Setdb1KO	Defined peaks		0.67623	Setdb1KO	Defined peaks		1.99998	WT	Defined peaks		0.709714	WT	Defined peaks		5.22928	Setdb1KO	Defined peaks
0	Setdb1KO	Defined peaks		0.08426	Setdb1KO	Defined peaks		23.0002	WT	Defined peaks		0.76767	WT	Defined peaks		8.87974	Setdb1KO	Defined peaks
0	Setdb1KO	Defined peaks		0.042347	Setdb1KO	Defined peaks		7	WT	Defined peaks		1.42666	WT	Defined peaks		3.9926	Setdb1KO	Defined peaks
0	Setdb1KO	Defined peaks		-2.00281	Setdb1KO	Defined peaks		7	WT	Defined peaks		4.84297	WT	Defined peaks		19.3569	Setdb1KO	Defined peaks
0.810011	Setdb1KO	Defined peaks		-1.13821	Setdb1KO	Defined peaks		0	WT	Defined peaks		1.8274	WT	Defined peaks		18.3213	Setdb1KO	Defined peaks
0	Setdb1KO	Defined peaks		-1.51089	Setdb1KO	Defined peaks		5.99999	WT	Defined peaks		0.53749	WT	Defined peaks		0.82242	Setdb1KO	Defined peaks
0	Setdb1KO	Defined peaks		-0.509	Setdb1KO	Defined peaks		0	WT	Defined peaks		4.13749	WT	Defined peaks		5.62422	Setdb1KO	Defined peaks
0	Setdb1KO	Defined peaks		-0.158166	Setdb1KO	Defined peaks		7	WT	Defined peaks		4.6587	WT	Defined peaks		9.39866	Setdb1KO	Defined peaks
0	Setdb1KO	Defined peaks		0.893395	Setdb1KO	Defined peaks		10	WT	Defined peaks		3.04246	WT	Defined peaks		7.33015	Setdb1KO	Defined peaks
0	Setdb1KO	Defined peaks		0.198262	Setdb1KO	Defined peaks		8.00001	WT	Defined peaks		-0.131439	WT	Defined peaks		12.164	Setdb1KO	Defined peaks
0	Setdb1KO	Defined peaks		-0.154671	Setdb1KO	Defined peaks		19.0002	WT	Defined peaks		4.2843	WT	Defined peaks		12.0027	Setdb1KO	Defined peaks
0	Setdb1KO	Defined peaks		1.33643	Setdb1KO	Defined peaks		0	WT	Defined peaks		2.70566	WT	Defined peaks		1.26631	Setdb1KO	Defined peaks
0	Setdb1KO	Defined peaks		0.165522	Setdb1KO	Defined peaks		1.99999	WT	Defined peaks		1.56579	WT	Defined peaks		1.22926	Setdb1KO	Defined peaks
0	Setdb1KO	Defined peaks		-0.461001	Setdb1KO	Defined peaks		0	WT	Defined peaks		1.05112	WT	Defined peaks		3.31236	Setdb1KO	Defined peaks
0	Setdb1KO	Defined peaks		0.549498	Setdb1KO	Defined peaks		11	WT	Defined peaks		3.77225	WT	Defined peaks		9.84106	Setdb1KO	Defined peaks
0	Setdb1KO	Defined peaks		-0.320395	Setdb1KO	Defined peaks		16.0001	WT	Defined peaks		4.10194	WT	Defined peaks		14.747	Setdb1KO	Defined peaks
0	Setdb1KO	Defined peaks		0.397305	Setdb1KO	Defined peaks		1.99998	WT	Defined peaks		1.55059	WT	Defined peaks		20.2541	Setdb1KO	Defined peaks
0	Setdb1KO	Defined peaks		-1.77804	Setdb1KO	Defined peaks		0	WT	Defined peaks		2.69304	WT	Defined peaks		4.10774	Setdb1KO	Defined peaks
0	Setdb1KO	Defined peaks		0.70299	Setdb1KO	Defined peaks		21.0002	WT	Defined peaks		5.82567	WT	Defined peaks		17.2833	Setdb1KO	Defined peaks
0	Setdb1KO	Defined peaks		-1.91281	Setdb1KO	Defined peaks		0	WT	Defined peaks		1.15305	WT	Defined peaks		7.99941	Setdb1KO	Defined peaks
0	Setdb1KO	Defined peaks		-1.88986	Setdb1KO	Defined peaks		1.99998	WT	Defined peaks		2.17323	WT	Defined peaks		11.933	Setdb1KO	Defined peaks
0	Setdb1KO	Defined peaks		0.684052	Setdb1KO	Defined peaks		0	WT	Defined peaks		3.34885	WT	Defined peaks		13.2282	Setdb1KO	Defined peaks
0	Setdb1KO	Defined peaks		-0.887793	Setdb1KO	Defined peaks		12.0001	WT	Defined peaks		8.2086	WT	Defined peaks		13.6388	Setdb1KO	Defined peaks
0	Setdb1KO	Defined peaks		1.44335	Setdb1KO	Defined peaks		31.0004	WT	Defined peaks		12.475	WT	Defined peaks		13.9797	Setdb1KO	Defined peaks
0.397597	Setdb1KO	Defined peaks		0.067403	Setdb1KO	Defined peaks		0	WT	Defined peaks		1.697	WT	Defined peaks		4.18142	Setdb1KO	Defined peaks
1.67195	Setdb1KO	Defined peaks		-0.660613	Setdb1KO	Defined peaks		25.0003	WT	Defined peaks		4.79365	WT	Defined peaks		5.48845	Setdb1KO	Defined peaks
2.71691	Setdb1KO	Defined peaks		-0.305965	Setdb1KO	Defined peaks		12.0001	WT	Defined peaks		2.95509	WT	Defined peaks		13.3359	Setdb1KO	Defined peaks
0	Setdb1KO	Defined peaks		-0.869001	Setdb1KO	Defined peaks		5.99999	WT	Defined peaks		4.7272	WT	Defined peaks		4.83425	Setdb1KO	Defined peaks
0	Setdb1KO	Defined peaks		-1.3011	Setdb1KO	Defined peaks		9.00002	WT	Defined peaks		1.01238	WT	Defined peaks		7.29405	Setdb1KO	Defined peaks
0	Setdb1KO	Defined peaks		0.08514	Setdb1KO	Defined peaks		9.00002	WT	Defined peaks		1.35249	WT	Defined peaks		11.3965	Setdb1KO	Defined peaks
0.652059	Setdb1KO	Defined peaks		1.40147	Setdb1KO	Defined peaks		5.99999	WT	Defined peaks		1.24604	WT	Defined peaks		3.24915	Setdb1KO	Defined peaks
1.4331	Setdb1KO	Defined peaks		0.581995	Setdb1KO	Defined peaks		11	WT	Defined peaks		4.99982	WT	Defined peaks		4.76691	Setdb1KO	Defined peaks
0	Setdb1KO	Defined peaks		-0.348256	Setdb1KO	Defined peaks		12.0001	WT	Defined peaks		2.69484	WT	Defined peaks		9.07999	Setdb1KO	Defined peaks
0	Setdb1KO	Defined peaks		-0.094796	Setdb1KO	Defined peaks		8.00001	WT	Defined peaks		3.23088	WT	Defined peaks		6.25177	Setdb1KO	Defined peaks
2.28793	Setdb1KO	Defined peaks		-2.10132	Setdb1KO	Defined peaks		5.99999	WT	Defined peaks		-1.07148	WT	Defined peaks		-0.050081	Setdb1KO	Defined peaks
5.01584	Setdb1KO	Defined peaks		0.0473	Setdb1KO	Defined peaks		3.99998	WT	Defined peaks		1.49523	WT	Defined peaks		6.59413	Setdb1KO	Defined peaks
0	Setdb1KO	Defined peaks		0.390094	Setdb1KO	Defined peaks		8.00001	WT	Defined peaks		2.19455	WT	Defined peaks		4.79268	Setdb1KO	Defined peaks
0	Setdb1KO	Defined peaks		-1.4658	Setdb1KO	Defined peaks		19.0002	WT	Defined peaks		5.76317	WT	Defined peaks		14.0188	Setdb1KO	Defined peaks
0	Setdb1KO	Defined peaks		-0.312581	Setdb1KO	Defined peaks		0.999984	WT	Defined peaks		3.84421	WT	Defined peaks		10.5276	Setdb1KO	Defined peaks
0	Setdb1KO	Defined peaks		-0.977626	Setdb1KO	Defined peaks		2.99998	WT	Defined peaks		3.77116	WT	Defined peaks		2.90147	Setdb1KO	Defined peaks
0	Setdb1KO	Defined peaks		-0.850998	Setdb1KO	Defined peaks		20.0002	WT	Defined peaks		4.22895	WT	Defined peaks		12.4307	Setdb1KO	Defined peaks
0	Setdb1KO	Defined peaks		-0.453569	Setdb1KO	Defined peaks		4.99999	WT	Defined peaks		4.89959	WT	Defined peaks		5.11197	Setdb1KO	Defined peaks
1.55252	Setdb1KO	Defined peaks		0.220023	Setdb1KO	Defined peaks		16.0001	WT	Defined peaks		4.5313	WT	Defined peaks		7.79684	Setdb1KO	Defined peaks
0	Setdb1KO	Defined peaks		0	Setdb1KO	Defined peaks		2.99998	WT	Defined peaks		1.34071	WT	Defined peaks		1.95183	Setdb1KO	Defined peaks
0	Setdb1KO	Defined peaks		-1.04336	Setdb1KO	Defined peaks		13.0001	WT	Defined peaks		2.96304	WT	Defined peaks		6.83788	Setdb1KO	Defined peaks
0	Setdb1KO	Defined peaks		0	Setdb1KO	Defined peaks		0	WT	Defined peaks		1.52194	WT	Defined peaks		6.44443	Setdb1KO	Defined peaks
0	Setdb1KO	Defined peaks		-0.254503	Setdb1KO	Defined peaks		3.99998	WT	Defined peaks		3.69084	WT	Defined peaks		14.1256	Setdb1KO	Defined peaks
0	Setdb1KO	Defined peaks		-0.500814	Setdb1KO	Defined peaks		34.0004	WT	Defined peaks		8.64674	WT	Defined peaks		10.1705	Setdb1KO	Defined peaks
0	Setdb1KO	Defined peaks		-1.38432	Setdb1KO	Defined peaks		4.99999	WT	Defined peaks		0.764952	WT	Defined peaks		1.22403	Setdb1KO	Defined peaks
0	Setdb1KO	Defined peaks		-3.47901	Setdb1KO	Defined peaks		0	WT	Defined peaks		0.27642	WT	Defined peaks		11.7606	Setdb1KO	Defined peaks
0	Setdb1KO	Defined peaks		0	Setdb1KO	Defined peaks		0	WT	Defined peaks		2.16781	WT	Defined peaks		8.81636	Setdb1KO	Defined peaks
0	Setdb1KO	Defined peaks		-1.27554	Setdb1KO	Defined peaks		10	WT	Defined peaks		4.33217	WT	Defined peaks		14.0959	Setdb1KO	Defined peaks
0	Setdb1KO	Defined peaks		-1.1023	Setdb1KO	Defined peaks		9.00002	WT	Defined peaks		6.43014	WT	Defined peaks		9.36631	Setdb1KO	Defined peaks
0	Setdb1KO	Defined peaks		-1.86276	Setdb1KO	Defined peaks		0	WT	Defined peaks		15.7882	WT	Defined peaks		34.337	Setdb1KO	Defined peaks
0	Setdb1KO	Defined peaks		-1.9927	Setdb1KO	Defined peaks		44.0007	WT	Defined peaks		15.2893	WT	Defined peaks		27.8159	Setdb1KO	Defined peaks
0	Setdb1KO	Defined peaks		-0.10368	Setdb1KO	Defined peaks		3.99998	WT	Defined peaks		4.65333	WT	Defined peaks		5.65752	Setdb1KO	Defined peaks
0	Setdb1KO	Defined peaks		0.431482	Setdb1KO	Defined peaks		8.00001	WT	Defined peaks		3.67035	WT	Defined peaks		5.35687	Setdb1KO	Defined peaks
0	Setdb1KO	Defined peaks		-0.10423	Setdb1KO	Defined peaks		5.99999	WT	Defined peaks		1.40466	WT	Defined peaks		5.86615	Setdb1KO	Defined peaks
0	Setdb1KO	Defined peaks		0.700655	Setdb1KO	Defined peaks		4.99999	WT	Defined peaks		2.54357	WT	Defined peaks		2.9337	Setdb1KO	Defined peaks
0.472507	Setdb1KO	Defined peaks		0.52677	Setdb1KO	Defined peaks		19.0002	WT	Defined peaks		15.0839	WT	Defined peaks		5.61862	Setdb1KO	Defined peaks
0	Setdb1KO	Defined peaks		0	Setdb1KO	Defined peaks		0	WT	Defined peaks		3.66164	WT	Defined peaks		10.82	Setdb1KO	Defined peaks
0	Setdb1KO	Defined peaks		-0.355995	Setdb1KO	Defined peaks		16.0001	WT	Defined peaks		1.3576	WT	Defined peaks		7.52347	Setdb1KO	Defined peaks
0	Setdb1KO	Defined peaks		-1.67871	Setdb1KO	Defined peaks		30.0004	WT	Defined peaks		6.89824	WT	Defined peaks		5.37535	Setdb1KO	Defined peaks
0.530129	Setdb1KO	Defined peaks		-1.09468	Setdb1KO	Defined peaks		20.0002	WT	Defined peaks		14.2863	WT	Defined peaks		19.3108	Setdb1KO	Defined peaks
0	Setdb1KO	Defined peaks		0.215474	Setdb1KO	Defined peaks		10	WT	Defined peaks		6.11953	WT	Defined peaks		1.27229	Setdb1KO	Defined peaks
0	Setdb1KO	Defined peaks		0	Setdb1KO	Defined peaks		34.0004	WT	Defined peaks		9.26295	WT	Defined peaks		8.64146	Setdb1KO	Defined peaks
0	Setdb1KO	Defined peaks		-3.92795	Setdb1KO	Defined peaks		0	WT	Defined peaks		10.9078	WT	Defined peaks		13.4714	Setdb1KO	Defined peaks
0	Setdb1KO	Defined peaks		0.383869	Setdb1KO	Defined peaks		22.0002	WT	Defined peaks		2.59281	WT	Defined peaks		11.3358	Setdb1KO	Defined peaks
0	Setdb1KO	Defined peaks		-0.47183	Setdb1KO	Defined peaks		27.0003	WT	Defined peaks		0.57563	WT	Defined peaks		2.58661	Setdb1KO	Defined peaks
0	Setdb1KO	Defined peaks		0.047025	Setdb1KO	Defined peaks		1.99998	WT	Defined peaks		9.65406	WT	Defined peaks		4.47529	Setdb1KO	Defined peaks
0	Setdb1KO	Defined peaks		0.179521	Setdb1KO	Defined peaks		2.99998	WT	Defined peaks		4.10244	WT	Defined peaks		9.6809	Setdb1KO	Defined peaks
0	Setdb1KO	Defined peaks		-0.339043	Setdb1KO	Defined peaks		4.99999	WT	Defined peaks		5.2403	WT	Defined peaks		8.58309	Setdb1KO	Defined peaks
0	Setdb1KO	Defined peaks		0.236214	Setdb1KO	Defined peaks		9.00002	WT	Defined peaks		2.82448	WT	Defined peaks		3.4912	Setdb1KO	Defined peaks
0	Setdb1KO	Defined peaks		0.831422	Setdb1KO	Defined peaks		23.0002	WT	Defined peaks		3.27562	WT	Defined peaks		24.2079	Setdb1KO	Defined peaks
0	Setdb1KO	Defined peaks		-1.38511	Setdb1KO	Defined peaks		4.99999	WT	Defined peaks		0.38827	WT	Defined peaks		11.978	Setdb1KO	Defined peaks
0	Setdb1KO	Defined peaks		-0.314113	Setdb1KO	Defined peaks		0.999984	WT	Defined peaks		3.62222	WT	Defined peaks		4.95442	Setdb1KO	Defined peaks
0	Setdb1KO	Defined peaks		-0.426271	Setdb1KO	Defined peaks		4.99999	WT	Defined peaks		1.7883	WT	Defined peaks		27.7253	Setdb1KO	Defined peaks
0	Setdb1KO	Defined peaks		-0.152149	Setdb1KO	Defined peaks		13.0001	WT	Defined peaks		0.35836	WT	Defined peaks		11.5823	Setdb1KO	Defined peaks
0	Setdb1KO	Defined peaks		-0.927917	Setdb1KO	Defined peaks		7	WT	Defined peaks		5.07143	WT	Defined peaks		24.5884	Setdb1KO	Defined peaks
0	Setdb1KO	Defined peaks		0.208359	Setdb1KO	Defined peaks		7	WT	Defined peaks		0.31103	WT	Defined peaks		13.9123	Setdb1KO	Defined peaks
0	Setdb1KO	Defined peaks		-0.492377	Setdb1KO	Defined peaks		1.99998	WT	Defined peaks		0.480527	WT	Defined peaks		3.30837	Setdb1KO	Defined peaks
0	Setdb1KO	Defined peaks		0.195047	Setdb1KO	Defined peaks		5.99999	WT	Defined peaks		3.99423	WT	Defined peaks		8.36033	Setdb1KO	Defined peaks
0	Setdb1KO	Defined peaks		-0.150513	Setdb1KO	Defined peaks		16.0001	WT	Defined peaks		2.62069	WT	Defined peaks		1.40225	Setdb1KO	Defined peaks
0	Setdb1KO	Defined peaks		-0.986826	Setdb1KO	Defined peaks		16.0001	WT	Defined peaks		4.87889	WT	Defined peaks		5.35096	Setdb1KO	Defined peaks
0	Setdb1KO	Defined peaks		0.073197	Setdb1KO	Defined peaks		7	WT	Defined peaks		1.49333	WT	Defined peaks		12.2554	Setdb1KO	Defined peaks
0	Setdb1KO	Defined peaks		-0.495025	Setdb1KO	Defined peaks		1.99998	WT	Defined peaks		1.70656	WT	Defined peaks		9.16621	Setdb1KO	Defined peaks
0.319637	Setdb1KO	Defined peaks		0.041267	Setdb1KO	Defined peaks		7	WT	Defined peaks		1.78441	WT	Defined peaks		4.34926	Setdb1KO	Defined peaks
0	Setdb1KO	Defined peaks		0.192961	Setdb1KO	Defined peaks		21.0002	WT	Defined peaks		2.93681	WT	Defined peaks		22.8695	Setdb1KO	Defined peaks
0	Setdb1KO	Defined peaks		0.99081	Setdb1KO	Defined peaks		18.0001	WT	Defined peaks		5.28959	WT	Defined peaks		11.9673	Setdb1KO	Defined peaks
0.665366	Setdb1KO	Defined peaks		1.71827	Setdb1KO	Defined peaks		0	WT	Defined peaks		10.5362	WT	Defined peaks		31.2588	Setdb1KO	Defined peaks
0	Setdb1KO	Defined peaks		-0.312581	Setdb1KO	Defined peaks		8.00001	WT	Defined peaks		6.79126	WT	Defined peaks		15.7294	Setdb1KO	Defined peaks
0	Setdb1KO	Defined peaks		2.23198	Setdb1KO	Defined peaks		4.99999	WT	Defined peaks		2.17937	WT	Defined peaks		10.6327	Setdb1KO	Defined peaks
0	Setdb1KO	Defined peaks		-0.147344	Setdb1KO	Defined peaks		4.99999	WT	Defined peaks		2.43961	WT	Defined peaks		5.31948	Setdb1KO	Defined peaks
0	Setdb1KO	Defined peaks		-0.472176	Setdb1KO	Defined peaks		2.99998	WT	Defined peaks		0.482365	WT	Defined peaks		2.96057	Setdb1KO	Defined peaks
0	Setdb1KO	Defined peaks		-0.749468	Setdb1KO	Defined peaks		1.99998	WT	Defined peaks		0.714525	WT	Defined peaks		4.4177	Setdb1KO	Defined peaks
0	Setdb1KO	Defined peaks		-0.589193	Setdb1KO	Defined peaks		0	WT	Defined peaks		7.54486	WT	Defined peaks		15.0433	Setdb1KO	Defined peaks
0	Setdb1KO	Defined peaks		0.043253	Setdb1KO	Defined peaks		15.0001	WT	Defined peaks		0.826249	WT	Defined peaks		4.96256	Setdb1KO	Defined peaks
0	Setdb1KO	Defined peaks		-1.94797	Setdb1KO	Defined peaks		3.99998	WT	Defined peaks		2.88621	WT	Defined peaks		14.6526	Setdb1KO	Defined peaks
0	Setdb1KO	Defined peaks		0.205021	Setdb1KO	Defined peaks		9.00002	WT	Defined peaks		1.41233	WT	Defined peaks		10.3918	Setdb1KO	Defined peaks
0	Setdb1KO	Defined peaks		0	Setdb1KO	Defined peaks		54.0009	WT	Defined peaks		2.06486	WT	Defined peaks		1.19927	Setdb1KO	Defined peaks
0	Setdb1KO	Defined peaks		0.08088	Setdb1KO	Defined peaks		100.002	WT	Defined peaks		3.8983	WT	Defined peaks		7.28398	Setdb1KO	Defined peaks
0	Setdb1KO	Defined peaks		-0.154671	Setdb1KO	Defined peaks		4.99999	WT	Defined peaks		0.675047	WT	Defined peaks		1.02362	Setdb1KO	Defined peaks
0.368395	Setdb1KO	Defined peaks		0.165522	Setdb1KO	Defined peaks		5.99999	WT	Defined peaks		5.6256	WT	Defined peaks		15.1708	Setdb1KO	Defined peaks
0.370488	Setdb1KO	Defined peaks		-0.335493	Setdb1KO	Defined peaks		22.0002	WT	Defined peaks		2.31685	WT	Defined peaks		7.09018	Setdb1KO	Defined peaks
0	Setdb1KO	Defined peaks		-0.350159	Setdb1KO	Defined peaks		9.00002	WT	Defined peaks		6.5249	WT	Defined peaks		16.5689	Setdb1KO	Defined peaks
0	Setdb1KO	Defined peaks		-1.42075	Setdb1KO	Defined peaks		0	WT	Defined peaks		0.348445	WT	Defined peaks		6.33905	Setdb1KO	Defined peaks
2.02713	Setdb1KO	Defined peaks		-0.524413	Setdb1KO	Defined peaks		9.00002	WT	Defined peaks		-0.03725	WT	Defined peaks		4.0676	Setdb1KO	Defined peaks
0	Setdb1KO	Defined peaks		0.176881	Setdb1KO	Defined peaks		3.99998	WT	Defined peaks		3.90424	WT	Defined peaks		3.20027	Setdb1KO	Defined peaks
0	Setdb1KO	Defined peaks		0.045186	Setdb1KO	Defined peaks		9.00002	WT	Defined peaks		4.35564	WT	Defined peaks		19.8933	Setdb1KO	Defined peaks
0	Setdb1KO	Defined peaks		0.424514	Setdb1KO	Defined peaks		5.99999	WT	Defined peaks		1.14845	WT	Defined peaks		3.84033	Setdb1KO	Defined peaks
0	Setdb1KO	Defined peaks		-0.781455	Setdb1KO	Defined peaks		18.0001	WT	Defined peaks		0.82188	WT	Defined peaks		-0.33948	Setdb1KO	Defined peaks
0	Setdb1KO	Defined peaks		1.72632	Setdb1KO	Defined peaks		0	WT	Defined peaks		1.77675	WT	Defined peaks		-1.36928	Setdb1KO	Defined peaks
0	Setdb1KO	Defined peaks		-0.804916	Setdb1KO	Defined peaks		14.0001	WT	Defined peaks		15.8589	WT	Defined peaks		16.9369	Setdb1KO	Defined peaks
0	Setdb1KO	Defined peaks		-0.302652	Setdb1KO	Defined peaks		13.0001	WT	Defined peaks		7.90456	WT	Defined peaks		14.4168	Setdb1KO	Defined peaks
0	Setdb1KO	Defined peaks		-0.311063	Setdb1KO	Defined peaks		11	WT	Defined peaks		9.08375	WT	Defined peaks		23.2307	Setdb1KO	Defined peaks
0	Setdb1KO	Defined peaks		-0.53086	Setdb1KO	Defined peaks		215.006	WT	Defined peaks		5.7556	WT	Defined peaks		21.4384	Setdb1KO	Defined peaks
0	Setdb1KO	Defined peaks		-12.0746	Setdb1KO	Defined peaks		0	WT	Defined peaks		4.5586	WT	Defined peaks		8.6843	Setdb1KO	Defined peaks
0	Setdb1KO	Defined peaks		-2.42574	Setdb1KO	Defined peaks		3.99998	WT	Defined peaks		6.27653	WT	Defined peaks		19.964	Setdb1KO	Defined peaks
0	Setdb1KO	Defined peaks		-0.911081	Setdb1KO	Defined peaks		11	WT	Defined peaks		7.35032	WT	Defined peaks		11.7622	Setdb1KO	Defined peaks
0	Setdb1KO	Defined peaks		0.25533	Setdb1KO	Defined peaks		7	WT	Defined peaks		8.30714	WT	Defined peaks		19.7514	Setdb1KO	Defined peaks
0	Setdb1KO	Defined peaks		0.042127	Setdb1KO	Defined peaks		8.00001	WT	Defined peaks		0.065649	WT	Defined peaks		0.964976	Setdb1KO	Defined peaks
0	Setdb1KO	Defined peaks		-0.85884	Setdb1KO	Defined peaks		30.0004	WT	Defined peaks		7.1886	WT	Defined peaks		15.4929	Setdb1KO	Defined peaks
0	Setdb1KO	Defined peaks		-0.541421	Setdb1KO	Defined peaks		5.99999	WT	Defined peaks		4.06236	WT	Defined peaks		12.4138	Setdb1KO	Defined peaks
0	Setdb1KO	Defined peaks		0.46992	Setdb1KO	Defined peaks		4.99999	WT	Defined peaks		2.59281	WT	Defined peaks		26.2586	Setdb1KO	Defined peaks
0	Setdb1KO	Defined peaks		0.195047	Setdb1KO	Defined peaks		5.99999	WT	Defined peaks		4.98143	WT	Defined peaks		25.4593	Setdb1KO	Defined peaks
0	Setdb1KO	Defined peaks		0.21607	Setdb1KO	Defined peaks		4.99999	WT	Defined peaks		7.09972	WT	Defined peaks		9.96141	Setdb1KO	Defined peaks
0	Setdb1KO	Defined peaks		-0.635294	Setdb1KO	Defined peaks		10	WT	Defined peaks		3.80535	WT	Defined peaks		11.7513	Setdb1KO	Defined peaks
0	Setdb1KO	Defined peaks		-1.39897	Setdb1KO	Defined peaks		0	WT	Defined peaks		2.23703	WT	Defined peaks		5.92822	Setdb1KO	Defined peaks
0	Setdb1KO	Defined peaks		-2.07591	Setdb1KO	Defined peaks		19.0002	WT	Defined peaks		4.08323	WT	Defined peaks		20.7329	Setdb1KO	Defined peaks
0	Setdb1KO	Defined peaks		-0.297821	Setdb1KO	Defined peaks		3.99998	WT	Defined peaks		3.82559	WT	Defined peaks		20.8825	Setdb1KO	Defined peaks
0.321211	Setdb1KO	Defined peaks		0.888762	Setdb1KO	Defined peaks		7	WT	Defined peaks		2.53976	WT	Defined peaks		22.9982	Setdb1KO	Defined peaks
0.72451	Setdb1KO	Defined peaks		0.03627	Setdb1KO	Defined peaks		0.999989	WT	Defined peaks		-0.050751	WT	Defined peaks		9.06459	Setdb1KO	Defined peaks
0	Setdb1KO	Defined peaks		-0.282786	Setdb1KO	Defined peaks		10	WT	Defined peaks		0.759128	WT	Defined peaks		3.71495	Setdb1KO	Defined peaks
0	Setdb1KO	Defined peaks		0.67657	Setdb1KO	Defined peaks		14.0001	WT	Defined peaks		13.2933	WT	Defined peaks		19.4228	Setdb1KO	Defined peaks
0	Setdb1KO	Defined peaks		0.212366	Setdb1KO	Defined peaks		18.0001	WT	Defined peaks		3.02573	WT	Defined peaks		13.4191	Setdb1KO	Defined peaks
0	Setdb1KO	Defined peaks		-0.142834	Setdb1KO	Defined peaks		2.99998	WT	Defined peaks		2.46554	WT	Defined peaks		6.73487	Setdb1KO	Defined peaks
0	Setdb1KO	Defined peaks		-1.01688	Setdb1KO	Defined peaks		1.99998	WT	Defined peaks		2.10353	WT	Defined peaks		8.90062	Setdb1KO	Defined peaks
0	Setdb1KO	Defined peaks		-0.547338	Setdb1KO	Defined peaks		7	WT	Defined peaks		2.46405	WT	Defined peaks		3.15471	Setdb1KO	Defined peaks
0	Setdb1KO	Defined peaks		-0.922712	Setdb1KO	Defined peaks		14.0001	WT	Defined peaks		9.48663	WT	Defined peaks		7.60801	Setdb1KO	Defined peaks
3.18942	Setdb1KO	Defined peaks		0.383869	Setdb1KO	Defined peaks		15.0001	WT	Defined peaks		4.60275	WT	Defined peaks		8.48498	Setdb1KO	Defined peaks
0	Setdb1KO	Defined peaks		-0.486227	Setdb1KO	Defined peaks		7	WT	Defined peaks		4.15978	WT	Defined peaks		13.0166	Setdb1KO	Defined peaks
0	Setdb1KO	Defined peaks		-0.887793	Setdb1KO	Defined peaks		3.99998	WT	Defined peaks		4.63197	WT	Defined peaks		18.1006	Setdb1KO	Defined peaks
0	Setdb1KO	Defined peaks		0	Setdb1KO	Defined peaks		8.00001	WT	Defined peaks		2.34528	WT	Defined peaks		5.30017	Setdb1KO	Defined peaks
0	Setdb1KO	Defined peaks		0.164017	Setdb1KO	Defined peaks		1.99998	WT	Defined peaks		0.574483	WT	Defined peaks		3.00007	Setdb1KO	Defined peaks
0.392807	Setdb1KO	Defined peaks		0.709391	Setdb1KO	Defined peaks		0	WT	Defined peaks		1.85864	WT	Defined peaks		5.45004	Setdb1KO	Defined peaks
13.272	Setdb1KO	Defined peaks		-0.794943	Setdb1KO	Defined peaks		0	WT	Defined peaks		3.22216	WT	Defined peaks		10.2051	Setdb1KO	Defined peaks
0	Setdb1KO	Defined peaks		0	Setdb1KO	Defined peaks		0	WT	Defined peaks		7.30529	WT	Defined peaks		17.2647	Setdb1KO	Defined peaks
0.364279	Setdb1KO	Defined peaks		0	Setdb1KO	Defined peaks		3.99998	WT	Defined peaks		1.45224	WT	Defined peaks		5.44732	Setdb1KO	Defined peaks
0	Setdb1KO	Defined peaks		0.040645	Setdb1KO	Defined peaks		1.99998	WT	Defined peaks		1.18575	WT	Defined peaks		2.10586	Setdb1KO	Defined peaks
0	Setdb1KO	Defined peaks		-2.20138	Setdb1KO	Defined peaks		0	WT	Defined peaks		8.07396	WT	Defined peaks		13.2213	Setdb1KO	Defined peaks
0	Setdb1KO	Defined peaks		-1.03261	Setdb1KO	Defined peaks		9.00002	WT	Defined peaks		8.47263	WT	Defined peaks		4.78349	Setdb1KO	Defined peaks
0	Setdb1KO	Defined peaks		0.352036	Setdb1KO	Defined peaks		10	WT	Defined peaks		4.51593	WT	Defined peaks		6.23748	Setdb1KO	Defined peaks
0.405006	Setdb1KO	Defined peaks		-0.918925	Setdb1KO	Defined peaks		1.99998	WT	Defined peaks		6.367	WT	Defined peaks		11.0379	Setdb1KO	Defined peaks
0	Setdb1KO	Defined peaks		-0.985836	Setdb1KO	Defined peaks		5.99999	WT	Defined peaks		1.41894	WT	Defined peaks		4.75896	Setdb1KO	Defined peaks
0.34684	Setdb1KO	Defined peaks		0.501163	Setdb1KO	Defined peaks		2.99998	WT	Defined peaks		0.341183	WT	Defined peaks		1.86097	Setdb1KO	Defined peaks
5.35272	Setdb1KO	Defined peaks		-0.368271	Setdb1KO	Defined peaks		7	WT	Defined peaks		2.21995	WT	Defined peaks		23.3899	Setdb1KO	Defined peaks
0	Setdb1KO	Defined peaks		0.254111	Setdb1KO	Defined peaks		0	WT	Defined peaks		3.2051	WT	Defined peaks		3.48316	Setdb1KO	Defined peaks
7.04929	Setdb1KO	Defined peaks		1.64017	Setdb1KO	Defined peaks		0	WT	Defined peaks		3.32059	WT	Defined peaks		1.14458	Setdb1KO	Defined peaks
3.23717	Setdb1KO	Defined peaks		-0.342669	Setdb1KO	Defined peaks		12.0001	WT	Defined peaks		1.67497	WT	Defined peaks		8.67489	Setdb1KO	Defined peaks
3.20029	Setdb1KO	Defined peaks		0	Setdb1KO	Defined peaks		0	WT	Defined peaks		0	WT	Defined peaks		20.2965	Setdb1KO	Defined peaks
0	Setdb1KO	Defined peaks		-0.719995	Setdb1KO	Defined peaks		5.99999	WT	Defined peaks		2.07565	WT	Defined peaks		11.1239	Setdb1KO	Defined peaks
0	Setdb1KO	Defined peaks		0.693918	Setdb1KO	Defined peaks		28.0003	WT	Defined peaks		7.47653	WT	Defined peaks		9.84824	Setdb1KO	Defined peaks
0	Setdb1KO	Defined peaks		-0.14968	Setdb1KO	Defined peaks		8.00001	WT	Defined peaks		4.24588	WT	Defined peaks		4.34069	Setdb1KO	Defined peaks
0	Setdb1KO	Defined peaks		0.242173	Setdb1KO	Defined peaks		4.99999	WT	Defined peaks		4.49718	WT	Defined peaks		17.7667	Setdb1KO	Defined peaks
0	Setdb1KO	Defined peaks		0.036765	Setdb1KO	Defined peaks		4.99999	WT	Defined peaks		5.88741	WT	Defined peaks		3.27834	Setdb1KO	Defined peaks
0	Setdb1KO	Defined peaks		-0.145053	Setdb1KO	Defined peaks		11	WT	Defined peaks		8.81464	WT	Defined peaks		14.9275	Setdb1KO	Defined peaks
0	Setdb1KO	Defined peaks		-0.137232	Setdb1KO	Defined peaks		8.00001	WT	Defined peaks		3.56673	WT	Defined peaks		8.11959	Setdb1KO	Defined peaks
0	Setdb1KO	Defined peaks		-0.13082	Setdb1KO	Defined peaks		2.99998	WT	Defined peaks		3.70217	WT	Defined peaks		9.05934	Setdb1KO	Defined peaks
0	Setdb1KO	Defined peaks		-0.31456	Setdb1KO	Defined peaks		0	WT	Defined peaks		0.733636	WT	Defined peaks		2.81893	Setdb1KO	Defined peaks
0	Setdb1KO	Defined peaks		-1.93381	Setdb1KO	Defined peaks		13.0001	WT	Defined peaks		6.35975	WT	Defined peaks		7.04318	Setdb1KO	Defined peaks
0	Setdb1KO	Defined peaks		-0.780766	Setdb1KO	Defined peaks		8.00001	WT	Defined peaks		3.20979	WT	Defined peaks		10.4847	Setdb1KO	Defined peaks
0	Setdb1KO	Defined peaks		2.29736	Setdb1KO	Defined peaks		2.99998	WT	Defined peaks		1.06062	WT	Defined peaks		4.58064	Setdb1KO	Defined peaks
0	Setdb1KO	Defined peaks		-1.69321	Setdb1KO	Defined peaks		0	WT	Defined peaks		5.53175	WT	Defined peaks		17.15	Setdb1KO	Defined peaks
0	Setdb1KO	Defined peaks		0.555134	Setdb1KO	Defined peaks		49.0008	WT	Defined peaks		5.12214	WT	Defined peaks		22.4247	Setdb1KO	Defined peaks
0	Setdb1KO	Defined peaks		-0.339043	Setdb1KO	Defined peaks		0.999984	WT	Defined peaks		1.73935	WT	Defined peaks		4.29155	Setdb1KO	Defined peaks
0	Setdb1KO	Defined peaks		-0.314113	Setdb1KO	Defined peaks		1.99998	WT	Defined peaks		5.41273	WT	Defined peaks		15.2336	Setdb1KO	Defined peaks
0	Setdb1KO	Defined peaks		-0.344512	Setdb1KO	Defined peaks		16.0001	WT	Defined peaks		9.75806	WT	Defined peaks		21.3293	Setdb1KO	Defined peaks
0.720507	Setdb1KO	Defined peaks		0	Setdb1KO	Defined peaks		5.99999	WT	Defined peaks		2.49165	WT	Defined peaks		3.92868	Setdb1KO	Defined peaks
0.98054	Setdb1KO	Defined peaks		0.346959	Setdb1KO	Defined peaks		0.999984	WT	Defined peaks		0.958836	WT	Defined peaks		6.7095	Setdb1KO	Defined peaks
2.66925	Setdb1KO	Defined peaks		0	Setdb1KO	Defined peaks		1.99998	WT	Defined peaks		4.29723	WT	Defined peaks		11.9806	Setdb1KO	Defined peaks
9.31513	Setdb1KO	Defined peaks		3.00899	Setdb1KO	Defined peaks		0	WT	Defined peaks		0.2424	WT	Defined peaks		4.4271	Setdb1KO	Defined peaks
0	Setdb1KO	Defined peaks		0.51294	Setdb1KO	Defined peaks		136.003	WT	Defined peaks		2.07698	WT	Defined peaks		6.58154	Setdb1KO	Defined peaks
0.376913	Setdb1KO	Defined peaks		4.74786	Setdb1KO	Defined peaks		0	WT	Defined peaks		6.83912	WT	Defined peaks		10.1283	Setdb1KO	Defined peaks
0.633067	Setdb1KO	Defined peaks		-1.11922	Setdb1KO	Defined peaks		7	WT	Defined peaks		0.419889	WT	Defined peaks		8.5601	Setdb1KO	Defined peaks
0	Setdb1KO	Defined peaks		0	Setdb1KO	Defined peaks		0	WT	Defined peaks		2.06815	WT	Defined peaks		7.8931	Setdb1KO	Defined peaks
0	Setdb1KO	Defined peaks		0.83344	Setdb1KO	Defined peaks		0	WT	Defined peaks		3.52516	WT	Defined peaks		2.07044	Setdb1KO	Defined peaks
0.73679	Setdb1KO	Defined peaks		0.644352	Setdb1KO	Defined peaks		48.0008	WT	Defined peaks		3.57875	WT	Defined peaks		16.614	Setdb1KO	Defined peaks
0	Setdb1KO	Defined peaks		0.219761	Setdb1KO	Defined peaks		8.00001	WT	Defined peaks		1.99896	WT	Defined peaks		4.54564	Setdb1KO	Defined peaks
0	Setdb1KO	Defined peaks		-0.295296	Setdb1KO	Defined peaks		1.99998	WT	Defined peaks		4.99758	WT	Defined peaks		6.27367	Setdb1KO	Defined peaks
0	Setdb1KO	Defined peaks		-0.753876	Setdb1KO	Defined peaks		13.0001	WT	Defined peaks		7.40415	WT	Defined peaks		6.30541	Setdb1KO	Defined peaks
0	Setdb1KO	Defined peaks		-2.47797	Setdb1KO	Defined peaks		0	WT	Defined peaks		1.07106	WT	Defined peaks		4.54204	Setdb1KO	Defined peaks
0	Setdb1KO	Defined peaks		0	Setdb1KO	Defined peaks		2.99998	WT	Defined peaks		0.582869	WT	Defined peaks		8.8868	Setdb1KO	Defined peaks
0.35438	Setdb1KO	Defined peaks		-0.64401	Setdb1KO	Defined peaks		9.00002	WT	Defined peaks		2.81659	WT	Defined peaks		9.36259	Setdb1KO	Defined peaks
0	Setdb1KO	Defined peaks		0.596614	Setdb1KO	Defined peaks		0	WT	Defined peaks		0.086185	WT	Defined peaks		0.95013	Setdb1KO	Defined peaks
0	Setdb1KO	Defined peaks		0.538563	Setdb1KO	Defined peaks		0	WT	Defined peaks		8.46381	WT	Defined peaks		13.6806	Setdb1KO	Defined peaks
0	Setdb1KO	Defined peaks		0	Setdb1KO	Defined peaks		0	WT	Defined peaks		3.92972	WT	Defined peaks		2.54639	Setdb1KO	Defined peaks
2.30526	Setdb1KO	Defined peaks		0.771844	Setdb1KO	Defined peaks		7	WT	Defined peaks		6.97131	WT	Defined peaks		3.93347	Setdb1KO	Defined peaks
0	Setdb1KO	Defined peaks		-1.45278	Setdb1KO	Defined peaks		0	WT	Defined peaks		3.21112	WT	Defined peaks		8.34963	Setdb1KO	Defined peaks
0	Setdb1KO	Defined peaks		0.311067	Setdb1KO	Defined peaks		3.99998	WT	Defined peaks		1.96174	WT	Defined peaks		2.18669	Setdb1KO	Defined peaks
0	Setdb1KO	Defined peaks		-0.132679	Setdb1KO	Defined peaks		9.00002	WT	Defined peaks		4.85321	WT	Defined peaks		21.9303	Setdb1KO	Defined peaks
0	Setdb1KO	Defined peaks		-3.04151	Setdb1KO	Defined peaks		0	WT	Defined peaks		3.49878	WT	Defined peaks		3.88024	Setdb1KO	Defined peaks
0	Setdb1KO	Defined peaks		1.05354	Setdb1KO	Defined peaks		37.0005	WT	Defined peaks		5.86556	WT	Defined peaks		5.36905	Setdb1KO	Defined peaks
0	Setdb1KO	Defined peaks		0.37784	Setdb1KO	Defined peaks		8.00001	WT	Defined peaks		2.72133	WT	Defined peaks		6.44066	Setdb1KO	Defined peaks
0	Setdb1KO	Defined peaks		-0.825335	Setdb1KO	Defined peaks		23.0002	WT	Defined peaks		6.24717	WT	Defined peaks		16.7552	Setdb1KO	Defined peaks
0	Setdb1KO	Defined peaks		-0.681691	Setdb1KO	Defined peaks		5.99999	WT	Defined peaks		2.12168	WT	Defined peaks		14.2248	Setdb1KO	Defined peaks
0	Setdb1KO	Defined peaks		-0.13082	Setdb1KO	Defined peaks		11	WT	Defined peaks		6.92554	WT	Defined peaks		13.0762	Setdb1KO	Defined peaks
0	Setdb1KO	Defined peaks		0.04257	Setdb1KO	Defined peaks		7	WT	Defined peaks		-0.636301	WT	Defined peaks		5.06414	Setdb1KO	Defined peaks
0	Setdb1KO	Defined peaks		-0.328611	Setdb1KO	Defined peaks		21.0002	WT	Defined peaks		6.03718	WT	Defined peaks		1.72492	Setdb1KO	Defined peaks
0	Setdb1KO	Defined peaks		-1.88468	Setdb1KO	Defined peaks		0	WT	Defined peaks		9.79237	WT	Defined peaks		12.5361	Setdb1KO	Defined peaks
0	Setdb1KO	Defined peaks		-0.685338	Setdb1KO	Defined peaks		19.0002	WT	Defined peaks		3.82359	WT	Defined peaks		4.74142	Setdb1KO	Defined peaks
0	Setdb1KO	Defined peaks		-2.7071	Setdb1KO	Defined peaks		0	WT	Defined peaks		7.89761	WT	Defined peaks		2.96576	Setdb1KO	Defined peaks
1.94065	Setdb1KO	Defined peaks		0.530643	Setdb1KO	Defined peaks		4.99999	WT	Defined peaks		4.02865	WT	Defined peaks		9.09806	Setdb1KO	Defined peaks
1.02957	Setdb1KO	Defined peaks		-1.83225	Setdb1KO	Defined peaks		0.999984	WT	Defined peaks		0.350813	WT	Defined peaks		4.73726	Setdb1KO	Defined peaks
2.63839	Setdb1KO	Defined peaks		-0.15553	Setdb1KO	Defined peaks		0	WT	Defined peaks		8.95203	WT	Defined peaks		11.6099	Setdb1KO	Defined peaks
1.08076	Setdb1KO	Defined peaks		1.40326	Setdb1KO	Defined peaks		3.99998	WT	Defined peaks		-0.1329	WT	Defined peaks		-0.039787	Setdb1KO	Defined peaks
1.2303	Setdb1KO	Defined peaks		-0.1131	Setdb1KO	Defined peaks		2.99998	WT	Defined peaks		2.7696	WT	Defined peaks		6.83602	Setdb1KO	Defined peaks
0.370488	Setdb1KO	Defined peaks		0.81087	Setdb1KO	Defined peaks		4.99999	WT	Defined peaks		5.36616	WT	Defined peaks		14.4075	Setdb1KO	Defined peaks
0.992983	Setdb1KO	Defined peaks		0.380359	Setdb1KO	Defined peaks		4.99999	WT	Defined peaks		2.69623	WT	Defined peaks		5.83018	Setdb1KO	Defined peaks
0	Setdb1KO	Defined peaks		-0.963104	Setdb1KO	Defined peaks		1.99998	WT	Defined peaks		1.68147	WT	Defined peaks		6.47626	Setdb1KO	Defined peaks
0	Setdb1KO	Defined peaks		-0.383708	Setdb1KO	Defined peaks		4.99999	WT	Defined peaks		1.19424	WT	Defined peaks		7.65678	Setdb1KO	Defined peaks
0.679228	Setdb1KO	Defined peaks		-1.39762	Setdb1KO	Defined peaks		8.00001	WT	Defined peaks		1.20877	WT	Defined peaks		8.28117	Setdb1KO	Defined peaks
0	Setdb1KO	Defined peaks		-1.39897	Setdb1KO	Defined peaks		11	WT	Defined peaks		2.04376	WT	Defined peaks		17.6416	Setdb1KO	Defined peaks
0.350569	Setdb1KO	Defined peaks		0	Setdb1KO	Defined peaks		9.00002	WT	Defined peaks		2.92302	WT	Defined peaks		4.05931	Setdb1KO	Defined peaks
0	Setdb1KO	Defined peaks		0.224223	Setdb1KO	Defined peaks		0.999984	WT	Defined peaks		0.826966	WT	Defined peaks		0.940482	Setdb1KO	Defined peaks
0	Setdb1KO	Defined peaks		-0.339043	Setdb1KO	Defined peaks		5.99999	WT	Defined peaks		1.61279	WT	Defined peaks		-0.437589	Setdb1KO	Defined peaks
0	Setdb1KO	Defined peaks		-0.582537	Setdb1KO	Defined peaks		5.99999	WT	Defined peaks		-0.217473	WT	Defined peaks		-1.12779	Setdb1KO	Defined peaks
0	Setdb1KO	Defined peaks		-0.434313	Setdb1KO	Defined peaks		0.999984	WT	Defined peaks		4.36682	WT	Defined peaks		25.6866	Setdb1KO	Defined peaks
0	Setdb1KO	Defined peaks		-1.02652	Setdb1KO	Defined peaks		0	WT	Defined peaks		1.37778	WT	Defined peaks		8.46391	Setdb1KO	Defined peaks
0	Setdb1KO	Defined peaks		-0.878299	Setdb1KO	Defined peaks		3.99998	WT	Defined peaks		7.64029	WT	Defined peaks		9.55943	Setdb1KO	Defined peaks
0	Setdb1KO	Defined peaks		-0.314113	Setdb1KO	Defined peaks		3.99998	WT	Defined peaks		8.51838	WT	Defined peaks		18.5041	Setdb1KO	Defined peaks
0	Setdb1KO	Defined peaks		-0.309561	Setdb1KO	Defined peaks		0.999984	WT	Defined peaks		0.217051	WT	Defined peaks		2.05907	Setdb1KO	Defined peaks
0	Setdb1KO	Defined peaks		-1.58688	Setdb1KO	Defined peaks		34.0004	WT	Defined peaks		6.5554	WT	Defined peaks		19.4959	Setdb1KO	Defined peaks
0	Setdb1KO	Defined peaks		1.18867	Setdb1KO	Defined peaks		86.0018	WT	Defined peaks		1.93041	WT	Defined peaks		11.6748	Setdb1KO	Defined peaks
0	Setdb1KO	Defined peaks		-3.19149	Setdb1KO	Defined peaks		0.999984	WT	Defined peaks		3.76203	WT	Defined peaks		3.22119	Setdb1KO	Defined peaks
0	Setdb1KO	Defined peaks		0.368201	Setdb1KO	Defined peaks		0	WT	Defined peaks		10.8946	WT	Defined peaks		9.81819	Setdb1KO	Defined peaks
0	Setdb1KO	Defined peaks		0.176881	Setdb1KO	Defined peaks		9.00002	WT	Defined peaks		1.31514	WT	Defined peaks		1.88665	Setdb1KO	Defined peaks
0	Setdb1KO	Defined peaks		-0.481552	Setdb1KO	Defined peaks		9.00002	WT	Defined peaks		3.92397	WT	Defined peaks		5.51665	Setdb1KO	Defined peaks
0.407537	Setdb1KO	Defined peaks		0.309731	Setdb1KO	Defined peaks		5.99999	WT	Defined peaks		0.542425	WT	Defined peaks		2.12278	Setdb1KO	Defined peaks
0.352464	Setdb1KO	Defined peaks		-0.107028	Setdb1KO	Defined peaks		4.99999	WT	Defined peaks		11.503	WT	Defined peaks		29.9056	Setdb1KO	Defined peaks
0.366325	Setdb1KO	Defined peaks		0.8151	Setdb1KO	Defined peaks		22.0002	WT	Defined peaks		14.9349	WT	Defined peaks		35.7756	Setdb1KO	Defined peaks
0.72451	Setdb1KO	Defined peaks		-0.59887	Setdb1KO	Defined peaks		1.99998	WT	Defined peaks		4.30638	WT	Defined peaks		4.46273	Setdb1KO	Defined peaks
0.339614	Setdb1KO	Defined peaks		0.258719	Setdb1KO	Defined peaks		5.99999	WT	Defined peaks		4.22135	WT	Defined peaks		14.9749	Setdb1KO	Defined peaks
0	Setdb1KO	Defined peaks		-1.97267	Setdb1KO	Defined peaks		7	WT	Defined peaks		2.65415	WT	Defined peaks		7.18476	Setdb1KO	Defined peaks
0	Setdb1KO	Defined peaks		-1.42075	Setdb1KO	Defined peaks		10	WT	Defined peaks		14.1378	WT	Defined peaks		20.867	Setdb1KO	Defined peaks
0	Setdb1KO	Defined peaks		0.407389	Setdb1KO	Defined peaks		7	WT	Defined peaks		1.7327	WT	Defined peaks		4.46438	Setdb1KO	Defined peaks
0	Setdb1KO	Defined peaks		-0.42204	Setdb1KO	Defined peaks		5.99999	WT	Defined peaks		2.71749	WT	Defined peaks		8.77518	Setdb1KO	Defined peaks
1.75049	Setdb1KO	Defined peaks		0.84479	Setdb1KO	Defined peaks		0	WT	Defined peaks		3.12014	WT	Defined peaks		2.82085	Setdb1KO	Defined peaks
0.69001	Setdb1KO	Defined peaks		-0.46158	Setdb1KO	Defined peaks		8.00001	WT	Defined peaks		7.96934	WT	Defined peaks		7.85673	Setdb1KO	Defined peaks
0	Setdb1KO	Defined peaks		-0.883022	Setdb1KO	Defined peaks		2.99998	WT	Defined peaks		0.89846	WT	Defined peaks		2.88151	Setdb1KO	Defined peaks
0.364279	Setdb1KO	Defined peaks		-1.14855	Setdb1KO	Defined peaks		0	WT	Defined peaks		1.90553	WT	Defined peaks		9.23101	Setdb1KO	Defined peaks
0	Setdb1KO	Defined peaks		0	Setdb1KO	Defined peaks		4.99999	WT	Defined peaks		6.36351	WT	Defined peaks		13.6388	Setdb1KO	Defined peaks
0	Setdb1KO	Defined peaks		-0.330304	Setdb1KO	Defined peaks		8.00001	WT	Defined peaks		1.96944	WT	Defined peaks		6.4149	Setdb1KO	Defined peaks
0	Setdb1KO	Defined peaks		-0.942337	Setdb1KO	Defined peaks		4.99999	WT	Defined peaks		4.33842	WT	Defined peaks		16.0093	Setdb1KO	Defined peaks
0	Setdb1KO	Defined peaks		-1.24088	Setdb1KO	Defined peaks		4.99999	WT	Defined peaks		4.87849	WT	Defined peaks		14.573	Setdb1KO	Defined peaks
0	Setdb1KO	Defined peaks		-0.381423	Setdb1KO	Defined peaks		7	WT	Defined peaks		5.94535	WT	Defined peaks		-0.12789	Setdb1KO	Defined peaks
0	Setdb1KO	Defined peaks		-1.62753	Setdb1KO	Defined peaks		12.0001	WT	Defined peaks		4.84141	WT	Defined peaks		5.64446	Setdb1KO	Defined peaks
0	Setdb1KO	Defined peaks		-0.660613	Setdb1KO	Defined peaks		0	WT	Defined peaks		0.753123	WT	Defined peaks		7.23061	Setdb1KO	Defined peaks
1.15069	Setdb1KO	Defined peaks		-0.333274	Setdb1KO	Defined peaks		18.0001	WT	Defined peaks		3.16892	WT	Defined peaks		14.9763	Setdb1KO	Defined peaks
0	Setdb1KO	Defined peaks		0.70293	Setdb1KO	Defined peaks		13.0001	WT	Defined peaks		0.793403	WT	Defined peaks		8.79367	Setdb1KO	Defined peaks
0	Setdb1KO	Defined peaks		-0.141391	Setdb1KO	Defined peaks		9.00002	WT	Defined peaks		8.69164	WT	Defined peaks		9.9641	Setdb1KO	Defined peaks
0	Setdb1KO	Defined peaks		-1.36291	Setdb1KO	Defined peaks		14.0001	WT	Defined peaks		4.01887	WT	Defined peaks		11.0222	Setdb1KO	Defined peaks
1.91782	Setdb1KO	Defined peaks		-0.318802	Setdb1KO	Defined peaks		1.99999	WT	Defined peaks		5.69614	WT	Defined peaks		10.6026	Setdb1KO	Defined peaks
0.869412	Setdb1KO	Defined peaks		-2.17587	Setdb1KO	Defined peaks		3.99998	WT	Defined peaks		4.65666	WT	Defined peaks		15.7749	Setdb1KO	Defined peaks
0.728558	Setdb1KO	Defined peaks		-0.564574	Setdb1KO	Defined peaks		7	WT	Defined peaks		0.81021	WT	Defined peaks		6.29853	Setdb1KO	Defined peaks
0.368395	Setdb1KO	Defined peaks		-0.335493	Setdb1KO	Defined peaks		7	WT	Defined peaks		2.19161	WT	Defined peaks		11.7323	Setdb1KO	Defined peaks
1.72502	Setdb1KO	Defined peaks		-0.141391	Setdb1KO	Defined peaks		1.99998	WT	Defined peaks		5.80367	WT	Defined peaks		14.0967	Setdb1KO	Defined peaks
1.40228	Setdb1KO	Defined peaks		-0.3704	Setdb1KO	Defined peaks		21.0002	WT	Defined peaks		3.92187	WT	Defined peaks		19.5537	Setdb1KO	Defined peaks
1.40986	Setdb1KO	Defined peaks		-0.274465	Setdb1KO	Defined peaks		3.99998	WT	Defined peaks		1.51479	WT	Defined peaks		4.3814	Setdb1KO	Defined peaks
3.1349	Setdb1KO	Defined peaks		-0.134593	Setdb1KO	Defined peaks		16.0001	WT	Defined peaks		9.09744	WT	Defined peaks		5.11904	Setdb1KO	Defined peaks
0.704929	Setdb1KO	Defined peaks		-0.626018	Setdb1KO	Defined peaks		8.00001	WT	Defined peaks		0.61413	WT	Defined peaks		2.83285	Setdb1KO	Defined peaks
7.20507	Setdb1KO	Defined peaks		0	Setdb1KO	Defined peaks		0	WT	Defined peaks		7.5572	WT	Defined peaks		6.63577	Setdb1KO	Defined peaks
2.9306	Setdb1KO	Defined peaks		0.197179	Setdb1KO	Defined peaks		8.00001	WT	Defined peaks		2.01894	WT	Defined peaks		3.34155	Setdb1KO	Defined peaks
1.63015	Setdb1KO	Defined peaks		0	Setdb1KO	Defined peaks		5.99999	WT	Defined peaks		8.14086	WT	Defined peaks		13.6139	Setdb1KO	Defined peaks
0	Setdb1KO	Defined peaks		-0.137908	Setdb1KO	Defined peaks		1.99998	WT	Defined peaks		4.46328	WT	Defined peaks		16.6287	Setdb1KO	Defined peaks
0	Setdb1KO	Defined peaks		-1.08873	Setdb1KO	Defined peaks		1.99998	WT	Defined peaks		5.09984	WT	Defined peaks		24.6988	Setdb1KO	Defined peaks
0	Setdb1KO	Defined peaks		-0.951673	Setdb1KO	Defined peaks		2.99998	WT	Defined peaks		3.43566	WT	Defined peaks		23.2813	Setdb1KO	Defined peaks
0	Setdb1KO	Defined peaks		-1.01175	Setdb1KO	Defined peaks		1.99998	WT	Defined peaks		6.08774	WT	Defined peaks		5.86761	Setdb1KO	Defined peaks
0	Setdb1KO	Defined peaks		-0.990914	Setdb1KO	Defined peaks		10	WT	Defined peaks		8.13938	WT	Defined peaks		6.12792	Setdb1KO	Defined peaks
0.98054	Setdb1KO	Defined peaks		-1.65104	Setdb1KO	Defined peaks		13.0001	WT	Defined peaks		3.88246	WT	Defined peaks		11.0279	Setdb1KO	Defined peaks
0	Setdb1KO	Defined peaks		-1.60245	Setdb1KO	Defined peaks		2.99998	WT	Defined peaks		4.50384	WT	Defined peaks		13.875	Setdb1KO	Defined peaks
0	Setdb1KO	Defined peaks		-0.354028	Setdb1KO	Defined peaks		7	WT	Defined peaks		2.49128	WT	Defined peaks		10.2937	Setdb1KO	Defined peaks
0	Setdb1KO	Defined peaks		0.481116	Setdb1KO	Defined peaks		0	WT	Defined peaks		2.4351	WT	Defined peaks		3.57306	Setdb1KO	Defined peaks
0	Setdb1KO	Defined peaks		0.039074	Setdb1KO	Defined peaks		14.0001	WT	Defined peaks		4.13968	WT	Defined peaks		5.24755	Setdb1KO	Defined peaks
0	Setdb1KO	Defined peaks		-12.5204	Setdb1KO	Defined peaks		0	WT	Defined peaks		0.26259	WT	Defined peaks		-1.29226	Setdb1KO	Defined peaks
0	Setdb1KO	Defined peaks		-2.26357	Setdb1KO	Defined peaks		7	WT	Defined peaks		1.17425	WT	Defined peaks		3.41435	Setdb1KO	Defined peaks
0	Setdb1KO	Defined peaks		0.037973	Setdb1KO	Defined peaks		20.0002	WT	Defined peaks		3.01389	WT	Defined peaks		6.1301	Setdb1KO	Defined peaks
0.679228	Setdb1KO	Defined peaks		-0.311063	Setdb1KO	Defined peaks		7	WT	Defined peaks		11.2319	WT	Defined peaks		13.7848	Setdb1KO	Defined peaks
0	Setdb1KO	Defined peaks		-0.503144	Setdb1KO	Defined peaks		4.99999	WT	Defined peaks		6.2105	WT	Defined peaks		2.51594	Setdb1KO	Defined peaks
0	Setdb1KO	Defined peaks		-0.328611	Setdb1KO	Defined peaks		0.999984	WT	Defined peaks		-0.03649	WT	Defined peaks		1.76165	Setdb1KO	Defined peaks
1.25396	Setdb1KO	Defined peaks		2.74924	Setdb1KO	Defined peaks		0	WT	Defined peaks		6.34171	WT	Defined peaks		12.5717	Setdb1KO	Defined peaks
0.339614	Setdb1KO	Defined peaks		-1.36338	Setdb1KO	Defined peaks		11	WT	Defined peaks		4.55806	WT	Defined peaks		8.81063	Setdb1KO	Defined peaks
0	Setdb1KO	Defined peaks		-1.62226	Setdb1KO	Defined peaks		0	WT	Defined peaks		4.26761	WT	Defined peaks		1.82182	Setdb1KO	Defined peaks
0	Setdb1KO	Defined peaks		0.775994	Setdb1KO	Defined peaks		3.99998	WT	Defined peaks		6.3293	WT	Defined peaks		15.857	Setdb1KO	Defined peaks
0	Setdb1KO	Defined peaks		0.802227	Setdb1KO	Defined peaks		7	WT	Defined peaks		1.07178	WT	Defined peaks		6.94754	Setdb1KO	Defined peaks
0	Setdb1KO	Defined peaks		0.185999	Setdb1KO	Defined peaks		0.999984	WT	Defined peaks		3.83059	WT	Defined peaks		7.40685	Setdb1KO	Defined peaks
0	Setdb1KO	Defined peaks		-1.23229	Setdb1KO	Defined peaks		14.0001	WT	Defined peaks		6.19548	WT	Defined peaks		12.6927	Setdb1KO	Defined peaks
0	Setdb1KO	Defined peaks		-1.05217	Setdb1KO	Defined peaks		9.00002	WT	Defined peaks		8.5324	WT	Defined peaks		3.38967	Setdb1KO	Defined peaks
0	Setdb1KO	Defined peaks		0	Setdb1KO	Defined peaks		1.99998	WT	Defined peaks		0.999109	WT	Defined peaks		12.0598	Setdb1KO	Defined peaks
0	Setdb1KO	Defined peaks		-0.954891	Setdb1KO	Defined peaks		0	WT	Defined peaks		0.522437	WT	Defined peaks		6.07495	Setdb1KO	Defined peaks
1.95618	Setdb1KO	Defined peaks		-0.603391	Setdb1KO	Defined peaks		5.99999	WT	Defined peaks		4.20605	WT	Defined peaks		11.0179	Setdb1KO	Defined peaks
1.63015	Setdb1KO	Defined peaks		-0.332016	Setdb1KO	Defined peaks		13.0001	WT	Defined peaks		7.6791	WT	Defined peaks		11.0422	Setdb1KO	Defined peaks
1.40228	Setdb1KO	Defined peaks		0.521142	Setdb1KO	Defined peaks		2.99998	WT	Defined peaks		0.820681	WT	Defined peaks		12.0984	Setdb1KO	Defined peaks
0	Setdb1KO	Defined peaks		-1.1704	Setdb1KO	Defined peaks		8.00001	WT	Defined peaks		7.02426	WT	Defined peaks		19.1502	Setdb1KO	Defined peaks
0	Setdb1KO	Defined peaks		-0.318802	Setdb1KO	Defined peaks		5.99999	WT	Defined peaks		1.67732	WT	Defined peaks		13.3404	Setdb1KO	Defined peaks
0	Setdb1KO	Defined peaks		5.14388	Setdb1KO	Defined peaks		0	WT	Defined peaks		0.121785	WT	Defined peaks		14.2963	Setdb1KO	Defined peaks
2.30138	Setdb1KO	Defined peaks		0.559437	Setdb1KO	Defined peaks		20.0002	WT	Defined peaks		0.380857	WT	Defined peaks		10.5533	Setdb1KO	Defined peaks
5.67008	Setdb1KO	Defined peaks		0.988595	Setdb1KO	Defined peaks		18.5001	WT	Defined peaks		6.9534	WT	Defined peaks		19.339	Setdb1KO	Defined peaks
0	Setdb1KO	Defined peaks		-0.42236	Setdb1KO	Defined peaks		10	WT	Defined peaks		4.05981	WT	Defined peaks		8.86028	Setdb1KO	Defined peaks
0.372605	Setdb1KO	Defined peaks		0.40317	Setdb1KO	Defined peaks		2.99998	WT	Defined peaks		0.659117	WT	Defined peaks		-0.31103	Setdb1KO	Defined peaks
1.53065	Setdb1KO	Defined peaks		-0.59268	Setdb1KO	Defined peaks		20.0002	WT	Defined peaks		-0.499231	WT	Defined peaks		9.43891	Setdb1KO	Defined peaks
0	Setdb1KO	Defined peaks		-0.778398	Setdb1KO	Defined peaks		2.99998	WT	Defined peaks		0.119477	WT	Defined peaks		2.18207	Setdb1KO	Defined peaks
0	Setdb1KO	Defined peaks		-0.53851	Setdb1KO	Defined peaks		5.99999	WT	Defined peaks		1.61621	WT	Defined peaks		12.1247	Setdb1KO	Defined peaks
0	Setdb1KO	Defined peaks		-1.01688	Setdb1KO	Defined peaks		4.99999	WT	Defined peaks		0.991052	WT	Defined peaks		0.766931	Setdb1KO	Defined peaks
0	Setdb1KO	Defined peaks		0.193998	Setdb1KO	Defined peaks		0	WT	Defined peaks		3.40621	WT	Defined peaks		13.1593	Setdb1KO	Defined peaks
0	Setdb1KO	Defined peaks		-0.1359	Setdb1KO	Defined peaks		8.00001	WT	Defined peaks		1.79352	WT	Defined peaks		1.83356	Setdb1KO	Defined peaks
0	Setdb1KO	Defined peaks		-0.80118	Setdb1KO	Defined peaks		1.99998	WT	Defined peaks		3.62504	WT	Defined peaks		4.15831	Setdb1KO	Defined peaks
0	Setdb1KO	Defined peaks		0.533257	Setdb1KO	Defined peaks		4.99999	WT	Defined peaks		0.262721	WT	Defined peaks		13.7848	Setdb1KO	Defined peaks
0	Setdb1KO	Defined peaks		0	Setdb1KO	Defined peaks		5.99999	WT	Defined peaks		0.388579	WT	Defined peaks		3.07082	Setdb1KO	Defined peaks
0	Setdb1KO	Defined peaks		0.420187	Setdb1KO	Defined peaks		2.99998	WT	Defined peaks		1.6179	WT	Defined peaks		1.40303	Setdb1KO	Defined peaks
0	Setdb1KO	Defined peaks		0.844064	Setdb1KO	Defined peaks		2.99998	WT	Defined peaks		-0.115324	WT	Defined peaks		1.76708	Setdb1KO	Defined peaks
0	Setdb1KO	Defined peaks		-0.658966	Setdb1KO	Defined peaks		16.0001	WT	Defined peaks		4.16812	WT	Defined peaks		10.9444	Setdb1KO	Defined peaks
0	Setdb1KO	Defined peaks		1.09345	Setdb1KO	Defined peaks		0	WT	Defined peaks		9.23687	WT	Defined peaks		11.6629	Setdb1KO	Defined peaks
0	Setdb1KO	Defined peaks		0.405435	Setdb1KO	Defined peaks		19.0002	WT	Defined peaks		2.60408	WT	Defined peaks		24.8344	Setdb1KO	Defined peaks
0.682784	Setdb1KO	Defined peaks		-0.564873	Setdb1KO	Defined peaks		4.99999	WT	Defined peaks		1.24933	WT	Defined peaks		8.09837	Setdb1KO	Defined peaks
0	Setdb1KO	Defined peaks		-0.524413	Setdb1KO	Defined peaks		1.99998	WT	Defined peaks		0.617709	WT	Defined peaks		0.574519	Setdb1KO	Defined peaks
0.336113	Setdb1KO	Defined peaks		-0.390726	Setdb1KO	Defined peaks		7	WT	Defined peaks		0.248342	WT	Defined peaks		1.8425	Setdb1KO	Defined peaks
0	Setdb1KO	Defined peaks		-1.22639	Setdb1KO	Defined peaks		7	WT	Defined peaks		4.25474	WT	Defined peaks		11.3154	Setdb1KO	Defined peaks
0.70876	Setdb1KO	Defined peaks		0.59424	Setdb1KO	Defined peaks		7	WT	Defined peaks		2.04091	WT	Defined peaks		2.21797	Setdb1KO	Defined peaks
0	Setdb1KO	Defined peaks		-1.24765	Setdb1KO	Defined peaks		0	WT	Defined peaks		0.068877	WT	Defined peaks		7.85207	Setdb1KO	Defined peaks
0	Setdb1KO	Defined peaks		-1.02731	Setdb1KO	Defined peaks		7	WT	Defined peaks		1.5847	WT	Defined peaks		11.0675	Setdb1KO	Defined peaks
0	Setdb1KO	Defined peaks		1.64782	Setdb1KO	Defined peaks		9.00002	WT	Defined peaks		0.440302	WT	Defined peaks		4.56915	Setdb1KO	Defined peaks
0	Setdb1KO	Defined peaks		-0.305139	Setdb1KO	Defined peaks		1.99998	WT	Defined peaks		0.581825	WT	Defined peaks		3.10884	Setdb1KO	Defined peaks
0	Setdb1KO	Defined peaks		-0.850998	Setdb1KO	Defined peaks		11	WT	Defined peaks		1.89923	WT	Defined peaks		5.37684	Setdb1KO	Defined peaks
0	Setdb1KO	Defined peaks		0.173479	Setdb1KO	Defined peaks		9.00002	WT	Defined peaks		6.90931	WT	Defined peaks		3.50192	Setdb1KO	Defined peaks
0	Setdb1KO	Defined peaks		-0.67099	Setdb1KO	Defined peaks		11	WT	Defined peaks		3.1038	WT	Defined peaks		9.53829	Setdb1KO	Defined peaks
0	Setdb1KO	Defined peaks		0.494297	Setdb1KO	Defined peaks		12.0001	WT	Defined peaks		-0.41403	WT	Defined peaks		3.72002	Setdb1KO	Defined peaks
0	Setdb1KO	Defined peaks		0.306755	Setdb1KO	Defined peaks		2.99998	WT	Defined peaks		4.87781	WT	Defined peaks		4.53372	Setdb1KO	Defined peaks
0	Setdb1KO	Defined peaks		0.214784	Setdb1KO	Defined peaks		14.0001	WT	Defined peaks		8.55438	WT	Defined peaks		10.8014	Setdb1KO	Defined peaks
0.368395	Setdb1KO	Defined peaks		-1.28414	Setdb1KO	Defined peaks		13.0001	WT	Defined peaks		2.83666	WT	Defined peaks		4.88838	Setdb1KO	Defined peaks
0	Setdb1KO	Defined peaks		-7.70483	Setdb1KO	Defined peaks		0	WT	Defined peaks		1.88965	WT	Defined peaks		0	Setdb1KO	Defined peaks
0	Setdb1KO	Defined peaks		0.387997	Setdb1KO	Defined peaks		12.0001	WT	Defined peaks		3.95016	WT	Defined peaks		11.013	Setdb1KO	Defined peaks
0	Setdb1KO	Defined peaks		-0.855424	Setdb1KO	Defined peaks		17.0001	WT	Defined peaks		3.87048	WT	Defined peaks		19.0144	Setdb1KO	Defined peaks
0.655336	Setdb1KO	Defined peaks		-0.85991	Setdb1KO	Defined peaks		12.0001	WT	Defined peaks		7.1418	WT	Defined peaks		13.3894	Setdb1KO	Defined peaks
0	Setdb1KO	Defined peaks		0.751744	Setdb1KO	Defined peaks		0	WT	Defined peaks		1.18522	WT	Defined peaks		4.87062	Setdb1KO	Defined peaks
0	Setdb1KO	Defined peaks		0	Setdb1KO	Defined peaks		0	WT	Defined peaks		0	WT	Defined peaks		0	Setdb1KO	Defined peaks
0	Setdb1KO	Defined peaks		-0.145809	Setdb1KO	Defined peaks		28.0003	WT	Defined peaks		1.9243	WT	Defined peaks		9.66664	Setdb1KO	Defined peaks
1.36557	Setdb1KO	Defined peaks		0.179521	Setdb1KO	Defined peaks		2.99998	WT	Defined peaks		0.405254	WT	Defined peaks		14.8794	Setdb1KO	Defined peaks
1.08076	Setdb1KO	Defined peaks		0.173479	Setdb1KO	Defined peaks		3.99998	WT	Defined peaks		0.938635	WT	Defined peaks		17.4218	Setdb1KO	Defined peaks
0.358274	Setdb1KO	Defined peaks		-1.26509	Setdb1KO	Defined peaks		12.0001	WT	Defined peaks		-0.14851	WT	Defined peaks		8.71676	Setdb1KO	Defined peaks
0	Setdb1KO	Defined peaks		0.445478	Setdb1KO	Defined peaks		5.99999	WT	Defined peaks		3.45988	WT	Defined peaks		10.0136	Setdb1KO	Defined peaks
0	Setdb1KO	Defined peaks		-2.71583	Setdb1KO	Defined peaks		12.0001	WT	Defined peaks		3.41735	WT	Defined peaks		18.3126	Setdb1KO	Defined peaks
0.337854	Setdb1KO	Defined peaks		-0.789625	Setdb1KO	Defined peaks		5.99999	WT	Defined peaks		0.432016	WT	Defined peaks		5.38671	Setdb1KO	Defined peaks
0	Setdb1KO	Defined peaks		0.345299	Setdb1KO	Defined peaks		7	WT	Defined peaks		3.401	WT	Defined peaks		12.0726	Setdb1KO	Defined peaks
0	Setdb1KO	Defined peaks		-0.341409	Setdb1KO	Defined peaks		0	WT	Defined peaks		9.85099	WT	Defined peaks		44.6089	Setdb1KO	Defined peaks
0.339614	Setdb1KO	Defined peaks		-0.927434	Setdb1KO	Defined peaks		0	WT	Defined peaks		5.48913	WT	Defined peaks		11.1402	Setdb1KO	Defined peaks
0	Setdb1KO	Defined peaks		0.365058	Setdb1KO	Defined peaks		11	WT	Defined peaks		4.3651	WT	Defined peaks		21.1353	Setdb1KO	Defined peaks
0	Setdb1KO	Defined peaks		0.969992	Setdb1KO	Defined peaks		4.99999	WT	Defined peaks		0.264145	WT	Defined peaks		1.66308	Setdb1KO	Defined peaks
0	Setdb1KO	Defined peaks		-2.08081	Setdb1KO	Defined peaks		3.99998	WT	Defined peaks		8.08105	WT	Defined peaks		15.4871	Setdb1KO	Defined peaks
0	Setdb1KO	Defined peaks		-0.667488	Setdb1KO	Defined peaks		4.99999	WT	Defined peaks		0.70203	WT	Defined peaks		8.44898	Setdb1KO	Defined peaks
0	Setdb1KO	Defined peaks		-0.451261	Setdb1KO	Defined peaks		13.0001	WT	Defined peaks		4.46165	WT	Defined peaks		13.0704	Setdb1KO	Defined peaks
0	Setdb1KO	Defined peaks		1.20279	Setdb1KO	Defined peaks		0	WT	Defined peaks		8.943	WT	Defined peaks		10.3111	Setdb1KO	Defined peaks
0	Setdb1KO	Defined peaks		-0.467382	Setdb1KO	Defined peaks		5.99999	WT	Defined peaks		2.70243	WT	Defined peaks		7.88743	Setdb1KO	Defined peaks
0	Setdb1KO	Defined peaks		0.184101	Setdb1KO	Defined peaks		0.999984	WT	Defined peaks		0.31498	WT	Defined peaks		21.223	Setdb1KO	Defined peaks
0	Setdb1KO	Defined peaks		-2.41356	Setdb1KO	Defined peaks		0	WT	Defined peaks		12.8128	WT	Defined peaks		58.5671	Setdb1KO	Defined peaks
0	Setdb1KO	Defined peaks		-0.137908	Setdb1KO	Defined peaks		8.00001	WT	Defined peaks		3.84069	WT	Defined peaks		17.2398	Setdb1KO	Defined peaks
0	Setdb1KO	Defined peaks		0.379829	Setdb1KO	Defined peaks		2.99998	WT	Defined peaks		0.983339	WT	Defined peaks		-0.435286	Setdb1KO	Defined peaks
0	Setdb1KO	Defined peaks		1.099	Setdb1KO	Defined peaks		40.0006	WT	Defined peaks		5.48363	WT	Defined peaks		9.42124	Setdb1KO	Defined peaks
0	Setdb1KO	Defined peaks		0.2613	Setdb1KO	Defined peaks		12.0001	WT	Defined peaks		7.00305	WT	Defined peaks		13.5781	Setdb1KO	Defined peaks
0	Setdb1KO	Defined peaks		0.604755	Setdb1KO	Defined peaks		7	WT	Defined peaks		2.88029	WT	Defined peaks		10.5997	Setdb1KO	Defined peaks
0	Setdb1KO	Defined peaks		0.220023	Setdb1KO	Defined peaks		4.99999	WT	Defined peaks		1.19047	WT	Defined peaks		10.9001	Setdb1KO	Defined peaks
0	Setdb1KO	Defined peaks		-0.303692	Setdb1KO	Defined peaks		1.99998	WT	Defined peaks		3.00262	WT	Defined peaks		16.3902	Setdb1KO	Defined peaks
0	Setdb1KO	Defined peaks		0	Setdb1KO	Defined peaks		23.0002	WT	Defined peaks		2.28705	WT	Defined peaks		12.5074	Setdb1KO	Defined peaks
0	Setdb1KO	Defined peaks		-0.149708	Setdb1KO	Defined peaks		4.99999	WT	Defined peaks		1.60757	WT	Defined peaks		18.4938	Setdb1KO	Defined peaks
0	Setdb1KO	Defined peaks		0.040041	Setdb1KO	Defined peaks		9.00002	WT	Defined peaks		2.91398	WT	Defined peaks		6.9088	Setdb1KO	Defined peaks
0	Setdb1KO	Defined peaks		0.980536	Setdb1KO	Defined peaks		0.999984	WT	Defined peaks		2.60351	WT	Defined peaks		4.18343	Setdb1KO	Defined peaks
0	Setdb1KO	Defined peaks		-4.35491	Setdb1KO	Defined peaks		0	WT	Defined peaks		8.12321	WT	Defined peaks		30.4943	Setdb1KO	Defined peaks
0	Setdb1KO	Defined peaks		-1.81099	Setdb1KO	Defined peaks		2.99998	WT	Defined peaks		1.58742	WT	Defined peaks		1.83548	Setdb1KO	Defined peaks
0	Setdb1KO	Defined peaks		-0.323632	Setdb1KO	Defined peaks		32.0004	WT	Defined peaks		3.42668	WT	Defined peaks		6.24914	Setdb1KO	Defined peaks
0	Setdb1KO	Defined peaks		-2.7823	Setdb1KO	Defined peaks		0	WT	Defined peaks		15.3361	WT	Defined peaks		21.5809	Setdb1KO	Defined peaks
0	Setdb1KO	Defined peaks		1.41989	Setdb1KO	Defined peaks		18.0001	WT	Defined peaks		3.81085	WT	Defined peaks		11.1176	Setdb1KO	Defined peaks
0	Setdb1KO	Defined peaks		0.240066	Setdb1KO	Defined peaks		8.00001	WT	Defined peaks		2.27498	WT	Defined peaks		17.5246	Setdb1KO	Defined peaks
0	Setdb1KO	Defined peaks		0.751744	Setdb1KO	Defined peaks		7	WT	Defined peaks		1.03874	WT	Defined peaks		7.05326	Setdb1KO	Defined peaks
0	Setdb1KO	Defined peaks		0.172649	Setdb1KO	Defined peaks		1.99998	WT	Defined peaks		2.50705	WT	Defined peaks		4.80163	Setdb1KO	Defined peaks
0	Setdb1KO	Defined peaks		-0.138591	Setdb1KO	Defined peaks		0.999984	WT	Defined peaks		5.70955	WT	Defined peaks		4.59405	Setdb1KO	Defined peaks
0	Setdb1KO	Defined peaks		-0.39555	Setdb1KO	Defined peaks		12.0001	WT	Defined peaks		3.84097	WT	Defined peaks		18.4615	Setdb1KO	Defined peaks
0	Setdb1KO	Defined peaks		0.346959	Setdb1KO	Defined peaks		13.0001	WT	Defined peaks		6.01107	WT	Defined peaks		9.12186	Setdb1KO	Defined peaks
0	Setdb1KO	Defined peaks		-0.767485	Setdb1KO	Defined peaks		7	WT	Defined peaks		4.68701	WT	Defined peaks		8.12663	Setdb1KO	Defined peaks
0	Setdb1KO	Defined peaks		-0.261639	Setdb1KO	Defined peaks		4.99999	WT	Defined peaks		2.23853	WT	Defined peaks		4.65597	Setdb1KO	Defined peaks
0	Setdb1KO	Defined peaks		-1.49021	Setdb1KO	Defined peaks		1.99998	WT	Defined peaks		1.32303	WT	Defined peaks		2.19601	Setdb1KO	Defined peaks
0	Setdb1KO	Defined peaks		-0.322006	Setdb1KO	Defined peaks		2.99998	WT	Defined peaks		4.83564	WT	Defined peaks		5.21472	Setdb1KO	Defined peaks
0	Setdb1KO	Defined peaks		-0.312581	Setdb1KO	Defined peaks		8.00001	WT	Defined peaks		3.26868	WT	Defined peaks		4.52682	Setdb1KO	Defined peaks
0	Setdb1KO	Defined peaks		-1.16468	Setdb1KO	Defined peaks		11	WT	Defined peaks		9.18047	WT	Defined peaks		4.95613	Setdb1KO	Defined peaks
0	Setdb1KO	Defined peaks		0.042127	Setdb1KO	Defined peaks		4.99999	WT	Defined peaks		1.65324	WT	Defined peaks		2.39801	Setdb1KO	Defined peaks
0	Setdb1KO	Defined peaks		0.205021	Setdb1KO	Defined peaks		7	WT	Defined peaks		7.38315	WT	Defined peaks		12.7729	Setdb1KO	Defined peaks
0	Setdb1KO	Defined peaks		0.322176	Setdb1KO	Defined peaks		0.999984	WT	Defined peaks		3.64369	WT	Defined peaks		4.14285	Setdb1KO	Defined peaks
0	Setdb1KO	Defined peaks		-0.503331	Setdb1KO	Defined peaks		7	WT	Defined peaks		4.46854	WT	Defined peaks		21.906	Setdb1KO	Defined peaks
0	Setdb1KO	Defined peaks		0.664117	Setdb1KO	Defined peaks		0	WT	Defined peaks		4.48177	WT	Defined peaks		16.9139	Setdb1KO	Defined peaks
0	Setdb1KO	Defined peaks		1.03096	Setdb1KO	Defined peaks		0	WT	Defined peaks		2.08723	WT	Defined peaks		23.1743	Setdb1KO	Defined peaks
0	Setdb1KO	Defined peaks		0	Setdb1KO	Defined peaks		0	WT	Defined peaks		1.33591	WT	Defined peaks		5.67204	Setdb1KO	Defined peaks
0	Setdb1KO	Defined peaks		-0.76038	Setdb1KO	Defined peaks		1.99998	WT	Defined peaks		7.49893	WT	Defined peaks		6.96903	Setdb1KO	Defined peaks
0.329323	Setdb1KO	Defined peaks		0.405435	Setdb1KO	Defined peaks		1.99998	WT	Defined peaks		6.84257	WT	Defined peaks		6.95129	Setdb1KO	Defined peaks
0	Setdb1KO	Defined peaks		0.653099	Setdb1KO	Defined peaks		14.0001	WT	Defined peaks		2.59324	WT	Defined peaks		8.77239	Setdb1KO	Defined peaks
0	Setdb1KO	Defined peaks		-0.148124	Setdb1KO	Defined peaks		7	WT	Defined peaks		3.82758	WT	Defined peaks		5.45275	Setdb1KO	Defined peaks
0	Setdb1KO	Defined peaks		-0.368271	Setdb1KO	Defined peaks		4.99999	WT	Defined peaks		-0.323258	WT	Defined peaks		8.69236	Setdb1KO	Defined peaks
0	Setdb1KO	Defined peaks		0	Setdb1KO	Defined peaks		0	WT	Defined peaks		3.0546	WT	Defined peaks		25.0885	Setdb1KO	Defined peaks
0	Setdb1KO	Defined peaks		0.180419	Setdb1KO	Defined peaks		3.99998	WT	Defined peaks		3.55404	WT	Defined peaks		14.747	Setdb1KO	Defined peaks
0.362255	Setdb1KO	Defined peaks		-0.181788	Setdb1KO	Defined peaks		5.99999	WT	Defined peaks		0.90253	WT	Defined peaks		1.3786	Setdb1KO	Defined peaks
1.17488	Setdb1KO	Defined peaks		0.465596	Setdb1KO	Defined peaks		24.0002	WT	Defined peaks		11.4198	WT	Defined peaks		37.3951	Setdb1KO	Defined peaks
0	Setdb1KO	Defined peaks		0.962232	Setdb1KO	Defined peaks		0	WT	Defined peaks		17.6447	WT	Defined peaks		56.4699	Setdb1KO	Defined peaks
0	Setdb1KO	Defined peaks		0.19569	Setdb1KO	Defined peaks		4.99999	WT	Defined peaks		-0.487487	WT	Defined peaks		2.10337	Setdb1KO	Defined peaks
1.73113	Setdb1KO	Defined peaks		0.208576	Setdb1KO	Defined peaks		15.0001	WT	Defined peaks		3.4996	WT	Defined peaks		5.52038	Setdb1KO	Defined peaks
0	Setdb1KO	Defined peaks		-0.490994	Setdb1KO	Defined peaks		5.99999	WT	Defined peaks		9.88899	WT	Defined peaks		14.0876	Setdb1KO	Defined peaks
0	Setdb1KO	Defined peaks		0.394358	Setdb1KO	Defined peaks		13.0001	WT	Defined peaks		2.46405	WT	Defined peaks		1.2384	Setdb1KO	Defined peaks
0	Setdb1KO	Defined peaks		0	Setdb1KO	Defined peaks		0	WT	Defined peaks		5.92941	WT	Defined peaks		14.7624	Setdb1KO	Defined peaks
0	Setdb1KO	Defined peaks		-1.47298	Setdb1KO	Defined peaks		5.99999	WT	Defined peaks		7.38229	WT	Defined peaks		15.2336	Setdb1KO	Defined peaks
0	Setdb1KO	Defined peaks		-1.49311	Setdb1KO	Defined peaks		0	WT	Defined peaks		7.41988	WT	Defined peaks		28.938	Setdb1KO	Defined peaks
0	Setdb1KO	Defined peaks		-0.149708	Setdb1KO	Defined peaks		17.0001	WT	Defined peaks		2.62915	WT	Defined peaks		18.7149	Setdb1KO	Defined peaks
0.319637	Setdb1KO	Defined peaks		0.043023	Setdb1KO	Defined peaks		13.0001	WT	Defined peaks		2.6375	WT	Defined peaks		4.7162	Setdb1KO	Defined peaks
0	Setdb1KO	Defined peaks		0.29034	Setdb1KO	Defined peaks		16.0001	WT	Defined peaks		0.928404	WT	Defined peaks		7.10379	Setdb1KO	Defined peaks
1.11782	Setdb1KO	Defined peaks		3.43376	Setdb1KO	Defined peaks		4.99999	WT	Defined peaks		8.3668	WT	Defined peaks		9.6478	Setdb1KO	Defined peaks
0	Setdb1KO	Defined peaks		17.4197	Setdb1KO	Defined peaks		9.00002	WT	Defined peaks		2.83311	WT	Defined peaks		6.18117	Setdb1KO	Defined peaks
2.71691	Setdb1KO	Defined peaks		-0.328611	Setdb1KO	Defined peaks		2.99998	WT	Defined peaks		2.10356	WT	Defined peaks		14.5257	Setdb1KO	Defined peaks
0	Setdb1KO	Defined peaks		0.618829	Setdb1KO	Defined peaks		15.0001	WT	Defined peaks		10.1701	WT	Defined peaks		18.4334	Setdb1KO	Defined peaks
0	Setdb1KO	Defined peaks		0.396524	Setdb1KO	Defined peaks		3.99998	WT	Defined peaks		-0.641186	WT	Defined peaks		1.24521	Setdb1KO	Defined peaks
0.385834	Setdb1KO	Defined peaks		0.257741	Setdb1KO	Defined peaks		7	WT	Defined peaks		1.59543	WT	Defined peaks		30.5982	Setdb1KO	Defined peaks
34.052	Setdb1KO	Defined peaks		0.350327	Setdb1KO	Defined peaks		12.0001	WT	Defined peaks		2.87779	WT	Defined peaks		22.2965	Setdb1KO	Defined peaks
17.342	Setdb1KO	Defined peaks		-0.30626	Setdb1KO	Defined peaks		0	WT	Defined peaks		22.7364	WT	Defined peaks		41.4055	Setdb1KO	Defined peaks
12.4862	Setdb1KO	Defined peaks		0.437378	Setdb1KO	Defined peaks		14.0001	WT	Defined peaks		3.05609	WT	Defined peaks		9.62432	Setdb1KO	Defined peaks
0	Setdb1KO	Defined peaks		0	Setdb1KO	Defined peaks		8.00001	WT	Defined peaks		6.25657	WT	Defined peaks		7.36993	Setdb1KO	Defined peaks
0	Setdb1KO	Defined peaks		0.522952	Setdb1KO	Defined peaks		0	WT	Defined peaks		6.44376	WT	Defined peaks		10.1128	Setdb1KO	Defined peaks
0	Setdb1KO	Defined peaks		-0.1359	Setdb1KO	Defined peaks		2.99998	WT	Defined peaks		3.17748	WT	Defined peaks		6.04122	Setdb1KO	Defined peaks
0.392807	Setdb1KO	Defined peaks		-0.63798	Setdb1KO	Defined peaks		0.999984	WT	Defined peaks		3.36418	WT	Defined peaks		18.5682	Setdb1KO	Defined peaks
0	Setdb1KO	Defined peaks		-0.505903	Setdb1KO	Defined peaks		9.00002	WT	Defined peaks		0.246865	WT	Defined peaks		4.26875	Setdb1KO	Defined peaks
0	Setdb1KO	Defined peaks		-2.25987	Setdb1KO	Defined peaks		15.0001	WT	Defined peaks		11.3107	WT	Defined peaks		25.2697	Setdb1KO	Defined peaks
0	Setdb1KO	Defined peaks		-1.08489	Setdb1KO	Defined peaks		0	WT	Defined peaks		4.58112	WT	Defined peaks		12.0926	Setdb1KO	Defined peaks
0	Setdb1KO	Defined peaks		0	Setdb1KO	Defined peaks		7	WT	Defined peaks		4.4552	WT	Defined peaks		15.7541	Setdb1KO	Defined peaks
0	Setdb1KO	Defined peaks		-0.171751	Setdb1KO	Defined peaks		3.99998	WT	Defined peaks		8.98933	WT	Defined peaks		4.215	Setdb1KO	Defined peaks
0	Setdb1KO	Defined peaks		-0.333274	Setdb1KO	Defined peaks		0	WT	Defined peaks		5.6529	WT	Defined peaks		6.95803	Setdb1KO	Defined peaks
0	Setdb1KO	Defined peaks		0.405435	Setdb1KO	Defined peaks		8.00001	WT	Defined peaks		7.20577	WT	Defined peaks		10.8513	Setdb1KO	Defined peaks
0	Setdb1KO	Defined peaks		-1.35355	Setdb1KO	Defined peaks		0.999984	WT	Defined peaks		1.50919	WT	Defined peaks		2.3211	Setdb1KO	Defined peaks
0	Setdb1KO	Defined peaks		-0.098575	Setdb1KO	Defined peaks		12.0001	WT	Defined peaks		12.1194	WT	Defined peaks		14.4761	Setdb1KO	Defined peaks
0.345005	Setdb1KO	Defined peaks		-2.56628	Setdb1KO	Defined peaks		0	WT	Defined peaks		11.4801	WT	Defined peaks		19.9794	Setdb1KO	Defined peaks
1.44902	Setdb1KO	Defined peaks		-1.96398	Setdb1KO	Defined peaks		0	WT	Defined peaks		8.04301	WT	Defined peaks		12.0605	Setdb1KO	Defined peaks
0.337854	Setdb1KO	Defined peaks		-0.912455	Setdb1KO	Defined peaks		1.99998	WT	Defined peaks		3.1139	WT	Defined peaks		4.69607	Setdb1KO	Defined peaks
0.655336	Setdb1KO	Defined peaks		0.222739	Setdb1KO	Defined peaks		5.99999	WT	Defined peaks		1.43064	WT	Defined peaks		4.75155	Setdb1KO	Defined peaks
0	Setdb1KO	Defined peaks		0.185999	Setdb1KO	Defined peaks		7	WT	Defined peaks		0.81809	WT	Defined peaks		18.2528	Setdb1KO	Defined peaks
0.350569	Setdb1KO	Defined peaks		-0.550345	Setdb1KO	Defined peaks		2.99998	WT	Defined peaks		3.85937	WT	Defined peaks		9.36766	Setdb1KO	Defined peaks
0.345005	Setdb1KO	Defined peaks		0	Setdb1KO	Defined peaks		14.0001	WT	Defined peaks		3.8739	WT	Defined peaks		8.39879	Setdb1KO	Defined peaks
0.327668	Setdb1KO	Defined peaks		0.370089	Setdb1KO	Defined peaks		7	WT	Defined peaks		12.6148	WT	Defined peaks		13.7509	Setdb1KO	Defined peaks
0.341392	Setdb1KO	Defined peaks		-0.484607	Setdb1KO	Defined peaks		5.99999	WT	Defined peaks		1.07178	WT	Defined peaks		4.23126	Setdb1KO	Defined peaks
1.79137	Setdb1KO	Defined peaks		0.191935	Setdb1KO	Defined peaks		5.99999	WT	Defined peaks		1.83801	WT	Defined peaks		2.19098	Setdb1KO	Defined peaks
0	Setdb1KO	Defined peaks		-0.488599	Setdb1KO	Defined peaks		3.99998	WT	Defined peaks		0.417841	WT	Defined peaks		9.65875	Setdb1KO	Defined peaks
1.03501	Setdb1KO	Defined peaks		-1.67345	Setdb1KO	Defined peaks		12.0001	WT	Defined peaks		0.69354	WT	Defined peaks		13.7499	Setdb1KO	Defined peaks
0	Setdb1KO	Defined peaks		1.06129	Setdb1KO	Defined peaks		0	WT	Defined peaks		-1.90147	WT	Defined peaks		19.4123	Setdb1KO	Defined peaks
0	Setdb1KO	Defined peaks		1.19463	Setdb1KO	Defined peaks		7	WT	Defined peaks		1.06085	WT	Defined peaks		11.1159	Setdb1KO	Defined peaks
0	Setdb1KO	Defined peaks		0.279719	Setdb1KO	Defined peaks		10	WT	Defined peaks		-0.152868	WT	Defined peaks		19.88	Setdb1KO	Defined peaks
0	Setdb1KO	Defined peaks		0	Setdb1KO	Defined peaks		0	WT	Defined peaks		4.53778	WT	Defined peaks		34.3771	Setdb1KO	Defined peaks
0	Setdb1KO	Defined peaks		-0.936101	Setdb1KO	Defined peaks		4.99999	WT	Defined peaks		0.49843	WT	Defined peaks		7.64733	Setdb1KO	Defined peaks
0	Setdb1KO	Defined peaks		-0.332016	Setdb1KO	Defined peaks		4.99999	WT	Defined peaks		0.82233	WT	Defined peaks		24.5441	Setdb1KO	Defined peaks
0	Setdb1KO	Defined peaks		0.575804	Setdb1KO	Defined peaks		0.999984	WT	Defined peaks		5.46246	WT	Defined peaks		11.4796	Setdb1KO	Defined peaks
0	Setdb1KO	Defined peaks		1.11599	Setdb1KO	Defined peaks		7	WT	Defined peaks		1.00638	WT	Defined peaks		14.4243	Setdb1KO	Defined peaks
0.69001	Setdb1KO	Defined peaks		0.515482	Setdb1KO	Defined peaks		0	WT	Defined peaks		2.78909	WT	Defined peaks		24.7024	Setdb1KO	Defined peaks
1.81128	Setdb1KO	Defined peaks		-0.427194	Setdb1KO	Defined peaks		0	WT	Defined peaks		2.76264	WT	Defined peaks		24.3862	Setdb1KO	Defined peaks
0	Setdb1KO	Defined peaks		-0.314113	Setdb1KO	Defined peaks		1.99998	WT	Defined peaks		2.9266	WT	Defined peaks		25.3451	Setdb1KO	Defined peaks
0	Setdb1KO	Defined peaks		-0.133312	Setdb1KO	Defined peaks		3.99998	WT	Defined peaks		5.49204	WT	Defined peaks		11.2275	Setdb1KO	Defined peaks
0.712633	Setdb1KO	Defined peaks		0.203863	Setdb1KO	Defined peaks		2.99998	WT	Defined peaks		3.55567	WT	Defined peaks		15.7692	Setdb1KO	Defined peaks
0	Setdb1KO	Defined peaks		-0.518978	Setdb1KO	Defined peaks		2.99998	WT	Defined peaks		3.99615	WT	Defined peaks		10.865	Setdb1KO	Defined peaks
0	Setdb1KO	Defined peaks		-1.08209	Setdb1KO	Defined peaks		4.99999	WT	Defined peaks		2.56294	WT	Defined peaks		2.37806	Setdb1KO	Defined peaks
1.02418	Setdb1KO	Defined peaks		-0.376936	Setdb1KO	Defined peaks		0	WT	Defined peaks		2.60305	WT	Defined peaks		3.35383	Setdb1KO	Defined peaks
0.350569	Setdb1KO	Defined peaks		-0.434313	Setdb1KO	Defined peaks		14.0001	WT	Defined peaks		7.35528	WT	Defined peaks		24.7788	Setdb1KO	Defined peaks
1.04052	Setdb1KO	Defined peaks		0.191935	Setdb1KO	Defined peaks		16.0001	WT	Defined peaks		0.9336	WT	Defined peaks		16.5681	Setdb1KO	Defined peaks
0.712633	Setdb1KO	Defined peaks		-0.919792	Setdb1KO	Defined peaks		9.00002	WT	Defined peaks		0.295381	WT	Defined peaks		3.12371	Setdb1KO	Defined peaks
0	Setdb1KO	Defined peaks		0	Setdb1KO	Defined peaks		0	WT	Defined peaks		17.6741	WT	Defined peaks		6.20766	Setdb1KO	Defined peaks
0	Setdb1KO	Defined peaks		-2.69249	Setdb1KO	Defined peaks		0	WT	Defined peaks		15.0388	WT	Defined peaks		12.0584	Setdb1KO	Defined peaks
0	Setdb1KO	Defined peaks		0	Setdb1KO	Defined peaks		13.0001	WT	Defined peaks		6.78995	WT	Defined peaks		5.09567	Setdb1KO	Defined peaks
0	Setdb1KO	Defined peaks		0	Setdb1KO	Defined peaks		0	WT	Defined peaks		14.3719	WT	Defined peaks		14.8029	Setdb1KO	Defined peaks
0	Setdb1KO	Defined peaks		-1.42921	Setdb1KO	Defined peaks		7	WT	Defined peaks		3.86492	WT	Defined peaks		15.126	Setdb1KO	Defined peaks
0	Setdb1KO	Defined peaks		-1.00666	Setdb1KO	Defined peaks		3.99998	WT	Defined peaks		5.08253	WT	Defined peaks		11.884	Setdb1KO	Defined peaks
0	Setdb1KO	Defined peaks		0.300698	Setdb1KO	Defined peaks		0	WT	Defined peaks		5.54899	WT	Defined peaks		8.93269	Setdb1KO	Defined peaks
0	Setdb1KO	Defined peaks		-0.633942	Setdb1KO	Defined peaks		2.99998	WT	Defined peaks		7.96649	WT	Defined peaks		23.3225	Setdb1KO	Defined peaks
0	Setdb1KO	Defined peaks		0.183166	Setdb1KO	Defined peaks		1.99998	WT	Defined peaks		2.39558	WT	Defined peaks		5.72384	Setdb1KO	Defined peaks
0	Setdb1KO	Defined peaks		-0.318802	Setdb1KO	Defined peaks		4.99999	WT	Defined peaks		11.3923	WT	Defined peaks		10.9785	Setdb1KO	Defined peaks
0	Setdb1KO	Defined peaks		0	Setdb1KO	Defined peaks		0	WT	Defined peaks		8.68283	WT	Defined peaks		13.163	Setdb1KO	Defined peaks
0	Setdb1KO	Defined peaks		-0.180616	Setdb1KO	Defined peaks		3.99998	WT	Defined peaks		1.46814	WT	Defined peaks		0.44117	Setdb1KO	Defined peaks
0	Setdb1KO	Defined peaks		-0.318802	Setdb1KO	Defined peaks		2.99998	WT	Defined peaks		1.5374	WT	Defined peaks		6.5317	Setdb1KO	Defined peaks
0	Setdb1KO	Defined peaks		0.039264	Setdb1KO	Defined peaks		8.00001	WT	Defined peaks		1.6774	WT	Defined peaks		9.37643	Setdb1KO	Defined peaks
0	Setdb1KO	Defined peaks		0.044687	Setdb1KO	Defined peaks		21.0002	WT	Defined peaks		4.2843	WT	Defined peaks		16.2951	Setdb1KO	Defined peaks
0	Setdb1KO	Defined peaks		-0.938527	Setdb1KO	Defined peaks		3.99998	WT	Defined peaks		4.4552	WT	Defined peaks		22.6701	Setdb1KO	Defined peaks
0	Setdb1KO	Defined peaks		-0.871825	Setdb1KO	Defined peaks		0.999984	WT	Defined peaks		0.91692	WT	Defined peaks		5.70157	Setdb1KO	Defined peaks
0	Setdb1KO	Defined peaks		-0.505873	Setdb1KO	Defined peaks		1.99998	WT	Defined peaks		7.99617	WT	Defined peaks		17.2574	Setdb1KO	Defined peaks
0	Setdb1KO	Defined peaks		-0.127252	Setdb1KO	Defined peaks		3.99998	WT	Defined peaks		3.02673	WT	Defined peaks		14.0931	Setdb1KO	Defined peaks
0	Setdb1KO	Defined peaks		1.30738	Setdb1KO	Defined peaks		7	WT	Defined peaks		2.17836	WT	Defined peaks		26.7026	Setdb1KO	Defined peaks
0	Setdb1KO	Defined peaks		0.471683	Setdb1KO	Defined peaks		0	WT	Defined peaks		3.21339	WT	Defined peaks		15.5038	Setdb1KO	Defined peaks
0	Setdb1KO	Defined peaks		0.237484	Setdb1KO	Defined peaks		25.0003	WT	Defined peaks		2.66587	WT	Defined peaks		9.79461	Setdb1KO	Defined peaks
0	Setdb1KO	Defined peaks		1.12177	Setdb1KO	Defined peaks		9.00002	WT	Defined peaks		0.487356	WT	Defined peaks		5.19969	Setdb1KO	Defined peaks
0	Setdb1KO	Defined peaks		-0.500814	Setdb1KO	Defined peaks		2.99998	WT	Defined peaks		3.3294	WT	Defined peaks		16.2936	Setdb1KO	Defined peaks
0.348695	Setdb1KO	Defined peaks		-2.13112	Setdb1KO	Defined peaks		0	WT	Defined peaks		-0.687765	WT	Defined peaks		9.9485	Setdb1KO	Defined peaks
0	Setdb1KO	Defined peaks		-0.533992	Setdb1KO	Defined peaks		0	WT	Defined peaks		0.913161	WT	Defined peaks		14.8968	Setdb1KO	Defined peaks
0	Setdb1KO	Defined peaks		-0.541421	Setdb1KO	Defined peaks		2.99998	WT	Defined peaks		0.068132	WT	Defined peaks		0.184813	Setdb1KO	Defined peaks
0	Setdb1KO	Defined peaks		-0.465874	Setdb1KO	Defined peaks		0.999984	WT	Defined peaks		3.5346	WT	Defined peaks		19.1551	Setdb1KO	Defined peaks
0	Setdb1KO	Defined peaks		-0.797291	Setdb1KO	Defined peaks		16.0001	WT	Defined peaks		2.16854	WT	Defined peaks		11.6809	Setdb1KO	Defined peaks
0	Setdb1KO	Defined peaks		-0.797291	Setdb1KO	Defined peaks		10	WT	Defined peaks		5.53749	WT	Defined peaks		12.0824	Setdb1KO	Defined peaks
0.350569	Setdb1KO	Defined peaks		0.176018	Setdb1KO	Defined peaks		2.99998	WT	Defined peaks		0.438339	WT	Defined peaks		3.55316	Setdb1KO	Defined peaks
0	Setdb1KO	Defined peaks		-1.05047	Setdb1KO	Defined peaks		1.99998	WT	Defined peaks		1.22055	WT	Defined peaks		6.08346	Setdb1KO	Defined peaks
0	Setdb1KO	Defined peaks		0.725301	Setdb1KO	Defined peaks		18.0001	WT	Defined peaks		4.6732	WT	Defined peaks		10.1578	Setdb1KO	Defined peaks
0	Setdb1KO	Defined peaks		0.038153	Setdb1KO	Defined peaks		0	WT	Defined peaks		10.2842	WT	Defined peaks		13.556	Setdb1KO	Defined peaks
0	Setdb1KO	Defined peaks		0.180419	Setdb1KO	Defined peaks		8.00001	WT	Defined peaks		0.997191	WT	Defined peaks		9.31578	Setdb1KO	Defined peaks
0	Setdb1KO	Defined peaks		-0.48967	Setdb1KO	Defined peaks		36.0005	WT	Defined peaks		4.7673	WT	Defined peaks		17.7407	Setdb1KO	Defined peaks
0	Setdb1KO	Defined peaks		0.578883	Setdb1KO	Defined peaks		4.99999	WT	Defined peaks		0.502996	WT	Defined peaks		16.5802	Setdb1KO	Defined peaks
0	Setdb1KO	Defined peaks		-0.332016	Setdb1KO	Defined peaks		11	WT	Defined peaks		2.52564	WT	Defined peaks		17.5274	Setdb1KO	Defined peaks
0	Setdb1KO	Defined peaks		-0.784689	Setdb1KO	Defined peaks		10	WT	Defined peaks		1.85661	WT	Defined peaks		13.0229	Setdb1KO	Defined peaks
0	Setdb1KO	Defined peaks		-0.133312	Setdb1KO	Defined peaks		3.99998	WT	Defined peaks		3.96663	WT	Defined peaks		10.9018	Setdb1KO	Defined peaks
0	Setdb1KO	Defined peaks		-0.532781	Setdb1KO	Defined peaks		0	WT	Defined peaks		6.47861	WT	Defined peaks		5.55794	Setdb1KO	Defined peaks
0	Setdb1KO	Defined peaks		0.248157	Setdb1KO	Defined peaks		0	WT	Defined peaks		0.868028	WT	Defined peaks		0.192082	Setdb1KO	Defined peaks
0	Setdb1KO	Defined peaks		-0.79375	Setdb1KO	Defined peaks		29.0003	WT	Defined peaks		10.4273	WT	Defined peaks		15.9382	Setdb1KO	Defined peaks
0	Setdb1KO	Defined peaks		0.178632	Setdb1KO	Defined peaks		8.00001	WT	Defined peaks		2.57313	WT	Defined peaks		9.01884	Setdb1KO	Defined peaks
0	Setdb1KO	Defined peaks		-0.140681	Setdb1KO	Defined peaks		7	WT	Defined peaks		5.54873	WT	Defined peaks		13.0589	Setdb1KO	Defined peaks
0	Setdb1KO	Defined peaks		-0.323632	Setdb1KO	Defined peaks		22.0002	WT	Defined peaks		3.22099	WT	Defined peaks		27.1213	Setdb1KO	Defined peaks
0	Setdb1KO	Defined peaks		-0.60452	Setdb1KO	Defined peaks		4.99999	WT	Defined peaks		2.81617	WT	Defined peaks		15.4051	Setdb1KO	Defined peaks
0	Setdb1KO	Defined peaks		0	Setdb1KO	Defined peaks		5.99999	WT	Defined peaks		1.71245	WT	Defined peaks		8.07264	Setdb1KO	Defined peaks
0.4101	Setdb1KO	Defined peaks		0.528054	Setdb1KO	Defined peaks		0	WT	Defined peaks		1.32923	WT	Defined peaks		3.51823	Setdb1KO	Defined peaks
0	Setdb1KO	Defined peaks		-0.650408	Setdb1KO	Defined peaks		14.0001	WT	Defined peaks		4.75205	WT	Defined peaks		17.3653	Setdb1KO	Defined peaks
0	Setdb1KO	Defined peaks		2.08175	Setdb1KO	Defined peaks		0	WT	Defined peaks		2.1881	WT	Defined peaks		11.8974	Setdb1KO	Defined peaks
0.34684	Setdb1KO	Defined peaks		-0.398591	Setdb1KO	Defined peaks		4.99999	WT	Defined peaks		2.26828	WT	Defined peaks		18.5134	Setdb1KO	Defined peaks
0	Setdb1KO	Defined peaks		-0.472176	Setdb1KO	Defined peaks		8.00001	WT	Defined peaks		2.45664	WT	Defined peaks		15.3372	Setdb1KO	Defined peaks
0	Setdb1KO	Defined peaks		-1.28414	Setdb1KO	Defined peaks		0	WT	Defined peaks		1.95395	WT	Defined peaks		5.68362	Setdb1KO	Defined peaks
0	Setdb1KO	Defined peaks		0.359042	Setdb1KO	Defined peaks		7	WT	Defined peaks		2.01986	WT	Defined peaks		3.8296	Setdb1KO	Defined peaks
0	Setdb1KO	Defined peaks		-0.544821	Setdb1KO	Defined peaks		0	WT	Defined peaks		1.44596	WT	Defined peaks		2.92667	Setdb1KO	Defined peaks
0	Setdb1KO	Defined peaks		-0.318802	Setdb1KO	Defined peaks		7	WT	Defined peaks		2.78857	WT	Defined peaks		3.28367	Setdb1KO	Defined peaks
0	Setdb1KO	Defined peaks		0.04257	Setdb1KO	Defined peaks		10	WT	Defined peaks		0.687303	WT	Defined peaks		12.8823	Setdb1KO	Defined peaks
0	Setdb1KO	Defined peaks		-0.960484	Setdb1KO	Defined peaks		1.99998	WT	Defined peaks		0.739091	WT	Defined peaks		9.77025	Setdb1KO	Defined peaks
1.04608	Setdb1KO	Defined peaks		-0.357984	Setdb1KO	Defined peaks		0	WT	Defined peaks		1.04376	WT	Defined peaks		4.34029	Setdb1KO	Defined peaks
0	Setdb1KO	Defined peaks		-0.700238	Setdb1KO	Defined peaks		15.0001	WT	Defined peaks		4.84429	WT	Defined peaks		36.3226	Setdb1KO	Defined peaks
0	Setdb1KO	Defined peaks		-1.46644	Setdb1KO	Defined peaks		0	WT	Defined peaks		5.00447	WT	Defined peaks		11.4168	Setdb1KO	Defined peaks
0	Setdb1KO	Defined peaks		-0.601682	Setdb1KO	Defined peaks		3.49998	WT	Defined peaks		3.91077	WT	Defined peaks		12.3947	Setdb1KO	Defined peaks
0	Setdb1KO	Defined peaks		-0.553386	Setdb1KO	Defined peaks		20.0002	WT	Defined peaks		3.27529	WT	Defined peaks		24.9192	Setdb1KO	Defined peaks
0.35438	Setdb1KO	Defined peaks		0.041478	Setdb1KO	Defined peaks		19.0002	WT	Defined peaks		8.47227	WT	Defined peaks		23.9417	Setdb1KO	Defined peaks
0	Setdb1KO	Defined peaks		-0.719995	Setdb1KO	Defined peaks		8.00001	WT	Defined peaks		3.60651	WT	Defined peaks		10.4672	Setdb1KO	Defined peaks
0	Setdb1KO	Defined peaks		-0.46158	Setdb1KO	Defined peaks		11	WT	Defined peaks		2.15543	WT	Defined peaks		16.4757	Setdb1KO	Defined peaks
0	Setdb1KO	Defined peaks		0.471683	Setdb1KO	Defined peaks		19.0002	WT	Defined peaks		7.4557	WT	Defined peaks		13.165	Setdb1KO	Defined peaks
0.675709	Setdb1KO	Defined peaks		-1.66469	Setdb1KO	Defined peaks		3.49998	WT	Defined peaks		2.76453	WT	Defined peaks		4.08131	Setdb1KO	Defined peaks
0	Setdb1KO	Defined peaks		-0.985836	Setdb1KO	Defined peaks		0	WT	Defined peaks		5.18679	WT	Defined peaks		6.55734	Setdb1KO	Defined peaks
0	Setdb1KO	Defined peaks		-0.887236	Setdb1KO	Defined peaks		5.99999	WT	Defined peaks		7.93414	WT	Defined peaks		15.8995	Setdb1KO	Defined peaks
0	Setdb1KO	Defined peaks		-1.25033	Setdb1KO	Defined peaks		2.99998	WT	Defined peaks		9.7446	WT	Defined peaks		20.0895	Setdb1KO	Defined peaks
0	Setdb1KO	Defined peaks		0.815451	Setdb1KO	Defined peaks		8.00001	WT	Defined peaks		1.97597	WT	Defined peaks		1.90034	Setdb1KO	Defined peaks
0	Setdb1KO	Defined peaks		0	Setdb1KO	Defined peaks		0	WT	Defined peaks		0.516428	WT	Defined peaks		9.32306	Setdb1KO	Defined peaks
0	Setdb1KO	Defined peaks		-0.918925	Setdb1KO	Defined peaks		0	WT	Defined peaks		0.373651	WT	Defined peaks		3.46526	Setdb1KO	Defined peaks
0	Setdb1KO	Defined peaks		0.197179	Setdb1KO	Defined peaks		0	WT	Defined peaks		1.4431	WT	Defined peaks		12.9623	Setdb1KO	Defined peaks
0.35438	Setdb1KO	Defined peaks		0.80634	Setdb1KO	Defined peaks		7	WT	Defined peaks		0.478531	WT	Defined peaks		7.33448	Setdb1KO	Defined peaks
0.672226	Setdb1KO	Defined peaks		-0.736545	Setdb1KO	Defined peaks		18.0001	WT	Defined peaks		10.4069	WT	Defined peaks		39.1203	Setdb1KO	Defined peaks
1.40986	Setdb1KO	Defined peaks		-1.02207	Setdb1KO	Defined peaks		0	WT	Defined peaks		0.580515	WT	Defined peaks		16.8372	Setdb1KO	Defined peaks
0	Setdb1KO	Defined peaks		0.665138	Setdb1KO	Defined peaks		1.99998	WT	Defined peaks		4.55069	WT	Defined peaks		23.4457	Setdb1KO	Defined peaks
0	Setdb1KO	Defined peaks		0.8468	Setdb1KO	Defined peaks		5.99999	WT	Defined peaks		-0.312483	WT	Defined peaks		9.28177	Setdb1KO	Defined peaks
0.316534	Setdb1KO	Defined peaks		-1.427	Setdb1KO	Defined peaks		9.00002	WT	Defined peaks		7.35781	WT	Defined peaks		9.36344	Setdb1KO	Defined peaks
0	Setdb1KO	Defined peaks		0.564753	Setdb1KO	Defined peaks		2.99998	WT	Defined peaks		1.61621	WT	Defined peaks		4.50484	Setdb1KO	Defined peaks
0	Setdb1KO	Defined peaks		-1.10069	Setdb1KO	Defined peaks		4.99999	WT	Defined peaks		2.29998	WT	Defined peaks		2.07535	Setdb1KO	Defined peaks
0	Setdb1KO	Defined peaks		-0.484607	Setdb1KO	Defined peaks		4.99999	WT	Defined peaks		5.66355	WT	Defined peaks		8.53792	Setdb1KO	Defined peaks
0	Setdb1KO	Defined peaks		-0.376936	Setdb1KO	Defined peaks		7	WT	Defined peaks		4.61095	WT	Defined peaks		9.74351	Setdb1KO	Defined peaks
0.4101	Setdb1KO	Defined peaks		-1.82114	Setdb1KO	Defined peaks		1.99998	WT	Defined peaks		0.936412	WT	Defined peaks		13.1666	Setdb1KO	Defined peaks
0	Setdb1KO	Defined peaks		-2.2095	Setdb1KO	Defined peaks		4.99999	WT	Defined peaks		2.48602	WT	Defined peaks		15.4992	Setdb1KO	Defined peaks
0	Setdb1KO	Defined peaks		0	Setdb1KO	Defined peaks		5.99999	WT	Defined peaks		5.02117	WT	Defined peaks		14.9584	Setdb1KO	Defined peaks
0	Setdb1KO	Defined peaks		-0.657221	Setdb1KO	Defined peaks		25.0003	WT	Defined peaks		3.81094	WT	Defined peaks		6.34528	Setdb1KO	Defined peaks
0	Setdb1KO	Defined peaks		-1.59834	Setdb1KO	Defined peaks		10	WT	Defined peaks		1.83801	WT	Defined peaks		9.83417	Setdb1KO	Defined peaks
0.486611	Setdb1KO	Defined peaks		-0.463717	Setdb1KO	Defined peaks		5.99999	WT	Defined peaks		2.0487	WT	Defined peaks		17.2514	Setdb1KO	Defined peaks
0	Setdb1KO	Defined peaks		0.183166	Setdb1KO	Defined peaks		7	WT	Defined peaks		3.4654	WT	Defined peaks		27.606	Setdb1KO	Defined peaks
0.665366	Setdb1KO	Defined peaks		-0.332016	Setdb1KO	Defined peaks		8.00001	WT	Defined peaks		1.97964	WT	Defined peaks		8.65657	Setdb1KO	Defined peaks
0.486611	Setdb1KO	Defined peaks		-0.64401	Setdb1KO	Defined peaks		0.999984	WT	Defined peaks		5.22385	WT	Defined peaks		6.59735	Setdb1KO	Defined peaks
0	Setdb1KO	Defined peaks		0.206193	Setdb1KO	Defined peaks		8.00001	WT	Defined peaks		3.27489	WT	Defined peaks		6.20711	Setdb1KO	Defined peaks
0	Setdb1KO	Defined peaks		-1.31545	Setdb1KO	Defined peaks		11	WT	Defined peaks		6.24132	WT	Defined peaks		6.3616	Setdb1KO	Defined peaks
0	Setdb1KO	Defined peaks		0.656068	Setdb1KO	Defined peaks		0.999984	WT	Defined peaks		6.47073	WT	Defined peaks		2.747	Setdb1KO	Defined peaks
0	Setdb1KO	Defined peaks		-0.873809	Setdb1KO	Defined peaks		5.99999	WT	Defined peaks		9.6679	WT	Defined peaks		13.5617	Setdb1KO	Defined peaks
0	Setdb1KO	Defined peaks		0	Setdb1KO	Defined peaks		1.99998	WT	Defined peaks		0.655906	WT	Defined peaks		-0.905522	Setdb1KO	Defined peaks
0	Setdb1KO	Defined peaks		-0.897501	Setdb1KO	Defined peaks		11	WT	Defined peaks		3.8842	WT	Defined peaks		6.57453	Setdb1KO	Defined peaks
0	Setdb1KO	Defined peaks		-0.151327	Setdb1KO	Defined peaks		0	WT	Defined peaks		10.1831	WT	Defined peaks		34.3054	Setdb1KO	Defined peaks
0	Setdb1KO	Defined peaks		-0.733223	Setdb1KO	Defined peaks		2.99998	WT	Defined peaks		5.61922	WT	Defined peaks		30.0188	Setdb1KO	Defined peaks
0	Setdb1KO	Defined peaks		-1.30351	Setdb1KO	Defined peaks		14.0001	WT	Defined peaks		1.90608	WT	Defined peaks		31.158	Setdb1KO	Defined peaks
0	Setdb1KO	Defined peaks		-0.474614	Setdb1KO	Defined peaks		1.99998	WT	Defined peaks		1.54956	WT	Defined peaks		4.60725	Setdb1KO	Defined peaks
0	Setdb1KO	Defined peaks		-0.165654	Setdb1KO	Defined peaks		3.99998	WT	Defined peaks		4.34752	WT	Defined peaks		14.6854	Setdb1KO	Defined peaks
0	Setdb1KO	Defined peaks		-0.797291	Setdb1KO	Defined peaks		3.99998	WT	Defined peaks		9.26107	WT	Defined peaks		9.61188	Setdb1KO	Defined peaks
0	Setdb1KO	Defined peaks		-0.923988	Setdb1KO	Defined peaks		28.0003	WT	Defined peaks		8.50376	WT	Defined peaks		13.5466	Setdb1KO	Defined peaks
0	Setdb1KO	Defined peaks		1.22615	Setdb1KO	Defined peaks		31.0004	WT	Defined peaks		6.62177	WT	Defined peaks		28.137	Setdb1KO	Defined peaks
0	Setdb1KO	Defined peaks		0.474786	Setdb1KO	Defined peaks		0	WT	Defined peaks		0.803837	WT	Defined peaks		3.84523	Setdb1KO	Defined peaks
0	Setdb1KO	Defined peaks		-1.08873	Setdb1KO	Defined peaks		2.99998	WT	Defined peaks		1.85512	WT	Defined peaks		4.40817	Setdb1KO	Defined peaks
0	Setdb1KO	Defined peaks		-0.305139	Setdb1KO	Defined peaks		11	WT	Defined peaks		4.36839	WT	Defined peaks		16.2713	Setdb1KO	Defined peaks
0	Setdb1KO	Defined peaks		0.373282	Setdb1KO	Defined peaks		42.0006	WT	Defined peaks		8.40281	WT	Defined peaks		21.1376	Setdb1KO	Defined peaks
0	Setdb1KO	Defined peaks		-0.596207	Setdb1KO	Defined peaks		0.999984	WT	Defined peaks		-0.359812	WT	Defined peaks		9.69857	Setdb1KO	Defined peaks
0	Setdb1KO	Defined peaks		0	Setdb1KO	Defined peaks		2.99998	WT	Defined peaks		1.81934	WT	Defined peaks		9.76836	Setdb1KO	Defined peaks
0	Setdb1KO	Defined peaks		-1.70732	Setdb1KO	Defined peaks		0.999984	WT	Defined peaks		0.58218	WT	Defined peaks		18.5562	Setdb1KO	Defined peaks
0	Setdb1KO	Defined peaks		-0.740797	Setdb1KO	Defined peaks		9.00002	WT	Defined peaks		3.80044	WT	Defined peaks		12.5992	Setdb1KO	Defined peaks
0	Setdb1KO	Defined peaks		-0.881825	Setdb1KO	Defined peaks		1.99998	WT	Defined peaks		3.42814	WT	Defined peaks		12.8035	Setdb1KO	Defined peaks
0	Setdb1KO	Defined peaks		-1.31669	Setdb1KO	Defined peaks		22.0002	WT	Defined peaks		5.31136	WT	Defined peaks		6.07291	Setdb1KO	Defined peaks
0	Setdb1KO	Defined peaks		0.182241	Setdb1KO	Defined peaks		3.99998	WT	Defined peaks		5.37105	WT	Defined peaks		18.9924	Setdb1KO	Defined peaks
0.321211	Setdb1KO	Defined peaks		0.0387	Setdb1KO	Defined peaks		7	WT	Defined peaks		2.4127	WT	Defined peaks		7.03885	Setdb1KO	Defined peaks
0.34684	Setdb1KO	Defined peaks		-1.06196	Setdb1KO	Defined peaks		1.99998	WT	Defined peaks		1.60718	WT	Defined peaks		14.0695	Setdb1KO	Defined peaks
0	Setdb1KO	Defined peaks		0.212257	Setdb1KO	Defined peaks		15.0001	WT	Defined peaks		3.96636	WT	Defined peaks		19.4123	Setdb1KO	Defined peaks
0	Setdb1KO	Defined peaks		1.10011	Setdb1KO	Defined peaks		20.0002	WT	Defined peaks		1.43881	WT	Defined peaks		27.5461	Setdb1KO	Defined peaks
0	Setdb1KO	Defined peaks		-0.532781	Setdb1KO	Defined peaks		27.0003	WT	Defined peaks		11.5524	WT	Defined peaks		9.69047	Setdb1KO	Defined peaks
0	Setdb1KO	Defined peaks		-1.05047	Setdb1KO	Defined peaks		0	WT	Defined peaks		2.13374	WT	Defined peaks		5.93576	Setdb1KO	Defined peaks
0	Setdb1KO	Defined peaks		-0.67099	Setdb1KO	Defined peaks		3.99998	WT	Defined peaks		-0.05925	WT	Defined peaks		4.46311	Setdb1KO	Defined peaks
0.356316	Setdb1KO	Defined peaks		-0.652554	Setdb1KO	Defined peaks		47.0007	WT	Defined peaks		1.0224	WT	Defined peaks		16.2541	Setdb1KO	Defined peaks
0	Setdb1KO	Defined peaks		0.043958	Setdb1KO	Defined peaks		9.00002	WT	Defined peaks		2.27498	WT	Defined peaks		11.6212	Setdb1KO	Defined peaks
0	Setdb1KO	Defined peaks		-0.995411	Setdb1KO	Defined peaks		1.99998	WT	Defined peaks		4.99752	WT	Defined peaks		8.45804	Setdb1KO	Defined peaks
0	Setdb1KO	Defined peaks		-1.1416	Setdb1KO	Defined peaks		1.99998	WT	Defined peaks		2.2336	WT	Defined peaks		5.60218	Setdb1KO	Defined peaks
0	Setdb1KO	Defined peaks		-1.69566	Setdb1KO	Defined peaks		2.99998	WT	Defined peaks		7.68415	WT	Defined peaks		12.4384	Setdb1KO	Defined peaks
0	Setdb1KO	Defined peaks		-0.708055	Setdb1KO	Defined peaks		3.99998	WT	Defined peaks		0.519675	WT	Defined peaks		11.5853	Setdb1KO	Defined peaks
0	Setdb1KO	Defined peaks		0.834306	Setdb1KO	Defined peaks		10	WT	Defined peaks		4.90469	WT	Defined peaks		12.9944	Setdb1KO	Defined peaks
0	Setdb1KO	Defined peaks		-2.08325	Setdb1KO	Defined peaks		5.99999	WT	Defined peaks		4.4552	WT	Defined peaks		11.3146	Setdb1KO	Defined peaks
0	Setdb1KO	Defined peaks		-0.317224	Setdb1KO	Defined peaks		20.0002	WT	Defined peaks		2.27389	WT	Defined peaks		6.49937	Setdb1KO	Defined peaks
0	Setdb1KO	Defined peaks		1.61088	Setdb1KO	Defined peaks		55.0009	WT	Defined peaks		0.83982	WT	Defined peaks		1.95952	Setdb1KO	Defined peaks
0	Setdb1KO	Defined peaks		3.3308	Setdb1KO	Defined peaks		0	WT	Defined peaks		9.12039	WT	Defined peaks		13.6407	Setdb1KO	Defined peaks
0	Setdb1KO	Defined peaks		-0.267899	Setdb1KO	Defined peaks		16.0001	WT	Defined peaks		2.33228	WT	Defined peaks		7.59815	Setdb1KO	Defined peaks
0	Setdb1KO	Defined peaks		1.27856	Setdb1KO	Defined peaks		0	WT	Defined peaks		1.85799	WT	Defined peaks		13.4527	Setdb1KO	Defined peaks
0	Setdb1KO	Defined peaks		1.07713	Setdb1KO	Defined peaks		0.999984	WT	Defined peaks		-0.077208	WT	Defined peaks		1.4677	Setdb1KO	Defined peaks
0	Setdb1KO	Defined peaks		0.173479	Setdb1KO	Defined peaks		7	WT	Defined peaks		1.26965	WT	Defined peaks		21.3214	Setdb1KO	Defined peaks
0	Setdb1KO	Defined peaks		-0.855424	Setdb1KO	Defined peaks		10	WT	Defined peaks		2.03372	WT	Defined peaks		8.05553	Setdb1KO	Defined peaks
0	Setdb1KO	Defined peaks		-1.35593	Setdb1KO	Defined peaks		20.0002	WT	Defined peaks		1.75047	WT	Defined peaks		9.34255	Setdb1KO	Defined peaks
0.321211	Setdb1KO	Defined peaks		-1.62616	Setdb1KO	Defined peaks		12.0001	WT	Defined peaks		4.88862	WT	Defined peaks		1.79896	Setdb1KO	Defined peaks
0.682784	Setdb1KO	Defined peaks		-0.708055	Setdb1KO	Defined peaks		19.0002	WT	Defined peaks		7.73818	WT	Defined peaks		8.31663	Setdb1KO	Defined peaks
0	Setdb1KO	Defined peaks		-0.148912	Setdb1KO	Defined peaks		5.99999	WT	Defined peaks		1.44942	WT	Defined peaks		0.363726	Setdb1KO	Defined peaks
0	Setdb1KO	Defined peaks		0.225367	Setdb1KO	Defined peaks		16.0001	WT	Defined peaks		5.82001	WT	Defined peaks		3.67978	Setdb1KO	Defined peaks
0	Setdb1KO	Defined peaks		0.04902	Setdb1KO	Defined peaks		0	WT	Defined peaks		2.53696	WT	Defined peaks		12.4581	Setdb1KO	Defined peaks
0	Setdb1KO	Defined peaks		0.471683	Setdb1KO	Defined peaks		12.0001	WT	Defined peaks		1.72606	WT	Defined peaks		4.4905	Setdb1KO	Defined peaks
0	Setdb1KO	Defined peaks		-1.54097	Setdb1KO	Defined peaks		20.0002	WT	Defined peaks		7.24726	WT	Defined peaks		2.88713	Setdb1KO	Defined peaks
0	Setdb1KO	Defined peaks		-0.674521	Setdb1KO	Defined peaks		2.99998	WT	Defined peaks		5.21272	WT	Defined peaks		9.58843	Setdb1KO	Defined peaks
0	Setdb1KO	Defined peaks		2.82627	Setdb1KO	Defined peaks		4.99999	WT	Defined peaks		2.07334	WT	Defined peaks		5.3354	Setdb1KO	Defined peaks
0	Setdb1KO	Defined peaks		3.37225	Setdb1KO	Defined peaks		3.99998	WT	Defined peaks		0.718102	WT	Defined peaks		5.46697	Setdb1KO	Defined peaks
0	Setdb1KO	Defined peaks		-0.161823	Setdb1KO	Defined peaks		1.99998	WT	Defined peaks		7.04033	WT	Defined peaks		3.09804	Setdb1KO	Defined peaks
0.679228	Setdb1KO	Defined peaks		0.80634	Setdb1KO	Defined peaks		24.0002	WT	Defined peaks		9.50407	WT	Defined peaks		13.0208	Setdb1KO	Defined peaks
0	Setdb1KO	Defined peaks		-0.132679	Setdb1KO	Defined peaks		7	WT	Defined peaks		1.31134	WT	Defined peaks		9.74217	Setdb1KO	Defined peaks
0	Setdb1KO	Defined peaks		0	Setdb1KO	Defined peaks		0	WT	Defined peaks		3.39399	WT	Defined peaks		22.3317	Setdb1KO	Defined peaks
0	Setdb1KO	Defined peaks		-0.797291	Setdb1KO	Defined peaks		5.99999	WT	Defined peaks		1.4593	WT	Defined peaks		21.3276	Setdb1KO	Defined peaks
0	Setdb1KO	Defined peaks		-0.143567	Setdb1KO	Defined peaks		0	WT	Defined peaks		1.02276	WT	Defined peaks		9.34255	Setdb1KO	Defined peaks
0	Setdb1KO	Defined peaks		-0.667752	Setdb1KO	Defined peaks		0	WT	Defined peaks		7.63283	WT	Defined peaks		12.4211	Setdb1KO	Defined peaks
0	Setdb1KO	Defined peaks		-0.749963	Setdb1KO	Defined peaks		4.99999	WT	Defined peaks		3.17484	WT	Defined peaks		7.94109	Setdb1KO	Defined peaks
0	Setdb1KO	Defined peaks		-1.08725	Setdb1KO	Defined peaks		10	WT	Defined peaks		8.08106	WT	Defined peaks		14.4045	Setdb1KO	Defined peaks
0	Setdb1KO	Defined peaks		2.92204	Setdb1KO	Defined peaks		24.0002	WT	Defined peaks		4.5804	WT	Defined peaks		0.32563	Setdb1KO	Defined peaks
0	Setdb1KO	Defined peaks		0.92781	Setdb1KO	Defined peaks		111.003	WT	Defined peaks		2.60648	WT	Defined peaks		16.3728	Setdb1KO	Defined peaks
5.21647	Setdb1KO	Defined peaks		0.21607	Setdb1KO	Defined peaks		7	WT	Defined peaks		11.8613	WT	Defined peaks		25.5655	Setdb1KO	Defined peaks
1.24597	Setdb1KO	Defined peaks		-0.485448	Setdb1KO	Defined peaks		8.00001	WT	Defined peaks		3.0757	WT	Defined peaks		5.8857	Setdb1KO	Defined peaks
0	Setdb1KO	Defined peaks		0.422032	Setdb1KO	Defined peaks		0	WT	Defined peaks		4.93749	WT	Defined peaks		9.48655	Setdb1KO	Defined peaks
0	Setdb1KO	Defined peaks		-0.640793	Setdb1KO	Defined peaks		3.99998	WT	Defined peaks		3.06917	WT	Defined peaks		12.7868	Setdb1KO	Defined peaks
0	Setdb1KO	Defined peaks		-1.61553	Setdb1KO	Defined peaks		12.0001	WT	Defined peaks		8.53464	WT	Defined peaks		8.31538	Setdb1KO	Defined peaks
0	Setdb1KO	Defined peaks		0.630283	Setdb1KO	Defined peaks		9.00002	WT	Defined peaks		6.17124	WT	Defined peaks		3.33008	Setdb1KO	Defined peaks
0	Setdb1KO	Defined peaks		0	Setdb1KO	Defined peaks		0	WT	Defined peaks		9.02309	WT	Defined peaks		5.30284	Setdb1KO	Defined peaks
0	Setdb1KO	Defined peaks		0.044687	Setdb1KO	Defined peaks		13.0001	WT	Defined peaks		3.85748	WT	Defined peaks		6.60761	Setdb1KO	Defined peaks
0	Setdb1KO	Defined peaks		-1.02801	Setdb1KO	Defined peaks		5.99999	WT	Defined peaks		1.06652	WT	Defined peaks		5.18369	Setdb1KO	Defined peaks
0	Setdb1KO	Defined peaks		-0.972455	Setdb1KO	Defined peaks		0	WT	Defined peaks		0.613521	WT	Defined peaks		6.5739	Setdb1KO	Defined peaks
0	Setdb1KO	Defined peaks		1.14551	Setdb1KO	Defined peaks		17.0001	WT	Defined peaks		4.44502	WT	Defined peaks		15.1677	Setdb1KO	Defined peaks
0	Setdb1KO	Defined peaks		0.183166	Setdb1KO	Defined peaks		12.0001	WT	Defined peaks		2.47436	WT	Defined peaks		12.1782	Setdb1KO	Defined peaks
0	Setdb1KO	Defined peaks		0.237484	Setdb1KO	Defined peaks		2.99998	WT	Defined peaks		0.6569	WT	Defined peaks		0.367636	Setdb1KO	Defined peaks
0	Setdb1KO	Defined peaks		-0.749468	Setdb1KO	Defined peaks		7	WT	Defined peaks		3.68042	WT	Defined peaks		17.4479	Setdb1KO	Defined peaks
0	Setdb1KO	Defined peaks		-0.323632	Setdb1KO	Defined peaks		0.999984	WT	Defined peaks		4.94494	WT	Defined peaks		9.3737	Setdb1KO	Defined peaks
0	Setdb1KO	Defined peaks		-0.340846	Setdb1KO	Defined peaks		13.0001	WT	Defined peaks		6.41841	WT	Defined peaks		6.06544	Setdb1KO	Defined peaks
0	Setdb1KO	Defined peaks		0.943365	Setdb1KO	Defined peaks		0	WT	Defined peaks		13.1579	WT	Defined peaks		14.4227	Setdb1KO	Defined peaks
0	Setdb1KO	Defined peaks		-0.335493	Setdb1KO	Defined peaks		19.0002	WT	Defined peaks		1.11018	WT	Defined peaks		5.61215	Setdb1KO	Defined peaks
0	Setdb1KO	Defined peaks		-0.949374	Setdb1KO	Defined peaks		14.0001	WT	Defined peaks		3.2156	WT	Defined peaks		8.30595	Setdb1KO	Defined peaks
0	Setdb1KO	Defined peaks		-0.462684	Setdb1KO	Defined peaks		10	WT	Defined peaks		6.83358	WT	Defined peaks		13.6463	Setdb1KO	Defined peaks
0	Setdb1KO	Defined peaks		0.041267	Setdb1KO	Defined peaks		16.0001	WT	Defined peaks		4.76616	WT	Defined peaks		5.1201	Setdb1KO	Defined peaks
0	Setdb1KO	Defined peaks		-0.650408	Setdb1KO	Defined peaks		5.99999	WT	Defined peaks		0.87525	WT	Defined peaks		1.86914	Setdb1KO	Defined peaks
0	Setdb1KO	Defined peaks		1.23401	Setdb1KO	Defined peaks		16.0001	WT	Defined peaks		1.02656	WT	Defined peaks		-0.34526	Setdb1KO	Defined peaks
0	Setdb1KO	Defined peaks		-0.366166	Setdb1KO	Defined peaks		1.99998	WT	Defined peaks		2.94613	WT	Defined peaks		5.92989	Setdb1KO	Defined peaks
0	Setdb1KO	Defined peaks		-0.637603	Setdb1KO	Defined peaks		15.0001	WT	Defined peaks		6.96821	WT	Defined peaks		12.8933	Setdb1KO	Defined peaks
0	Setdb1KO	Defined peaks		-0.11376	Setdb1KO	Defined peaks		0	WT	Defined peaks		3.04216	WT	Defined peaks		7.07046	Setdb1KO	Defined peaks
0	Setdb1KO	Defined peaks		-0.355995	Setdb1KO	Defined peaks		2.99998	WT	Defined peaks		1.10799	WT	Defined peaks		4.08644	Setdb1KO	Defined peaks
0	Setdb1KO	Defined peaks		0.191935	Setdb1KO	Defined peaks		4.99999	WT	Defined peaks		2.22658	WT	Defined peaks		14.7027	Setdb1KO	Defined peaks
0	Setdb1KO	Defined peaks		-0.315661	Setdb1KO	Defined peaks		5.99999	WT	Defined peaks		3.2802	WT	Defined peaks		10.7019	Setdb1KO	Defined peaks
0	Setdb1KO	Defined peaks		4.0093	Setdb1KO	Defined peaks		0	WT	Defined peaks		6.55454	WT	Defined peaks		66.841	Setdb1KO	Defined peaks
0	Setdb1KO	Defined peaks		-0.290111	Setdb1KO	Defined peaks		5.99999	WT	Defined peaks		3.30443	WT	Defined peaks		17.7046	Setdb1KO	Defined peaks
0	Setdb1KO	Defined peaks		-11.1292	Setdb1KO	Defined peaks		0	WT	Defined peaks		16.7008	WT	Defined peaks		14.8878	Setdb1KO	Defined peaks
0	Setdb1KO	Defined peaks		0.049319	Setdb1KO	Defined peaks		1.99998	WT	Defined peaks		2.50118	WT	Defined peaks		2.55528	Setdb1KO	Defined peaks
0	Setdb1KO	Defined peaks		0.538563	Setdb1KO	Defined peaks		0	WT	Defined peaks		2.30611	WT	Defined peaks		23.8086	Setdb1KO	Defined peaks
0	Setdb1KO	Defined peaks		-0.48547	Setdb1KO	Defined peaks		11	WT	Defined peaks		5.56238	WT	Defined peaks		29.0134	Setdb1KO	Defined peaks
0	Setdb1KO	Defined peaks		-0.105324	Setdb1KO	Defined peaks		3.99998	WT	Defined peaks		7.02411	WT	Defined peaks		16.8043	Setdb1KO	Defined peaks
0	Setdb1KO	Defined peaks		-1.2166	Setdb1KO	Defined peaks		0	WT	Defined peaks		3.54849	WT	Defined peaks		12.1224	Setdb1KO	Defined peaks
0	Setdb1KO	Defined peaks		0.767739	Setdb1KO	Defined peaks		4.99999	WT	Defined peaks		-0.169659	WT	Defined peaks		2.67882	Setdb1KO	Defined peaks
0	Setdb1KO	Defined peaks		0.458601	Setdb1KO	Defined peaks		0	WT	Defined peaks		1.11564	WT	Defined peaks		12.8868	Setdb1KO	Defined peaks
0	Setdb1KO	Defined peaks		10.3096	Setdb1KO	Defined peaks		0	WT	Defined peaks		0.3001	WT	Defined peaks		8.34963	Setdb1KO	Defined peaks
0	Setdb1KO	Defined peaks		-1.60659	Setdb1KO	Defined peaks		12.0001	WT	Defined peaks		3.07968	WT	Defined peaks		11.443	Setdb1KO	Defined peaks
0	Setdb1KO	Defined peaks		-1.44483	Setdb1KO	Defined peaks		0	WT	Defined peaks		13.0428	WT	Defined peaks		9.99433	Setdb1KO	Defined peaks
0	Setdb1KO	Defined peaks		-0.327436	Setdb1KO	Defined peaks		4.99999	WT	Defined peaks		7.73892	WT	Defined peaks		16.5644	Setdb1KO	Defined peaks
0	Setdb1KO	Defined peaks		-0.811124	Setdb1KO	Defined peaks		7	WT	Defined peaks		2.33839	WT	Defined peaks		10.5289	Setdb1KO	Defined peaks
0	Setdb1KO	Defined peaks		0	Setdb1KO	Defined peaks		10	WT	Defined peaks		2.67719	WT	Defined peaks		7.27841	Setdb1KO	Defined peaks
0.352464	Setdb1KO	Defined peaks		-0.76742	Setdb1KO	Defined peaks		23.0002	WT	Defined peaks		5.10606	WT	Defined peaks		22.8085	Setdb1KO	Defined peaks
0.327668	Setdb1KO	Defined peaks		-0.152149	Setdb1KO	Defined peaks		34.0004	WT	Defined peaks		1.35092	WT	Defined peaks		3.99761	Setdb1KO	Defined peaks
0	Setdb1KO	Defined peaks		-0.685338	Setdb1KO	Defined peaks		3.99998	WT	Defined peaks		0.826249	WT	Defined peaks		21.4364	Setdb1KO	Defined peaks
0	Setdb1KO	Defined peaks		-2.09927	Setdb1KO	Defined peaks		2.99998	WT	Defined peaks		2.02069	WT	Defined peaks		4.29915	Setdb1KO	Defined peaks
0	Setdb1KO	Defined peaks		-0.521681	Setdb1KO	Defined peaks		2.99998	WT	Defined peaks		0.446133	WT	Defined peaks		2.82876	Setdb1KO	Defined peaks
0	Setdb1KO	Defined peaks		-0.995411	Setdb1KO	Defined peaks		7	WT	Defined peaks		7.30529	WT	Defined peaks		12.251	Setdb1KO	Defined peaks
0	Setdb1KO	Defined peaks		-1.1416	Setdb1KO	Defined peaks		4.99999	WT	Defined peaks		1.32044	WT	Defined peaks		13.2004	Setdb1KO	Defined peaks
0	Setdb1KO	Defined peaks		-1.66016	Setdb1KO	Defined peaks		4.99999	WT	Defined peaks		2.49128	WT	Defined peaks		4.63056	Setdb1KO	Defined peaks
0	Setdb1KO	Defined peaks		-0.685338	Setdb1KO	Defined peaks		4.99999	WT	Defined peaks		1.56263	WT	Defined peaks		2.8661	Setdb1KO	Defined peaks
1.03501	Setdb1KO	Defined peaks		0.176881	Setdb1KO	Defined peaks		18.0001	WT	Defined peaks		2.52731	WT	Defined peaks		24.0315	Setdb1KO	Defined peaks
0	Setdb1KO	Defined peaks		-2.12196	Setdb1KO	Defined peaks		0	WT	Defined peaks		1.84509	WT	Defined peaks		8.80738	Setdb1KO	Defined peaks
0	Setdb1KO	Defined peaks		-0.92316	Setdb1KO	Defined peaks		0.999984	WT	Defined peaks		0.899711	WT	Defined peaks		1.55005	Setdb1KO	Defined peaks
0.336113	Setdb1KO	Defined peaks		0.543976	Setdb1KO	Defined peaks		1.99998	WT	Defined peaks		3.16258	WT	Defined peaks		15.0649	Setdb1KO	Defined peaks
0	Setdb1KO	Defined peaks		-1.60236	Setdb1KO	Defined peaks		3.99998	WT	Defined peaks		2.59697	WT	Defined peaks		19.3525	Setdb1KO	Defined peaks
0	Setdb1KO	Defined peaks		0	Setdb1KO	Defined peaks		4.99999	WT	Defined peaks		3.96012	WT	Defined peaks		21.6263	Setdb1KO	Defined peaks
0	Setdb1KO	Defined peaks		-1.54097	Setdb1KO	Defined peaks		5.99999	WT	Defined peaks		7.47766	WT	Defined peaks		24.7533	Setdb1KO	Defined peaks
0	Setdb1KO	Defined peaks		-1.18301	Setdb1KO	Defined peaks		0.999984	WT	Defined peaks		2.96946	WT	Defined peaks		3.59693	Setdb1KO	Defined peaks
0	Setdb1KO	Defined peaks		0.771844	Setdb1KO	Defined peaks		8.00001	WT	Defined peaks		2.58421	WT	Defined peaks		13.4164	Setdb1KO	Defined peaks
0	Setdb1KO	Defined peaks		-0.86752	Setdb1KO	Defined peaks		9.00002	WT	Defined peaks		4.12852	WT	Defined peaks		5.80496	Setdb1KO	Defined peaks
0	Setdb1KO	Defined peaks		-0.362029	Setdb1KO	Defined peaks		9.00002	WT	Defined peaks		6.62739	WT	Defined peaks		19.305	Setdb1KO	Defined peaks
0	Setdb1KO	Defined peaks		-0.132679	Setdb1KO	Defined peaks		4.99999	WT	Defined peaks		8.42881	WT	Defined peaks		6.77615	Setdb1KO	Defined peaks
0	Setdb1KO	Defined peaks		0.225523	Setdb1KO	Defined peaks		4.99999	WT	Defined peaks		8.12146	WT	Defined peaks		11.431	Setdb1KO	Defined peaks
0	Setdb1KO	Defined peaks		-1.41588	Setdb1KO	Defined peaks		0	WT	Defined peaks		10.5361	WT	Defined peaks		5.9228	Setdb1KO	Defined peaks
0.345005	Setdb1KO	Defined peaks		-1.09226	Setdb1KO	Defined peaks		0	WT	Defined peaks		1.54824	WT	Defined peaks		4.13862	Setdb1KO	Defined peaks
0.72451	Setdb1KO	Defined peaks		-0.149708	Setdb1KO	Defined peaks		3.99998	WT	Defined peaks		0.893656	WT	Defined peaks		5.58766	Setdb1KO	Defined peaks
0	Setdb1KO	Defined peaks		0.337188	Setdb1KO	Defined peaks		0	WT	Defined peaks		3.68891	WT	Defined peaks		3.25364	Setdb1KO	Defined peaks
0	Setdb1KO	Defined peaks		-1.1715	Setdb1KO	Defined peaks		2.99998	WT	Defined peaks		4.8713	WT	Defined peaks		10.6538	Setdb1KO	Defined peaks
0	Setdb1KO	Defined peaks		-1.30894	Setdb1KO	Defined peaks		13.0001	WT	Defined peaks		10.3693	WT	Defined peaks		3.57048	Setdb1KO	Defined peaks
0	Setdb1KO	Defined peaks		-0.628227	Setdb1KO	Defined peaks		4.99999	WT	Defined peaks		4.49687	WT	Defined peaks		3.13006	Setdb1KO	Defined peaks
0	Setdb1KO	Defined peaks		0.233715	Setdb1KO	Defined peaks		2.99998	WT	Defined peaks		2.66801	WT	Defined peaks		20.9908	Setdb1KO	Defined peaks
0	Setdb1KO	Defined peaks		0.346959	Setdb1KO	Defined peaks		13.0001	WT	Defined peaks		2.89053	WT	Defined peaks		12.1307	Setdb1KO	Defined peaks
0	Setdb1KO	Defined peaks		0.212257	Setdb1KO	Defined peaks		9.00002	WT	Defined peaks		1.57817	WT	Defined peaks		11.4041	Setdb1KO	Defined peaks
0.679228	Setdb1KO	Defined peaks		0.040645	Setdb1KO	Defined peaks		24.0002	WT	Defined peaks		5.06141	WT	Defined peaks		10.7092	Setdb1KO	Defined peaks
0	Setdb1KO	Defined peaks		-1.5292	Setdb1KO	Defined peaks		0.999984	WT	Defined peaks		4.90043	WT	Defined peaks		4.0913	Setdb1KO	Defined peaks
4.29929	Setdb1KO	Defined peaks		0.656068	Setdb1KO	Defined peaks		0	WT	Defined peaks		8.0458	WT	Defined peaks		5.62422	Setdb1KO	Defined peaks
0	Setdb1KO	Defined peaks		-0.878299	Setdb1KO	Defined peaks		4.99999	WT	Defined peaks		4.43204	WT	Defined peaks		17.907	Setdb1KO	Defined peaks
0	Setdb1KO	Defined peaks		-0.153821	Setdb1KO	Defined peaks		21.0002	WT	Defined peaks		7.27118	WT	Defined peaks		17.2628	Setdb1KO	Defined peaks
0	Setdb1KO	Defined peaks		-2.50407	Setdb1KO	Defined peaks		1.99998	WT	Defined peaks		1.85258	WT	Defined peaks		2.61916	Setdb1KO	Defined peaks
0.701139	Setdb1KO	Defined peaks		-0.318802	Setdb1KO	Defined peaks		18.0001	WT	Defined peaks		2.04077	WT	Defined peaks		11.4256	Setdb1KO	Defined peaks
0	Setdb1KO	Defined peaks		-0.337259	Setdb1KO	Defined peaks		0	WT	Defined peaks		1.84076	WT	Defined peaks		6.65452	Setdb1KO	Defined peaks
0.343189	Setdb1KO	Defined peaks		-0.354028	Setdb1KO	Defined peaks		1.99998	WT	Defined peaks		0.698266	WT	Defined peaks		22.1471	Setdb1KO	Defined peaks
0	Setdb1KO	Defined peaks		-0.833714	Setdb1KO	Defined peaks		4.99999	WT	Defined peaks		2.82386	WT	Defined peaks		15.0079	Setdb1KO	Defined peaks
0	Setdb1KO	Defined peaks		0.398715	Setdb1KO	Defined peaks		17.0001	WT	Defined peaks		0.271441	WT	Defined peaks		6.64718	Setdb1KO	Defined peaks
1.79466	Setdb1KO	Defined peaks		-1.41393	Setdb1KO	Defined peaks		14.0001	WT	Defined peaks		1.45717	WT	Defined peaks		20.5902	Setdb1KO	Defined peaks
0	Setdb1KO	Defined peaks		0.202718	Setdb1KO	Defined peaks		9.00002	WT	Defined peaks		4.15131	WT	Defined peaks		4.2842	Setdb1KO	Defined peaks
0	Setdb1KO	Defined peaks		0.501163	Setdb1KO	Defined peaks		0	WT	Defined peaks		7.63885	WT	Defined peaks		16.7102	Setdb1KO	Defined peaks
0	Setdb1KO	Defined peaks		0.346959	Setdb1KO	Defined peaks		7	WT	Defined peaks		2.53931	WT	Defined peaks		18.1138	Setdb1KO	Defined peaks
0.318078	Setdb1KO	Defined peaks		0.553994	Setdb1KO	Defined peaks		1.99998	WT	Defined peaks		1.41149	WT	Defined peaks		4.74465	Setdb1KO	Defined peaks
0	Setdb1KO	Defined peaks		0.080079	Setdb1KO	Defined peaks		0	WT	Defined peaks		0.723296	WT	Defined peaks		3.06269	Setdb1KO	Defined peaks
0	Setdb1KO	Defined peaks		-1.08609	Setdb1KO	Defined peaks		0	WT	Defined peaks		1.35688	WT	Defined peaks		7.88462	Setdb1KO	Defined peaks
0	Setdb1KO	Defined peaks		0.037973	Setdb1KO	Defined peaks		0	WT	Defined peaks		0.30957	WT	Defined peaks		0.709317	Setdb1KO	Defined peaks
0	Setdb1KO	Defined peaks		-0.342669	Setdb1KO	Defined peaks		3.99998	WT	Defined peaks		2.77954	WT	Defined peaks		3.08724	Setdb1KO	Defined peaks
0	Setdb1KO	Defined peaks		1.42906	Setdb1KO	Defined peaks		8.00001	WT	Defined peaks		3.01798	WT	Defined peaks		14.9749	Setdb1KO	Defined peaks
0	Setdb1KO	Defined peaks		0.352036	Setdb1KO	Defined peaks		9.00002	WT	Defined peaks		5.80417	WT	Defined peaks		24.4844	Setdb1KO	Defined peaks
0	Setdb1KO	Defined peaks		0.174317	Setdb1KO	Defined peaks		1.99998	WT	Defined peaks		5.19842	WT	Defined peaks		9.16596	Setdb1KO	Defined peaks
0	Setdb1KO	Defined peaks		-0.967757	Setdb1KO	Defined peaks		7	WT	Defined peaks		5.39517	WT	Defined peaks		8.63581	Setdb1KO	Defined peaks
0	Setdb1KO	Defined peaks		-0.477073	Setdb1KO	Defined peaks		3.99998	WT	Defined peaks		4.01792	WT	Defined peaks		3.34556	Setdb1KO	Defined peaks
0	Setdb1KO	Defined peaks		0.743994	Setdb1KO	Defined peaks		11	WT	Defined peaks		2.46931	WT	Defined peaks		10.1326	Setdb1KO	Defined peaks
0.370488	Setdb1KO	Defined peaks		0.171013	Setdb1KO	Defined peaks		3.99998	WT	Defined peaks		3.15582	WT	Defined peaks		6.1882	Setdb1KO	Defined peaks
0.360254	Setdb1KO	Defined peaks		0.86461	Setdb1KO	Defined peaks		5.99999	WT	Defined peaks		0.460814	WT	Defined peaks		1.54959	Setdb1KO	Defined peaks
0	Setdb1KO	Defined peaks		-0.335493	Setdb1KO	Defined peaks		2.99998	WT	Defined peaks		6.50883	WT	Defined peaks		8.70972	Setdb1KO	Defined peaks
0	Setdb1KO	Defined peaks		0	Setdb1KO	Defined peaks		0	WT	Defined peaks		4.47966	WT	Defined peaks		5.76889	Setdb1KO	Defined peaks
0	Setdb1KO	Defined peaks		-0.516303	Setdb1KO	Defined peaks		3.99998	WT	Defined peaks		1.28129	WT	Defined peaks		6.98054	Setdb1KO	Defined peaks
0	Setdb1KO	Defined peaks		0.039844	Setdb1KO	Defined peaks		2.99998	WT	Defined peaks		0.442655	WT	Defined peaks		16.4603	Setdb1KO	Defined peaks
0	Setdb1KO	Defined peaks		-1.53895	Setdb1KO	Defined peaks		0.999984	WT	Defined peaks		1.26403	WT	Defined peaks		8.61331	Setdb1KO	Defined peaks
0	Setdb1KO	Defined peaks		0.039074	Setdb1KO	Defined peaks		14.0001	WT	Defined peaks		4.4317	WT	Defined peaks		5.77766	Setdb1KO	Defined peaks
0	Setdb1KO	Defined peaks		-1.92621	Setdb1KO	Defined peaks		3.99998	WT	Defined peaks		0.080798	WT	Defined peaks		-0.795234	Setdb1KO	Defined peaks
0	Setdb1KO	Defined peaks		0.225523	Setdb1KO	Defined peaks		7	WT	Defined peaks		5.35572	WT	Defined peaks		8.72236	Setdb1KO	Defined peaks
6.79228	Setdb1KO	Defined peaks		-0.500814	Setdb1KO	Defined peaks		4.99999	WT	Defined peaks		4.24256	WT	Defined peaks		2.67981	Setdb1KO	Defined peaks
3.58274	Setdb1KO	Defined peaks		-0.487163	Setdb1KO	Defined peaks		10	WT	Defined peaks		5.26253	WT	Defined peaks		8.58309	Setdb1KO	Defined peaks
0.598219	Setdb1KO	Defined peaks		-0.130212	Setdb1KO	Defined peaks		0	WT	Defined peaks		0.529213	WT	Defined peaks		5.91405	Setdb1KO	Defined peaks
0	Setdb1KO	Defined peaks		0.265321	Setdb1KO	Defined peaks		0	WT	Defined peaks		2.44809	WT	Defined peaks		3.99355	Setdb1KO	Defined peaks
0	Setdb1KO	Defined peaks		0	Setdb1KO	Defined peaks		0	WT	Defined peaks		3.39697	WT	Defined peaks		17.0029	Setdb1KO	Defined peaks
0	Setdb1KO	Defined peaks		0	Setdb1KO	Defined peaks		0	WT	Defined peaks		0.607152	WT	Defined peaks		16.7206	Setdb1KO	Defined peaks
1.2303	Setdb1KO	Defined peaks		-2.30259	Setdb1KO	Defined peaks		0	WT	Defined peaks		1.77597	WT	Defined peaks		22.2838	Setdb1KO	Defined peaks
0.402506	Setdb1KO	Defined peaks		-3.93254	Setdb1KO	Defined peaks		8.00001	WT	Defined peaks		6.18607	WT	Defined peaks		28.8899	Setdb1KO	Defined peaks
0	Setdb1KO	Defined peaks		-0.403013	Setdb1KO	Defined peaks		5.99999	WT	Defined peaks		12.1043	WT	Defined peaks		21.4904	Setdb1KO	Defined peaks
0	Setdb1KO	Defined peaks		0	Setdb1KO	Defined peaks		0	WT	Defined peaks		12.1029	WT	Defined peaks		19.4366	Setdb1KO	Defined peaks
0	Setdb1KO	Defined peaks		0	Setdb1KO	Defined peaks		4.99999	WT	Defined peaks		3.81124	WT	Defined peaks		6.34313	Setdb1KO	Defined peaks
0	Setdb1KO	Defined peaks		0.2454	Setdb1KO	Defined peaks		1.99998	WT	Defined peaks		5.95484	WT	Defined peaks		8.59257	Setdb1KO	Defined peaks
0	Setdb1KO	Defined peaks		0.186962	Setdb1KO	Defined peaks		19.0002	WT	Defined peaks		6.14327	WT	Defined peaks		15.5332	Setdb1KO	Defined peaks
0	Setdb1KO	Defined peaks		-0.282786	Setdb1KO	Defined peaks		16.0001	WT	Defined peaks		5.66163	WT	Defined peaks		6.04029	Setdb1KO	Defined peaks
0	Setdb1KO	Defined peaks		0.407726	Setdb1KO	Defined peaks		34.0004	WT	Defined peaks		15.596	WT	Defined peaks		13.3207	Setdb1KO	Defined peaks
0	Setdb1KO	Defined peaks		2.61868	Setdb1KO	Defined peaks		8.00001	WT	Defined peaks		1.32596	WT	Defined peaks		2.34907	Setdb1KO	Defined peaks
0	Setdb1KO	Defined peaks		-0.700322	Setdb1KO	Defined peaks		7	WT	Defined peaks		3.26244	WT	Defined peaks		13.4836	Setdb1KO	Defined peaks
0	Setdb1KO	Defined peaks		-0.1131	Setdb1KO	Defined peaks		1.99998	WT	Defined peaks		0.486686	WT	Defined peaks		2.34036	Setdb1KO	Defined peaks
0	Setdb1KO	Defined peaks		-0.141391	Setdb1KO	Defined peaks		4.99999	WT	Defined peaks		4.49111	WT	Defined peaks		9.7914	Setdb1KO	Defined peaks
0.368395	Setdb1KO	Defined peaks		-0.133312	Setdb1KO	Defined peaks		4.99999	WT	Defined peaks		5.51204	WT	Defined peaks		3.66548	Setdb1KO	Defined peaks
0	Setdb1KO	Defined peaks		-0.138591	Setdb1KO	Defined peaks		16.0001	WT	Defined peaks		3.49806	WT	Defined peaks		7.07805	Setdb1KO	Defined peaks
0	Setdb1KO	Defined peaks		0.261476	Setdb1KO	Defined peaks		18.0001	WT	Defined peaks		12.7962	WT	Defined peaks		8.66653	Setdb1KO	Defined peaks
0	Setdb1KO	Defined peaks		-0.672234	Setdb1KO	Defined peaks		13.0001	WT	Defined peaks		13.6803	WT	Defined peaks		19.7946	Setdb1KO	Defined peaks
0.329323	Setdb1KO	Defined peaks		0.456756	Setdb1KO	Defined peaks		3.99998	WT	Defined peaks		4.26761	WT	Defined peaks		5.34996	Setdb1KO	Defined peaks
1.03501	Setdb1KO	Defined peaks		0.867397	Setdb1KO	Defined peaks		7	WT	Defined peaks		10.8939	WT	Defined peaks		28.2297	Setdb1KO	Defined peaks
0	Setdb1KO	Defined peaks		0.569743	Setdb1KO	Defined peaks		0.999984	WT	Defined peaks		1.77443	WT	Defined peaks		2.20561	Setdb1KO	Defined peaks
0	Setdb1KO	Defined peaks		-0.24949	Setdb1KO	Defined peaks		3.99998	WT	Defined peaks		2.47315	WT	Defined peaks		4.00912	Setdb1KO	Defined peaks
0	Setdb1KO	Defined peaks		-0.31106	Setdb1KO	Defined peaks		7	WT	Defined peaks		5.32272	WT	Defined peaks		10.501	Setdb1KO	Defined peaks
0	Setdb1KO	Defined peaks		0.743994	Setdb1KO	Defined peaks		9.00002	WT	Defined peaks		3.45402	WT	Defined peaks		9.95641	Setdb1KO	Defined peaks
0	Setdb1KO	Defined peaks		-0.622129	Setdb1KO	Defined peaks		4.99999	WT	Defined peaks		4.16199	WT	Defined peaks		11.6169	Setdb1KO	Defined peaks
0	Setdb1KO	Defined peaks		1.00793	Setdb1KO	Defined peaks		7	WT	Defined peaks		5.19535	WT	Defined peaks		4.06926	Setdb1KO	Defined peaks
0	Setdb1KO	Defined peaks		1.17155	Setdb1KO	Defined peaks		5.99999	WT	Defined peaks		4.7437	WT	Defined peaks		19.9576	Setdb1KO	Defined peaks
0	Setdb1KO	Defined peaks		3.00698	Setdb1KO	Defined peaks		0	WT	Defined peaks		24.701	WT	Defined peaks		132.931	Setdb1KO	Defined peaks
0	Setdb1KO	Defined peaks		-1.16468	Setdb1KO	Defined peaks		0	WT	Defined peaks		17.6092	WT	Defined peaks		19.4269	Setdb1KO	Defined peaks
0	Setdb1KO	Defined peaks		-0.2957	Setdb1KO	Defined peaks		0	WT	Defined peaks		1.0575	WT	Defined peaks		1.6542	Setdb1KO	Defined peaks
0	Setdb1KO	Defined peaks		-0.613197	Setdb1KO	Defined peaks		0.999984	WT	Defined peaks		4.20059	WT	Defined peaks		4.04446	Setdb1KO	Defined peaks
0	Setdb1KO	Defined peaks		-0.330304	Setdb1KO	Defined peaks		7	WT	Defined peaks		9.08078	WT	Defined peaks		8.18564	Setdb1KO	Defined peaks
0	Setdb1KO	Defined peaks		0.206193	Setdb1KO	Defined peaks		0.999984	WT	Defined peaks		6.49441	WT	Defined peaks		2.86725	Setdb1KO	Defined peaks
0	Setdb1KO	Defined peaks		-0.630644	Setdb1KO	Defined peaks		15.0001	WT	Defined peaks		12.0663	WT	Defined peaks		-0.61552	Setdb1KO	Defined peaks
0.31349	Setdb1KO	Defined peaks		-0.633942	Setdb1KO	Defined peaks		3.99998	WT	Defined peaks		0.21273	WT	Defined peaks		3.65388	Setdb1KO	Defined peaks
0	Setdb1KO	Defined peaks		0.238631	Setdb1KO	Defined peaks		2.99998	WT	Defined peaks		4.04127	WT	Defined peaks		5.11614	Setdb1KO	Defined peaks
0.603758	Setdb1KO	Defined peaks		0	Setdb1KO	Defined peaks		3.99998	WT	Defined peaks		2.4769	WT	Defined peaks		8.94954	Setdb1KO	Defined peaks
0	Setdb1KO	Defined peaks		-0.69405	Setdb1KO	Defined peaks		3.99998	WT	Defined peaks		7.0889	WT	Defined peaks		55.9997	Setdb1KO	Defined peaks
0.330994	Setdb1KO	Defined peaks		-0.108194	Setdb1KO	Defined peaks		5.99999	WT	Defined peaks		0.885394	WT	Defined peaks		3.28447	Setdb1KO	Defined peaks
0	Setdb1KO	Defined peaks		-0.59268	Setdb1KO	Defined peaks		5.99999	WT	Defined peaks		6.39216	WT	Defined peaks		17.005	Setdb1KO	Defined peaks
0	Setdb1KO	Defined peaks		-0.505903	Setdb1KO	Defined peaks		7	WT	Defined peaks		3.28037	WT	Defined peaks		4.60511	Setdb1KO	Defined peaks
0	Setdb1KO	Defined peaks		-0.350159	Setdb1KO	Defined peaks		0	WT	Defined peaks		0.867273	WT	Defined peaks		4.43225	Setdb1KO	Defined peaks
0.35438	Setdb1KO	Defined peaks		-1.51957	Setdb1KO	Defined peaks		3.99998	WT	Defined peaks		2.38158	WT	Defined peaks		7.82405	Setdb1KO	Defined peaks
0	Setdb1KO	Defined peaks		0.718084	Setdb1KO	Defined peaks		2.99998	WT	Defined peaks		4.6058	WT	Defined peaks		4.58127	Setdb1KO	Defined peaks
0	Setdb1KO	Defined peaks		-0.45645	Setdb1KO	Defined peaks		42.0006	WT	Defined peaks		11.7123	WT	Defined peaks		5.86458	Setdb1KO	Defined peaks
0	Setdb1KO	Defined peaks		-0.291616	Setdb1KO	Defined peaks		62.0011	WT	Defined peaks		8.33359	WT	Defined peaks		6.6225	Setdb1KO	Defined peaks
0	Setdb1KO	Defined peaks		0.656068	Setdb1KO	Defined peaks		5.99999	WT	Defined peaks		14.3549	WT	Defined peaks		16.4967	Setdb1KO	Defined peaks
0	Setdb1KO	Defined peaks		0.055782	Setdb1KO	Defined peaks		17.0001	WT	Defined peaks		4.78623	WT	Defined peaks		6.63577	Setdb1KO	Defined peaks
0	Setdb1KO	Defined peaks		-0.335493	Setdb1KO	Defined peaks		2.99998	WT	Defined peaks		8.18598	WT	Defined peaks		17.4944	Setdb1KO	Defined peaks
0	Setdb1KO	Defined peaks		1.09345	Setdb1KO	Defined peaks		5.99999	WT	Defined peaks		0.910951	WT	Defined peaks		7.29175	Setdb1KO	Defined peaks
0	Setdb1KO	Defined peaks		-0.53837	Setdb1KO	Defined peaks		0	WT	Defined peaks		0.16159	WT	Defined peaks		8.19668	Setdb1KO	Defined peaks
0	Setdb1KO	Defined peaks		1.03471	Setdb1KO	Defined peaks		0.999984	WT	Defined peaks		0.32492	WT	Defined peaks		0.10457	Setdb1KO	Defined peaks
1.63015	Setdb1KO	Defined peaks		0.09924	Setdb1KO	Defined peaks		16.0001	WT	Defined peaks		4.5591	WT	Defined peaks		9.99612	Setdb1KO	Defined peaks
0	Setdb1KO	Defined peaks		5.26627	Setdb1KO	Defined peaks		26.0003	WT	Defined peaks		9.41592	WT	Defined peaks		4.53044	Setdb1KO	Defined peaks
0	Setdb1KO	Defined peaks		-1.54891	Setdb1KO	Defined peaks		3.99998	WT	Defined peaks		1.19466	WT	Defined peaks		5.98859	Setdb1KO	Defined peaks
1.05171	Setdb1KO	Defined peaks		-0.146573	Setdb1KO	Defined peaks		3.99998	WT	Defined peaks		2.14761	WT	Defined peaks		9.10528	Setdb1KO	Defined peaks
0	Setdb1KO	Defined peaks		-1.01175	Setdb1KO	Defined peaks		13.0001	WT	Defined peaks		11.2596	WT	Defined peaks		15.0325	Setdb1KO	Defined peaks
0.330994	Setdb1KO	Defined peaks		-0.24071	Setdb1KO	Defined peaks		9.00002	WT	Defined peaks		1.16464	WT	Defined peaks		2.06987	Setdb1KO	Defined peaks
0	Setdb1KO	Defined peaks		0.450877	Setdb1KO	Defined peaks		5.99999	WT	Defined peaks		2.30446	WT	Defined peaks		5.59763	Setdb1KO	Defined peaks
0	Setdb1KO	Defined peaks		5.15482	Setdb1KO	Defined peaks		0	WT	Defined peaks		18.8635	WT	Defined peaks		10.7918	Setdb1KO	Defined peaks
0	Setdb1KO	Defined peaks		0.255913	Setdb1KO	Defined peaks		4.99999	WT	Defined peaks		5.27046	WT	Defined peaks		10.7268	Setdb1KO	Defined peaks
0	Setdb1KO	Defined peaks		-1.21447	Setdb1KO	Defined peaks		5.99999	WT	Defined peaks		2.61515	WT	Defined peaks		10.456	Setdb1KO	Defined peaks
0	Setdb1KO	Defined peaks		-1.91394	Setdb1KO	Defined peaks		0	WT	Defined peaks		3.80273	WT	Defined peaks		5.69304	Setdb1KO	Defined peaks
0	Setdb1KO	Defined peaks		1.16354	Setdb1KO	Defined peaks		1.99998	WT	Defined peaks		0.589729	WT	Defined peaks		4.14597	Setdb1KO	Defined peaks
0	Setdb1KO	Defined peaks		0.16017	Setdb1KO	Defined peaks		0	WT	Defined peaks		2.57313	WT	Defined peaks		3.06269	Setdb1KO	Defined peaks
0	Setdb1KO	Defined peaks		-0.139977	Setdb1KO	Defined peaks		5.99999	WT	Defined peaks		6.08989	WT	Defined peaks		15.1605	Setdb1KO	Defined peaks
0	Setdb1KO	Defined peaks		0.90175	Setdb1KO	Defined peaks		0	WT	Defined peaks		14.4588	WT	Defined peaks		28.7344	Setdb1KO	Defined peaks
0	Setdb1KO	Defined peaks		0.379829	Setdb1KO	Defined peaks		11	WT	Defined peaks		6.30662	WT	Defined peaks		10.7812	Setdb1KO	Defined peaks
0	Setdb1KO	Defined peaks		-0.653869	Setdb1KO	Defined peaks		0	WT	Defined peaks		6.88043	WT	Defined peaks		18.6629	Setdb1KO	Defined peaks
0	Setdb1KO	Defined peaks		0.223091	Setdb1KO	Defined peaks		1.99998	WT	Defined peaks		7.62722	WT	Defined peaks		14.0967	Setdb1KO	Defined peaks
1.90847	Setdb1KO	Defined peaks		0.045956	Setdb1KO	Defined peaks		8.00001	WT	Defined peaks		2.17085	WT	Defined peaks		5.03776	Setdb1KO	Defined peaks
0.655336	Setdb1KO	Defined peaks		-1.38432	Setdb1KO	Defined peaks		4.99999	WT	Defined peaks		5.63389	WT	Defined peaks		20.1215	Setdb1KO	Defined peaks
0.35438	Setdb1KO	Defined peaks		-0.878299	Setdb1KO	Defined peaks		1.99998	WT	Defined peaks		1.21691	WT	Defined peaks		6.21277	Setdb1KO	Defined peaks
0	Setdb1KO	Defined peaks		0.185045	Setdb1KO	Defined peaks		1.99998	WT	Defined peaks		1.21007	WT	Defined peaks		5.14636	Setdb1KO	Defined peaks
0	Setdb1KO	Defined peaks		0.515482	Setdb1KO	Defined peaks		12.0001	WT	Defined peaks		1.23755	WT	Defined peaks		14.7642	Setdb1KO	Defined peaks
0	Setdb1KO	Defined peaks		-0.15298	Setdb1KO	Defined peaks		1.99998	WT	Defined peaks		5.08179	WT	Defined peaks		13.149	Setdb1KO	Defined peaks
1.33073	Setdb1KO	Defined peaks		-0.213706	Setdb1KO	Defined peaks		4.99999	WT	Defined peaks		8.77196	WT	Defined peaks		8.6076	Setdb1KO	Defined peaks
1.84545	Setdb1KO	Defined peaks		1.18307	Setdb1KO	Defined peaks		0	WT	Defined peaks		7.8532	WT	Defined peaks		10.82	Setdb1KO	Defined peaks
2.9639	Setdb1KO	Defined peaks		0.214428	Setdb1KO	Defined peaks		3.99998	WT	Defined peaks		-0.05494	WT	Defined peaks		-0.034765	Setdb1KO	Defined peaks
5.99189	Setdb1KO	Defined peaks		-0.725818	Setdb1KO	Defined peaks		14.0001	WT	Defined peaks		5.24213	WT	Defined peaks		15.1434	Setdb1KO	Defined peaks
1.92917	Setdb1KO	Defined peaks		-1.26788	Setdb1KO	Defined peaks		3.99998	WT	Defined peaks		4.26761	WT	Defined peaks		3.13044	Setdb1KO	Defined peaks
0	Setdb1KO	Defined peaks		-2.74419	Setdb1KO	Defined peaks		12.0001	WT	Defined peaks		6.81244	WT	Defined peaks		8.19163	Setdb1KO	Defined peaks
1.26205	Setdb1KO	Defined peaks		0.042347	Setdb1KO	Defined peaks		4.99999	WT	Defined peaks		1.5959	WT	Defined peaks		11.1578	Setdb1KO	Defined peaks
0	Setdb1KO	Defined peaks		-1.41074	Setdb1KO	Defined peaks		5.99999	WT	Defined peaks		3.68997	WT	Defined peaks		9.48631	Setdb1KO	Defined peaks
0	Setdb1KO	Defined peaks		2.60605	Setdb1KO	Defined peaks		44.0007	WT	Defined peaks		14.8836	WT	Defined peaks		17.9539	Setdb1KO	Defined peaks
0.795194	Setdb1KO	Defined peaks		-0.894126	Setdb1KO	Defined peaks		3.99998	WT	Defined peaks		1.94697	WT	Defined peaks		11.928	Setdb1KO	Defined peaks
0	Setdb1KO	Defined peaks		1.05311	Setdb1KO	Defined peaks		0	WT	Defined peaks		0.57243	WT	Defined peaks		2.76317	Setdb1KO	Defined peaks
0	Setdb1KO	Defined peaks		2.03496	Setdb1KO	Defined peaks		2.99998	WT	Defined peaks		2.62255	WT	Defined peaks		4.57141	Setdb1KO	Defined peaks
0	Setdb1KO	Defined peaks		-0.340846	Setdb1KO	Defined peaks		3.99998	WT	Defined peaks		6.6729	WT	Defined peaks		10.0923	Setdb1KO	Defined peaks
0	Setdb1KO	Defined peaks		0	Setdb1KO	Defined peaks		1.99998	WT	Defined peaks		2.52699	WT	Defined peaks		2.4206	Setdb1KO	Defined peaks
0	Setdb1KO	Defined peaks		1.56886	Setdb1KO	Defined peaks		0	WT	Defined peaks		1.77078	WT	Defined peaks		3.28447	Setdb1KO	Defined peaks
0	Setdb1KO	Defined peaks		-0.137908	Setdb1KO	Defined peaks		13.0001	WT	Defined peaks		7.57789	WT	Defined peaks		10.8704	Setdb1KO	Defined peaks
0	Setdb1KO	Defined peaks		0.049319	Setdb1KO	Defined peaks		0	WT	Defined peaks		11.9068	WT	Defined peaks		14.6724	Setdb1KO	Defined peaks
0	Setdb1KO	Defined peaks		0.680352	Setdb1KO	Defined peaks		20.0002	WT	Defined peaks		3.27778	WT	Defined peaks		3.77599	Setdb1KO	Defined peaks
0	Setdb1KO	Defined peaks		-0.362029	Setdb1KO	Defined peaks		11	WT	Defined peaks		11.0085	WT	Defined peaks		8.54504	Setdb1KO	Defined peaks
0	Setdb1KO	Defined peaks		0	Setdb1KO	Defined peaks		0	WT	Defined peaks		36.9466	WT	Defined peaks		36.778	Setdb1KO	Defined peaks
0	Setdb1KO	Defined peaks		-0.457708	Setdb1KO	Defined peaks		0	WT	Defined peaks		8.23806	WT	Defined peaks		14.9271	Setdb1KO	Defined peaks
0	Setdb1KO	Defined peaks		-0.753403	Setdb1KO	Defined peaks		0.999984	WT	Defined peaks		5.25195	WT	Defined peaks		7.47415	Setdb1KO	Defined peaks
0	Setdb1KO	Defined peaks		0.578807	Setdb1KO	Defined peaks		42.0006	WT	Defined peaks		5.61893	WT	Defined peaks		8.07067	Setdb1KO	Defined peaks
0	Setdb1KO	Defined peaks		-0.474705	Setdb1KO	Defined peaks		3.99998	WT	Defined peaks		1.63765	WT	Defined peaks		11.4381	Setdb1KO	Defined peaks
0	Setdb1KO	Defined peaks		-0.355995	Setdb1KO	Defined peaks		0.999984	WT	Defined peaks		0.249608	WT	Defined peaks		-0.958724	Setdb1KO	Defined peaks
0	Setdb1KO	Defined peaks		0.176018	Setdb1KO	Defined peaks		8.00001	WT	Defined peaks		6.00284	WT	Defined peaks		10.1941	Setdb1KO	Defined peaks
0	Setdb1KO	Defined peaks		-1.66743	Setdb1KO	Defined peaks		0.999984	WT	Defined peaks		-0.221533	WT	Defined peaks		8.61803	Setdb1KO	Defined peaks
0	Setdb1KO	Defined peaks		-1.9854	Setdb1KO	Defined peaks		0	WT	Defined peaks		17.933	WT	Defined peaks		23.9736	Setdb1KO	Defined peaks
0	Setdb1KO	Defined peaks		-0.249959	Setdb1KO	Defined peaks		10	WT	Defined peaks		10.9123	WT	Defined peaks		15.5917	Setdb1KO	Defined peaks
0	Setdb1KO	Defined peaks		-0.956407	Setdb1KO	Defined peaks		14.0001	WT	Defined peaks		4.6058	WT	Defined peaks		4.58127	Setdb1KO	Defined peaks
0	Setdb1KO	Defined peaks		0.902093	Setdb1KO	Defined peaks		10	WT	Defined peaks		2.4701	WT	Defined peaks		8.01823	Setdb1KO	Defined peaks
0	Setdb1KO	Defined peaks		-0.376936	Setdb1KO	Defined peaks		2.99998	WT	Defined peaks		8.90818	WT	Defined peaks		12.5361	Setdb1KO	Defined peaks
0	Setdb1KO	Defined peaks		-0.797291	Setdb1KO	Defined peaks		4.99999	WT	Defined peaks		6.58097	WT	Defined peaks		5.80572	Setdb1KO	Defined peaks
0	Setdb1KO	Defined peaks		0.04085	Setdb1KO	Defined peaks		4.99999	WT	Defined peaks		1.56069	WT	Defined peaks		3.29725	Setdb1KO	Defined peaks
0	Setdb1KO	Defined peaks		-1.63309	Setdb1KO	Defined peaks		0	WT	Defined peaks		5.78672	WT	Defined peaks		13.0776	Setdb1KO	Defined peaks
1.48195	Setdb1KO	Defined peaks		-0.626018	Setdb1KO	Defined peaks		2.99998	WT	Defined peaks		2.73948	WT	Defined peaks		3.39451	Setdb1KO	Defined peaks
0.337854	Setdb1KO	Defined peaks		-1.30249	Setdb1KO	Defined peaks		15.0001	WT	Defined peaks		6.35975	WT	Defined peaks		11.1093	Setdb1KO	Defined peaks
0	Setdb1KO	Defined peaks		-0.135243	Setdb1KO	Defined peaks		1.99998	WT	Defined peaks		2.88419	WT	Defined peaks		6.54214	Setdb1KO	Defined peaks
0	Setdb1KO	Defined peaks		-0.376936	Setdb1KO	Defined peaks		0	WT	Defined peaks		1.09902	WT	Defined peaks		6.83404	Setdb1KO	Defined peaks
0	Setdb1KO	Defined peaks		-1.61553	Setdb1KO	Defined peaks		0	WT	Defined peaks		1.07225	WT	Defined peaks		21.5517	Setdb1KO	Defined peaks
0	Setdb1KO	Defined peaks		-2.50407	Setdb1KO	Defined peaks		5.99999	WT	Defined peaks		1.95762	WT	Defined peaks		26.8976	Setdb1KO	Defined peaks
0	Setdb1KO	Defined peaks		-2.5933	Setdb1KO	Defined peaks		4.99999	WT	Defined peaks		5.23483	WT	Defined peaks		17.9087	Setdb1KO	Defined peaks
0	Setdb1KO	Defined peaks		-0.788684	Setdb1KO	Defined peaks		1.99998	WT	Defined peaks		2.04635	WT	Defined peaks		5.19698	Setdb1KO	Defined peaks
0	Setdb1KO	Defined peaks		-1.56364	Setdb1KO	Defined peaks		8.00001	WT	Defined peaks		3.80112	WT	Defined peaks		4.33745	Setdb1KO	Defined peaks
0	Setdb1KO	Defined peaks		-0.354028	Setdb1KO	Defined peaks		2.99998	WT	Defined peaks		2.44486	WT	Defined peaks		1.25209	Setdb1KO	Defined peaks
0	Setdb1KO	Defined peaks		1.19285	Setdb1KO	Defined peaks		0	WT	Defined peaks		3.15761	WT	Defined peaks		4.48862	Setdb1KO	Defined peaks
0	Setdb1KO	Defined peaks		-0.985836	Setdb1KO	Defined peaks		9.00002	WT	Defined peaks		0.90009	WT	Defined peaks		6.13322	Setdb1KO	Defined peaks
0.356316	Setdb1KO	Defined peaks		-1.04477	Setdb1KO	Defined peaks		5.99999	WT	Defined peaks		1.92363	WT	Defined peaks		11.3576	Setdb1KO	Defined peaks
0	Setdb1KO	Defined peaks		0.039074	Setdb1KO	Defined peaks		0.999984	WT	Defined peaks		1.20082	WT	Defined peaks		3.88378	Setdb1KO	Defined peaks
0	Setdb1KO	Defined peaks		-0.805108	Setdb1KO	Defined peaks		8.00001	WT	Defined peaks		5.77083	WT	Defined peaks		12.9064	Setdb1KO	Defined peaks
0	Setdb1KO	Defined peaks		-1.81483	Setdb1KO	Defined peaks		7	WT	Defined peaks		1.45905	WT	Defined peaks		15.8381	Setdb1KO	Defined peaks
0	Setdb1KO	Defined peaks		-0.700322	Setdb1KO	Defined peaks		0	WT	Defined peaks		1.81934	WT	Defined peaks		11.4587	Setdb1KO	Defined peaks
0	Setdb1KO	Defined peaks		1.00233	Setdb1KO	Defined peaks		0	WT	Defined peaks		0.454914	WT	Defined peaks		7.12732	Setdb1KO	Defined peaks
0.34684	Setdb1KO	Defined peaks		0	Setdb1KO	Defined peaks		2.99998	WT	Defined peaks		7.11133	WT	Defined peaks		6.80245	Setdb1KO	Defined peaks
1.06026	Setdb1KO	Defined peaks		0.398715	Setdb1KO	Defined peaks		1.99998	WT	Defined peaks		4.10571	WT	Defined peaks		3.60694	Setdb1KO	Defined peaks
9.37601	Setdb1KO	Defined peaks		0.257741	Setdb1KO	Defined peaks		1.99998	WT	Defined peaks		1.45457	WT	Defined peaks		1.86299	Setdb1KO	Defined peaks
0.334389	Setdb1KO	Defined peaks		-0.854384	Setdb1KO	Defined peaks		2.99998	WT	Defined peaks		2.07879	WT	Defined peaks		4.30822	Setdb1KO	Defined peaks
0	Setdb1KO	Defined peaks		0.676388	Setdb1KO	Defined peaks		18.0001	WT	Defined peaks		2.33599	WT	Defined peaks		15.7884	Setdb1KO	Defined peaks
0	Setdb1KO	Defined peaks		0.048145	Setdb1KO	Defined peaks		11	WT	Defined peaks		2.75909	WT	Defined peaks		29.8769	Setdb1KO	Defined peaks
1.94065	Setdb1KO	Defined peaks		0.170206	Setdb1KO	Defined peaks		9.00002	WT	Defined peaks		7.25619	WT	Defined peaks		26.433	Setdb1KO	Defined peaks
0	Setdb1KO	Defined peaks		0.185999	Setdb1KO	Defined peaks		11	WT	Defined peaks		5.54677	WT	Defined peaks		7.33302	Setdb1KO	Defined peaks
0.352464	Setdb1KO	Defined peaks		-0.290111	Setdb1KO	Defined peaks		0	WT	Defined peaks		5.34272	WT	Defined peaks		10.2593	Setdb1KO	Defined peaks
1.0959	Setdb1KO	Defined peaks		0.048432	Setdb1KO	Defined peaks		9.00002	WT	Defined peaks		5.78739	WT	Defined peaks		5.51398	Setdb1KO	Defined peaks
0.893232	Setdb1KO	Defined peaks		-1.83225	Setdb1KO	Defined peaks		10	WT	Defined peaks		11.1361	WT	Defined peaks		0.921255	Setdb1KO	Defined peaks
0	Setdb1KO	Defined peaks		-0.532221	Setdb1KO	Defined peaks		13.0001	WT	Defined peaks		5.61095	WT	Defined peaks		10.7283	Setdb1KO	Defined peaks
0.332683	Setdb1KO	Defined peaks		-0.658966	Setdb1KO	Defined peaks		0	WT	Defined peaks		5.58231	WT	Defined peaks		10.2225	Setdb1KO	Defined peaks
0.330994	Setdb1KO	Defined peaks		-0.782105	Setdb1KO	Defined peaks		1.99998	WT	Defined peaks		2.03333	WT	Defined peaks		14.9953	Setdb1KO	Defined peaks
0	Setdb1KO	Defined peaks		-0.141391	Setdb1KO	Defined peaks		0.999984	WT	Defined peaks		5.61919	WT	Defined peaks		16.4945	Setdb1KO	Defined peaks
0	Setdb1KO	Defined peaks		0.184101	Setdb1KO	Defined peaks		0	WT	Defined peaks		3.46165	WT	Defined peaks		14.2406	Setdb1KO	Defined peaks
0	Setdb1KO	Defined peaks		-0.096637	Setdb1KO	Defined peaks		43.0006	WT	Defined peaks		5.7352	WT	Defined peaks		11.3143	Setdb1KO	Defined peaks
0	Setdb1KO	Defined peaks		-1.01384	Setdb1KO	Defined peaks		10	WT	Defined peaks		0.60656	WT	Defined peaks		17.4846	Setdb1KO	Defined peaks
0	Setdb1KO	Defined peaks		0.625729	Setdb1KO	Defined peaks		1.99998	WT	Defined peaks		0.706262	WT	Defined peaks		5.16651	Setdb1KO	Defined peaks
0	Setdb1KO	Defined peaks		0.513039	Setdb1KO	Defined peaks		8.00001	WT	Defined peaks		4.3676	WT	Defined peaks		6.6141	Setdb1KO	Defined peaks
0	Setdb1KO	Defined peaks		0.209347	Setdb1KO	Defined peaks		2.99998	WT	Defined peaks		1.85059	WT	Defined peaks		4.39809	Setdb1KO	Defined peaks
0	Setdb1KO	Defined peaks		0.422032	Setdb1KO	Defined peaks		14.0001	WT	Defined peaks		-0.682425	WT	Defined peaks		4.74329	Setdb1KO	Defined peaks
0	Setdb1KO	Defined peaks		0.40317	Setdb1KO	Defined peaks		2.99998	WT	Defined peaks		1.06724	WT	Defined peaks		10.1776	Setdb1KO	Defined peaks
0	Setdb1KO	Defined peaks		-0.342669	Setdb1KO	Defined peaks		2.99998	WT	Defined peaks		3.34306	WT	Defined peaks		18.7149	Setdb1KO	Defined peaks
0.370488	Setdb1KO	Defined peaks		2.25523	Setdb1KO	Defined peaks		0	WT	Defined peaks		4.8284	WT	Defined peaks		0	Setdb1KO	Defined peaks
0.31199	Setdb1KO	Defined peaks		-1.70878	Setdb1KO	Defined peaks		9.00002	WT	Defined peaks		7.01434	WT	Defined peaks		7.42182	Setdb1KO	Defined peaks
0	Setdb1KO	Defined peaks		-0.140681	Setdb1KO	Defined peaks		11	WT	Defined peaks		2.85881	WT	Defined peaks		13.4385	Setdb1KO	Defined peaks
0	Setdb1KO	Defined peaks		-0.133949	Setdb1KO	Defined peaks		16.0001	WT	Defined peaks		7.94496	WT	Defined peaks		15.0328	Setdb1KO	Defined peaks
0.400036	Setdb1KO	Defined peaks		0.18892	Setdb1KO	Defined peaks		8.00001	WT	Defined peaks		4.50846	WT	Defined peaks		16.8449	Setdb1KO	Defined peaks
0	Setdb1KO	Defined peaks		-0.11507	Setdb1KO	Defined peaks		32.0004	WT	Defined peaks		8.33143	WT	Defined peaks		23.5664	Setdb1KO	Defined peaks
0	Setdb1KO	Defined peaks		0.510619	Setdb1KO	Defined peaks		9.00002	WT	Defined peaks		2.6637	WT	Defined peaks		18.1284	Setdb1KO	Defined peaks
0	Setdb1KO	Defined peaks		0.991311	Setdb1KO	Defined peaks		9.00002	WT	Defined peaks		1.34268	WT	Defined peaks		23.6856	Setdb1KO	Defined peaks
1.79878	Setdb1KO	Defined peaks		0.0387	Setdb1KO	Defined peaks		3.99998	WT	Defined peaks		2.00286	WT	Defined peaks		2.40082	Setdb1KO	Defined peaks
0.753825	Setdb1KO	Defined peaks		-0.48207	Setdb1KO	Defined peaks		7	WT	Defined peaks		3.48628	WT	Defined peaks		16.0914	Setdb1KO	Defined peaks
0	Setdb1KO	Defined peaks		-0.359995	Setdb1KO	Defined peaks		4.99999	WT	Defined peaks		2.89647	WT	Defined peaks		7.41592	Setdb1KO	Defined peaks
0	Setdb1KO	Defined peaks		4.27797	Setdb1KO	Defined peaks		37.0005	WT	Defined peaks		4.20715	WT	Defined peaks		13.3954	Setdb1KO	Defined peaks
0	Setdb1KO	Defined peaks		-1.4608	Setdb1KO	Defined peaks		2.99998	WT	Defined peaks		2.26627	WT	Defined peaks		3.56736	Setdb1KO	Defined peaks
0	Setdb1KO	Defined peaks		-0.544363	Setdb1KO	Defined peaks		4.99999	WT	Defined peaks		3.19905	WT	Defined peaks		11.846	Setdb1KO	Defined peaks
0	Setdb1KO	Defined peaks		0.178632	Setdb1KO	Defined peaks		2.99998	WT	Defined peaks		2.81636	WT	Defined peaks		0.1338	Setdb1KO	Defined peaks
0	Setdb1KO	Defined peaks		-0.591478	Setdb1KO	Defined peaks		5.99999	WT	Defined peaks		7.14158	WT	Defined peaks		8.77069	Setdb1KO	Defined peaks
0	Setdb1KO	Defined peaks		-1.42153	Setdb1KO	Defined peaks		4.99999	WT	Defined peaks		3.7312	WT	Defined peaks		8.09306	Setdb1KO	Defined peaks
0	Setdb1KO	Defined peaks		-0.168647	Setdb1KO	Defined peaks		17.0001	WT	Defined peaks		2.2257	WT	Defined peaks		13.5424	Setdb1KO	Defined peaks
0	Setdb1KO	Defined peaks		0.266096	Setdb1KO	Defined peaks		0.999984	WT	Defined peaks		1.17612	WT	Defined peaks		23.195	Setdb1KO	Defined peaks
0	Setdb1KO	Defined peaks		0	Setdb1KO	Defined peaks		0.999984	WT	Defined peaks		0.067045	WT	Defined peaks		4.35247	Setdb1KO	Defined peaks
1.02957	Setdb1KO	Defined peaks		-0.312581	Setdb1KO	Defined peaks		3.99998	WT	Defined peaks		4.69411	WT	Defined peaks		24.6512	Setdb1KO	Defined peaks
0	Setdb1KO	Defined peaks		-1.99329	Setdb1KO	Defined peaks		4.99999	WT	Defined peaks		7.6533	WT	Defined peaks		42.7946	Setdb1KO	Defined peaks
0	Setdb1KO	Defined peaks		0	Setdb1KO	Defined peaks		0	WT	Defined peaks		0.20396	WT	Defined peaks		6.3384	Setdb1KO	Defined peaks
0	Setdb1KO	Defined peaks		-0.368271	Setdb1KO	Defined peaks		1.99998	WT	Defined peaks		4.8765	WT	Defined peaks		21.4156	Setdb1KO	Defined peaks
0	Setdb1KO	Defined peaks		0.179521	Setdb1KO	Defined peaks		7	WT	Defined peaks		1.5374	WT	Defined peaks		10.0211	Setdb1KO	Defined peaks
0.376913	Setdb1KO	Defined peaks		-0.927917	Setdb1KO	Defined peaks		2.99998	WT	Defined peaks		1.28566	WT	Defined peaks		2.64169	Setdb1KO	Defined peaks
0	Setdb1KO	Defined peaks		0.070333	Setdb1KO	Defined peaks		9.00002	WT	Defined peaks		10.518	WT	Defined peaks		12.1355	Setdb1KO	Defined peaks
0	Setdb1KO	Defined peaks		-0.346374	Setdb1KO	Defined peaks		9.00002	WT	Defined peaks		2.63485	WT	Defined peaks		12.5985	Setdb1KO	Defined peaks
0	Setdb1KO	Defined peaks		-2.55347	Setdb1KO	Defined peaks		24.0002	WT	Defined peaks		1.92168	WT	Defined peaks		2.26321	Setdb1KO	Defined peaks
0	Setdb1KO	Defined peaks		-1.32866	Setdb1KO	Defined peaks		4.99999	WT	Defined peaks		3.5719	WT	Defined peaks		4.28369	Setdb1KO	Defined peaks
0	Setdb1KO	Defined peaks		-0.590222	Setdb1KO	Defined peaks		4.99999	WT	Defined peaks		0.756297	WT	Defined peaks		-1.06031	Setdb1KO	Defined peaks
0	Setdb1KO	Defined peaks		-1.47298	Setdb1KO	Defined peaks		3.99998	WT	Defined peaks		0.061787	WT	Defined peaks		1.48123	Setdb1KO	Defined peaks
0	Setdb1KO	Defined peaks		0.572757	Setdb1KO	Defined peaks		0	WT	Defined peaks		4.12519	WT	Defined peaks		3.59727	Setdb1KO	Defined peaks
0	Setdb1KO	Defined peaks		0	Setdb1KO	Defined peaks		12.0001	WT	Defined peaks		1.47768	WT	Defined peaks		2.23067	Setdb1KO	Defined peaks
2.32878	Setdb1KO	Defined peaks		0	Setdb1KO	Defined peaks		10	WT	Defined peaks		0.678801	WT	Defined peaks		1.21925	Setdb1KO	Defined peaks
1.20011	Setdb1KO	Defined peaks		0.751744	Setdb1KO	Defined peaks		5.99999	WT	Defined peaks		10.6973	WT	Defined peaks		3.18491	Setdb1KO	Defined peaks
0	Setdb1KO	Defined peaks		-1.29728	Setdb1KO	Defined peaks		9.00002	WT	Defined peaks		3.51156	WT	Defined peaks		6.09045	Setdb1KO	Defined peaks
0	Setdb1KO	Defined peaks		-1.00762	Setdb1KO	Defined peaks		42.0006	WT	Defined peaks		8.42016	WT	Defined peaks		14.5527	Setdb1KO	Defined peaks
0	Setdb1KO	Defined peaks		3.86611	Setdb1KO	Defined peaks		0	WT	Defined peaks		3.91355	WT	Defined peaks		12.5244	Setdb1KO	Defined peaks
0.412696	Setdb1KO	Defined peaks		0	Setdb1KO	Defined peaks		1.99998	WT	Defined peaks		-0.481369	WT	Defined peaks		2.09171	Setdb1KO	Defined peaks
0	Setdb1KO	Defined peaks		0	Setdb1KO	Defined peaks		18.0001	WT	Defined peaks		6.10325	WT	Defined peaks		17.4764	Setdb1KO	Defined peaks
0	Setdb1KO	Defined peaks		0.498853	Setdb1KO	Defined peaks		9.00002	WT	Defined peaks		7.50309	WT	Defined peaks		9.43976	Setdb1KO	Defined peaks
0	Setdb1KO	Defined peaks		1.91958	Setdb1KO	Defined peaks		11	WT	Defined peaks		0.49174	WT	Defined peaks		-0.768089	Setdb1KO	Defined peaks
0	Setdb1KO	Defined peaks		-0.52328	Setdb1KO	Defined peaks		11	WT	Defined peaks		0.800533	WT	Defined peaks		2.11802	Setdb1KO	Defined peaks
0	Setdb1KO	Defined peaks		-0.158166	Setdb1KO	Defined peaks		7	WT	Defined peaks		2.08738	WT	Defined peaks		7.41736	Setdb1KO	Defined peaks
0	Setdb1KO	Defined peaks		-0.137232	Setdb1KO	Defined peaks		5.99999	WT	Defined peaks		4.02151	WT	Defined peaks		8.525	Setdb1KO	Defined peaks
0	Setdb1KO	Defined peaks		0.508221	Setdb1KO	Defined peaks		0	WT	Defined peaks		16.1257	WT	Defined peaks		36.7024	Setdb1KO	Defined peaks
0	Setdb1KO	Defined peaks		-0.388359	Setdb1KO	Defined peaks		3.99998	WT	Defined peaks		2.70739	WT	Defined peaks		10.5834	Setdb1KO	Defined peaks
0	Setdb1KO	Defined peaks		-0.342669	Setdb1KO	Defined peaks		1.99998	WT	Defined peaks		1.02158	WT	Defined peaks		3.93347	Setdb1KO	Defined peaks
0	Setdb1KO	Defined peaks		-0.505903	Setdb1KO	Defined peaks		1.99998	WT	Defined peaks		0.895121	WT	Defined peaks		4.87168	Setdb1KO	Defined peaks
1.61002	Setdb1KO	Defined peaks		0.450877	Setdb1KO	Defined peaks		4.99999	WT	Defined peaks		0.686427	WT	Defined peaks		8.26472	Setdb1KO	Defined peaks
0	Setdb1KO	Defined peaks		-1.82588	Setdb1KO	Defined peaks		10	WT	Defined peaks		9.44166	WT	Defined peaks		24.3665	Setdb1KO	Defined peaks
2.09217	Setdb1KO	Defined peaks		-0.487163	Setdb1KO	Defined peaks		0.999984	WT	Defined peaks		0.668704	WT	Defined peaks		1.81759	Setdb1KO	Defined peaks
0	Setdb1KO	Defined peaks		-1.02254	Setdb1KO	Defined peaks		13.0001	WT	Defined peaks		3.00373	WT	Defined peaks		6.58154	Setdb1KO	Defined peaks
0	Setdb1KO	Defined peaks		-0.518978	Setdb1KO	Defined peaks		2.99998	WT	Defined peaks		0.69839	WT	Defined peaks		5.41395	Setdb1KO	Defined peaks
0	Setdb1KO	Defined peaks		0.337231	Setdb1KO	Defined peaks		4.99999	WT	Defined peaks		3.34116	WT	Defined peaks		6.13492	Setdb1KO	Defined peaks
0.336113	Setdb1KO	Defined peaks		0.221372	Setdb1KO	Defined peaks		0.999984	WT	Defined peaks		1.74905	WT	Defined peaks		6.20063	Setdb1KO	Defined peaks
0	Setdb1KO	Defined peaks		-1.98134	Setdb1KO	Defined peaks		7	WT	Defined peaks		6.64227	WT	Defined peaks		14.9835	Setdb1KO	Defined peaks
0	Setdb1KO	Defined peaks		-0.376936	Setdb1KO	Defined peaks		2.99998	WT	Defined peaks		3.66022	WT	Defined peaks		11.8906	Setdb1KO	Defined peaks
0	Setdb1KO	Defined peaks		-1.02207	Setdb1KO	Defined peaks		0	WT	Defined peaks		3.0675	WT	Defined peaks		13.4698	Setdb1KO	Defined peaks
0	Setdb1KO	Defined peaks		0.342026	Setdb1KO	Defined peaks		8.00001	WT	Defined peaks		14.9274	WT	Defined peaks		13.6202	Setdb1KO	Defined peaks
0	Setdb1KO	Defined peaks		-0.488599	Setdb1KO	Defined peaks		0.999984	WT	Defined peaks		0.616509	WT	Defined peaks		7.17619	Setdb1KO	Defined peaks
0	Setdb1KO	Defined peaks		-1.07999	Setdb1KO	Defined peaks		3.99998	WT	Defined peaks		5.29534	WT	Defined peaks		13.5184	Setdb1KO	Defined peaks
0	Setdb1KO	Defined peaks		-1.07126	Setdb1KO	Defined peaks		33.0004	WT	Defined peaks		8.83473	WT	Defined peaks		3.71234	Setdb1KO	Defined peaks
0	Setdb1KO	Defined peaks		-1.36719	Setdb1KO	Defined peaks		3.99998	WT	Defined peaks		1.41296	WT	Defined peaks		9.50903	Setdb1KO	Defined peaks
0	Setdb1KO	Defined peaks		-3.47498	Setdb1KO	Defined peaks		4.99999	WT	Defined peaks		3.99675	WT	Defined peaks		15.4207	Setdb1KO	Defined peaks
0.348695	Setdb1KO	Defined peaks		1.32417	Setdb1KO	Defined peaks		0	WT	Defined peaks		2.38428	WT	Defined peaks		11.0379	Setdb1KO	Defined peaks
0	Setdb1KO	Defined peaks		0.62548	Setdb1KO	Defined peaks		37.0005	WT	Defined peaks		4.95465	WT	Defined peaks		16.0793	Setdb1KO	Defined peaks
0	Setdb1KO	Defined peaks		-0.57722	Setdb1KO	Defined peaks		20.0002	WT	Defined peaks		11.1302	WT	Defined peaks		27.041	Setdb1KO	Defined peaks
0	Setdb1KO	Defined peaks		-0.15298	Setdb1KO	Defined peaks		1.99998	WT	Defined peaks		1.81934	WT	Defined peaks		8.86449	Setdb1KO	Defined peaks
0	Setdb1KO	Defined peaks		0.229833	Setdb1KO	Defined peaks		1.99998	WT	Defined peaks		0.1338	WT	Defined peaks		0.43555	Setdb1KO	Defined peaks
0.339614	Setdb1KO	Defined peaks		-4.88599	Setdb1KO	Defined peaks		0	WT	Defined peaks		9.79978	WT	Defined peaks		10.3958	Setdb1KO	Defined peaks
0	Setdb1KO	Defined peaks		-1.44119	Setdb1KO	Defined peaks		9.00002	WT	Defined peaks		10.0461	WT	Defined peaks		5.83527	Setdb1KO	Defined peaks
0	Setdb1KO	Defined peaks		-0.943922	Setdb1KO	Defined peaks		28.0003	WT	Defined peaks		2.77728	WT	Defined peaks		15.4104	Setdb1KO	Defined peaks
0	Setdb1KO	Defined peaks		-0.70794	Setdb1KO	Defined peaks		7	WT	Defined peaks		2.1554	WT	Defined peaks		17.9297	Setdb1KO	Defined peaks
0	Setdb1KO	Defined peaks		0	Setdb1KO	Defined peaks		0	WT	Defined peaks		5.63803	WT	Defined peaks		13.935	Setdb1KO	Defined peaks
0.34684	Setdb1KO	Defined peaks		-1.2827	Setdb1KO	Defined peaks		10	WT	Defined peaks		6.47937	WT	Defined peaks		13.2459	Setdb1KO	Defined peaks
0.376913	Setdb1KO	Defined peaks		-0.261639	Setdb1KO	Defined peaks		3.49998	WT	Defined peaks		0.971223	WT	Defined peaks		0.28607	Setdb1KO	Defined peaks
0	Setdb1KO	Defined peaks		0.771844	Setdb1KO	Defined peaks		4.99999	WT	Defined peaks		3.14773	WT	Defined peaks		9.92509	Setdb1KO	Defined peaks
0	Setdb1KO	Defined peaks		-0.303692	Setdb1KO	Defined peaks		11	WT	Defined peaks		2.8096	WT	Defined peaks		13.3902	Setdb1KO	Defined peaks
0	Setdb1KO	Defined peaks		-0.146573	Setdb1KO	Defined peaks		5.99999	WT	Defined peaks		-0.316484	WT	Defined peaks		1.61954	Setdb1KO	Defined peaks
0	Setdb1KO	Defined peaks		0.399282	Setdb1KO	Defined peaks		1.99998	WT	Defined peaks		1.13215	WT	Defined peaks		-0.07126	Setdb1KO	Defined peaks
0.303283	Setdb1KO	Defined peaks		-0.550345	Setdb1KO	Defined peaks		7	WT	Defined peaks		4.90901	WT	Defined peaks		8.49814	Setdb1KO	Defined peaks
0	Setdb1KO	Defined peaks		0.249559	Setdb1KO	Defined peaks		7	WT	Defined peaks		1.12677	WT	Defined peaks		1.23992	Setdb1KO	Defined peaks
0	Setdb1KO	Defined peaks		0.49354	Setdb1KO	Defined peaks		3.99998	WT	Defined peaks		2.13448	WT	Defined peaks		2.11013	Setdb1KO	Defined peaks
0	Setdb1KO	Defined peaks		1.32998	Setdb1KO	Defined peaks		0	WT	Defined peaks		-0.122051	WT	Defined peaks		2.56005	Setdb1KO	Defined peaks
0	Setdb1KO	Defined peaks		0.202718	Setdb1KO	Defined peaks		10	WT	Defined peaks		0.844419	WT	Defined peaks		9.30557	Setdb1KO	Defined peaks
0	Setdb1KO	Defined peaks		-0.21578	Setdb1KO	Defined peaks		19.0002	WT	Defined peaks		4.88503	WT	Defined peaks		27.1622	Setdb1KO	Defined peaks
0	Setdb1KO	Defined peaks		-0.444994	Setdb1KO	Defined peaks		0	WT	Defined peaks		4.1752	WT	Defined peaks		11.2653	Setdb1KO	Defined peaks
0	Setdb1KO	Defined peaks		0.578883	Setdb1KO	Defined peaks		0	WT	Defined peaks		-0.233387	WT	Defined peaks		3.71234	Setdb1KO	Defined peaks
0	Setdb1KO	Defined peaks		0.560887	Setdb1KO	Defined peaks		3.99998	WT	Defined peaks		2.56918	WT	Defined peaks		12.2164	Setdb1KO	Defined peaks
0	Setdb1KO	Defined peaks		-2.01332	Setdb1KO	Defined peaks		0.999984	WT	Defined peaks		7.95599	WT	Defined peaks		8.15178	Setdb1KO	Defined peaks
0	Setdb1KO	Defined peaks		0.046753	Setdb1KO	Defined peaks		12.0001	WT	Defined peaks		3.19132	WT	Defined peaks		4.92748	Setdb1KO	Defined peaks
0	Setdb1KO	Defined peaks		-0.625162	Setdb1KO	Defined peaks		12.0001	WT	Defined peaks		2.53548	WT	Defined peaks		25.9235	Setdb1KO	Defined peaks
0	Setdb1KO	Defined peaks		-0.559569	Setdb1KO	Defined peaks		0.999984	WT	Defined peaks		8.5307	WT	Defined peaks		6.91246	Setdb1KO	Defined peaks
0	Setdb1KO	Defined peaks		0.364482	Setdb1KO	Defined peaks		1.99998	WT	Defined peaks		8.20187	WT	Defined peaks		29.2739	Setdb1KO	Defined peaks
0	Setdb1KO	Defined peaks		0	Setdb1KO	Defined peaks		0	WT	Defined peaks		1.92244	WT	Defined peaks		24.6094	Setdb1KO	Defined peaks
0	Setdb1KO	Defined peaks		-0.791102	Setdb1KO	Defined peaks		2.99998	WT	Defined peaks		0.85796	WT	Defined peaks		6.2389	Setdb1KO	Defined peaks
0	Setdb1KO	Defined peaks		-2.51665	Setdb1KO	Defined peaks		21.0002	WT	Defined peaks		1.51063	WT	Defined peaks		9.39858	Setdb1KO	Defined peaks
0	Setdb1KO	Defined peaks		0.376788	Setdb1KO	Defined peaks		12.0001	WT	Defined peaks		6.0809	WT	Defined peaks		20.5595	Setdb1KO	Defined peaks
0	Setdb1KO	Defined peaks		-0.333745	Setdb1KO	Defined peaks		12.0001	WT	Defined peaks		2.53879	WT	Defined peaks		7.66208	Setdb1KO	Defined peaks
0	Setdb1KO	Defined peaks		-1.72695	Setdb1KO	Defined peaks		0	WT	Defined peaks		1.33197	WT	Defined peaks		4.03086	Setdb1KO	Defined peaks
0	Setdb1KO	Defined peaks		0.040041	Setdb1KO	Defined peaks		14.0001	WT	Defined peaks		3.63727	WT	Defined peaks		12.2862	Setdb1KO	Defined peaks
0	Setdb1KO	Defined peaks		0.486402	Setdb1KO	Defined peaks		5.99999	WT	Defined peaks		-0.119518	WT	Defined peaks		10.1256	Setdb1KO	Defined peaks
0	Setdb1KO	Defined peaks		0.89264	Setdb1KO	Defined peaks		20.0002	WT	Defined peaks		-0.19053	WT	Defined peaks		14.2484	Setdb1KO	Defined peaks
0	Setdb1KO	Defined peaks		1.15653	Setdb1KO	Defined peaks		2.99998	WT	Defined peaks		0.314942	WT	Defined peaks		0.92259	Setdb1KO	Defined peaks
0.330994	Setdb1KO	Defined peaks		-2.81877	Setdb1KO	Defined peaks		0	WT	Defined peaks		5.11599	WT	Defined peaks		10.5242	Setdb1KO	Defined peaks
0	Setdb1KO	Defined peaks		-0.821528	Setdb1KO	Defined peaks		2.99998	WT	Defined peaks		8.0417	WT	Defined peaks		15.4707	Setdb1KO	Defined peaks
0	Setdb1KO	Defined peaks		2.10942	Setdb1KO	Defined peaks		26.0003	WT	Defined peaks		9.26295	WT	Defined peaks		15.7549	Setdb1KO	Defined peaks
0	Setdb1KO	Defined peaks		-0.159974	Setdb1KO	Defined peaks		20.0002	WT	Defined peaks		5.96428	WT	Defined peaks		19.9982	Setdb1KO	Defined peaks
0	Setdb1KO	Defined peaks		0.04257	Setdb1KO	Defined peaks		12.0001	WT	Defined peaks		5.02047	WT	Defined peaks		7.96038	Setdb1KO	Defined peaks
0	Setdb1KO	Defined peaks		-1.1513	Setdb1KO	Defined peaks		7	WT	Defined peaks		9.72887	WT	Defined peaks		19.2037	Setdb1KO	Defined peaks
0	Setdb1KO	Defined peaks		-0.477073	Setdb1KO	Defined peaks		2.99998	WT	Defined peaks		0.298106	WT	Defined peaks		10.6878	Setdb1KO	Defined peaks
2.26148	Setdb1KO	Defined peaks		2.7996	Setdb1KO	Defined peaks		1.99998	WT	Defined peaks		0.584071	WT	Defined peaks		2.61781	Setdb1KO	Defined peaks
2.32878	Setdb1KO	Defined peaks		3.02011	Setdb1KO	Defined peaks		2.99998	WT	Defined peaks		1.41367	WT	Defined peaks		9.04919	Setdb1KO	Defined peaks
0	Setdb1KO	Defined peaks		1.04726	Setdb1KO	Defined peaks		7	WT	Defined peaks		0.070025	WT	Defined peaks		5.9949	Setdb1KO	Defined peaks
0	Setdb1KO	Defined peaks		0.257741	Setdb1KO	Defined peaks		3.99998	WT	Defined peaks		3.42176	WT	Defined peaks		16.3527	Setdb1KO	Defined peaks
0.360254	Setdb1KO	Defined peaks		0	Setdb1KO	Defined peaks		5.99999	WT	Defined peaks		4.23804	WT	Defined peaks		24.5629	Setdb1KO	Defined peaks
0	Setdb1KO	Defined peaks		0.039264	Setdb1KO	Defined peaks		10	WT	Defined peaks		6.50564	WT	Defined peaks		12.5804	Setdb1KO	Defined peaks
0.385834	Setdb1KO	Defined peaks		0.256181	Setdb1KO	Defined peaks		11	WT	Defined peaks		1.89349	WT	Defined peaks		9.13312	Setdb1KO	Defined peaks
1.00834	Setdb1KO	Defined peaks		-0.142109	Setdb1KO	Defined peaks		8.00001	WT	Defined peaks		2.82386	WT	Defined peaks		16.5782	Setdb1KO	Defined peaks
0	Setdb1KO	Defined peaks		0.04372	Setdb1KO	Defined peaks		4.99999	WT	Defined peaks		3.18175	WT	Defined peaks		2.71227	Setdb1KO	Defined peaks
0	Setdb1KO	Defined peaks		-0.335493	Setdb1KO	Defined peaks		11	WT	Defined peaks		7.75951	WT	Defined peaks		29.0478	Setdb1KO	Defined peaks
0.310504	Setdb1KO	Defined peaks		0.271306	Setdb1KO	Defined peaks		0	WT	Defined peaks		3.66503	WT	Defined peaks		10.7501	Setdb1KO	Defined peaks
0	Setdb1KO	Defined peaks		0.588321	Setdb1KO	Defined peaks		5.99999	WT	Defined peaks		1.03823	WT	Defined peaks		2.05279	Setdb1KO	Defined peaks
0	Setdb1KO	Defined peaks		-1.1112	Setdb1KO	Defined peaks		8.00001	WT	Defined peaks		3.05304	WT	Defined peaks		6.4765	Setdb1KO	Defined peaks
1.63015	Setdb1KO	Defined peaks		-0.449144	Setdb1KO	Defined peaks		7	WT	Defined peaks		5.13244	WT	Defined peaks		9.25531	Setdb1KO	Defined peaks
5.06782	Setdb1KO	Defined peaks		-3.20521	Setdb1KO	Defined peaks		15.0001	WT	Defined peaks		4.67539	WT	Defined peaks		23.926	Setdb1KO	Defined peaks
0	Setdb1KO	Defined peaks		0.071578	Setdb1KO	Defined peaks		7	WT	Defined peaks		10.4924	WT	Defined peaks		14.4192	Setdb1KO	Defined peaks
0	Setdb1KO	Defined peaks		0.042347	Setdb1KO	Defined peaks		4.99999	WT	Defined peaks		1.5959	WT	Defined peaks		4.64212	Setdb1KO	Defined peaks
0	Setdb1KO	Defined peaks		-1.13031	Setdb1KO	Defined peaks		0	WT	Defined peaks		-0.076827	WT	Defined peaks		6.70409	Setdb1KO	Defined peaks
0	Setdb1KO	Defined peaks		2.78946	Setdb1KO	Defined peaks		69.0013	WT	Defined peaks		-0.305689	WT	Defined peaks		3.50921	Setdb1KO	Defined peaks
0	Setdb1KO	Defined peaks		0.394358	Setdb1KO	Defined peaks		0	WT	Defined peaks		4.68259	WT	Defined peaks		1.87717	Setdb1KO	Defined peaks
0	Setdb1KO	Defined peaks		-0.55646	Setdb1KO	Defined peaks		7	WT	Defined peaks		2.09927	WT	Defined peaks		11.0003	Setdb1KO	Defined peaks
2.81754	Setdb1KO	Defined peaks		-0.972455	Setdb1KO	Defined peaks		8.00001	WT	Defined peaks		2.01163	WT	Defined peaks		15.6531	Setdb1KO	Defined peaks
0	Setdb1KO	Defined peaks		-1.09226	Setdb1KO	Defined peaks		16.0001	WT	Defined peaks		6.48138	WT	Defined peaks		40.1983	Setdb1KO	Defined peaks
0	Setdb1KO	Defined peaks		-0.174972	Setdb1KO	Defined peaks		20.0002	WT	Defined peaks		3.95972	WT	Defined peaks		27.2008	Setdb1KO	Defined peaks
0	Setdb1KO	Defined peaks		-0.296663	Setdb1KO	Defined peaks		8.00001	WT	Defined peaks		1.80774	WT	Defined peaks		16.7435	Setdb1KO	Defined peaks
0	Setdb1KO	Defined peaks		0.250581	Setdb1KO	Defined peaks		0	WT	Defined peaks		2.87774	WT	Defined peaks		5.91982	Setdb1KO	Defined peaks
0	Setdb1KO	Defined peaks		0.175164	Setdb1KO	Defined peaks		8.00001	WT	Defined peaks		-0.09573	WT	Defined peaks		1.50161	Setdb1KO	Defined peaks
0	Setdb1KO	Defined peaks		-0.772036	Setdb1KO	Defined peaks		21.0002	WT	Defined peaks		5.96636	WT	Defined peaks		33.5087	Setdb1KO	Defined peaks
0	Setdb1KO	Defined peaks		-0.335493	Setdb1KO	Defined peaks		2.99998	WT	Defined peaks		0.830948	WT	Defined peaks		11.1953	Setdb1KO	Defined peaks
0	Setdb1KO	Defined peaks		0.562022	Setdb1KO	Defined peaks		8.00001	WT	Defined peaks		4.8861	WT	Defined peaks		6.90708	Setdb1KO	Defined peaks
0	Setdb1KO	Defined peaks		2.03863	Setdb1KO	Defined peaks		8.00001	WT	Defined peaks		1.74586	WT	Defined peaks		8.54504	Setdb1KO	Defined peaks
0	Setdb1KO	Defined peaks		-1.2241	Setdb1KO	Defined peaks		3.99998	WT	Defined peaks		0.962224	WT	Defined peaks		8.27599	Setdb1KO	Defined peaks
6.1515	Setdb1KO	Defined peaks		0.472097	Setdb1KO	Defined peaks		10	WT	Defined peaks		4.56152	WT	Defined peaks		19.2112	Setdb1KO	Defined peaks
13.3756	Setdb1KO	Defined peaks		1.56038	Setdb1KO	Defined peaks		13.0001	WT	Defined peaks		0.835181	WT	Defined peaks		8.76865	Setdb1KO	Defined peaks
0	Setdb1KO	Defined peaks		0.913512	Setdb1KO	Defined peaks		0	WT	Defined peaks		12.5369	WT	Defined peaks		7.8312	Setdb1KO	Defined peaks
0	Setdb1KO	Defined peaks		0.256814	Setdb1KO	Defined peaks		8.00001	WT	Defined peaks		2.19691	WT	Defined peaks		15.8301	Setdb1KO	Defined peaks
0	Setdb1KO	Defined peaks		0.170206	Setdb1KO	Defined peaks		13.0001	WT	Defined peaks		2.18644	WT	Defined peaks		10.799	Setdb1KO	Defined peaks
0	Setdb1KO	Defined peaks		-1.74434	Setdb1KO	Defined peaks		2.99998	WT	Defined peaks		1.08881	WT	Defined peaks		3.12371	Setdb1KO	Defined peaks
0	Setdb1KO	Defined peaks		0.559328	Setdb1KO	Defined peaks		22.0002	WT	Defined peaks		1.13445	WT	Defined peaks		1.2195	Setdb1KO	Defined peaks
0	Setdb1KO	Defined peaks		0.179521	Setdb1KO	Defined peaks		4.99999	WT	Defined peaks		3.63447	WT	Defined peaks		8.82234	Setdb1KO	Defined peaks
0.446616	Setdb1KO	Defined peaks		0.390094	Setdb1KO	Defined peaks		7	WT	Defined peaks		2.33082	WT	Defined peaks		20.3658	Setdb1KO	Defined peaks
1.20752	Setdb1KO	Defined peaks		-0.332016	Setdb1KO	Defined peaks		3.99998	WT	Defined peaks		1.36834	WT	Defined peaks		8.87083	Setdb1KO	Defined peaks
0	Setdb1KO	Defined peaks		0.62214	Setdb1KO	Defined peaks		10	WT	Defined peaks		1.26185	WT	Defined peaks		6.83787	Setdb1KO	Defined peaks
0	Setdb1KO	Defined peaks		-0.148912	Setdb1KO	Defined peaks		4.99999	WT	Defined peaks		4.96898	WT	Defined peaks		6.32349	Setdb1KO	Defined peaks
0	Setdb1KO	Defined peaks		0	Setdb1KO	Defined peaks		1.99998	WT	Defined peaks		0.888911	WT	Defined peaks		4.83332	Setdb1KO	Defined peaks
0	Setdb1KO	Defined peaks		0	Setdb1KO	Defined peaks		3.99998	WT	Defined peaks		0.021769	WT	Defined peaks		1.60276	Setdb1KO	Defined peaks
0.345005	Setdb1KO	Defined peaks		-1.38432	Setdb1KO	Defined peaks		18.0001	WT	Defined peaks		2.55209	WT	Defined peaks		9.32178	Setdb1KO	Defined peaks
0.914101	Setdb1KO	Defined peaks		-0.594025	Setdb1KO	Defined peaks		0	WT	Defined peaks		1.57656	WT	Defined peaks		14.9908	Setdb1KO	Defined peaks
0	Setdb1KO	Defined peaks		0.553994	Setdb1KO	Defined peaks		8.00001	WT	Defined peaks		0.949707	WT	Defined peaks		1.43891	Setdb1KO	Defined peaks
0	Setdb1KO	Defined peaks		2.73066	Setdb1KO	Defined peaks		44.0007	WT	Defined peaks		3.24989	WT	Defined peaks		3.976	Setdb1KO	Defined peaks
0	Setdb1KO	Defined peaks		2.57741	Setdb1KO	Defined peaks		0	WT	Defined peaks		0.60021	WT	Defined peaks		13.7456	Setdb1KO	Defined peaks
0	Setdb1KO	Defined peaks		0.203863	Setdb1KO	Defined peaks		33.0004	WT	Defined peaks		1.46828	WT	Defined peaks		16.0433	Setdb1KO	Defined peaks
0	Setdb1KO	Defined peaks		-0.550345	Setdb1KO	Defined peaks		3.99998	WT	Defined peaks		1.87551	WT	Defined peaks		29.9206	Setdb1KO	Defined peaks
0	Setdb1KO	Defined peaks		0.721674	Setdb1KO	Defined peaks		4.99999	WT	Defined peaks		4.81147	WT	Defined peaks		42.8018	Setdb1KO	Defined peaks
5.31307	Setdb1KO	Defined peaks		-0.418818	Setdb1KO	Defined peaks		3.99998	WT	Defined peaks		6.31695	WT	Defined peaks		11.3666	Setdb1KO	Defined peaks
8.35973	Setdb1KO	Defined peaks		0.043485	Setdb1KO	Defined peaks		3.99998	WT	Defined peaks		0.241556	WT	Defined peaks		0.406143	Setdb1KO	Defined peaks
0	Setdb1KO	Defined peaks		0.206193	Setdb1KO	Defined peaks		1.99998	WT	Defined peaks		5.29009	WT	Defined peaks		10.6466	Setdb1KO	Defined peaks
0	Setdb1KO	Defined peaks		-0.339043	Setdb1KO	Defined peaks		3.99998	WT	Defined peaks		0.475444	WT	Defined peaks		2.83577	Setdb1KO	Defined peaks
0.34684	Setdb1KO	Defined peaks		-1.48426	Setdb1KO	Defined peaks		1.99998	WT	Defined peaks		2.3316	WT	Defined peaks		9.03785	Setdb1KO	Defined peaks
0	Setdb1KO	Defined peaks		-0.71047	Setdb1KO	Defined peaks		2.99998	WT	Defined peaks		0.290715	WT	Defined peaks		4.10774	Setdb1KO	Defined peaks
1.14396	Setdb1KO	Defined peaks		0	Setdb1KO	Defined peaks		8.00001	WT	Defined peaks		0.18926	WT	Defined peaks		17.1577	Setdb1KO	Defined peaks
0.345005	Setdb1KO	Defined peaks		0	Setdb1KO	Defined peaks		74.0014	WT	Defined peaks		7.20577	WT	Defined peaks		8.72935	Setdb1KO	Defined peaks
0	Setdb1KO	Defined peaks		0.525491	Setdb1KO	Defined peaks		10	WT	Defined peaks		3.58704	WT	Defined peaks		17.7222	Setdb1KO	Defined peaks
0	Setdb1KO	Defined peaks		-1.08873	Setdb1KO	Defined peaks		3.99998	WT	Defined peaks		3.44323	WT	Defined peaks		4.40817	Setdb1KO	Defined peaks
0	Setdb1KO	Defined peaks		0.988595	Setdb1KO	Defined peaks		0	WT	Defined peaks		4.61838	WT	Defined peaks		-1.69941	Setdb1KO	Defined peaks
0	Setdb1KO	Defined peaks		-0.379167	Setdb1KO	Defined peaks		0	WT	Defined peaks		1.25469	WT	Defined peaks		8.25785	Setdb1KO	Defined peaks
0	Setdb1KO	Defined peaks		0.183166	Setdb1KO	Defined peaks		3.99998	WT	Defined peaks		9.2346	WT	Defined peaks		10.608	Setdb1KO	Defined peaks
0	Setdb1KO	Defined peaks		-0.749963	Setdb1KO	Defined peaks		4.49999	WT	Defined peaks		1.70625	WT	Defined peaks		0.689884	Setdb1KO	Defined peaks
0	Setdb1KO	Defined peaks		0.29359	Setdb1KO	Defined peaks		0	WT	Defined peaks		-0.6792	WT	Defined peaks		1.50551	Setdb1KO	Defined peaks
0.337854	Setdb1KO	Defined peaks		-1.14427	Setdb1KO	Defined peaks		4.99999	WT	Defined peaks		7.97715	WT	Defined peaks		3.43639	Setdb1KO	Defined peaks
0.309033	Setdb1KO	Defined peaks		-1.04477	Setdb1KO	Defined peaks		5.99999	WT	Defined peaks		8.55891	WT	Defined peaks		11.3576	Setdb1KO	Defined peaks
0	Setdb1KO	Defined peaks		0.08426	Setdb1KO	Defined peaks		0.999984	WT	Defined peaks		0.848503	WT	Defined peaks		14.1438	Setdb1KO	Defined peaks
0	Setdb1KO	Defined peaks		0.225523	Setdb1KO	Defined peaks		3.99998	WT	Defined peaks		4.39004	WT	Defined peaks		15.2081	Setdb1KO	Defined peaks
0	Setdb1KO	Defined peaks		-0.745102	Setdb1KO	Defined peaks		0	WT	Defined peaks		4.95763	WT	Defined peaks		6.07495	Setdb1KO	Defined peaks
0	Setdb1KO	Defined peaks		0.195047	Setdb1KO	Defined peaks		0	WT	Defined peaks		9.74271	WT	Defined peaks		7.68976	Setdb1KO	Defined peaks
0	Setdb1KO	Defined peaks		0.224122	Setdb1KO	Defined peaks		5.99999	WT	Defined peaks		3.76044	WT	Defined peaks		14.4767	Setdb1KO	Defined peaks
0	Setdb1KO	Defined peaks		-0.135243	Setdb1KO	Defined peaks		2.99998	WT	Defined peaks		1.27579	WT	Defined peaks		2.22424	Setdb1KO	Defined peaks
0	Setdb1KO	Defined peaks		-0.138591	Setdb1KO	Defined peaks		8.00001	WT	Defined peaks		2.07226	WT	Defined peaks		10.381	Setdb1KO	Defined peaks
0	Setdb1KO	Defined peaks		-0.133312	Setdb1KO	Defined peaks		7	WT	Defined peaks		2.53513	WT	Defined peaks		6.25177	Setdb1KO	Defined peaks
0	Setdb1KO	Defined peaks		0.538563	Setdb1KO	Defined peaks		3.99998	WT	Defined peaks		6.60476	WT	Defined peaks		15.2195	Setdb1KO	Defined peaks
0	Setdb1KO	Defined peaks		0	Setdb1KO	Defined peaks		3.99998	WT	Defined peaks		4.10728	WT	Defined peaks		8.63051	Setdb1KO	Defined peaks
0	Setdb1KO	Defined peaks		-0.146573	Setdb1KO	Defined peaks		0	WT	Defined peaks		0.470468	WT	Defined peaks		1.18653	Setdb1KO	Defined peaks
0	Setdb1KO	Defined peaks		0.04024	Setdb1KO	Defined peaks		16.0001	WT	Defined peaks		13.2868	WT	Defined peaks		6.77307	Setdb1KO	Defined peaks
0	Setdb1KO	Defined peaks		-0.532781	Setdb1KO	Defined peaks		3.99998	WT	Defined peaks		3.39231	WT	Defined peaks		4.13251	Setdb1KO	Defined peaks
0.455985	Setdb1KO	Defined peaks		-1.86639	Setdb1KO	Defined peaks		26.0003	WT	Defined peaks		2.7696	WT	Defined peaks		10.9746	Setdb1KO	Defined peaks
0	Setdb1KO	Defined peaks		-0.442666	Setdb1KO	Defined peaks		16.0001	WT	Defined peaks		0.627818	WT	Defined peaks		4.26272	Setdb1KO	Defined peaks
0	Setdb1KO	Defined peaks		-1.44812	Setdb1KO	Defined peaks		8.00001	WT	Defined peaks		2.15859	WT	Defined peaks		9.82543	Setdb1KO	Defined peaks
0	Setdb1KO	Defined peaks		0.456756	Setdb1KO	Defined peaks		15.0001	WT	Defined peaks		12.9727	WT	Defined peaks		14.0116	Setdb1KO	Defined peaks
0	Setdb1KO	Defined peaks		-1.57169	Setdb1KO	Defined peaks		4.99999	WT	Defined peaks		12.274	WT	Defined peaks		6.41101	Setdb1KO	Defined peaks
0	Setdb1KO	Defined peaks		0.433815	Setdb1KO	Defined peaks		23.0002	WT	Defined peaks		6.38622	WT	Defined peaks		6.05641	Setdb1KO	Defined peaks
0.407537	Setdb1KO	Defined peaks		-0.46147	Setdb1KO	Defined peaks		9.00002	WT	Defined peaks		4.95518	WT	Defined peaks		5.51395	Setdb1KO	Defined peaks
0.334389	Setdb1KO	Defined peaks		0.0473	Setdb1KO	Defined peaks		0	WT	Defined peaks		7.50075	WT	Defined peaks		8.60304	Setdb1KO	Defined peaks
0	Setdb1KO	Defined peaks		-15.4097	Setdb1KO	Defined peaks		0	WT	Defined peaks		22.4778	WT	Defined peaks		32.7867	Setdb1KO	Defined peaks
0	Setdb1KO	Defined peaks		-0.577263	Setdb1KO	Defined peaks		16.0001	WT	Defined peaks		7.94275	WT	Defined peaks		14.7418	Setdb1KO	Defined peaks
0	Setdb1KO	Defined peaks		0.232484	Setdb1KO	Defined peaks		1.99998	WT	Defined peaks		1.86288	WT	Defined peaks		18.4194	Setdb1KO	Defined peaks
0	Setdb1KO	Defined peaks		0.36546	Setdb1KO	Defined peaks		0.999984	WT	Defined peaks		1.02172	WT	Defined peaks		9.4701	Setdb1KO	Defined peaks
5.54944	Setdb1KO	Defined peaks		0.207378	Setdb1KO	Defined peaks		2.99998	WT	Defined peaks		8.6551	WT	Defined peaks		18.3354	Setdb1KO	Defined peaks
0	Setdb1KO	Defined peaks		0	Setdb1KO	Defined peaks		1.99998	WT	Defined peaks		11.8147	WT	Defined peaks		12.205	Setdb1KO	Defined peaks
0	Setdb1KO	Defined peaks		-0.943922	Setdb1KO	Defined peaks		10	WT	Defined peaks		5.71619	WT	Defined peaks		19.8755	Setdb1KO	Defined peaks
0	Setdb1KO	Defined peaks		-0.333745	Setdb1KO	Defined peaks		5.99999	WT	Defined peaks		0.973091	WT	Defined peaks		6.26635	Setdb1KO	Defined peaks
0	Setdb1KO	Defined peaks		0.55215	Setdb1KO	Defined peaks		3.99998	WT	Defined peaks		0.763647	WT	Defined peaks		0.685836	Setdb1KO	Defined peaks
0	Setdb1KO	Defined peaks		0.555134	Setdb1KO	Defined peaks		23.0002	WT	Defined peaks		5.16524	WT	Defined peaks		11.1043	Setdb1KO	Defined peaks
0.350569	Setdb1KO	Defined peaks		-0.977198	Setdb1KO	Defined peaks		4.99999	WT	Defined peaks		9.90229	WT	Defined peaks		12.475	Setdb1KO	Defined peaks
1.59818	Setdb1KO	Defined peaks		3.26249	Setdb1KO	Defined peaks		33.0004	WT	Defined peaks		2.72203	WT	Defined peaks		1.21367	Setdb1KO	Defined peaks
0	Setdb1KO	Defined peaks		2.69785	Setdb1KO	Defined peaks		26.0003	WT	Defined peaks		13.845	WT	Defined peaks		13.4293	Setdb1KO	Defined peaks
0	Setdb1KO	Defined peaks		1.40131	Setdb1KO	Defined peaks		0	WT	Defined peaks		26.2831	WT	Defined peaks		13.8812	Setdb1KO	Defined peaks
0	Setdb1KO	Defined peaks		1.35526	Setdb1KO	Defined peaks		18.0001	WT	Defined peaks		5.05199	WT	Defined peaks		2.51624	Setdb1KO	Defined peaks
0	Setdb1KO	Defined peaks		-1.32866	Setdb1KO	Defined peaks		4.99999	WT	Defined peaks		8.13954	WT	Defined peaks		7.80816	Setdb1KO	Defined peaks
0	Setdb1KO	Defined peaks		-0.140681	Setdb1KO	Defined peaks		0.999984	WT	Defined peaks		0.126678	WT	Defined peaks		19.3486	Setdb1KO	Defined peaks
0	Setdb1KO	Defined peaks		-1.68814	Setdb1KO	Defined peaks		3.99998	WT	Defined peaks		1.34925	WT	Defined peaks		11.5482	Setdb1KO	Defined peaks
0	Setdb1KO	Defined peaks		-0.305139	Setdb1KO	Defined peaks		2.99998	WT	Defined peaks		1.49152	WT	Defined peaks		6.4828	Setdb1KO	Defined peaks
0	Setdb1KO	Defined peaks		-0.1359	Setdb1KO	Defined peaks		4.99999	WT	Defined peaks		3.82554	WT	Defined peaks		11.0787	Setdb1KO	Defined peaks
0	Setdb1KO	Defined peaks		-0.88286	Setdb1KO	Defined peaks		20.0002	WT	Defined peaks		2.80935	WT	Defined peaks		19.7163	Setdb1KO	Defined peaks
0	Setdb1KO	Defined peaks		0	Setdb1KO	Defined peaks		2.99998	WT	Defined peaks		5.64358	WT	Defined peaks		8.55302	Setdb1KO	Defined peaks
0	Setdb1KO	Defined peaks		-7.55443	Setdb1KO	Defined peaks		0	WT	Defined peaks		4.29449	WT	Defined peaks		8.83811	Setdb1KO	Defined peaks
0.34684	Setdb1KO	Defined peaks		-0.710375	Setdb1KO	Defined peaks		4.99999	WT	Defined peaks		1.64372	WT	Defined peaks		3.55865	Setdb1KO	Defined peaks
0.356316	Setdb1KO	Defined peaks		-0.139281	Setdb1KO	Defined peaks		7	WT	Defined peaks		1.05494	WT	Defined peaks		3.45377	Setdb1KO	Defined peaks
0	Setdb1KO	Defined peaks		-2.47107	Setdb1KO	Defined peaks		3.99998	WT	Defined peaks		4.13569	WT	Defined peaks		17.7992	Setdb1KO	Defined peaks
0	Setdb1KO	Defined peaks		0.412819	Setdb1KO	Defined peaks		0	WT	Defined peaks		4.13569	WT	Defined peaks		6.16838	Setdb1KO	Defined peaks
0	Setdb1KO	Defined peaks		0.212257	Setdb1KO	Defined peaks		0	WT	Defined peaks		8.88347	WT	Defined peaks		14.6411	Setdb1KO	Defined peaks
0	Setdb1KO	Defined peaks		-0.465027	Setdb1KO	Defined peaks		18.0001	WT	Defined peaks		1.72395	WT	Defined peaks		2.11649	Setdb1KO	Defined peaks
0	Setdb1KO	Defined peaks		-0.931747	Setdb1KO	Defined peaks		0.999984	WT	Defined peaks		7.403	WT	Defined peaks		7.03475	Setdb1KO	Defined peaks
0	Setdb1KO	Defined peaks		-0.477073	Setdb1KO	Defined peaks		7	WT	Defined peaks		8.60361	WT	Defined peaks		14.3218	Setdb1KO	Defined peaks
0	Setdb1KO	Defined peaks		-0.149708	Setdb1KO	Defined peaks		4.99999	WT	Defined peaks		0.653388	WT	Defined peaks		10.8096	Setdb1KO	Defined peaks
0.358274	Setdb1KO	Defined peaks		0.224122	Setdb1KO	Defined peaks		2.99998	WT	Defined peaks		3.48137	WT	Defined peaks		14.0074	Setdb1KO	Defined peaks
0.62698	Setdb1KO	Defined peaks		0	Setdb1KO	Defined peaks		1.99998	WT	Defined peaks		1.57139	WT	Defined peaks		14.8057	Setdb1KO	Defined peaks
0	Setdb1KO	Defined peaks		0.040442	Setdb1KO	Defined peaks		3.99998	WT	Defined peaks		4.76945	WT	Defined peaks		15.7092	Setdb1KO	Defined peaks
0.945013	Setdb1KO	Defined peaks		-0.432967	Setdb1KO	Defined peaks		0	WT	Defined peaks		2.36315	WT	Defined peaks		11.0093	Setdb1KO	Defined peaks
0	Setdb1KO	Defined peaks		-0.133949	Setdb1KO	Defined peaks		0.999984	WT	Defined peaks		2.52716	WT	Defined peaks		5.75664	Setdb1KO	Defined peaks
0	Setdb1KO	Defined peaks		0.234958	Setdb1KO	Defined peaks		7	WT	Defined peaks		7.45006	WT	Defined peaks		14.4447	Setdb1KO	Defined peaks
0	Setdb1KO	Defined peaks		0	Setdb1KO	Defined peaks		0	WT	Defined peaks		2.24555	WT	Defined peaks		6.45799	Setdb1KO	Defined peaks
0.352464	Setdb1KO	Defined peaks		0.462612	Setdb1KO	Defined peaks		0	WT	Defined peaks		0.522153	WT	Defined peaks		1.9829	Setdb1KO	Defined peaks
0	Setdb1KO	Defined peaks		0.040041	Setdb1KO	Defined peaks		7	WT	Defined peaks		5.36869	WT	Defined peaks		5.71597	Setdb1KO	Defined peaks
0	Setdb1KO	Defined peaks		-0.372553	Setdb1KO	Defined peaks		0	WT	Defined peaks		2.17249	WT	Defined peaks		9.23262	Setdb1KO	Defined peaks
0	Setdb1KO	Defined peaks		0.181325	Setdb1KO	Defined peaks		1.99998	WT	Defined peaks		3.34613	WT	Defined peaks		7.42855	Setdb1KO	Defined peaks
0	Setdb1KO	Defined peaks		0.037102	Setdb1KO	Defined peaks		9.00002	WT	Defined peaks		7.43013	WT	Defined peaks		35.1019	Setdb1KO	Defined peaks
0	Setdb1KO	Defined peaks		0.714529	Setdb1KO	Defined peaks		8.00001	WT	Defined peaks		2.05147	WT	Defined peaks		12.4909	Setdb1KO	Defined peaks
0	Setdb1KO	Defined peaks		-0.483878	Setdb1KO	Defined peaks		2.99998	WT	Defined peaks		1.66929	WT	Defined peaks		10.8947	Setdb1KO	Defined peaks
0	Setdb1KO	Defined peaks		0.176881	Setdb1KO	Defined peaks		13.0001	WT	Defined peaks		3.62222	WT	Defined peaks		15.2336	Setdb1KO	Defined peaks
0	Setdb1KO	Defined peaks		-0.529962	Setdb1KO	Defined peaks		2.99998	WT	Defined peaks		2.96562	WT	Defined peaks		10.2576	Setdb1KO	Defined peaks
0	Setdb1KO	Defined peaks		1.11599	Setdb1KO	Defined peaks		10	WT	Defined peaks		2.346	WT	Defined peaks		2.76268	Setdb1KO	Defined peaks
0	Setdb1KO	Defined peaks		0.762332	Setdb1KO	Defined peaks		10	WT	Defined peaks		6.74712	WT	Defined peaks		22.7585	Setdb1KO	Defined peaks
0	Setdb1KO	Defined peaks		-0.101567	Setdb1KO	Defined peaks		0.999984	WT	Defined peaks		4.5798	WT	Defined peaks		17.9935	Setdb1KO	Defined peaks
0	Setdb1KO	Defined peaks		-0.933189	Setdb1KO	Defined peaks		15.0001	WT	Defined peaks		0.97338	WT	Defined peaks		11.0154	Setdb1KO	Defined peaks
0	Setdb1KO	Defined peaks		0	Setdb1KO	Defined peaks		7	WT	Defined peaks		2.67038	WT	Defined peaks		15.7321	Setdb1KO	Defined peaks
0	Setdb1KO	Defined peaks		-0.138591	Setdb1KO	Defined peaks		19.0002	WT	Defined peaks		1.12654	WT	Defined peaks		5.13728	Setdb1KO	Defined peaks
0	Setdb1KO	Defined peaks		-1.18917	Setdb1KO	Defined peaks		3.99998	WT	Defined peaks		0.70203	WT	Defined peaks		13.7876	Setdb1KO	Defined peaks
0	Setdb1KO	Defined peaks		-0.674521	Setdb1KO	Defined peaks		16.0001	WT	Defined peaks		1.13813	WT	Defined peaks		5.31948	Setdb1KO	Defined peaks
0	Setdb1KO	Defined peaks		-0.270487	Setdb1KO	Defined peaks		16.0001	WT	Defined peaks		1.45224	WT	Defined peaks		7.50639	Setdb1KO	Defined peaks
0	Setdb1KO	Defined peaks		-0.821211	Setdb1KO	Defined peaks		12.0001	WT	Defined peaks		7.91621	WT	Defined peaks		14.3693	Setdb1KO	Defined peaks
0	Setdb1KO	Defined peaks		-0.85991	Setdb1KO	Defined peaks		12.0001	WT	Defined peaks		0.62444	WT	Defined peaks		4.64212	Setdb1KO	Defined peaks
0.337854	Setdb1KO	Defined peaks		-0.927917	Setdb1KO	Defined peaks		3.99998	WT	Defined peaks		1.05555	WT	Defined peaks		4.81612	Setdb1KO	Defined peaks
1.18556	Setdb1KO	Defined peaks		0	Setdb1KO	Defined peaks		0	WT	Defined peaks		0.969708	WT	Defined peaks		9.16365	Setdb1KO	Defined peaks
0	Setdb1KO	Defined peaks		-1.28995	Setdb1KO	Defined peaks		1.99998	WT	Defined peaks		0.57889	WT	Defined peaks		0.386337	Setdb1KO	Defined peaks
0	Setdb1KO	Defined peaks		-0.468051	Setdb1KO	Defined peaks		8.00001	WT	Defined peaks		4.36527	WT	Defined peaks		4.72291	Setdb1KO	Defined peaks
0	Setdb1KO	Defined peaks		-0.55646	Setdb1KO	Defined peaks		12.0001	WT	Defined peaks		5.32272	WT	Defined peaks		9.89143	Setdb1KO	Defined peaks
0.366325	Setdb1KO	Defined peaks		-2.25085	Setdb1KO	Defined peaks		0	WT	Defined peaks		2.50967	WT	Defined peaks		-0.5451	Setdb1KO	Defined peaks
0	Setdb1KO	Defined peaks		-1.10835	Setdb1KO	Defined peaks		8.00001	WT	Defined peaks		1.6366	WT	Defined peaks		5.439	Setdb1KO	Defined peaks
0	Setdb1KO	Defined peaks		0.548774	Setdb1KO	Defined peaks		9.00002	WT	Defined peaks		5.99675	WT	Defined peaks		11.9018	Setdb1KO	Defined peaks
0.74521	Setdb1KO	Defined peaks		0.348635	Setdb1KO	Defined peaks		0.999984	WT	Defined peaks		1.47254	WT	Defined peaks		2.18965	Setdb1KO	Defined peaks
0	Setdb1KO	Defined peaks		-0.457708	Setdb1KO	Defined peaks		2.99998	WT	Defined peaks		1.91635	WT	Defined peaks		10.8034	Setdb1KO	Defined peaks
0	Setdb1KO	Defined peaks		0	Setdb1KO	Defined peaks		2.99998	WT	Defined peaks		-0.20021	WT	Defined peaks		20.9417	Setdb1KO	Defined peaks
0	Setdb1KO	Defined peaks		-0.135243	Setdb1KO	Defined peaks		2.99998	WT	Defined peaks		7.64851	WT	Defined peaks		9.76526	Setdb1KO	Defined peaks
0	Setdb1KO	Defined peaks		-1.41942	Setdb1KO	Defined peaks		34.0004	WT	Defined peaks		8.61299	WT	Defined peaks		13.2173	Setdb1KO	Defined peaks
0	Setdb1KO	Defined peaks		-0.451346	Setdb1KO	Defined peaks		9.00002	WT	Defined peaks		7.28563	WT	Defined peaks		10.9846	Setdb1KO	Defined peaks
0	Setdb1KO	Defined peaks		-0.622128	Setdb1KO	Defined peaks		10	WT	Defined peaks		6.75828	WT	Defined peaks		0.899395	Setdb1KO	Defined peaks
0	Setdb1KO	Defined peaks		-0.273125	Setdb1KO	Defined peaks		3.99998	WT	Defined peaks		3.8647	WT	Defined peaks		2.5795	Setdb1KO	Defined peaks
0	Setdb1KO	Defined peaks		-0.440548	Setdb1KO	Defined peaks		4.49998	WT	Defined peaks		3.57577	WT	Defined peaks		3.51943	Setdb1KO	Defined peaks
0	Setdb1KO	Defined peaks		0.195047	Setdb1KO	Defined peaks		0	WT	Defined peaks		0.288283	WT	Defined peaks		4.83138	Setdb1KO	Defined peaks
3.72605	Setdb1KO	Defined peaks		0.342026	Setdb1KO	Defined peaks		7	WT	Defined peaks		0.965116	WT	Defined peaks		11.2421	Setdb1KO	Defined peaks
2.14493	Setdb1KO	Defined peaks		-1.04883	Setdb1KO	Defined peaks		19.0002	WT	Defined peaks		0.7057	WT	Defined peaks		6.47817	Setdb1KO	Defined peaks
0	Setdb1KO	Defined peaks		-0.529962	Setdb1KO	Defined peaks		23.0002	WT	Defined peaks		1.46398	WT	Defined peaks		9.20163	Setdb1KO	Defined peaks
0.701139	Setdb1KO	Defined peaks		2.73621	Setdb1KO	Defined peaks		12.0001	WT	Defined peaks		4.06121	WT	Defined peaks		6.93819	Setdb1KO	Defined peaks
0	Setdb1KO	Defined peaks		0.327203	Setdb1KO	Defined peaks		0	WT	Defined peaks		3.85017	WT	Defined peaks		11.8161	Setdb1KO	Defined peaks
0	Setdb1KO	Defined peaks		0.171827	Setdb1KO	Defined peaks		1.99998	WT	Defined peaks		1.99332	WT	Defined peaks		16.828	Setdb1KO	Defined peaks
0	Setdb1KO	Defined peaks		-0.693004	Setdb1KO	Defined peaks		2.49998	WT	Defined peaks		7.75918	WT	Defined peaks		22.7722	Setdb1KO	Defined peaks
0	Setdb1KO	Defined peaks		0	Setdb1KO	Defined peaks		0.999984	WT	Defined peaks		0.090355	WT	Defined peaks		7.05845	Setdb1KO	Defined peaks
0.405006	Setdb1KO	Defined peaks		-0.41373	Setdb1KO	Defined peaks		7	WT	Defined peaks		4.48397	WT	Defined peaks		11.2425	Setdb1KO	Defined peaks
0.343189	Setdb1KO	Defined peaks		-0.156399	Setdb1KO	Defined peaks		12.0001	WT	Defined peaks		1.52229	WT	Defined peaks		9.10261	Setdb1KO	Defined peaks
2.73974	Setdb1KO	Defined peaks		0.773719	Setdb1KO	Defined peaks		36.0005	WT	Defined peaks		2.26762	WT	Defined peaks		23.6259	Setdb1KO	Defined peaks
0	Setdb1KO	Defined peaks		-0.187889	Setdb1KO	Defined peaks		4.99999	WT	Defined peaks		3.9505	WT	Defined peaks		14.5805	Setdb1KO	Defined peaks
0	Setdb1KO	Defined peaks		-0.873625	Setdb1KO	Defined peaks		4.99999	WT	Defined peaks		-0.149593	WT	Defined peaks		0.401823	Setdb1KO	Defined peaks
0	Setdb1KO	Defined peaks		-0.337259	Setdb1KO	Defined peaks		18.0001	WT	Defined peaks		3.93335	WT	Defined peaks		3.79598	Setdb1KO	Defined peaks
0.74521	Setdb1KO	Defined peaks		-0.22919	Setdb1KO	Defined peaks		5.99999	WT	Defined peaks		3.75053	WT	Defined peaks		5.36093	Setdb1KO	Defined peaks
0	Setdb1KO	Defined peaks		-0.348256	Setdb1KO	Defined peaks		9.00002	WT	Defined peaks		4.30579	WT	Defined peaks		19.5774	Setdb1KO	Defined peaks
1.30412	Setdb1KO	Defined peaks		-0.148124	Setdb1KO	Defined peaks		3.99998	WT	Defined peaks		2.38583	WT	Defined peaks		4.87214	Setdb1KO	Defined peaks
2.08104	Setdb1KO	Defined peaks		-0.1359	Setdb1KO	Defined peaks		21.0002	WT	Defined peaks		6.42406	WT	Defined peaks		14.0472	Setdb1KO	Defined peaks
0	Setdb1KO	Defined peaks		-1.25907	Setdb1KO	Defined peaks		12.0001	WT	Defined peaks		4.12056	WT	Defined peaks		15.3549	Setdb1KO	Defined peaks
0	Setdb1KO	Defined peaks		-1.35371	Setdb1KO	Defined peaks		16.0001	WT	Defined peaks		5.97699	WT	Defined peaks		20.69	Setdb1KO	Defined peaks
0	Setdb1KO	Defined peaks		0.954596	Setdb1KO	Defined peaks		0.999984	WT	Defined peaks		1.67947	WT	Defined peaks		9.85802	Setdb1KO	Defined peaks
0.35438	Setdb1KO	Defined peaks		-0.710375	Setdb1KO	Defined peaks		5.99999	WT	Defined peaks		4.17464	WT	Defined peaks		13.5071	Setdb1KO	Defined peaks
0	Setdb1KO	Defined peaks		-0.436372	Setdb1KO	Defined peaks		2.99998	WT	Defined peaks		2.0237	WT	Defined peaks		14.5661	Setdb1KO	Defined peaks
0	Setdb1KO	Defined peaks		-1.15314	Setdb1KO	Defined peaks		17.0001	WT	Defined peaks		5.20779	WT	Defined peaks		17.4301	Setdb1KO	Defined peaks
0	Setdb1KO	Defined peaks		-0.322006	Setdb1KO	Defined peaks		1.99998	WT	Defined peaks		2.16684	WT	Defined peaks		6.00994	Setdb1KO	Defined peaks
0	Setdb1KO	Defined peaks		-0.966014	Setdb1KO	Defined peaks		3.99998	WT	Defined peaks		1.41153	WT	Defined peaks		10.3656	Setdb1KO	Defined peaks
0	Setdb1KO	Defined peaks		11.67	Setdb1KO	Defined peaks		7	WT	Defined peaks		2.58763	WT	Defined peaks		13.6398	Setdb1KO	Defined peaks
0	Setdb1KO	Defined peaks		0.044935	Setdb1KO	Defined peaks		1.99998	WT	Defined peaks		1.69342	WT	Defined peaks		20.0523	Setdb1KO	Defined peaks
2.65544	Setdb1KO	Defined peaks		-1.43194	Setdb1KO	Defined peaks		50.0008	WT	Defined peaks		6.80434	WT	Defined peaks		16.2461	Setdb1KO	Defined peaks
0.665366	Setdb1KO	Defined peaks		-0.322006	Setdb1KO	Defined peaks		5.99999	WT	Defined peaks		0.776426	WT	Defined peaks		5.87411	Setdb1KO	Defined peaks
3.83564	Setdb1KO	Defined peaks		-0.963104	Setdb1KO	Defined peaks		3.99998	WT	Defined peaks		6.01107	WT	Defined peaks		3.30311	Setdb1KO	Defined peaks
0	Setdb1KO	Defined peaks		-0.719995	Setdb1KO	Defined peaks		37.0005	WT	Defined peaks		5.45335	WT	Defined peaks		12.4374	Setdb1KO	Defined peaks
0	Setdb1KO	Defined peaks		-0.59887	Setdb1KO	Defined peaks		2.99998	WT	Defined peaks		1.89716	WT	Defined peaks		10.6981	Setdb1KO	Defined peaks
0.348695	Setdb1KO	Defined peaks		0.177752	Setdb1KO	Defined peaks		20.0002	WT	Defined peaks		2.78179	WT	Defined peaks		8.15958	Setdb1KO	Defined peaks
0	Setdb1KO	Defined peaks		0.172649	Setdb1KO	Defined peaks		12.0001	WT	Defined peaks		4.27484	WT	Defined peaks		22.5015	Setdb1KO	Defined peaks
0	Setdb1KO	Defined peaks		-2.25042	Setdb1KO	Defined peaks		5.99999	WT	Defined peaks		5.4632	WT	Defined peaks		33.4034	Setdb1KO	Defined peaks
0	Setdb1KO	Defined peaks		0.530643	Setdb1KO	Defined peaks		11	WT	Defined peaks		0.660726	WT	Defined peaks		14.2552	Setdb1KO	Defined peaks
0	Setdb1KO	Defined peaks		0.442745	Setdb1KO	Defined peaks		5.99999	WT	Defined peaks		1.39609	WT	Defined peaks		12.1475	Setdb1KO	Defined peaks
0	Setdb1KO	Defined peaks		-2.12196	Setdb1KO	Defined peaks		7	WT	Defined peaks		7.15327	WT	Defined peaks		2.04169	Setdb1KO	Defined peaks
0	Setdb1KO	Defined peaks		-0.830601	Setdb1KO	Defined peaks		8.00001	WT	Defined peaks		3.34762	WT	Defined peaks		2.26716	Setdb1KO	Defined peaks
0	Setdb1KO	Defined peaks		-0.559569	Setdb1KO	Defined peaks		7	WT	Defined peaks		4.222	WT	Defined peaks		16.7081	Setdb1KO	Defined peaks
0	Setdb1KO	Defined peaks		-0.413414	Setdb1KO	Defined peaks		3.99998	WT	Defined peaks		1.23248	WT	Defined peaks		7.49539	Setdb1KO	Defined peaks
0	Setdb1KO	Defined peaks		-0.379167	Setdb1KO	Defined peaks		3.99998	WT	Defined peaks		2.21105	WT	Defined peaks		13.5466	Setdb1KO	Defined peaks
0	Setdb1KO	Defined peaks		-1.1649	Setdb1KO	Defined peaks		15.0001	WT	Defined peaks		13.1952	WT	Defined peaks		8.69852	Setdb1KO	Defined peaks
0	Setdb1KO	Defined peaks		1.41902	Setdb1KO	Defined peaks		19.0002	WT	Defined peaks		-0.03998	WT	Defined peaks		9.53789	Setdb1KO	Defined peaks
0	Setdb1KO	Defined peaks		0.743994	Setdb1KO	Defined peaks		3.99998	WT	Defined peaks		2.53428	WT	Defined peaks		10.809	Setdb1KO	Defined peaks
0	Setdb1KO	Defined peaks		-0.465027	Setdb1KO	Defined peaks		0	WT	Defined peaks		0.063659	WT	Defined peaks		8.22912	Setdb1KO	Defined peaks
0	Setdb1KO	Defined peaks		-1.13178	Setdb1KO	Defined peaks		4.99999	WT	Defined peaks		2.34122	WT	Defined peaks		12.274	Setdb1KO	Defined peaks
0	Setdb1KO	Defined peaks		-0.405564	Setdb1KO	Defined peaks		7	WT	Defined peaks		0.746723	WT	Defined peaks		8.57104	Setdb1KO	Defined peaks
0	Setdb1KO	Defined peaks		-0.873625	Setdb1KO	Defined peaks		3.99998	WT	Defined peaks		1.59902	WT	Defined peaks		3.43454	Setdb1KO	Defined peaks
0	Setdb1KO	Defined peaks		-0.337259	Setdb1KO	Defined peaks		11	WT	Defined peaks		0.472945	WT	Defined peaks		17.7664	Setdb1KO	Defined peaks
0	Setdb1KO	Defined peaks		0.379829	Setdb1KO	Defined peaks		9.00002	WT	Defined peaks		0.258584	WT	Defined peaks		10.6389	Setdb1KO	Defined peaks
0.69001	Setdb1KO	Defined peaks		-0.455286	Setdb1KO	Defined peaks		3.49998	WT	Defined peaks		5.16601	WT	Defined peaks		13.9052	Setdb1KO	Defined peaks
0.954233	Setdb1KO	Defined peaks		0	Setdb1KO	Defined peaks		0	WT	Defined peaks		5.35357	WT	Defined peaks		55.8629	Setdb1KO	Defined peaks
0	Setdb1KO	Defined peaks		0.242173	Setdb1KO	Defined peaks		31.0004	WT	Defined peaks		4.33663	WT	Defined peaks		19.8427	Setdb1KO	Defined peaks
0	Setdb1KO	Defined peaks		0.220023	Setdb1KO	Defined peaks		7	WT	Defined peaks		3.02348	WT	Defined peaks		18.697	Setdb1KO	Defined peaks
0	Setdb1KO	Defined peaks		0.405332	Setdb1KO	Defined peaks		9.00002	WT	Defined peaks		2.73122	WT	Defined peaks		14.5144	Setdb1KO	Defined peaks
0.352464	Setdb1KO	Defined peaks		-0.1171	Setdb1KO	Defined peaks		0	WT	Defined peaks		3.29707	WT	Defined peaks		10.23	Setdb1KO	Defined peaks
0	Setdb1KO	Defined peaks		-0.264107	Setdb1KO	Defined peaks		5.99999	WT	Defined peaks		1.82204	WT	Defined peaks		10.6377	Setdb1KO	Defined peaks
0.665366	Setdb1KO	Defined peaks		-1.18301	Setdb1KO	Defined peaks		13.0001	WT	Defined peaks		2.99123	WT	Defined peaks		18.5245	Setdb1KO	Defined peaks
0	Setdb1KO	Defined peaks		0.237393	Setdb1KO	Defined peaks		14.0001	WT	Defined peaks		0.535894	WT	Defined peaks		5.11127	Setdb1KO	Defined peaks
0	Setdb1KO	Defined peaks		-0.099537	Setdb1KO	Defined peaks		20.0002	WT	Defined peaks		4.4462	WT	Defined peaks		14.5402	Setdb1KO	Defined peaks
0	Setdb1KO	Defined peaks		0.387709	Setdb1KO	Defined peaks		21.0002	WT	Defined peaks		7.6891	WT	Defined peaks		15.178	Setdb1KO	Defined peaks
0	Setdb1KO	Defined peaks		0.29253	Setdb1KO	Defined peaks		0	WT	Defined peaks		2.28837	WT	Defined peaks		10.5167	Setdb1KO	Defined peaks
0	Setdb1KO	Defined peaks		0	Setdb1KO	Defined peaks		0	WT	Defined peaks		0	WT	Defined peaks		1.31502	Setdb1KO	Defined peaks
0	Setdb1KO	Defined peaks		-1.01688	Setdb1KO	Defined peaks		4.99999	WT	Defined peaks		1.93945	WT	Defined peaks		14.4146	Setdb1KO	Defined peaks
0	Setdb1KO	Defined peaks		0.549498	Setdb1KO	Defined peaks		15.0001	WT	Defined peaks		3.4654	WT	Defined peaks		20.9053	Setdb1KO	Defined peaks
0	Setdb1KO	Defined peaks		0.214428	Setdb1KO	Defined peaks		8.00001	WT	Defined peaks		0.85202	WT	Defined peaks		6.53914	Setdb1KO	Defined peaks
0	Setdb1KO	Defined peaks		-1.20169	Setdb1KO	Defined peaks		4.99999	WT	Defined peaks		0.32492	WT	Defined peaks		5.49943	Setdb1KO	Defined peaks
0	Setdb1KO	Defined peaks		0.205021	Setdb1KO	Defined peaks		0.999984	WT	Defined peaks		2.33065	WT	Defined peaks		12.3437	Setdb1KO	Defined peaks
0.34684	Setdb1KO	Defined peaks		0.177752	Setdb1KO	Defined peaks		1.99998	WT	Defined peaks		6.20052	WT	Defined peaks		24.1146	Setdb1KO	Defined peaks
0	Setdb1KO	Defined peaks		-0.529962	Setdb1KO	Defined peaks		3.99998	WT	Defined peaks		3.1811	WT	Defined peaks		9.82003	Setdb1KO	Defined peaks
0	Setdb1KO	Defined peaks		-0.692746	Setdb1KO	Defined peaks		1.99998	WT	Defined peaks		5.86203	WT	Defined peaks		8.36033	Setdb1KO	Defined peaks
0	Setdb1KO	Defined peaks		0.04544	Setdb1KO	Defined peaks		0.999984	WT	Defined peaks		3.14889	WT	Defined peaks		7.64823	Setdb1KO	Defined peaks
0	Setdb1KO	Defined peaks		0.396524	Setdb1KO	Defined peaks		1.99998	WT	Defined peaks		-0.108355	WT	Defined peaks		0.56358	Setdb1KO	Defined peaks
0	Setdb1KO	Defined peaks		0.751744	Setdb1KO	Defined peaks		0	WT	Defined peaks		2.56067	WT	Defined peaks		18.4056	Setdb1KO	Defined peaks
0	Setdb1KO	Defined peaks		0.044442	Setdb1KO	Defined peaks		11	WT	Defined peaks		3.25729	WT	Defined peaks		2.67828	Setdb1KO	Defined peaks
0	Setdb1KO	Defined peaks		-0.991711	Setdb1KO	Defined peaks		1.99998	WT	Defined peaks		8.80435	WT	Defined peaks		7.62129	Setdb1KO	Defined peaks
0	Setdb1KO	Defined peaks		-0.413414	Setdb1KO	Defined peaks		0	WT	Defined peaks		5.37414	WT	Defined peaks		29.3199	Setdb1KO	Defined peaks
0	Setdb1KO	Defined peaks		2.47431	Setdb1KO	Defined peaks		7	WT	Defined peaks		0.280748	WT	Defined peaks		11.9825	Setdb1KO	Defined peaks
0	Setdb1KO	Defined peaks		-1.55532	Setdb1KO	Defined peaks		0	WT	Defined peaks		1.98319	WT	Defined peaks		23.0936	Setdb1KO	Defined peaks
0	Setdb1KO	Defined peaks		-1.42921	Setdb1KO	Defined peaks		2.99998	WT	Defined peaks		2.23997	WT	Defined peaks		3.52895	Setdb1KO	Defined peaks
0	Setdb1KO	Defined peaks		-0.885887	Setdb1KO	Defined peaks		11	WT	Defined peaks		2.49208	WT	Defined peaks		7.21903	Setdb1KO	Defined peaks
0	Setdb1KO	Defined peaks		-1.2141	Setdb1KO	Defined peaks		10	WT	Defined peaks		2.48602	WT	Defined peaks		8.91587	Setdb1KO	Defined peaks
0	Setdb1KO	Defined peaks		0	Setdb1KO	Defined peaks		0	WT	Defined peaks		5.00607	WT	Defined peaks		3.87398	Setdb1KO	Defined peaks
0	Setdb1KO	Defined peaks		-0.83469	Setdb1KO	Defined peaks		22.0002	WT	Defined peaks		4.02706	WT	Defined peaks		11.2852	Setdb1KO	Defined peaks
0	Setdb1KO	Defined peaks		-1.27732	Setdb1KO	Defined peaks		7	WT	Defined peaks		3.47445	WT	Defined peaks		7.87133	Setdb1KO	Defined peaks
0	Setdb1KO	Defined peaks		-0.10423	Setdb1KO	Defined peaks		24.0002	WT	Defined peaks		9.45864	WT	Defined peaks		20.7335	Setdb1KO	Defined peaks
0	Setdb1KO	Defined peaks		-1.72814	Setdb1KO	Defined peaks		7	WT	Defined peaks		5.36201	WT	Defined peaks		17.5256	Setdb1KO	Defined peaks
0	Setdb1KO	Defined peaks		-0.525239	Setdb1KO	Defined peaks		0	WT	Defined peaks		7.21997	WT	Defined peaks		0.5605	Setdb1KO	Defined peaks
0	Setdb1KO	Defined peaks		-0.635294	Setdb1KO	Defined peaks		28.0003	WT	Defined peaks		6.80862	WT	Defined peaks		15.5674	Setdb1KO	Defined peaks
0	Setdb1KO	Defined peaks		-1.4309	Setdb1KO	Defined peaks		10	WT	Defined peaks		1.10364	WT	Defined peaks		1.99555	Setdb1KO	Defined peaks
0	Setdb1KO	Defined peaks		0	Setdb1KO	Defined peaks		8.00001	WT	Defined peaks		8.20648	WT	Defined peaks		12.3235	Setdb1KO	Defined peaks
0	Setdb1KO	Defined peaks		-0.57547	Setdb1KO	Defined peaks		30.0004	WT	Defined peaks		4.29304	WT	Defined peaks		27.2008	Setdb1KO	Defined peaks
0	Setdb1KO	Defined peaks		0	Setdb1KO	Defined peaks		0	WT	Defined peaks		6.33701	WT	Defined peaks		0.79513	Setdb1KO	Defined peaks
0	Setdb1KO	Defined peaks		-0.618289	Setdb1KO	Defined peaks		0	WT	Defined peaks		7.06744	WT	Defined peaks		4.28523	Setdb1KO	Defined peaks
0	Setdb1KO	Defined peaks		0.736402	Setdb1KO	Defined peaks		0	WT	Defined peaks		4.03283	WT	Defined peaks		0.46518	Setdb1KO	Defined peaks
0	Setdb1KO	Defined peaks		0.405435	Setdb1KO	Defined peaks		2.99998	WT	Defined peaks		3.51209	WT	Defined peaks		2.08175	Setdb1KO	Defined peaks
0	Setdb1KO	Defined peaks		-0.342669	Setdb1KO	Defined peaks		7	WT	Defined peaks		4.99556	WT	Defined peaks		5.14539	Setdb1KO	Defined peaks
0	Setdb1KO	Defined peaks		-1.02652	Setdb1KO	Defined peaks		0	WT	Defined peaks		0.89494	WT	Defined peaks		0.89952	Setdb1KO	Defined peaks
0	Setdb1KO	Defined peaks		-2.75085	Setdb1KO	Defined peaks		0	WT	Defined peaks		11.442	WT	Defined peaks		25.3507	Setdb1KO	Defined peaks
0	Setdb1KO	Defined peaks		-1.25452	Setdb1KO	Defined peaks		1.99998	WT	Defined peaks		1.34268	WT	Defined peaks		12.1246	Setdb1KO	Defined peaks
0	Setdb1KO	Defined peaks		-0.886397	Setdb1KO	Defined peaks		9.00002	WT	Defined peaks		7.79501	WT	Defined peaks		11.9843	Setdb1KO	Defined peaks
0.379104	Setdb1KO	Defined peaks		0	Setdb1KO	Defined peaks		1.99998	WT	Defined peaks		2.17085	WT	Defined peaks		5.50767	Setdb1KO	Defined peaks
0	Setdb1KO	Defined peaks		0.880091	Setdb1KO	Defined peaks		0	WT	Defined peaks		2.67267	WT	Defined peaks		3.68501	Setdb1KO	Defined peaks
1.29121	Setdb1KO	Defined peaks		0.06036	Setdb1KO	Defined peaks		17.0001	WT	Defined peaks		5.00061	WT	Defined peaks		8.36146	Setdb1KO	Defined peaks
0	Setdb1KO	Defined peaks		-0.761727	Setdb1KO	Defined peaks		21.0002	WT	Defined peaks		2.73415	WT	Defined peaks		12.8784	Setdb1KO	Defined peaks
0	Setdb1KO	Defined peaks		0.33717	Setdb1KO	Defined peaks		35.0005	WT	Defined peaks		6.70676	WT	Defined peaks		30.3408	Setdb1KO	Defined peaks
0	Setdb1KO	Defined peaks		0	Setdb1KO	Defined peaks		0	WT	Defined peaks		2.55936	WT	Defined peaks		13.7961	Setdb1KO	Defined peaks
0	Setdb1KO	Defined peaks		-0.55721	Setdb1KO	Defined peaks		0.999984	WT	Defined peaks		8.29469	WT	Defined peaks		9.02369	Setdb1KO	Defined peaks
0	Setdb1KO	Defined peaks		0.193998	Setdb1KO	Defined peaks		1.99998	WT	Defined peaks		2.03155	WT	Defined peaks		20.44	Setdb1KO	Defined peaks
0	Setdb1KO	Defined peaks		0.09924	Setdb1KO	Defined peaks		9.00002	WT	Defined peaks		12.1782	WT	Defined peaks		34.1254	Setdb1KO	Defined peaks
0	Setdb1KO	Defined peaks		0.49354	Setdb1KO	Defined peaks		4.99999	WT	Defined peaks		3.92406	WT	Defined peaks		21.0484	Setdb1KO	Defined peaks
0.931513	Setdb1KO	Defined peaks		1.88227	Setdb1KO	Defined peaks		0.999984	WT	Defined peaks		0.60195	WT	Defined peaks		1.96365	Setdb1KO	Defined peaks
1.51642	Setdb1KO	Defined peaks		-0.127833	Setdb1KO	Defined peaks		7	WT	Defined peaks		0.929857	WT	Defined peaks		4.73849	Setdb1KO	Defined peaks
2.30526	Setdb1KO	Defined peaks		0.37784	Setdb1KO	Defined peaks		0.999984	WT	Defined peaks		1.5959	WT	Defined peaks		1.79855	Setdb1KO	Defined peaks
0.587441	Setdb1KO	Defined peaks		1.22382	Setdb1KO	Defined peaks		24.0002	WT	Defined peaks		0.936329	WT	Defined peaks		10.36	Setdb1KO	Defined peaks
0	Setdb1KO	Defined peaks		-0.344512	Setdb1KO	Defined peaks		0.999984	WT	Defined peaks		1.83518	WT	Defined peaks		-0.705473	Setdb1KO	Defined peaks
0	Setdb1KO	Defined peaks		-0.134593	Setdb1KO	Defined peaks		7	WT	Defined peaks		7.80755	WT	Defined peaks		5.98313	Setdb1KO	Defined peaks
0	Setdb1KO	Defined peaks		1.0359	Setdb1KO	Defined peaks		3.99998	WT	Defined peaks		2.66172	WT	Defined peaks		9.27607	Setdb1KO	Defined peaks
0.329323	Setdb1KO	Defined peaks		0.04902	Setdb1KO	Defined peaks		2.99998	WT	Defined peaks		1.8983	WT	Defined peaks		2.53979	Setdb1KO	Defined peaks
0	Setdb1KO	Defined peaks		0	Setdb1KO	Defined peaks		0.999984	WT	Defined peaks		1.63765	WT	Defined peaks		7.3641	Setdb1KO	Defined peaks
0.379104	Setdb1KO	Defined peaks		0	Setdb1KO	Defined peaks		11	WT	Defined peaks		2.74572	WT	Defined peaks		7.92941	Setdb1KO	Defined peaks
0.336113	Setdb1KO	Defined peaks		-0.323644	Setdb1KO	Defined peaks		3.99998	WT	Defined peaks		0.82769	WT	Defined peaks		4.68845	Setdb1KO	Defined peaks
0	Setdb1KO	Defined peaks		-0.366166	Setdb1KO	Defined peaks		0	WT	Defined peaks		7.86679	WT	Defined peaks		7.02953	Setdb1KO	Defined peaks
0	Setdb1KO	Defined peaks		-0.100034	Setdb1KO	Defined peaks		5.99999	WT	Defined peaks		6.57204	WT	Defined peaks		31.3046	Setdb1KO	Defined peaks
0	Setdb1KO	Defined peaks		0.047578	Setdb1KO	Defined peaks		4.99999	WT	Defined peaks		-0.165433	WT	Defined peaks		4.81332	Setdb1KO	Defined peaks
0	Setdb1KO	Defined peaks		-1.33521	Setdb1KO	Defined peaks		3.99998	WT	Defined peaks		7.43456	WT	Defined peaks		10.8537	Setdb1KO	Defined peaks
4.7546	Setdb1KO	Defined peaks		0	Setdb1KO	Defined peaks		0	WT	Defined peaks		0.38345	WT	Defined peaks		1.15079	Setdb1KO	Defined peaks
0	Setdb1KO	Defined peaks		0.417153	Setdb1KO	Defined peaks		3.99998	WT	Defined peaks		3.5893	WT	Defined peaks		12.3601	Setdb1KO	Defined peaks
0	Setdb1KO	Defined peaks		-0.951673	Setdb1KO	Defined peaks		0.999984	WT	Defined peaks		0.987322	WT	Defined peaks		5.92068	Setdb1KO	Defined peaks
0	Setdb1KO	Defined peaks		-2.05971	Setdb1KO	Defined peaks		3.99998	WT	Defined peaks		10.0479	WT	Defined peaks		17.2833	Setdb1KO	Defined peaks
0	Setdb1KO	Defined peaks		0.043253	Setdb1KO	Defined peaks		5.99999	WT	Defined peaks		0.999109	WT	Defined peaks		-0.038298	Setdb1KO	Defined peaks
0	Setdb1KO	Defined peaks		-2.36732	Setdb1KO	Defined peaks		14.0001	WT	Defined peaks		9.59649	WT	Defined peaks		18.4394	Setdb1KO	Defined peaks
0	Setdb1KO	Defined peaks		-0.813079	Setdb1KO	Defined peaks		0.999984	WT	Defined peaks		1.68982	WT	Defined peaks		4.7633	Setdb1KO	Defined peaks
0	Setdb1KO	Defined peaks		1.00943	Setdb1KO	Defined peaks		0	WT	Defined peaks		6.88442	WT	Defined peaks		10.9221	Setdb1KO	Defined peaks
0	Setdb1KO	Defined peaks		0.504755	Setdb1KO	Defined peaks		0	WT	Defined peaks		2.37654	WT	Defined peaks		2.16052	Setdb1KO	Defined peaks
0	Setdb1KO	Defined peaks		-1.51847	Setdb1KO	Defined peaks		4.99999	WT	Defined peaks		1.77093	WT	Defined peaks		3.61417	Setdb1KO	Defined peaks
0	Setdb1KO	Defined peaks		0.211016	Setdb1KO	Defined peaks		3.99998	WT	Defined peaks		0.3856	WT	Defined peaks		-0.525534	Setdb1KO	Defined peaks
0	Setdb1KO	Defined peaks		0	Setdb1KO	Defined peaks		7	WT	Defined peaks		2.30929	WT	Defined peaks		16.3933	Setdb1KO	Defined peaks
0	Setdb1KO	Defined peaks		-0.06061	Setdb1KO	Defined peaks		82.0017	WT	Defined peaks		0.503906	WT	Defined peaks		1.86354	Setdb1KO	Defined peaks
0	Setdb1KO	Defined peaks		-0.07386	Setdb1KO	Defined peaks		71.0014	WT	Defined peaks		2.61624	WT	Defined peaks		6.74426	Setdb1KO	Defined peaks
0	Setdb1KO	Defined peaks		1.53707	Setdb1KO	Defined peaks		0	WT	Defined peaks		0.37072	WT	Defined peaks		13.7523	Setdb1KO	Defined peaks
0	Setdb1KO	Defined peaks		0.041909	Setdb1KO	Defined peaks		5.99999	WT	Defined peaks		0.487356	WT	Defined peaks		3.59693	Setdb1KO	Defined peaks
0	Setdb1KO	Defined peaks		-0.791102	Setdb1KO	Defined peaks		7	WT	Defined peaks		6.39102	WT	Defined peaks		8.8257	Setdb1KO	Defined peaks
0	Setdb1KO	Defined peaks		-0.579902	Setdb1KO	Defined peaks		7.50001	WT	Defined peaks		4.18899	WT	Defined peaks		12.4749	Setdb1KO	Defined peaks
0	Setdb1KO	Defined peaks		0.08296	Setdb1KO	Defined peaks		8.00001	WT	Defined peaks		0.230407	WT	Defined peaks		4.9343	Setdb1KO	Defined peaks
0	Setdb1KO	Defined peaks		0.721674	Setdb1KO	Defined peaks		2.99998	WT	Defined peaks		1.51708	WT	Defined peaks		3.84875	Setdb1KO	Defined peaks
0	Setdb1KO	Defined peaks		0.353762	Setdb1KO	Defined peaks		8.00001	WT	Defined peaks		5.31606	WT	Defined peaks		10.0765	Setdb1KO	Defined peaks
0	Setdb1KO	Defined peaks		0	Setdb1KO	Defined peaks		0	WT	Defined peaks		11.1489	WT	Defined peaks		9.12308	Setdb1KO	Defined peaks
0	Setdb1KO	Defined peaks		0.429568	Setdb1KO	Defined peaks		1.99998	WT	Defined peaks		0.919699	WT	Defined peaks		-0.492288	Setdb1KO	Defined peaks
0	Setdb1KO	Defined peaks		-1.61553	Setdb1KO	Defined peaks		8.00001	WT	Defined peaks		5.69498	WT	Defined peaks		12.0477	Setdb1KO	Defined peaks
0	Setdb1KO	Defined peaks		0.428855	Setdb1KO	Defined peaks		2.99998	WT	Defined peaks		3.70942	WT	Defined peaks		1.46685	Setdb1KO	Defined peaks
0	Setdb1KO	Defined peaks		-0.837969	Setdb1KO	Defined peaks		1.99998	WT	Defined peaks		6.81612	WT	Defined peaks		8.06558	Setdb1KO	Defined peaks
1.4653	Setdb1KO	Defined peaks		-0.782105	Setdb1KO	Defined peaks		2.99998	WT	Defined peaks		5.85991	WT	Defined peaks		10.508	Setdb1KO	Defined peaks
0	Setdb1KO	Defined peaks		-0.747143	Setdb1KO	Defined peaks		15.0001	WT	Defined peaks		10.7614	WT	Defined peaks		16.3149	Setdb1KO	Defined peaks
0	Setdb1KO	Defined peaks		0.236214	Setdb1KO	Defined peaks		2.99998	WT	Defined peaks		4.40957	WT	Defined peaks		11.3581	Setdb1KO	Defined peaks
1.76232	Setdb1KO	Defined peaks		-0.476966	Setdb1KO	Defined peaks		4.99999	WT	Defined peaks		6.66958	WT	Defined peaks		34.0498	Setdb1KO	Defined peaks
0	Setdb1KO	Defined peaks		-1.00762	Setdb1KO	Defined peaks		0	WT	Defined peaks		2.68906	WT	Defined peaks		18.8116	Setdb1KO	Defined peaks
0	Setdb1KO	Defined peaks		-1.00648	Setdb1KO	Defined peaks		0	WT	Defined peaks		0.683697	WT	Defined peaks		5.03763	Setdb1KO	Defined peaks
0.343189	Setdb1KO	Defined peaks		0.552302	Setdb1KO	Defined peaks		3.99998	WT	Defined peaks		1.476	WT	Defined peaks		8.10212	Setdb1KO	Defined peaks
0.636155	Setdb1KO	Defined peaks		0.64806	Setdb1KO	Defined peaks		25.0003	WT	Defined peaks		3.68024	WT	Defined peaks		9.33938	Setdb1KO	Defined peaks
0	Setdb1KO	Defined peaks		-0.315661	Setdb1KO	Defined peaks		5.99999	WT	Defined peaks		1.121	WT	Defined peaks		3.9603	Setdb1KO	Defined peaks
2.24848	Setdb1KO	Defined peaks		0.546723	Setdb1KO	Defined peaks		0	WT	Defined peaks		0.7444	WT	Defined peaks		16.4582	Setdb1KO	Defined peaks
0	Setdb1KO	Defined peaks		0.820084	Setdb1KO	Defined peaks		0	WT	Defined peaks		0.38196	WT	Defined peaks		16.7172	Setdb1KO	Defined peaks
1.70473	Setdb1KO	Defined peaks		-0.589193	Setdb1KO	Defined peaks		7	WT	Defined peaks		16.0234	WT	Defined peaks		13.4249	Setdb1KO	Defined peaks
2.85053	Setdb1KO	Defined peaks		-0.359995	Setdb1KO	Defined peaks		4.99999	WT	Defined peaks		6.38495	WT	Defined peaks		14.8318	Setdb1KO	Defined peaks
0.679228	Setdb1KO	Defined peaks		0	Setdb1KO	Defined peaks		0	WT	Defined peaks		8.75236	WT	Defined peaks		38.5977	Setdb1KO	Defined peaks
0.732651	Setdb1KO	Defined peaks		0.03762	Setdb1KO	Defined peaks		7	WT	Defined peaks		2.8355	WT	Defined peaks		14.0695	Setdb1KO	Defined peaks
0.362255	Setdb1KO	Defined peaks		-1.3355	Setdb1KO	Defined peaks		5.99999	WT	Defined peaks		9.3654	WT	Defined peaks		8.75249	Setdb1KO	Defined peaks
0	Setdb1KO	Defined peaks		-1.56504	Setdb1KO	Defined peaks		0	WT	Defined peaks		8.05581	WT	Defined peaks		15.7922	Setdb1KO	Defined peaks
0	Setdb1KO	Defined peaks		-0.323644	Setdb1KO	Defined peaks		1.99998	WT	Defined peaks		0.893111	WT	Defined peaks		12.7968	Setdb1KO	Defined peaks
0	Setdb1KO	Defined peaks		0.171013	Setdb1KO	Defined peaks		15.0001	WT	Defined peaks		0.925293	WT	Defined peaks		4.95209	Setdb1KO	Defined peaks
0	Setdb1KO	Defined peaks		0.183166	Setdb1KO	Defined peaks		4.99999	WT	Defined peaks		3.56551	WT	Defined peaks		7.85107	Setdb1KO	Defined peaks
0	Setdb1KO	Defined peaks		-0.337259	Setdb1KO	Defined peaks		2.99998	WT	Defined peaks		1.36783	WT	Defined peaks		1.01283	Setdb1KO	Defined peaks
0	Setdb1KO	Defined peaks		0.238965	Setdb1KO	Defined peaks		19.0002	WT	Defined peaks		6.80094	WT	Defined peaks		12.7916	Setdb1KO	Defined peaks
0	Setdb1KO	Defined peaks		0.222739	Setdb1KO	Defined peaks		0	WT	Defined peaks		1.82971	WT	Defined peaks		3.56366	Setdb1KO	Defined peaks
0	Setdb1KO	Defined peaks		-15.4097	Setdb1KO	Defined peaks		0	WT	Defined peaks		3.13291	WT	Defined peaks		38.5977	Setdb1KO	Defined peaks
0	Setdb1KO	Defined peaks		-1.68411	Setdb1KO	Defined peaks		1.99998	WT	Defined peaks		0.1338	WT	Defined peaks		5.95643	Setdb1KO	Defined peaks
0	Setdb1KO	Defined peaks		-0.647268	Setdb1KO	Defined peaks		12.0001	WT	Defined peaks		9.51441	WT	Defined peaks		10.1006	Setdb1KO	Defined peaks
0	Setdb1KO	Defined peaks		0	Setdb1KO	Defined peaks		0	WT	Defined peaks		9.90229	WT	Defined peaks		16.9319	Setdb1KO	Defined peaks
0	Setdb1KO	Defined peaks		0.422399	Setdb1KO	Defined peaks		10	WT	Defined peaks		3.52674	WT	Defined peaks		1.77032	Setdb1KO	Defined peaks
0.31199	Setdb1KO	Defined peaks		-0.300841	Setdb1KO	Defined peaks		11	WT	Defined peaks		4.49808	WT	Defined peaks		5.09974	Setdb1KO	Defined peaks
0	Setdb1KO	Defined peaks		-0.647268	Setdb1KO	Defined peaks		9.00002	WT	Defined peaks		3.07895	WT	Defined peaks		9.2372	Setdb1KO	Defined peaks
0.339614	Setdb1KO	Defined peaks		-0.323632	Setdb1KO	Defined peaks		0	WT	Defined peaks		2.83082	WT	Defined peaks		4.8957	Setdb1KO	Defined peaks
0	Setdb1KO	Defined peaks		0	Setdb1KO	Defined peaks		11	WT	Defined peaks		6.88454	WT	Defined peaks		6.87565	Setdb1KO	Defined peaks
0	Setdb1KO	Defined peaks		-0.848661	Setdb1KO	Defined peaks		66.0012	WT	Defined peaks		4.99266	WT	Defined peaks		23.8776	Setdb1KO	Defined peaks
0	Setdb1KO	Defined peaks		-0.323632	Setdb1KO	Defined peaks		0.999984	WT	Defined peaks		11.5437	WT	Defined peaks		25.9405	Setdb1KO	Defined peaks
0	Setdb1KO	Defined peaks		-0.493413	Setdb1KO	Defined peaks		16.0001	WT	Defined peaks		8.31833	WT	Defined peaks		8.19486	Setdb1KO	Defined peaks
0	Setdb1KO	Defined peaks		0.191935	Setdb1KO	Defined peaks		22.0002	WT	Defined peaks		3.58661	WT	Defined peaks		17.3718	Setdb1KO	Defined peaks
0	Setdb1KO	Defined peaks		-4.6229	Setdb1KO	Defined peaks		0	WT	Defined peaks		11.9301	WT	Defined peaks		5.39515	Setdb1KO	Defined peaks
0	Setdb1KO	Defined peaks		0	Setdb1KO	Defined peaks		0	WT	Defined peaks		3.16094	WT	Defined peaks		1.05513	Setdb1KO	Defined peaks
0	Setdb1KO	Defined peaks		-0.323632	Setdb1KO	Defined peaks		12.0001	WT	Defined peaks		5.78245	WT	Defined peaks		7.42989	Setdb1KO	Defined peaks
0.34684	Setdb1KO	Defined peaks		-0.897501	Setdb1KO	Defined peaks		21.0002	WT	Defined peaks		9.62663	WT	Defined peaks		8.45171	Setdb1KO	Defined peaks
0	Setdb1KO	Defined peaks		-0.511525	Setdb1KO	Defined peaks		17.0001	WT	Defined peaks		8.59286	WT	Defined peaks		5.57522	Setdb1KO	Defined peaks
0	Setdb1KO	Defined peaks		0.187936	Setdb1KO	Defined peaks		12.0001	WT	Defined peaks		2.96304	WT	Defined peaks		11.0996	Setdb1KO	Defined peaks
0	Setdb1KO	Defined peaks		0.961765	Setdb1KO	Defined peaks		5.99999	WT	Defined peaks		0.788313	WT	Defined peaks		0.348878	Setdb1KO	Defined peaks
1.01884	Setdb1KO	Defined peaks		0.200465	Setdb1KO	Defined peaks		0.999984	WT	Defined peaks		8.38994	WT	Defined peaks		5.76516	Setdb1KO	Defined peaks
1.44902	Setdb1KO	Defined peaks		-1.32742	Setdb1KO	Defined peaks		18.0001	WT	Defined peaks		14.5217	WT	Defined peaks		9.48282	Setdb1KO	Defined peaks
1.42527	Setdb1KO	Defined peaks		0.36265	Setdb1KO	Defined peaks		2.99998	WT	Defined peaks		2.14573	WT	Defined peaks		2.31366	Setdb1KO	Defined peaks
0	Setdb1KO	Defined peaks		0	Setdb1KO	Defined peaks		19.0002	WT	Defined peaks		15.5586	WT	Defined peaks		14.9801	Setdb1KO	Defined peaks
0.701139	Setdb1KO	Defined peaks		0.208359	Setdb1KO	Defined peaks		3.99998	WT	Defined peaks		7.56721	WT	Defined peaks		21.6317	Setdb1KO	Defined peaks
0	Setdb1KO	Defined peaks		0.224122	Setdb1KO	Defined peaks		3.99998	WT	Defined peaks		5.34855	WT	Defined peaks		20.9666	Setdb1KO	Defined peaks
0	Setdb1KO	Defined peaks		-0.317224	Setdb1KO	Defined peaks		7	WT	Defined peaks		3.72048	WT	Defined peaks		3.97991	Setdb1KO	Defined peaks
0	Setdb1KO	Defined peaks		-1.50999	Setdb1KO	Defined peaks		8.00001	WT	Defined peaks		2.28705	WT	Defined peaks		12.8871	Setdb1KO	Defined peaks
0	Setdb1KO	Defined peaks		1.59254	Setdb1KO	Defined peaks		7	WT	Defined peaks		0.429951	WT	Defined peaks		8.48464	Setdb1KO	Defined peaks
0	Setdb1KO	Defined peaks		1.15753	Setdb1KO	Defined peaks		0.999984	WT	Defined peaks		0.607626	WT	Defined peaks		3.06986	Setdb1KO	Defined peaks
0	Setdb1KO	Defined peaks		2.18924	Setdb1KO	Defined peaks		1.99998	WT	Defined peaks		0.660451	WT	Defined peaks		23.3402	Setdb1KO	Defined peaks
0	Setdb1KO	Defined peaks		0.223091	Setdb1KO	Defined peaks		11	WT	Defined peaks		7.21582	WT	Defined peaks		27.5027	Setdb1KO	Defined peaks
0	Setdb1KO	Defined peaks		-0.907412	Setdb1KO	Defined peaks		28.0003	WT	Defined peaks		2.94131	WT	Defined peaks		8.31663	Setdb1KO	Defined peaks
0	Setdb1KO	Defined peaks		-0.318802	Setdb1KO	Defined peaks		22.0002	WT	Defined peaks		1.67732	WT	Defined peaks		6.87191	Setdb1KO	Defined peaks
0.72451	Setdb1KO	Defined peaks		-0.457365	Setdb1KO	Defined peaks		19.0002	WT	Defined peaks		3.74606	WT	Defined peaks		5.64991	Setdb1KO	Defined peaks
0.366325	Setdb1KO	Defined peaks		11.789	Setdb1KO	Defined peaks		7	WT	Defined peaks		1.4434	WT	Defined peaks		13.4011	Setdb1KO	Defined peaks
0	Setdb1KO	Defined peaks		9.88427	Setdb1KO	Defined peaks		3.99998	WT	Defined peaks		0.240265	WT	Defined peaks		2.64497	Setdb1KO	Defined peaks
0.697389	Setdb1KO	Defined peaks		-0.667488	Setdb1KO	Defined peaks		0.999984	WT	Defined peaks		0.826613	WT	Defined peaks		6.44443	Setdb1KO	Defined peaks
0	Setdb1KO	Defined peaks		-1.2241	Setdb1KO	Defined peaks		22.0002	WT	Defined peaks		4.96237	WT	Defined peaks		13.3049	Setdb1KO	Defined peaks
0	Setdb1KO	Defined peaks		1.65902	Setdb1KO	Defined peaks		25.0003	WT	Defined peaks		-0.113336	WT	Defined peaks		14.6975	Setdb1KO	Defined peaks
0.716548	Setdb1KO	Defined peaks		-1.383	Setdb1KO	Defined peaks		19.0002	WT	Defined peaks		5.54862	WT	Defined peaks		6.13276	Setdb1KO	Defined peaks
0	Setdb1KO	Defined peaks		0.039844	Setdb1KO	Defined peaks		9.00002	WT	Defined peaks		1.68149	WT	Defined peaks		1.04583	Setdb1KO	Defined peaks
0	Setdb1KO	Defined peaks		0.371997	Setdb1KO	Defined peaks		5.99999	WT	Defined peaks		5.84334	WT	Defined peaks		18.179	Setdb1KO	Defined peaks
0	Setdb1KO	Defined peaks		0.407389	Setdb1KO	Defined peaks		2.99998	WT	Defined peaks		7.29511	WT	Defined peaks		7.85107	Setdb1KO	Defined peaks
0	Setdb1KO	Defined peaks		-0.71597	Setdb1KO	Defined peaks		8.00001	WT	Defined peaks		2.13448	WT	Defined peaks		23.6206	Setdb1KO	Defined peaks
0	Setdb1KO	Defined peaks		0.04257	Setdb1KO	Defined peaks		17.0001	WT	Defined peaks		8.54722	WT	Defined peaks		6.54996	Setdb1KO	Defined peaks
0	Setdb1KO	Defined peaks		0	Setdb1KO	Defined peaks		3.99998	WT	Defined peaks		2.19068	WT	Defined peaks		11.7075	Setdb1KO	Defined peaks
0.352464	Setdb1KO	Defined peaks		-2.14571	Setdb1KO	Defined peaks		9.00002	WT	Defined peaks		5.82001	WT	Defined peaks		16.2773	Setdb1KO	Defined peaks
0	Setdb1KO	Defined peaks		0.422399	Setdb1KO	Defined peaks		2.99998	WT	Defined peaks		0.450828	WT	Defined peaks		10.4213	Setdb1KO	Defined peaks
0	Setdb1KO	Defined peaks		-0.619122	Setdb1KO	Defined peaks		21.0002	WT	Defined peaks		4.98137	WT	Defined peaks		11.225	Setdb1KO	Defined peaks
0	Setdb1KO	Defined peaks		-1.17691	Setdb1KO	Defined peaks		10	WT	Defined peaks		1.51288	WT	Defined peaks		20.0604	Setdb1KO	Defined peaks
0	Setdb1KO	Defined peaks		0.985894	Setdb1KO	Defined peaks		8.00001	WT	Defined peaks		1.61974	WT	Defined peaks		5.93576	Setdb1KO	Defined peaks
0	Setdb1KO	Defined peaks		-0.309561	Setdb1KO	Defined peaks		10	WT	Defined peaks		5.90424	WT	Defined peaks		13.3186	Setdb1KO	Defined peaks
0	Setdb1KO	Defined peaks		-1.78862	Setdb1KO	Defined peaks		3.99998	WT	Defined peaks		0.39248	WT	Defined peaks		8.7993	Setdb1KO	Defined peaks
0	Setdb1KO	Defined peaks		-0.846611	Setdb1KO	Defined peaks		7	WT	Defined peaks		5.59008	WT	Defined peaks		5.7016	Setdb1KO	Defined peaks
0	Setdb1KO	Defined peaks		-0.547338	Setdb1KO	Defined peaks		0	WT	Defined peaks		1.4431	WT	Defined peaks		8.26487	Setdb1KO	Defined peaks
0	Setdb1KO	Defined peaks		0.178632	Setdb1KO	Defined peaks		1.99998	WT	Defined peaks		9.91013	WT	Defined peaks		1.6297	Setdb1KO	Defined peaks
0	Setdb1KO	Defined peaks		0	Setdb1KO	Defined peaks		0	WT	Defined peaks		1.02676	WT	Defined peaks		2.25194	Setdb1KO	Defined peaks
0	Setdb1KO	Defined peaks		0.46253	Setdb1KO	Defined peaks		4.99999	WT	Defined peaks		1.83113	WT	Defined peaks		6.51566	Setdb1KO	Defined peaks
0	Setdb1KO	Defined peaks		-0.134593	Setdb1KO	Defined peaks		2.99998	WT	Defined peaks		0.70862	WT	Defined peaks		11.7331	Setdb1KO	Defined peaks
0.426182	Setdb1KO	Defined peaks		0.208576	Setdb1KO	Defined peaks		11	WT	Defined peaks		2.13564	WT	Defined peaks		11.2064	Setdb1KO	Defined peaks
0	Setdb1KO	Defined peaks		-0.298043	Setdb1KO	Defined peaks		7	WT	Defined peaks		1.73799	WT	Defined peaks		5.75502	Setdb1KO	Defined peaks
0	Setdb1KO	Defined peaks		0.176881	Setdb1KO	Defined peaks		3.99998	WT	Defined peaks		2.72696	WT	Defined peaks		10.0765	Setdb1KO	Defined peaks
0	Setdb1KO	Defined peaks		0.62214	Setdb1KO	Defined peaks		7	WT	Defined peaks		0.2852	WT	Defined peaks		9.11716	Setdb1KO	Defined peaks
0	Setdb1KO	Defined peaks		0.622133	Setdb1KO	Defined peaks		12.0001	WT	Defined peaks		9.9629	WT	Defined peaks		13.9845	Setdb1KO	Defined peaks
0	Setdb1KO	Defined peaks		-1.41588	Setdb1KO	Defined peaks		0	WT	Defined peaks		11.7231	WT	Defined peaks		11.3796	Setdb1KO	Defined peaks
0	Setdb1KO	Defined peaks		0	Setdb1KO	Defined peaks		5.99999	WT	Defined peaks		2.19962	WT	Defined peaks		12.6767	Setdb1KO	Defined peaks
0	Setdb1KO	Defined peaks		-0.408147	Setdb1KO	Defined peaks		0.999984	WT	Defined peaks		3.59683	WT	Defined peaks		8.36224	Setdb1KO	Defined peaks
0	Setdb1KO	Defined peaks		-0.848838	Setdb1KO	Defined peaks		0	WT	Defined peaks		1.03546	WT	Defined peaks		2.27102	Setdb1KO	Defined peaks
0	Setdb1KO	Defined peaks		0.179521	Setdb1KO	Defined peaks		3.99998	WT	Defined peaks		7.6951	WT	Defined peaks		15.4253	Setdb1KO	Defined peaks
0	Setdb1KO	Defined peaks		0.253862	Setdb1KO	Defined peaks		2.99998	WT	Defined peaks		0.702203	WT	Defined peaks		1.0648	Setdb1KO	Defined peaks
0	Setdb1KO	Defined peaks		0.228378	Setdb1KO	Defined peaks		44.0007	WT	Defined peaks		3.26311	WT	Defined peaks		11.485	Setdb1KO	Defined peaks
0	Setdb1KO	Defined peaks		0.357265	Setdb1KO	Defined peaks		13.0001	WT	Defined peaks		3.47725	WT	Defined peaks		13.6483	Setdb1KO	Defined peaks
0.372605	Setdb1KO	Defined peaks		0.40093	Setdb1KO	Defined peaks		20.0002	WT	Defined peaks		3.13724	WT	Defined peaks		10.7706	Setdb1KO	Defined peaks
0	Setdb1KO	Defined peaks		-1.3011	Setdb1KO	Defined peaks		15.0001	WT	Defined peaks		4.7633	WT	Defined peaks		18.112	Setdb1KO	Defined peaks
0.295049	Setdb1KO	Defined peaks		0.18892	Setdb1KO	Defined peaks		7	WT	Defined peaks		3.69952	WT	Defined peaks		9.32178	Setdb1KO	Defined peaks
0	Setdb1KO	Defined peaks		-0.762842	Setdb1KO	Defined peaks		3.99998	WT	Defined peaks		4.47343	WT	Defined peaks		10.844	Setdb1KO	Defined peaks
0	Setdb1KO	Defined peaks		-1.08209	Setdb1KO	Defined peaks		3.99998	WT	Defined peaks		2.0237	WT	Defined peaks		23.9503	Setdb1KO	Defined peaks
0	Setdb1KO	Defined peaks		-0.462684	Setdb1KO	Defined peaks		3.99998	WT	Defined peaks		1.71529	WT	Defined peaks		16.9989	Setdb1KO	Defined peaks
0	Setdb1KO	Defined peaks		-0.578976	Setdb1KO	Defined peaks		8.00001	WT	Defined peaks		2.02165	WT	Defined peaks		4.49082	Setdb1KO	Defined peaks
0	Setdb1KO	Defined peaks		-1.05992	Setdb1KO	Defined peaks		3.99998	WT	Defined peaks		0.475444	WT	Defined peaks		2.87366	Setdb1KO	Defined peaks
0	Setdb1KO	Defined peaks		-0.980798	Setdb1KO	Defined peaks		45.0007	WT	Defined peaks		6.67264	WT	Defined peaks		9.92782	Setdb1KO	Defined peaks
2.85276	Setdb1KO	Defined peaks		-0.146573	Setdb1KO	Defined peaks		2.99998	WT	Defined peaks		0.065992	WT	Defined peaks		2.76857	Setdb1KO	Defined peaks
3.59757	Setdb1KO	Defined peaks		0.27957	Setdb1KO	Defined peaks		7	WT	Defined peaks		1.87603	WT	Defined peaks		4.87184	Setdb1KO	Defined peaks
0	Setdb1KO	Defined peaks		-0.59887	Setdb1KO	Defined peaks		12.0001	WT	Defined peaks		3.79432	WT	Defined peaks		13.4293	Setdb1KO	Defined peaks
0	Setdb1KO	Defined peaks		0.277567	Setdb1KO	Defined peaks		4.99999	WT	Defined peaks		2.03144	WT	Defined peaks		7.98254	Setdb1KO	Defined peaks
1.04608	Setdb1KO	Defined peaks		-0.972455	Setdb1KO	Defined peaks		7	WT	Defined peaks		0.081583	WT	Defined peaks		13.7153	Setdb1KO	Defined peaks
0	Setdb1KO	Defined peaks		-0.79344	Setdb1KO	Defined peaks		28.0003	WT	Defined peaks		5.41547	WT	Defined peaks		19.1655	Setdb1KO	Defined peaks
0	Setdb1KO	Defined peaks		0.424514	Setdb1KO	Defined peaks		4.99999	WT	Defined peaks		4.68509	WT	Defined peaks		13.626	Setdb1KO	Defined peaks
0	Setdb1KO	Defined peaks		-0.339043	Setdb1KO	Defined peaks		9.00002	WT	Defined peaks		1.78382	WT	Defined peaks		2.43608	Setdb1KO	Defined peaks
0	Setdb1KO	Defined peaks		-1.29728	Setdb1KO	Defined peaks		0	WT	Defined peaks		7.35927	WT	Defined peaks		25.1573	Setdb1KO	Defined peaks
0	Setdb1KO	Defined peaks		-0.553386	Setdb1KO	Defined peaks		1.99998	WT	Defined peaks		1.45905	WT	Defined peaks		4.48123	Setdb1KO	Defined peaks
0.927098	Setdb1KO	Defined peaks		-0.692746	Setdb1KO	Defined peaks		0.999984	WT	Defined peaks		0.683162	WT	Defined peaks		2.30394	Setdb1KO	Defined peaks
0	Setdb1KO	Defined peaks		-0.873625	Setdb1KO	Defined peaks		1.99998	WT	Defined peaks		2.7424	WT	Defined peaks		10.3123	Setdb1KO	Defined peaks
0	Setdb1KO	Defined peaks		-2.24422	Setdb1KO	Defined peaks		1.99998	WT	Defined peaks		1.5739	WT	Defined peaks		2.80608	Setdb1KO	Defined peaks
0	Setdb1KO	Defined peaks		-0.461001	Setdb1KO	Defined peaks		0	WT	Defined peaks		4.26493	WT	Defined peaks		14.7884	Setdb1KO	Defined peaks
0	Setdb1KO	Defined peaks		-2.52511	Setdb1KO	Defined peaks		10	WT	Defined peaks		12.6907	WT	Defined peaks		14.6745	Setdb1KO	Defined peaks
0	Setdb1KO	Defined peaks		-2.07901	Setdb1KO	Defined peaks		0	WT	Defined peaks		1.95581	WT	Defined peaks		8.30932	Setdb1KO	Defined peaks
0	Setdb1KO	Defined peaks		-1.02062	Setdb1KO	Defined peaks		0	WT	Defined peaks		3.9296	WT	Defined peaks		5.30132	Setdb1KO	Defined peaks
0	Setdb1KO	Defined peaks		-2.48519	Setdb1KO	Defined peaks		9.00002	WT	Defined peaks		2.43382	WT	Defined peaks		12.6849	Setdb1KO	Defined peaks
0	Setdb1KO	Defined peaks		-0.981989	Setdb1KO	Defined peaks		12.0001	WT	Defined peaks		8.7941	WT	Defined peaks		9.33583	Setdb1KO	Defined peaks
0	Setdb1KO	Defined peaks		0.183166	Setdb1KO	Defined peaks		10	WT	Defined peaks		4.34982	WT	Defined peaks		9.21133	Setdb1KO	Defined peaks
0	Setdb1KO	Defined peaks		0.581995	Setdb1KO	Defined peaks		0.999984	WT	Defined peaks		0.85328	WT	Defined peaks		4.17695	Setdb1KO	Defined peaks
0	Setdb1KO	Defined peaks		-0.719995	Setdb1KO	Defined peaks		5.99999	WT	Defined peaks		11.1519	WT	Defined peaks		2.54639	Setdb1KO	Defined peaks
0	Setdb1KO	Defined peaks		0.596614	Setdb1KO	Defined peaks		3.99998	WT	Defined peaks		0.295045	WT	Defined peaks		0.35067	Setdb1KO	Defined peaks
1.01884	Setdb1KO	Defined peaks		-1.73951	Setdb1KO	Defined peaks		7	WT	Defined peaks		10.684	WT	Defined peaks		9.45348	Setdb1KO	Defined peaks
0	Setdb1KO	Defined peaks		0.038334	Setdb1KO	Defined peaks		2.99998	WT	Defined peaks		2.77588	WT	Defined peaks		5.56631	Setdb1KO	Defined peaks
0	Setdb1KO	Defined peaks		0.041267	Setdb1KO	Defined peaks		2.99998	WT	Defined peaks		0.974673	WT	Defined peaks		0.348878	Setdb1KO	Defined peaks
0	Setdb1KO	Defined peaks		0.256814	Setdb1KO	Defined peaks		4.99999	WT	Defined peaks		3.2343	WT	Defined peaks		0.79513	Setdb1KO	Defined peaks
0.486611	Setdb1KO	Defined peaks		0.189914	Setdb1KO	Defined peaks		4.99999	WT	Defined peaks		1.98879	WT	Defined peaks		2.85854	Setdb1KO	Defined peaks
0	Setdb1KO	Defined peaks		-0.337259	Setdb1KO	Defined peaks		10	WT	Defined peaks		9.74491	WT	Defined peaks		9.58843	Setdb1KO	Defined peaks
0	Setdb1KO	Defined peaks		0.46862	Setdb1KO	Defined peaks		1.99998	WT	Defined peaks		1.26777	WT	Defined peaks		10.0898	Setdb1KO	Defined peaks
0	Setdb1KO	Defined peaks		-0.10368	Setdb1KO	Defined peaks		5.99999	WT	Defined peaks		2.51691	WT	Defined peaks		10.3128	Setdb1KO	Defined peaks
0	Setdb1KO	Defined peaks		-0.660613	Setdb1KO	Defined peaks		4.99999	WT	Defined peaks		5.29352	WT	Defined peaks		11.9403	Setdb1KO	Defined peaks
0.350569	Setdb1KO	Defined peaks		-0.500618	Setdb1KO	Defined peaks		0	WT	Defined peaks		4.66428	WT	Defined peaks		5.74656	Setdb1KO	Defined peaks
0	Setdb1KO	Defined peaks		-0.161823	Setdb1KO	Defined peaks		5.99999	WT	Defined peaks		-0.162563	WT	Defined peaks		0.87333	Setdb1KO	Defined peaks
0	Setdb1KO	Defined peaks		0	Setdb1KO	Defined peaks		3.99998	WT	Defined peaks		5.077	WT	Defined peaks		5.9035	Setdb1KO	Defined peaks
0	Setdb1KO	Defined peaks		-1.41393	Setdb1KO	Defined peaks		5.99999	WT	Defined peaks		3.80112	WT	Defined peaks		13.714	Setdb1KO	Defined peaks
0	Setdb1KO	Defined peaks		-2.54235	Setdb1KO	Defined peaks		5.99999	WT	Defined peaks		5.48424	WT	Defined peaks		3.70073	Setdb1KO	Defined peaks
0	Setdb1KO	Defined peaks		-0.732335	Setdb1KO	Defined peaks		14.0001	WT	Defined peaks		13.2216	WT	Defined peaks		8.36551	Setdb1KO	Defined peaks
0	Setdb1KO	Defined peaks		-0.161823	Setdb1KO	Defined peaks		4.99999	WT	Defined peaks		2.41963	WT	Defined peaks		5.36415	Setdb1KO	Defined peaks
0	Setdb1KO	Defined peaks		-1.25204	Setdb1KO	Defined peaks		2.99998	WT	Defined peaks		0.561616	WT	Defined peaks		9.23926	Setdb1KO	Defined peaks
0.35438	Setdb1KO	Defined peaks		0.718141	Setdb1KO	Defined peaks		1.99998	WT	Defined peaks		0.52875	WT	Defined peaks		0.80001	Setdb1KO	Defined peaks
0	Setdb1KO	Defined peaks		-0.826213	Setdb1KO	Defined peaks		8.00001	WT	Defined peaks		4.51171	WT	Defined peaks		5.01516	Setdb1KO	Defined peaks
0	Setdb1KO	Defined peaks		0	Setdb1KO	Defined peaks		1.99998	WT	Defined peaks		1.36066	WT	Defined peaks		1.79855	Setdb1KO	Defined peaks
0	Setdb1KO	Defined peaks		-0.162764	Setdb1KO	Defined peaks		7	WT	Defined peaks		5.80708	WT	Defined peaks		-0.522479	Setdb1KO	Defined peaks
0	Setdb1KO	Defined peaks		-1.31793	Setdb1KO	Defined peaks		0	WT	Defined peaks		13.3273	WT	Defined peaks		7.91539	Setdb1KO	Defined peaks
0	Setdb1KO	Defined peaks		-1.94491	Setdb1KO	Defined peaks		0	WT	Defined peaks		10.802	WT	Defined peaks		15.4176	Setdb1KO	Defined peaks
0	Setdb1KO	Defined peaks		-1.12419	Setdb1KO	Defined peaks		2.99998	WT	Defined peaks		1.97158	WT	Defined peaks		1.96703	Setdb1KO	Defined peaks
0.665366	Setdb1KO	Defined peaks		0.044935	Setdb1KO	Defined peaks		9.00002	WT	Defined peaks		7.5549	WT	Defined peaks		14.6671	Setdb1KO	Defined peaks
0	Setdb1KO	Defined peaks		-0.350159	Setdb1KO	Defined peaks		3.99998	WT	Defined peaks		9.25039	WT	Defined peaks		7.2133	Setdb1KO	Defined peaks
0	Setdb1KO	Defined peaks		-0.464342	Setdb1KO	Defined peaks		8.00001	WT	Defined peaks		4.82521	WT	Defined peaks		3.33636	Setdb1KO	Defined peaks
0	Setdb1KO	Defined peaks		-1.3771	Setdb1KO	Defined peaks		7	WT	Defined peaks		0.636373	WT	Defined peaks		2.82876	Setdb1KO	Defined peaks
0	Setdb1KO	Defined peaks		-0.503331	Setdb1KO	Defined peaks		16.0001	WT	Defined peaks		12.8761	WT	Defined peaks		3.07288	Setdb1KO	Defined peaks
0	Setdb1KO	Defined peaks		1.34892	Setdb1KO	Defined peaks		0	WT	Defined peaks		6.52527	WT	Defined peaks		23.9675	Setdb1KO	Defined peaks
0	Setdb1KO	Defined peaks		0	Setdb1KO	Defined peaks		1.99998	WT	Defined peaks		1.58758	WT	Defined peaks		0.7496	Setdb1KO	Defined peaks
0	Setdb1KO	Defined peaks		-0.674521	Setdb1KO	Defined peaks		3.99998	WT	Defined peaks		3.25282	WT	Defined peaks		10.7812	Setdb1KO	Defined peaks
0	Setdb1KO	Defined peaks		-1.39897	Setdb1KO	Defined peaks		1.99998	WT	Defined peaks		3.78312	WT	Defined peaks		14.9489	Setdb1KO	Defined peaks
0	Setdb1KO	Defined peaks		0.398715	Setdb1KO	Defined peaks		2.99998	WT	Defined peaks		2.24305	WT	Defined peaks		10.9395	Setdb1KO	Defined peaks
0	Setdb1KO	Defined peaks		0	Setdb1KO	Defined peaks		3.99998	WT	Defined peaks		2.44486	WT	Defined peaks		13.5228	Setdb1KO	Defined peaks
0	Setdb1KO	Defined peaks		-0.09855	Setdb1KO	Defined peaks		2.99998	WT	Defined peaks		6.77369	WT	Defined peaks		22.7026	Setdb1KO	Defined peaks
0	Setdb1KO	Defined peaks		-0.133312	Setdb1KO	Defined peaks		3.99998	WT	Defined peaks		2.07334	WT	Defined peaks		18.1381	Setdb1KO	Defined peaks
0	Setdb1KO	Defined peaks		-0.174972	Setdb1KO	Defined peaks		5.99999	WT	Defined peaks		5.75978	WT	Defined peaks		2.92237	Setdb1KO	Defined peaks
0	Setdb1KO	Defined peaks		0.2454	Setdb1KO	Defined peaks		16.0001	WT	Defined peaks		6.76654	WT	Defined peaks		3.01735	Setdb1KO	Defined peaks
0	Setdb1KO	Defined peaks		-0.436372	Setdb1KO	Defined peaks		13.0001	WT	Defined peaks		8.52227	WT	Defined peaks		21.5723	Setdb1KO	Defined peaks
0	Setdb1KO	Defined peaks		-0.547338	Setdb1KO	Defined peaks		1.99998	WT	Defined peaks		7.83024	WT	Defined peaks		4.20629	Setdb1KO	Defined peaks
0	Setdb1KO	Defined peaks		-2.10732	Setdb1KO	Defined peaks		0.999984	WT	Defined peaks		3.00447	WT	Defined peaks		12.3187	Setdb1KO	Defined peaks
0	Setdb1KO	Defined peaks		0.041909	Setdb1KO	Defined peaks		17.0001	WT	Defined peaks		10.6636	WT	Defined peaks		33.0236	Setdb1KO	Defined peaks
0.324407	Setdb1KO	Defined peaks		0.283154	Setdb1KO	Defined peaks		12.0001	WT	Defined peaks		7.2854	WT	Defined peaks		6.43295	Setdb1KO	Defined peaks
0.350569	Setdb1KO	Defined peaks		-0.332016	Setdb1KO	Defined peaks		7	WT	Defined peaks		5.02951	WT	Defined peaks		12.8592	Setdb1KO	Defined peaks
0	Setdb1KO	Defined peaks		0.410042	Setdb1KO	Defined peaks		4.99999	WT	Defined peaks		5.72285	WT	Defined peaks		7.03028	Setdb1KO	Defined peaks
0	Setdb1KO	Defined peaks		-0.145053	Setdb1KO	Defined peaks		12.0001	WT	Defined peaks		1.81216	WT	Defined peaks		1.52854	Setdb1KO	Defined peaks
0	Setdb1KO	Defined peaks		-0.152149	Setdb1KO	Defined peaks		7	WT	Defined peaks		2.07647	WT	Defined peaks		6.49988	Setdb1KO	Defined peaks
0	Setdb1KO	Defined peaks		1.1046	Setdb1KO	Defined peaks		5.99999	WT	Defined peaks		5.07457	WT	Defined peaks		8.27656	Setdb1KO	Defined peaks
0	Setdb1KO	Defined peaks		0.854052	Setdb1KO	Defined peaks		5.99999	WT	Defined peaks		10.208	WT	Defined peaks		17.005	Setdb1KO	Defined peaks
0	Setdb1KO	Defined peaks		0.429568	Setdb1KO	Defined peaks		0.999984	WT	Defined peaks		0.39248	WT	Defined peaks		1.30635	Setdb1KO	Defined peaks
1.97594	Setdb1KO	Defined peaks		-0.873625	Setdb1KO	Defined peaks		5.99999	WT	Defined peaks		4.32592	WT	Defined peaks		8.00697	Setdb1KO	Defined peaks
0.513432	Setdb1KO	Defined peaks		-2.78605	Setdb1KO	Defined peaks		0	WT	Defined peaks		1.25074	WT	Defined peaks		15.0914	Setdb1KO	Defined peaks
0	Setdb1KO	Defined peaks		1.19483	Setdb1KO	Defined peaks		1.99998	WT	Defined peaks		0.511618	WT	Defined peaks		-0.321282	Setdb1KO	Defined peaks
0	Setdb1KO	Defined peaks		-0.704166	Setdb1KO	Defined peaks		12.0001	WT	Defined peaks		5.41876	WT	Defined peaks		14.4665	Setdb1KO	Defined peaks
0	Setdb1KO	Defined peaks		-0.897501	Setdb1KO	Defined peaks		5.99999	WT	Defined peaks		1.08982	WT	Defined peaks		3.34155	Setdb1KO	Defined peaks
0.368395	Setdb1KO	Defined peaks		-0.912455	Setdb1KO	Defined peaks		0	WT	Defined peaks		1.84967	WT	Defined peaks		-0.958724	Setdb1KO	Defined peaks
0.577043	Setdb1KO	Defined peaks		-0.541421	Setdb1KO	Defined peaks		7	WT	Defined peaks		6.2342	WT	Defined peaks		6.01769	Setdb1KO	Defined peaks
0	Setdb1KO	Defined peaks		-1.54097	Setdb1KO	Defined peaks		8.00001	WT	Defined peaks		5.4172	WT	Defined peaks		6.94474	Setdb1KO	Defined peaks
0	Setdb1KO	Defined peaks		0.335662	Setdb1KO	Defined peaks		1.99998	WT	Defined peaks		6.4032	WT	Defined peaks		10.6483	Setdb1KO	Defined peaks
0	Setdb1KO	Defined peaks		-0.292599	Setdb1KO	Defined peaks		4.99999	WT	Defined peaks		6.0619	WT	Defined peaks		9.92001	Setdb1KO	Defined peaks
0	Setdb1KO	Defined peaks		0	Setdb1KO	Defined peaks		0	WT	Defined peaks		2.55597	WT	Defined peaks		14.7558	Setdb1KO	Defined peaks
0	Setdb1KO	Defined peaks		-0.92316	Setdb1KO	Defined peaks		7	WT	Defined peaks		7.10836	WT	Defined peaks		9.97846	Setdb1KO	Defined peaks
0	Setdb1KO	Defined peaks		-0.478203	Setdb1KO	Defined peaks		0	WT	Defined peaks		6.36353	WT	Defined peaks		0.45686	Setdb1KO	Defined peaks
0	Setdb1KO	Defined peaks		-0.970897	Setdb1KO	Defined peaks		17.0001	WT	Defined peaks		2.05046	WT	Defined peaks		10.5907	Setdb1KO	Defined peaks
0	Setdb1KO	Defined peaks		0.740179	Setdb1KO	Defined peaks		1.99998	WT	Defined peaks		3.64517	WT	Defined peaks		2.96057	Setdb1KO	Defined peaks
0	Setdb1KO	Defined peaks		0.422032	Setdb1KO	Defined peaks		3.99998	WT	Defined peaks		8.26441	WT	Defined peaks		6.11048	Setdb1KO	Defined peaks
0	Setdb1KO	Defined peaks		-1.61022	Setdb1KO	Defined peaks		3.99998	WT	Defined peaks		4.17996	WT	Defined peaks		6.80596	Setdb1KO	Defined peaks
0	Setdb1KO	Defined peaks		-1.10301	Setdb1KO	Defined peaks		8.00001	WT	Defined peaks		7.86556	WT	Defined peaks		8.60121	Setdb1KO	Defined peaks
0	Setdb1KO	Defined peaks		-1.35101	Setdb1KO	Defined peaks		19.0002	WT	Defined peaks		9.20184	WT	Defined peaks		9.84356	Setdb1KO	Defined peaks
0	Setdb1KO	Defined peaks		-0.303692	Setdb1KO	Defined peaks		5.99999	WT	Defined peaks		4.71382	WT	Defined peaks		5.08019	Setdb1KO	Defined peaks
0	Setdb1KO	Defined peaks		-0.376936	Setdb1KO	Defined peaks		4.99999	WT	Defined peaks		6.30513	WT	Defined peaks		3.15271	Setdb1KO	Defined peaks
0	Setdb1KO	Defined peaks		-0.326934	Setdb1KO	Defined peaks		0.999984	WT	Defined peaks		2.6156	WT	Defined peaks		5.92749	Setdb1KO	Defined peaks
0	Setdb1KO	Defined peaks		-1.60245	Setdb1KO	Defined peaks		7	WT	Defined peaks		1.25965	WT	Defined peaks		8.45804	Setdb1KO	Defined peaks
0	Setdb1KO	Defined peaks		-0.287131	Setdb1KO	Defined peaks		0	WT	Defined peaks		2.91746	WT	Defined peaks		7.5442	Setdb1KO	Defined peaks
0	Setdb1KO	Defined peaks		0	Setdb1KO	Defined peaks		3.99998	WT	Defined peaks		1.49284	WT	Defined peaks		4.48308	Setdb1KO	Defined peaks
0	Setdb1KO	Defined peaks		-1.34215	Setdb1KO	Defined peaks		2.99998	WT	Defined peaks		7.08837	WT	Defined peaks		9.07418	Setdb1KO	Defined peaks
0	Setdb1KO	Defined peaks		0.36265	Setdb1KO	Defined peaks		3.99998	WT	Defined peaks		3.14146	WT	Defined peaks		14.0259	Setdb1KO	Defined peaks
0	Setdb1KO	Defined peaks		0.201698	Setdb1KO	Defined peaks		5.49999	WT	Defined peaks		4.54163	WT	Defined peaks		7.59615	Setdb1KO	Defined peaks
0	Setdb1KO	Defined peaks		-0.135243	Setdb1KO	Defined peaks		5.99999	WT	Defined peaks		1.45224	WT	Defined peaks		3.7186	Setdb1KO	Defined peaks
0.405006	Setdb1KO	Defined peaks		-0.325275	Setdb1KO	Defined peaks		3.99998	WT	Defined peaks		0.620222	WT	Defined peaks		0.383465	Setdb1KO	Defined peaks
0	Setdb1KO	Defined peaks		-0.565892	Setdb1KO	Defined peaks		8.00001	WT	Defined peaks		6.39729	WT	Defined peaks		5.20246	Setdb1KO	Defined peaks
0	Setdb1KO	Defined peaks		-1.45868	Setdb1KO	Defined peaks		13.0001	WT	Defined peaks		1.50008	WT	Defined peaks		2.56699	Setdb1KO	Defined peaks
0	Setdb1KO	Defined peaks		-0.357984	Setdb1KO	Defined peaks		13.0001	WT	Defined peaks		4.30869	WT	Defined peaks		9.90666	Setdb1KO	Defined peaks
[truncated: 52,920 more rows]
