# Supplementary material for: Cell-type differential targeting of SETDB1 prevents aberrant CTCF binding, chromatin looping, and cis-regulatory interactions
Source: Nat Commun. 2024 Jan 2;15:15. doi: 10.1038/s41467-023-44578-0 (PMC10762014; doi:10.1038/s41467-023-44578-0)
Supplement: Supplementary file 8 — Source data [file 41467_2023_44578_MOESM8_ESM.zip › Fig4.xlsx]

## Sheet: Fig4a
Compartment(25kb bin)	WT_Eigenvalue	Setdb1KO_Eigenvalue
chr11:5075000-5100000	2.41099	2.57144
chr11:5050000-5075000	2.37271	2.50169
chr11:4150000-4175000	2.29685	2.02016
chr14:120925000-120950000	2.14354	2.31567
chr4:43550000-43575000	2.05939	2.99128
chr4:62500000-62525000	2.05806	2.75031
chr11:4875000-4900000	2.04827	2.21351
chr4:43500000-43525000	2.04765	2.83321
chr14:120900000-120925000	2.03981	2.47279
chr11:4175000-4200000	2.0349	1.67416
chr4:42975000-43000000	2.00458	2.42014
chr3:153900000-153925000	1.99586	2.41895
chr4:43575000-43600000	1.99356	2.66682
chr4:46450000-46475000	1.98449	2.6528
chr11:6375000-6400000	1.97775	2.45427
chr4:43000000-43025000	1.97266	2.68144
chr11:6350000-6375000	1.9555	2.44476
chr11:5025000-5050000	1.95122	2.18658
chr11:6300000-6325000	1.94963	2.32898
chr11:6275000-6300000	1.94816	2.27679
chr4:46625000-46650000	1.9375	2.47352
chr4:46400000-46425000	1.93698	2.64816
chr3:54700000-54725000	1.9349	1.68979
chr11:6425000-6450000	1.93284	2.35447
chr4:46425000-46450000	1.92694	2.7391
chr11:4925000-4950000	1.9228	2.17095
chr12:8675000-8700000	1.91047	2.029
chr11:4850000-4875000	1.89966	2.22798
chr15:8100000-8125000	1.89001	2.02376
chr4:43025000-43050000	1.88853	2.48517
chr4:45475000-45500000	1.87938	2.28842
chr4:43650000-43675000	1.86685	2.39245
chr12:8650000-8675000	1.85903	2.06652
chr4:11375000-11400000	1.85526	2.22527
chr4:46475000-46500000	1.85505	2.42046
chr4:46375000-46400000	1.84244	2.3231
chr11:6400000-6425000	1.84093	2.48681
chr5:24450000-24475000	1.83989	2.06553
chrX:94150000-94175000	1.83441	1.76611
chr4:41625000-41650000	1.83415	2.12191
chrX:94175000-94200000	1.83352	2.12111
chr4:44225000-44250000	1.82988	2.63557
chr4:41650000-41675000	1.82887	2.01403
chr4:43950000-43975000	1.82841	2.51333
chr11:3950000-3975000	1.82769	1.64846
chr10:121425000-121450000	1.82721	1.96036
chr4:41600000-41625000	1.82661	1.85492
chr11:6325000-6350000	1.82538	2.32404
chr11:4125000-4150000	1.82436	1.61494
chrX:94125000-94150000	1.82238	2.16875
chr4:41575000-41600000	1.81467	1.91317
chr6:146575000-146600000	1.80784	1.82449
chr4:43600000-43625000	1.80723	2.50628
chr2:25550000-25575000	1.80696	1.9004
chr2:92400000-92425000	1.80183	1.99304
chr11:5100000-5125000	1.7952	2.14242
chr1:191225000-191250000	1.79445	1.84726
chr2:91925000-91950000	1.79221	2.03053
chr14:121650000-121675000	1.79089	1.9559
chr1:191425000-191450000	1.7908	2.05307
chr4:11275000-11300000	1.7888	1.64976
chr5:24400000-24425000	1.78802	1.73978
chr4:46550000-46575000	1.78507	2.36551
chr3:152350000-152375000	1.77913	1.83163
chr2:92375000-92400000	1.77712	2.12922
chr11:5000000-5025000	1.77651	1.98568
chr5:24375000-24400000	1.77309	2.03216
chr11:5800000-5825000	1.77306	1.7616
chr7:45900000-45925000	1.77245	2.03899
chr11:6475000-6500000	1.77103	2.15396
chr5:24425000-24450000	1.76897	2.27754
chr12:8700000-8725000	1.76853	1.80857
chr2:33425000-33450000	1.76364	2.13054
chr11:6450000-6475000	1.76285	1.99126
chr4:11550000-11575000	1.75848	1.75293
chr2:25525000-25550000	1.75785	1.93769
chr15:89150000-89175000	1.75609	1.81387
chr7:127250000-127275000	1.75568	2.27484
chr14:121725000-121750000	1.75507	2.03748
chr7:45850000-45875000	1.75495	2.03818
chr4:41550000-41575000	1.75429	1.70755
chr11:4100000-4125000	1.75292	1.73545
chr11:6500000-6525000	1.75172	1.8906
chr4:62475000-62500000	1.75155	2.37692
chr5:24575000-24600000	1.75144	1.90287
chr4:42925000-42950000	1.75086	1.99944
chr15:89350000-89375000	1.75014	1.71682
chr2:91950000-91975000	1.74978	2.21193
chr11:4025000-4050000	1.74951	1.49927
chr11:5125000-5150000	1.74875	1.9473
chr12:3825000-3850000	1.74562	1.46107
chr4:45500000-45525000	1.74536	2.23363
chr11:4950000-4975000	1.74382	2.00412
chr10:121450000-121475000	1.74354	2.01884
chr7:126900000-126925000	1.74251	2.12313
chr14:99075000-99100000	1.74226	1.9093
chr8:13325000-13350000	1.74037	1.52202
chr7:141425000-141450000	1.73882	2.03496
chr7:45875000-45900000	1.73654	1.99056
chr4:42950000-42975000	1.7359	1.9259
chr14:121675000-121700000	1.73396	2.35008
chr12:8725000-8750000	1.7331	1.51477
chr4:11300000-11325000	1.73026	1.82391
chr2:33450000-33475000	1.7268	1.90938
chr3:36550000-36575000	1.72575	1.50443
chr13:119775000-119800000	1.72535	2.39598
chr9:22350000-22375000	1.72526	1.67792
chr4:46300000-46325000	1.72223	1.83549
chr1:180775000-180800000	1.72085	2.128
chr9:22375000-22400000	1.72052	1.67942
chr10:127050000-127075000	1.71924	2.22612
chr4:46350000-46375000	1.71598	2.12624
chr2:25575000-25600000	1.71572	1.82506
chr1:180300000-180325000	1.71485	2.19073
chr4:43675000-43700000	1.71376	2.283
chr10:121475000-121500000	1.7137	1.92379
chr2:25600000-25625000	1.71276	1.83053
chr4:46525000-46550000	1.71094	2.21379
chr4:44000000-44025000	1.71048	2.10791
chr14:121375000-121400000	1.70989	2.10244
chr15:36600000-36625000	1.7096	1.71861
chr16:93850000-93875000	1.70923	1.94465
chr14:121625000-121650000	1.70815	2.03795
chr14:121875000-121900000	1.70777	2.29988
chr7:126775000-126800000	1.70718	2.03317
chr11:5850000-5875000	1.70373	2.13983
chr1:180500000-180525000	1.70327	2.00639
chr1:191200000-191225000	1.70046	2.06813
chr4:11475000-11500000	1.69841	1.89757
chr2:25450000-25475000	1.69831	1.76167
chr11:4900000-4925000	1.6983	2.061
chr1:185350000-185375000	1.69702	1.37943
chr4:11350000-11375000	1.69656	1.82448
chr15:88725000-88750000	1.69566	1.88452
chr4:46500000-46525000	1.69498	2.40523
chr6:146500000-146525000	1.69476	1.55105
chr7:127200000-127225000	1.69463	2.23223
chr7:126875000-126900000	1.6934	1.97017
chr11:4575000-4600000	1.69329	1.78349
chr4:46600000-46625000	1.69288	2.10728
chr11:5750000-5775000	1.69089	1.94508
chr3:41550000-41575000	1.68996	1.83544
chr7:126925000-126950000	1.68965	2.02379
chr6:146550000-146575000	1.6893	1.80534
chr14:121325000-121350000	1.68815	2.03879
chr11:3975000-4000000	1.68753	1.56265
chr9:22400000-22425000	1.68698	1.70789
chr15:58100000-58125000	1.68487	1.59155
chr1:179550000-179575000	1.68347	1.68779
chr6:146475000-146500000	1.68251	1.64722
chr4:11500000-11525000	1.68196	1.76761
chr11:4700000-4725000	1.68166	1.82549
chr15:89175000-89200000	1.68009	1.73554
chr4:46650000-46675000	1.67763	2.2293
chr4:43525000-43550000	1.67756	2.58869
chr6:146600000-146625000	1.67641	1.77393
chr5:24350000-24375000	1.6725	1.5527
chr5:24500000-24525000	1.67079	1.87473
chr2:92000000-92025000	1.66822	1.94525
chr6:146625000-146650000	1.66818	1.87728
chr11:4975000-5000000	1.66795	1.87005
chr7:79675000-79700000	1.66686	1.66708
chr1:92900000-92925000	1.66602	1.86262
chr15:89375000-89400000	1.66518	1.84797
chr1:191150000-191175000	1.66397	1.79523
chr11:6225000-6250000	1.6637	2.01529
chr2:28600000-28625000	1.66318	2.02164
chr4:44025000-44050000	1.66272	2.082
chr1:180550000-180575000	1.66227	1.88011
chr4:43625000-43650000	1.66188	2.43451
chr2:25150000-25175000	1.66145	1.51277
chr4:43475000-43500000	1.66094	2.27878
chr11:3925000-3950000	1.6588	1.58293
chr11:5775000-5800000	1.65812	1.99269
chr15:89125000-89150000	1.65753	1.60271
chr4:57275000-57300000	1.65687	2.16301
chr7:127700000-127725000	1.65667	1.89808
chr1:180575000-180600000	1.65579	1.89987
chr2:92025000-92050000	1.65551	2.0746
chr5:24625000-24650000	1.65526	1.72264
chr3:152425000-152450000	1.6552	1.96281
chr7:80175000-80200000	1.65481	2.14573
chr15:58125000-58150000	1.65362	1.61829
chr3:152325000-152350000	1.6511	1.77602
chrX:94200000-94225000	1.65041	2.35004
chr3:152375000-152400000	1.65002	2.07532
chr1:180525000-180550000	1.64985	2.09143
chr4:45450000-45475000	1.64889	1.96335
chr4:44050000-44075000	1.64878	2.09374
chr2:25075000-25100000	1.64876	1.42411
chr10:121350000-121375000	1.64653	1.65741
chr7:127125000-127150000	1.64606	1.82356
chr11:3900000-3925000	1.64482	1.58489
chr2:179975000-180000000	1.64423	1.76419
chr1:179575000-179600000	1.64405	1.94311
chr1:180925000-180950000	1.64396	2.08154
chr2:33600000-33625000	1.64284	1.84024
chr10:121550000-121575000	1.64184	1.67648
chr7:127875000-127900000	1.64179	2.10175
chr4:46325000-46350000	1.64132	1.9206
chr11:4800000-4825000	1.64078	1.59502
chr4:44250000-44275000	1.64045	2.40097
chr11:50300000-50325000	1.63898	1.51525
chr3:152400000-152425000	1.6388	1.75036
chr14:121350000-121375000	1.63861	2.28124
chr3:51425000-51450000	1.63718	1.55406
chr2:92350000-92375000	1.63706	1.67361
chr3:144550000-144575000	1.63698	1.70326
chr11:4600000-4625000	1.63629	1.82604
chr12:21400000-21425000	1.63581	1.68276
chr7:46025000-46050000	1.635	1.89388
chr12:17300000-17325000	1.63411	1.50769
chr1:180475000-180500000	1.63261	1.76008
chr5:24475000-24500000	1.63238	1.90678
chr14:121775000-121800000	1.63171	2.24774
chr4:41500000-41525000	1.63059	2.08579
chr10:7675000-7700000	1.63033	1.6627
chr5:24550000-24575000	1.62912	1.78181
chr8:11625000-11650000	1.6286	1.52605
chr5:24525000-24550000	1.62826	1.74343
chr11:4625000-4650000	1.62802	1.74626
chr15:8075000-8100000	1.62749	1.93277
chr2:34900000-34925000	1.62716	1.71014
chr1:180600000-180625000	1.62664	1.81904
chr8:13275000-13300000	1.62662	1.65271
chr3:153825000-153850000	1.62657	1.39974
chrX:135275000-135300000	1.62583	0.436549
chr10:127100000-127125000	1.62583	2.00831
chr1:191025000-191050000	1.6255	1.67512
chr2:92050000-92075000	1.6248	1.82365
chr3:54725000-54750000	1.62463	1.82477
chr15:8150000-8175000	1.62457	1.7266
chr2:25100000-25125000	1.62412	1.50967
chr5:30875000-30900000	1.6241	1.97397
chr11:6250000-6275000	1.62361	1.88459
chr4:46150000-46175000	1.6236	2.21578
chr1:189675000-189700000	1.62271	1.19803
chr4:46250000-46275000	1.62156	1.89905
chr15:89425000-89450000	1.62131	1.58554
chr1:191250000-191275000	1.62067	1.49997
chr4:43050000-43075000	1.62011	2.08229
chr4:41725000-41750000	1.61951	1.62607
chr5:37025000-37050000	1.61951	1.56392
chr11:5150000-5175000	1.61795	1.96103
chr4:46575000-46600000	1.61779	2.0518
chr11:4725000-4750000	1.61671	1.71312
chr12:3875000-3900000	1.6165	1.74909
chr13:119800000-119825000	1.6159	2.09154
chr10:121500000-121525000	1.6157	1.70423
chr2:164750000-164775000	1.61513	1.72221
chr3:51450000-51475000	1.61445	1.3101
chr4:44200000-44225000	1.61373	1.96288
chr2:91700000-91725000	1.61348	2.24186
chr4:11250000-11275000	1.61179	2.02568
chr14:121700000-121725000	1.60983	2.31984
chr7:141325000-141350000	1.60898	2.0029
chr7:19100000-19125000	1.60884	1.52804
chrX:9000000-9025000	1.6081	1.06888
chr4:45000000-45025000	1.60805	2.00815
chr1:36400000-36425000	1.6078	1.27318
chrX:37125000-37150000	1.60617	1.24145
chr1:180725000-180750000	1.60507	2.10977
chr7:141225000-141250000	1.60459	1.97966
chr7:126950000-126975000	1.60439	1.72579
chrX:103950000-103975000	1.60438	1.39136
chr5:24725000-24750000	1.60433	1.90999
chr11:3275000-3300000	1.60382	1.2147
chr14:121300000-121325000	1.6035	2.37655
chr1:180325000-180350000	1.603	1.98471
chr7:44750000-44775000	1.60247	1.62823
chr2:153525000-153550000	1.60207	1.66782
chr2:32525000-32550000	1.60132	2.14106
chr15:36775000-36800000	1.60089	1.73347
chr2:119800000-119825000	1.60014	1.81792
chr9:22450000-22475000	1.59984	1.56985
chr7:80225000-80250000	1.59973	2.06008
chr3:152200000-152225000	1.59969	1.52121
chr15:88700000-88725000	1.59923	1.82391
chr7:127050000-127075000	1.59899	1.67736
chr2:33050000-33075000	1.59889	1.62759
chr7:44725000-44750000	1.59838	1.80817
chr1:191125000-191150000	1.59814	1.64369
chr4:11325000-11350000	1.5969	1.80583
chr7:126750000-126775000	1.59641	1.86303
chr12:3775000-3800000	1.5964	1.69921
chr2:24975000-25000000	1.59582	1.27538
chr6:146525000-146550000	1.59532	1.84
chr1:180825000-180850000	1.59389	2.08601
chr11:6575000-6600000	1.59381	1.61513
chr10:121575000-121600000	1.59252	2.01238
chr15:36575000-36600000	1.5923	1.498
chrX:37150000-37175000	1.59207	1.52379
chr12:8625000-8650000	1.59167	2.01233
chr12:3750000-3775000	1.59156	1.59989
chr4:11525000-11550000	1.59032	1.57862
chr2:181200000-181225000	1.59008	1.69772
chr7:79650000-79675000	1.58986	1.78964
chr12:3800000-3825000	1.58938	1.54966
chr2:25050000-25075000	1.58908	1.42292
chr3:19200000-19225000	1.58837	1.53202
chr2:32725000-32750000	1.58814	2.04245
chr7:144850000-144875000	1.58783	1.9735
chr13:119750000-119775000	1.5878	2.14868
chr2:180000000-180025000	1.58764	1.64931
chr5:31250000-31275000	1.58712	1.95406
chr5:24825000-24850000	1.58684	1.66562
chr10:127375000-127400000	1.58626	2.11012
chr3:153925000-153950000	1.58621	2.09931
chr8:11550000-11575000	1.58578	1.61223
chr1:191175000-191200000	1.5854	1.85393
chr11:5875000-5900000	1.5853	1.89836
chr2:31925000-31950000	1.58508	1.81714
chr5:30900000-30925000	1.58497	1.86248
chr1:190900000-190925000	1.58466	1.53764
chr4:44075000-44100000	1.58453	1.99275
chr16:44125000-44150000	1.58233	1.83994
chr3:69000000-69025000	1.58165	1.71473
chr2:25475000-25500000	1.58072	1.638
chr16:93825000-93850000	1.58069	2.11391
chr9:22000000-22025000	1.5803	1.87571
chr2:25625000-25650000	1.58017	1.65633
chr10:126925000-126950000	1.57975	1.92938
chr4:44975000-45000000	1.57956	1.0786
chr1:181375000-181400000	1.57916	1.781
chr4:43450000-43475000	1.57908	2.40725
chr2:32500000-32525000	1.57869	1.8053
chr11:6550000-6575000	1.57815	1.90591
chr7:19050000-19075000	1.57783	1.18261
chr7:45825000-45850000	1.57759	1.80887
chr1:180450000-180475000	1.57754	1.82418
chr8:105325000-105350000	1.57733	1.65037
chr12:17325000-17350000	1.57626	1.63532
chr7:127225000-127250000	1.5757	2.25164
chr7:79700000-79725000	1.57511	1.8917
chr16:91625000-91650000	1.57376	1.72956
chr4:41750000-41775000	1.57365	1.84116
chr2:32875000-32900000	1.57351	2.06552
chr1:180700000-180725000	1.57348	1.78115
chr10:126950000-126975000	1.57295	2.2535
chr10:121600000-121625000	1.57212	1.92747
chr3:153875000-153900000	1.57208	1.54748
chr10:127450000-127475000	1.57201	2.18839
chr7:45950000-45975000	1.57134	1.64691
chr2:25225000-25250000	1.57045	1.54493
chr15:36625000-36650000	1.57004	1.73432
chr12:3450000-3475000	1.56989	1.39114
chr2:180700000-180725000	1.56886	1.90513
chr2:180125000-180150000	1.56866	1.58495
chr1:74625000-74650000	1.56796	1.72916
chr9:22425000-22450000	1.56754	1.50812
chr3:152450000-152475000	1.56752	1.70592
chr4:42900000-42925000	1.56742	2.12397
chr1:74525000-74550000	1.56737	1.77288
chr15:89400000-89425000	1.56713	1.72741
chr4:43375000-43400000	1.56635	2.1181
chr2:25500000-25525000	1.56568	1.75912
chrX:8275000-8300000	1.56546	1.50088
chr11:69000000-69025000	1.56446	1.60414
chr7:141125000-141150000	1.56415	1.97752
chr2:33200000-33225000	1.56385	1.65184
chr7:127450000-127475000	1.56365	2.0167
chr4:41675000-41700000	1.56361	1.80958
chr14:121050000-121075000	1.56302	2.04414
chr11:4275000-4300000	1.5629	1.51086
chr14:7850000-7875000	1.56255	1.65057
chr2:32650000-32675000	1.56225	1.70254
chr14:120875000-120900000	1.56098	2.29892
chr2:31350000-31375000	1.56061	1.73874
chr7:46125000-46150000	1.56061	1.39574
chr2:32625000-32650000	1.56007	1.71619
chr7:141275000-141300000	1.56003	1.94119
chr10:127400000-127425000	1.5592	1.98292
chr1:180675000-180700000	1.55896	1.82159
chr3:153700000-153725000	1.55816	1.54726
chr10:127125000-127150000	1.55777	1.84437
chr1:74550000-74575000	1.55688	1.84685
chr2:28475000-28500000	1.55682	1.77276
chr2:32825000-32850000	1.5564	2.05022
chr9:22325000-22350000	1.55535	1.38632
chr2:130625000-130650000	1.55508	2.00499
chr14:121100000-121125000	1.55482	2.0288
chr4:11225000-11250000	1.55481	1.52183
chr1:74675000-74700000	1.55456	1.7856
chr1:191400000-191425000	1.5545	1.93091
chr16:87475000-87500000	1.55432	1.61098
chr11:4675000-4700000	1.5541	1.56249
chr8:70450000-70475000	1.55386	1.73119
chr7:127325000-127350000	1.55378	1.80448
chr1:185325000-185350000	1.5536	1.42798
chr11:4650000-4675000	1.55349	1.61118
chr12:16875000-16900000	1.55347	1.44608
chr1:181225000-181250000	1.55273	2.17082
chr1:74575000-74600000	1.55257	1.66648
chr8:70425000-70450000	1.55224	1.64306
chr5:24600000-24625000	1.55184	1.82988
chr5:30575000-30600000	1.55056	1.71329
chr4:46175000-46200000	1.55055	1.86251
chr2:24925000-24950000	1.55029	1.51214
chr15:8125000-8150000	1.54989	1.82136
chr1:180625000-180650000	1.54886	2.04638
chr10:127025000-127050000	1.54868	1.99484
chr14:121150000-121175000	1.54851	2.00961
chr10:7750000-7775000	1.54844	1.20271
chr2:28550000-28575000	1.54764	1.60724
chr11:5425000-5450000	1.54711	1.84866
chr12:3425000-3450000	1.54704	1.60191
chr7:126200000-126225000	1.54665	1.64836
chr7:35575000-35600000	1.54577	1.94545
chr2:31325000-31350000	1.54562	1.78494
chr7:35350000-35375000	1.54552	1.68522
chr1:74500000-74525000	1.54547	2.05902
chr7:45975000-46000000	1.54493	1.71943
chr7:24525000-24550000	1.54269	1.4682
chr10:20325000-20350000	1.54232	1.15399
chr1:189725000-189750000	1.5423	1.41007
chr14:121475000-121500000	1.54206	1.36629
chr7:80275000-80300000	1.54203	1.88967
chr5:24700000-24725000	1.5419	1.7542
chr4:41525000-41550000	1.54177	0.794789
chr7:126725000-126750000	1.54094	1.87893
chr1:185375000-185400000	1.54091	1.13735
chr1:191650000-191675000	1.54086	1.62999
chr15:89325000-89350000	1.54086	1.50484
chrX:169900000-169925000	1.54084	1.50875
chr1:36450000-36475000	1.54076	1.48539
chr11:6525000-6550000	1.54076	1.53931
chr15:58075000-58100000	1.54072	1.49826
chr2:91725000-91750000	1.53975	1.96921
chr1:180375000-180400000	1.5397	1.73709
chr7:44775000-44800000	1.53963	1.6029
chr1:189750000-189775000	1.53918	1.51346
chrX:169850000-169875000	1.53838	0.46962
chr6:29450000-29475000	1.538	1.26366
chr7:126800000-126825000	1.53731	1.72592
chr2:93150000-93175000	1.53701	1.53042
chr2:180225000-180250000	1.53665	1.80284
chr1:191075000-191100000	1.53582	1.55357
chr1:74650000-74675000	1.53581	1.61688
chr18:82875000-82900000	1.53573	1.66878
chr1:74475000-74500000	1.53569	1.68527
chr7:24500000-24525000	1.53535	1.40676
chr4:57075000-57100000	1.53497	1.46776
chr10:127350000-127375000	1.53494	2.00253
chr7:45750000-45775000	1.53485	1.7037
chr6:47900000-47925000	1.53372	1.65328
chr4:62650000-62675000	1.53365	1.35999
chr2:25025000-25050000	1.53328	1.2556
chr7:127025000-127050000	1.53242	2.04769
chr10:127000000-127025000	1.53232	2.21189
chr11:5825000-5850000	1.53154	2.18759
chr4:45100000-45125000	1.53151	1.86855
chrX:37975000-38000000	1.53142	1.05283
chrX:102275000-102300000	1.53045	1.34294
chr4:62400000-62425000	1.53016	2.23901
chr4:46125000-46150000	1.52995	2.0316
chr4:56925000-56950000	1.52939	1.77827
chr2:33375000-33400000	1.52922	1.62624
chr15:88850000-88875000	1.52892	1.68701
chr2:180150000-180175000	1.52874	1.44218
chr19:10525000-10550000	1.52838	1.47352
chr3:51400000-51425000	1.52834	1.63975
chr2:31725000-31750000	1.52729	1.67437
chr1:191050000-191075000	1.52721	1.61241
chr4:43700000-43725000	1.52715	1.9068
chr2:91675000-91700000	1.52687	2.0213
chr4:45950000-45975000	1.52683	1.53345
chr10:127150000-127175000	1.5262	1.92412
chr4:45175000-45200000	1.52593	1.97391
chr2:181250000-181275000	1.52508	1.59863
chr2:31450000-31475000	1.525	1.96888
chr2:24950000-24975000	1.5249	1.47375
chr5:24325000-24350000	1.52481	1.87561
chr5:24300000-24325000	1.52404	1.42446
chrX:8300000-8325000	1.52404	1.27155
chr2:91650000-91675000	1.52392	1.95714
chr7:141550000-141575000	1.52359	1.70519
chr10:127425000-127450000	1.52344	2.12195
chrX:94225000-94250000	1.52331	1.67063
chr15:88750000-88775000	1.52321	1.78343
chr2:25750000-25775000	1.52307	1.47457
chr7:19350000-19375000	1.52283	1.46061
chr5:77250000-77275000	1.52275	1.97835
chr19:47075000-47100000	1.52246	1.5341
chr6:146450000-146475000	1.52219	1.59891
chr10:127200000-127225000	1.5221	2.35469
chr7:80025000-80050000	1.52191	2.04282
chr7:127375000-127400000	1.5214	1.91869
chr11:4825000-4850000	1.52124	1.64323
chr11:3850000-3875000	1.52091	1.26147
chr8:13300000-13325000	1.52074	1.42522
chr16:96125000-96150000	1.52027	2.1906
chr11:3875000-3900000	1.52016	1.30867
chr1:181400000-181425000	1.5197	1.69711
chr2:28500000-28525000	1.51968	1.94176
chr4:45550000-45575000	1.51951	1.69325
chr16:96075000-96100000	1.51916	2.13459
chr16:38550000-38575000	1.51884	1.52962
chr7:80250000-80275000	1.51858	1.87673
chr4:43725000-43750000	1.51796	2.23269
chr14:7900000-7925000	1.51772	1.40792
chr7:126850000-126875000	1.51762	1.85152
chr2:25425000-25450000	1.51758	1.58645
chr4:43975000-44000000	1.51718	2.05289
chr12:3850000-3875000	1.51703	1.60724
chrX:134950000-134975000	1.51675	0.861385
chr1:39575000-39600000	1.51673	1.46892
chr2:130675000-130700000	1.51662	1.86847
chr4:46275000-46300000	1.51658	1.79462
chr1:36375000-36400000	1.51651	1.46339
chr12:24875000-24900000	1.51618	1.17275
chr2:33175000-33200000	1.51615	1.64163
chr1:181300000-181325000	1.51602	1.84634
chr2:164800000-164825000	1.51578	1.92836
chr3:9250000-9275000	1.51535	0.804763
chr2:33525000-33550000	1.51532	1.54557
chr7:141400000-141425000	1.51509	2.03979
chr16:96050000-96075000	1.51488	2.06674
chr7:127150000-127175000	1.51488	1.99612
chr2:24900000-24925000	1.51475	1.53258
chr12:3600000-3625000	1.51423	1.42497
chr7:79725000-79750000	1.51412	1.58227
chrX:10300000-10325000	1.51388	0.382476
chr14:121525000-121550000	1.51368	1.69396
chr2:30650000-30675000	1.51292	1.70468
chr2:25125000-25150000	1.51267	1.57486
chr1:181175000-181200000	1.5126	1.82117
chr2:34725000-34750000	1.5125	1.96225
chr2:33575000-33600000	1.51236	1.87217
chrX:36325000-36350000	1.51208	0.797489
chr1:193150000-193175000	1.51203	1.25456
chr2:33500000-33525000	1.5111	1.51733
chr2:30700000-30725000	1.51079	1.80859
chr1:39850000-39875000	1.51074	0.925767
chr1:39450000-39475000	1.51066	1.43792
chr11:4225000-4250000	1.51022	1.43649
chr1:180650000-180675000	1.51019	1.91116
chr2:34875000-34900000	1.51013	1.46676
chr14:121075000-121100000	1.50993	2.33745
chrX:20425000-20450000	1.50959	1.20173
chr2:31750000-31775000	1.50941	1.95548
chr3:9525000-9550000	1.5089	1.04631
chr1:180350000-180375000	1.50873	1.86886
chr1:181350000-181375000	1.50852	1.91632
chr4:57300000-57325000	1.5083	1.59024
chr7:35625000-35650000	1.50822	1.75432
chr15:38050000-38075000	1.50785	1.42601
chr1:36350000-36375000	1.50698	1.4735
chr1:191475000-191500000	1.50694	1.60555
chr12:4825000-4850000	1.50682	1.48116
chr1:189775000-189800000	1.50664	1.49502
chr4:44125000-44150000	1.50656	1.77609
chr7:141450000-141475000	1.50636	2.23198
chr7:19125000-19150000	1.5063	1.60544
chr4:44150000-44175000	1.50514	1.99703
chr2:92425000-92450000	1.50508	1.69154
chr2:180200000-180225000	1.50472	1.51641
chr1:36425000-36450000	1.50411	1.36584
chr16:93875000-93900000	1.5036	1.87492
chr11:5225000-5250000	1.50311	1.86645
chr19:60775000-60800000	1.50305	1.6145
chr5:24800000-24825000	1.50293	1.66845
chr12:17275000-17300000	1.5029	1.52456
chr10:121400000-121425000	1.5026	1.69547
chr4:11400000-11425000	1.50253	1.74908
chr8:12850000-12875000	1.50239	1.32663
chr1:36475000-36500000	1.50184	1.39064
chrX:135600000-135625000	1.50136	0.930439
chr10:127475000-127500000	1.50134	1.90213
chr3:153850000-153875000	1.50062	1.62093
chr7:127400000-127425000	1.5005	1.69366
chr2:32425000-32450000	1.49961	1.97868
chr4:45425000-45450000	1.4993	1.76641
chr14:121800000-121825000	1.49884	1.98643
chr4:45050000-45075000	1.49859	1.96926
chrX:135225000-135250000	1.49849	0.765545
chr2:32325000-32350000	1.49844	1.78015
chr3:69025000-69050000	1.49824	1.51529
chr2:92075000-92100000	1.49766	1.62723
chr1:180800000-180825000	1.49747	2.12958
chrX:8900000-8925000	1.4968	1.22671
chr3:153725000-153750000	1.49672	1.79133
chr6:146400000-146425000	1.4966	1.67271
chr9:22025000-22050000	1.49619	1.72419
chrX:7250000-7275000	1.49612	1.14294
chr5:37075000-37100000	1.496	1.6249
chr2:181225000-181250000	1.4958	1.656
chr2:27325000-27350000	1.4944	1.40943
chr2:91900000-91925000	1.49422	1.7893
chr8:69950000-69975000	1.49419	1.64293
chr2:164775000-164800000	1.49417	1.80492
chr2:181275000-181300000	1.49393	1.71314
chr2:69875000-69900000	1.49336	1.68987
chrX:8250000-8275000	1.49322	1.89163
chr7:126225000-126250000	1.49295	1.53808
chr7:19250000-19275000	1.49157	1.26066
chr2:33000000-33025000	1.49133	1.62403
chr1:191700000-191725000	1.49102	1.68774
chr7:79825000-79850000	1.49048	1.5788
chr2:33025000-33050000	1.49046	1.53212
chr8:105300000-105325000	1.4898	1.49482
chr12:4025000-4050000	1.48977	1.29212
chrX:36950000-36975000	1.48952	1.37948
chr7:46775000-46800000	1.48945	1.54093
chr2:33250000-33275000	1.48927	1.64276
chrX:12750000-12775000	1.48926	1.98881
chrX:94325000-94350000	1.48906	1.19647
chr2:24875000-24900000	1.48903	1.23483
chr2:28825000-28850000	1.48886	1.58532
chr15:89300000-89325000	1.48866	1.51012
chr9:22075000-22100000	1.48843	1.8292
chr4:41325000-41350000	1.48837	1.88412
chr4:11575000-11600000	1.48795	1.29753
chr1:179525000-179550000	1.4873	2.14446
chr7:141200000-141225000	1.48665	1.92917
chr7:126825000-126850000	1.48626	1.64387
chr14:121500000-121525000	1.4861	1.85436
chr7:46625000-46650000	1.48509	1.54519
chr2:31525000-31550000	1.48439	1.77516
chr2:93125000-93150000	1.48407	1.42025
chr7:46050000-46075000	1.48383	1.73074
chr4:11200000-11225000	1.48379	1.46274
chr12:16850000-16875000	1.48373	1.23813
chr3:27125000-27150000	1.48338	1.00015
chr7:127300000-127325000	1.48319	1.76035
chr5:30600000-30625000	1.48278	1.57516
chr7:127175000-127200000	1.48259	2.05998
chr4:45975000-46000000	1.48236	1.64929
chr8:13100000-13125000	1.48222	1.33238
chr4:43925000-43950000	1.4815	1.90278
chr5:24875000-24900000	1.48144	1.47041
chr2:33875000-33900000	1.48107	1.45065
chr2:31550000-31575000	1.48102	1.86742
chr1:185225000-185250000	1.48077	1.06393
chr2:32000000-32025000	1.48012	1.62997
chr5:36775000-36800000	1.48008	1.93891
chr2:92100000-92125000	1.47981	1.78265
chr14:121750000-121775000	1.4797	2.14111
chr1:39900000-39925000	1.47967	1.34695
chr2:25700000-25725000	1.47955	1.48966
chr8:70125000-70150000	1.47939	1.65285
chr12:24800000-24825000	1.47887	1.51841
chr2:92125000-92150000	1.47885	1.74421
chr15:89200000-89225000	1.47882	1.52041
chr11:4750000-4775000	1.47863	1.63677
chr15:36800000-36825000	1.4785	1.51409
chrX:10475000-10500000	1.47833	1.00599
chr2:180675000-180700000	1.47817	1.67224
chr2:152400000-152425000	1.47796	1.48716
chr12:3475000-3500000	1.47787	1.35073
chr2:32900000-32925000	1.47732	1.61969
chr15:36750000-36775000	1.47651	1.58833
chr15:89075000-89100000	1.47647	1.40806
chr2:30725000-30750000	1.47627	1.49053
chr16:90250000-90275000	1.476	1.92561
chr18:82600000-82625000	1.47591	1.48216
chr7:79850000-79875000	1.47582	1.69813
chr2:153000000-153025000	1.47555	1.57834
chr1:120050000-120075000	1.4754	1.54211
chr5:100500000-100525000	1.47523	1.48893
chr10:121375000-121400000	1.47517	1.56505
chr1:74100000-74125000	1.47479	1.23303
chr6:47800000-47825000	1.47442	1.69294
chr9:22275000-22300000	1.47406	1.62309
chr2:25725000-25750000	1.47403	1.42669
chr1:74600000-74625000	1.47392	1.6649
chr19:10600000-10625000	1.47341	1.6097
chr2:33400000-33425000	1.47324	1.86501
chr2:164650000-164675000	1.47296	1.59714
chr11:4075000-4100000	1.47283	1.55164
chr6:146425000-146450000	1.47257	1.57762
chr2:93000000-93025000	1.47246	1.4919
chr2:25650000-25675000	1.47243	1.64419
chr2:180025000-180050000	1.47201	1.4587
chr1:191000000-191025000	1.47182	1.67794
chr7:79625000-79650000	1.47125	1.60805
chr5:24850000-24875000	1.47104	1.49473
chr7:141100000-141125000	1.47057	1.93571
chr2:33550000-33575000	1.47054	1.60515
chr11:69075000-69100000	1.47035	1.72044
chr4:43775000-43800000	1.47014	2.1204
chr12:24850000-24875000	1.46987	1.29461
chr2:30900000-30925000	1.46923	1.96647
chr14:121125000-121150000	1.46919	1.93421
chr2:26100000-26125000	1.46789	1.56103
chr8:12900000-12925000	1.46741	1.45154
chr1:74700000-74725000	1.46738	1.63558
chr7:46825000-46850000	1.46683	1.56662
chr8:12875000-12900000	1.46672	1.11
chr14:121600000-121625000	1.46659	1.4894
chr15:36650000-36675000	1.46651	1.51693
chr2:119225000-119250000	1.46603	1.5625
chr7:19450000-19475000	1.46563	1.45848
chr2:32975000-33000000	1.46549	1.82013
chr11:4200000-4225000	1.46546	1.50694
chr7:46150000-46175000	1.46543	1.44428
chr4:46200000-46225000	1.46496	1.78026
chr3:9200000-9225000	1.46493	1.21387
chr7:16525000-16550000	1.46491	0.949503
chr2:32750000-32775000	1.46463	1.7207
chr2:180100000-180125000	1.46458	1.40184
chr1:191725000-191750000	1.46414	1.45774
chr7:35325000-35350000	1.46366	1.95244
chr8:12925000-12950000	1.46356	1.31867
chr9:57075000-57100000	1.46331	1.50173
chr1:92750000-92775000	1.46296	1.42538
chrX:94075000-94100000	1.46294	1.49389
chr9:123000000-123025000	1.46272	1.34968
chr2:30875000-30900000	1.46269	1.77725
chr1:39550000-39575000	1.46254	1.36099
chr2:92525000-92550000	1.46201	1.53101
chr12:24650000-24675000	1.46153	1.5879
chr12:55450000-55475000	1.46117	1.45904
chr1:191675000-191700000	1.46095	1.62443
chr1:181425000-181450000	1.46086	1.62812
chr11:68875000-68900000	1.46055	1.53973
chr11:3250000-3275000	1.46022	1.01083
chr9:22100000-22125000	1.46018	1.79353
chr16:90225000-90250000	1.45988	1.81396
chr14:121550000-121575000	1.4598	1.61824
chr11:4050000-4075000	1.45963	1.45022
chr6:47875000-47900000	1.45957	1.70922
chr10:121525000-121550000	1.45956	1.46273
chr3:9500000-9525000	1.45941	1.38753
chr3:152225000-152250000	1.45919	1.71793
chr1:132875000-132900000	1.45876	1.33947
chr1:86075000-86100000	1.45797	1.65084
chr14:121400000-121425000	1.45797	1.97556
chr9:20800000-20825000	1.45755	1.45561
chr8:83675000-83700000	1.457	1.64252
chr2:153500000-153525000	1.45698	1.68542
chr4:62450000-62475000	1.45674	2.1384
chr8:70550000-70575000	1.45643	1.71439
chr7:19300000-19325000	1.45608	1.46217
chr4:45025000-45050000	1.45602	1.97211
chr11:50375000-50400000	1.45571	1.48612
chr10:20300000-20325000	1.45508	1.46471
chr2:32700000-32725000	1.45504	1.72348
chr9:21175000-21200000	1.45484	1.97201
chr5:24225000-24250000	1.45484	1.74512
chr2:181125000-181150000	1.45472	1.31392
chr4:62375000-62400000	1.45465	1.87886
chr12:71050000-71075000	1.45408	1.56711
chr2:25975000-26000000	1.45398	1.64388
chrX:102350000-102375000	1.45378	1.21391
chr5:30825000-30850000	1.45373	1.82535
chr5:36550000-36575000	1.45363	1.48943
chr12:21175000-21200000	1.45361	1.66651
chr1:38875000-38900000	1.45336	1.05991
chr2:181300000-181325000	1.45327	1.60505
chr7:46725000-46750000	1.45311	1.29983
chr9:21200000-21225000	1.45305	1.82836
chr16:55975000-56000000	1.45265	1.52943
chr1:74225000-74250000	1.45254	1.70334
chr11:5525000-5550000	1.4524	2.07891
chrX:159500000-159525000	1.45226	1.47096
chr11:5900000-5925000	1.45216	1.94743
chr2:31850000-31875000	1.45213	1.56651
chr10:127075000-127100000	1.452	2.04015
chr7:25250000-25275000	1.45197	1.43577
chr7:25725000-25750000	1.45111	1.26882
chr2:127800000-127825000	1.45111	1.47079
chr4:43875000-43900000	1.45089	2.07757
chr2:28625000-28650000	1.45081	1.64738
chr11:4550000-4575000	1.45059	1.30303
chr11:6050000-6075000	1.45054	1.80545
chr4:41700000-41725000	1.45032	1.66346
chr1:190925000-190950000	1.45008	1.12586
chrX:93375000-93400000	1.44998	0.896598
chr2:25175000-25200000	1.44986	1.36655
chr9:22200000-22225000	1.44982	1.78654
chr9:121725000-121750000	1.44957	1.75694
chr1:190950000-190975000	1.44935	1.64837
chr12:17250000-17275000	1.44934	1.46725
chr2:25675000-25700000	1.44931	1.51866
chr2:92175000-92200000	1.44927	1.86127
chr8:22800000-22825000	1.44913	1.60519
chr4:62525000-62550000	1.44894	1.78515
chr2:27350000-27375000	1.44884	1.46364
chr2:180825000-180850000	1.44879	1.22585
chr4:46050000-46075000	1.44827	1.89395
chr5:37000000-37025000	1.44813	1.38816
chr2:33100000-33125000	1.44795	1.49213
chr7:141375000-141400000	1.44773	1.98778
chr1:93550000-93575000	1.44736	1.53542
chr3:32700000-32725000	1.44714	1.29538
chr19:60750000-60775000	1.44711	1.38776
chr2:164050000-164075000	1.44631	1.5715
chr10:7700000-7725000	1.44622	1.65367
chr15:89100000-89125000	1.44604	1.55124
chr12:70975000-71000000	1.44602	1.76579
chr7:19225000-19250000	1.44593	1.34573
chr8:70375000-70400000	1.44593	1.53864
chr4:41075000-41100000	1.44576	1.53754
chr3:9225000-9250000	1.44556	1.15213
chr2:33225000-33250000	1.44487	1.41605
chr2:25275000-25300000	1.44473	1.58429
chr4:11000000-11025000	1.44467	1.53875
chr14:20175000-20200000	1.44464	1.24736
chr16:91825000-91850000	1.44427	1.59119
chr7:126275000-126300000	1.44415	1.58993
chr2:31825000-31850000	1.4441	1.71167
chr5:31225000-31250000	1.44402	2.09435
chr3:36525000-36550000	1.44401	1.29468
chr6:127000000-127025000	1.44397	1.24097
chr6:47825000-47850000	1.44357	1.62945
chr16:91675000-91700000	1.44324	1.57499
chr14:121825000-121850000	1.4432	2.47331
chr2:32800000-32825000	1.443	1.6737
chr10:126975000-127000000	1.44294	1.79678
chr1:74425000-74450000	1.44291	1.64213
chr12:8925000-8950000	1.44287	1.60523
chr11:4775000-4800000	1.44281	1.56791
chr15:36675000-36700000	1.44257	1.50121
chrX:94100000-94125000	1.44241	1.82058
chrX:37175000-37200000	1.44224	1.4304
chr5:31075000-31100000	1.44223	1.70258
chr7:35550000-35575000	1.44213	1.54903
chr2:92150000-92175000	1.4418	1.67079
chr5:36800000-36825000	1.44153	1.73619
chrX:93975000-94000000	1.44152	1.47352
chr5:31275000-31300000	1.4414	1.83785
chr2:93100000-93125000	1.44127	1.43803
chr2:30850000-30875000	1.44077	1.9377
chr7:127675000-127700000	1.44074	1.91751
chr7:140950000-140975000	1.44064	1.62842
chr2:130650000-130675000	1.44062	1.8664
chr1:93775000-93800000	1.44041	1.62594
chr7:35775000-35800000	1.44022	1.25776
chr2:93175000-93200000	1.43992	1.54139
chr12:21375000-21400000	1.43983	1.91655
chr1:185125000-185150000	1.43951	0.936286
chr2:32350000-32375000	1.43917	1.83441
chr1:93475000-93500000	1.43878	1.54729
chr5:36850000-36875000	1.43876	1.63986
chr2:31575000-31600000	1.4383	1.86983
chr11:3825000-3850000	1.4382	1.25231
chr2:164725000-164750000	1.43791	1.60765
chr16:96025000-96050000	1.43789	1.7139
chr1:180950000-180975000	1.43786	1.85686
chr4:62625000-62650000	1.43763	1.65798
chr11:5700000-5725000	1.4375	2.12496
chr4:57250000-57275000	1.43742	1.63994
chr16:87450000-87475000	1.43724	1.78837
chr2:34925000-34950000	1.43718	1.44146
chr1:93750000-93775000	1.43688	1.60378
chr10:69325000-69350000	1.43674	1.57372
chr2:92975000-93000000	1.43649	1.57671
chr2:31425000-31450000	1.43633	1.72258
chr1:185250000-185275000	1.43596	1.28251
chr1:180750000-180775000	1.43582	2.00239
chr12:55000000-55025000	1.4358	1.5822
chr7:35600000-35625000	1.43579	1.66863
chr12:69425000-69450000	1.43574	1.10343
chr2:119025000-119050000	1.43561	1.52482
chr16:38525000-38550000	1.43518	1.38809
chr9:119975000-120000000	1.43504	2.28456
chrX:20250000-20275000	1.43488	0.668456
chr7:127475000-127500000	1.43484	1.83384
chr1:74725000-74750000	1.43478	1.49514
chr2:91525000-91550000	1.43473	1.72734
chr4:45075000-45100000	1.43463	1.94688
chr11:68850000-68875000	1.43423	1.69408
chr6:72350000-72375000	1.4342	1.58989
chr8:124775000-124800000	1.43403	1.49784
chr15:12825000-12850000	1.43399	1.66417
chrX:134475000-134500000	1.43393	0.855128
chr12:3575000-3600000	1.43382	1.46947
chr12:8375000-8400000	1.43345	1.27695
chr19:47050000-47075000	1.43338	1.55729
chr7:19000000-19025000	1.43337	1.34504
chr2:92675000-92700000	1.43326	1.48612
chr2:32600000-32625000	1.433	1.7881
chr2:33075000-33100000	1.43292	1.62371
chr4:11425000-11450000	1.43279	1.64329
chr2:34750000-34775000	1.43266	1.58528
chr11:5725000-5750000	1.43245	2.25133
chr12:69175000-69200000	1.4324	1.4585
chr12:3950000-3975000	1.43227	1.24435
chr7:80300000-80325000	1.43186	1.79095
chr2:153050000-153075000	1.43182	1.45665
chr6:29675000-29700000	1.4315	1.36024
chr7:141350000-141375000	1.43113	1.79241
chr2:91850000-91875000	1.43046	1.66338
chr1:93250000-93275000	1.43021	1.49264
chr2:119725000-119750000	1.43003	1.8043
chr1:132675000-132700000	1.42998	1.57678
chr2:119650000-119675000	1.42991	1.57911
chrX:53175000-53200000	1.42962	0.832587
chr7:141250000-141275000	1.42934	1.61909
chr1:193125000-193150000	1.42928	1.31998
chr4:3825000-3850000	1.42924	0.964626
chr8:124850000-124875000	1.42881	1.51188
chr2:32925000-32950000	1.42879	1.61487
chr12:17725000-17750000	1.42867	1.61954
chrX:169925000-169950000	1.42864	0.783917
chr7:45775000-45800000	1.42855	1.82638
chr12:16925000-16950000	1.42843	1.26393
chr14:99050000-99075000	1.4283	1.73709
chr1:63150000-63175000	1.42824	1.71898
chr1:179775000-179800000	1.4279	1.57492
chr15:88675000-88700000	1.4278	1.49324
chr4:43800000-43825000	1.42772	2.19857
chr8:70475000-70500000	1.42767	1.75989
chr2:27375000-27400000	1.42761	1.29307
chr12:71000000-71025000	1.42749	1.6099
chr5:149600000-149625000	1.42746	1.30568
chr2:34850000-34875000	1.42729	1.52605
chr1:181125000-181150000	1.42716	2.06723
chr1:74250000-74275000	1.42711	1.59379
chr7:126700000-126725000	1.42707	1.85541
chrX:8875000-8900000	1.42705	1.11119
chr8:69750000-69775000	1.42702	1.60793
chr5:100475000-100500000	1.42686	1.57668
chr12:54925000-54950000	1.42629	1.30039
chr7:46100000-46125000	1.42546	1.41907
chr7:19075000-19100000	1.42542	1.34077
chr6:48050000-48075000	1.42523	1.61796
chr7:80050000-80075000	1.42488	1.84017
chr8:13200000-13225000	1.42411	1.56302
chr5:30850000-30875000	1.42407	1.78918
chr12:70950000-70975000	1.42397	1.4648
chr1:92800000-92825000	1.42392	1.29121
chr4:56850000-56875000	1.42377	1.46688
chr8:69825000-69850000	1.42302	1.61833
chr11:5250000-5275000	1.42269	1.95725
chr2:181500000-181525000	1.42245	1.56308
chr15:36925000-36950000	1.42236	1.86815
chr1:191450000-191475000	1.42201	1.65294
chr7:16825000-16850000	1.42191	1.18413
chr2:33475000-33500000	1.42143	1.49048
chr5:31050000-31075000	1.42141	1.81546
chr8:88175000-88200000	1.42141	1.53551
chrX:20975000-21000000	1.42088	1.11045
chr8:23200000-23225000	1.42063	1.60877
chr4:45300000-45325000	1.42056	1.54555
chr1:180900000-180925000	1.42055	1.98194
chrX:102325000-102350000	1.42042	1.41824
chr2:119200000-119225000	1.42003	1.61891
chr7:127350000-127375000	1.42	1.94146
chr2:127575000-127600000	1.41987	1.43311
chr11:4350000-4375000	1.41926	1.17792
chr7:19200000-19225000	1.41925	1.37982
chr2:33275000-33300000	1.41907	1.7086
chr4:43825000-43850000	1.41882	2.06123
chr11:5200000-5225000	1.41876	1.93348
chr9:121700000-121725000	1.41862	1.70305
chr2:92450000-92475000	1.41849	1.72042
chr2:31950000-31975000	1.41841	1.87874
chr7:4750000-4775000	1.41816	1.18221
chr2:181475000-181500000	1.41811	1.48379
chr4:57225000-57250000	1.41784	1.43232
chr11:3750000-3775000	1.41728	1.06134
chr1:193100000-193125000	1.41727	1.19944
chr12:71100000-71125000	1.41723	1.38278
chr1:92875000-92900000	1.41709	1.38864
chr5:36825000-36850000	1.41705	1.50498
chr1:182425000-182450000	1.41685	1.47857
chr6:31300000-31325000	1.4165	1.18545
chr2:28525000-28550000	1.41642	1.76597
chr2:25400000-25425000	1.4164	1.46303
chr7:79800000-79825000	1.41637	1.52987
chrX:37950000-37975000	1.41608	0.80295
chr2:28575000-28600000	1.41604	1.80648
chr9:22475000-22500000	1.41602	1.38264
chr7:24450000-24475000	1.41589	1.45364
chr10:7625000-7650000	1.41578	1.28146
chr1:190975000-191000000	1.41552	1.42168
chr19:10575000-10600000	1.4155	1.45539
chr12:54975000-55000000	1.4153	1.6888
chr7:139925000-139950000	1.415	1.57367
chrX:10700000-10725000	1.41488	1.35337
chrX:7200000-7225000	1.41445	0.986166
chr1:185300000-185325000	1.41433	1.30407
chr9:21150000-21175000	1.41424	1.78645
chr8:25525000-25550000	1.41404	1.6016
chr13:119725000-119750000	1.414	1.87729
chr12:8800000-8825000	1.41393	1.04992
chr2:180950000-180975000	1.41374	1.58452
chr7:35300000-35325000	1.41372	1.63121
chr12:54675000-54700000	1.41371	1.56679
chr2:27500000-27525000	1.41303	1.64995
chr2:34950000-34975000	1.41301	1.63367
chr12:24550000-24575000	1.41292	1.39743
chr7:46675000-46700000	1.41271	1.27193
chr12:8550000-8575000	1.41266	1.29076
chr2:25000000-25025000	1.41263	1.11407
chr5:30650000-30675000	1.41244	1.59629
chr12:4000000-4025000	1.41231	1.24651
chr3:51375000-51400000	1.41206	1.42074
chr12:24825000-24850000	1.41203	1.6069
chr8:23175000-23200000	1.41179	1.34711
chr7:44800000-44825000	1.41176	1.69244
chr8:69975000-70000000	1.41176	1.75782
chr7:127000000-127025000	1.41168	1.8137
chr2:25300000-25325000	1.41144	1.55353
chr12:21350000-21375000	1.4112	1.5447
chr7:46700000-46725000	1.41095	1.53883
chr12:69450000-69475000	1.41091	1.22949
chr2:33625000-33650000	1.41087	1.88416
chr2:91975000-92000000	1.41072	1.96178
chr9:21525000-21550000	1.41069	1.52905
chr7:79550000-79575000	1.4105	1.38123
chr2:31075000-31100000	1.41026	2.13511
chr8:70625000-70650000	1.41012	1.77298
chr12:55025000-55050000	1.41008	1.36729
chr16:93700000-93725000	1.41007	1.71088
chr5:36975000-37000000	1.41005	1.36407
chr1:74325000-74350000	1.40987	1.48334
chr2:181025000-181050000	1.40987	1.26468
chr3:34000000-34025000	1.40984	1.14434
chr6:48025000-48050000	1.40968	1.61138
chr5:24775000-24800000	1.40952	1.65144
chr2:69850000-69875000	1.4095	1.6557
chr5:23825000-23850000	1.40942	1.8752
chr2:30600000-30625000	1.40941	1.59074
chr4:57050000-57075000	1.40928	1.4244
chr2:91425000-91450000	1.40912	1.53254
chr2:25375000-25400000	1.40862	1.74169
chr2:153625000-153650000	1.40839	1.8176
chr19:47100000-47125000	1.40826	1.42069
chr2:34775000-34800000	1.40818	1.74812
chr1:91300000-91325000	1.40787	1.47783
chr5:24200000-24225000	1.40734	1.58346
chr9:21950000-21975000	1.40732	1.54257
chr6:113675000-113700000	1.40731	1.48958
chr8:105350000-105375000	1.40659	1.46183
chr2:119775000-119800000	1.40645	1.78411
chr2:120225000-120250000	1.40641	1.58758
chr3:146000000-146025000	1.4064	1.72469
chr1:191375000-191400000	1.40639	1.72033
chr2:34800000-34825000	1.40586	1.86845
chr2:181450000-181475000	1.40576	1.595
chr2:92550000-92575000	1.40576	1.32745
chr2:180925000-180950000	1.40551	1.44392
chr1:181050000-181075000	1.40535	1.56995
chr10:120950000-120975000	1.40506	1.59692
chr2:118950000-118975000	1.40489	1.30879
chr2:92925000-92950000	1.40425	1.62066
chr2:153725000-153750000	1.404	1.59509
chr1:182025000-182050000	1.40399	1.85328
chr11:5925000-5950000	1.40397	1.49272
chr7:35450000-35475000	1.40371	1.43623
chr8:70575000-70600000	1.40362	1.6517
chr4:46075000-46100000	1.4031	1.87953
chr2:30625000-30650000	1.40238	1.64354
chr14:118925000-118950000	1.40225	1.79219
chrX:20600000-20625000	1.40222	1.48617
chr2:31250000-31275000	1.40219	1.69155
chr7:16575000-16600000	1.40212	0.895855
chr7:46650000-46675000	1.40182	1.43174
chr7:80325000-80350000	1.40172	1.83108
chrX:102300000-102325000	1.40147	1.57729
chr10:127225000-127250000	1.4011	1.90907
chr4:151950000-151975000	1.4011	1.07378
chr8:47675000-47700000	1.40092	1.62856
chr1:184825000-184850000	1.40048	1.28509
chr16:93725000-93750000	1.40038	1.76758
chr7:99250000-99275000	1.40031	1.37695
chr7:126425000-126450000	1.40015	1.53495
chr12:24775000-24800000	1.40012	1.16368
chr2:181325000-181350000	1.40003	1.26958
chr7:127850000-127875000	1.39954	1.84752
chrX:8175000-8200000	1.39954	1.69597
chr7:127075000-127100000	1.39951	1.69032
chr6:39225000-39250000	1.3992	1.37091
chr2:92700000-92725000	1.39896	1.35068
chr9:22250000-22275000	1.3989	1.47908
chr1:135575000-135600000	1.39881	1.50047
chr7:5050000-5075000	1.3988	0.921611
chr8:94850000-94875000	1.39859	1.39479
chrX:93325000-93350000	1.39822	0.796747
chr7:30250000-30275000	1.39811	1.31369
chr2:93025000-93050000	1.3979	1.58764
chr1:179675000-179700000	1.39754	1.79639
chr2:130475000-130500000	1.39745	1.50889
chr4:44500000-44525000	1.39716	1.53891
chr3:158025000-158050000	1.39712	1.27908
chr16:91650000-91675000	1.39709	1.61516
chr7:126650000-126675000	1.397	1.71882
chr4:45225000-45250000	1.39688	1.5698
chr2:25900000-25925000	1.39674	1.14792
chr10:121625000-121650000	1.3966	1.67485
chr4:44350000-44375000	1.39654	1.68663
chr15:36725000-36750000	1.39634	1.47007
chr7:35525000-35550000	1.3963	1.93905
chr2:69825000-69850000	1.39624	1.74898
chr1:181325000-181350000	1.39619	1.6974
chr12:54950000-54975000	1.39589	1.46211
chr8:70225000-70250000	1.39574	1.53624
chr2:93300000-93325000	1.39567	1.22216
chr2:30525000-30550000	1.39549	1.52838
chr7:99275000-99300000	1.39535	1.31321
chr6:127200000-127225000	1.39534	1.14723
chr2:32375000-32400000	1.39507	1.7743
chrX:21325000-21350000	1.39484	0.939861
chr7:44825000-44850000	1.39427	1.67761
chr12:3725000-3750000	1.39425	1.40396
chr16:91725000-91750000	1.39414	1.86814
chr8:83650000-83675000	1.3941	1.54796
chr8:70350000-70375000	1.39405	1.62897
chr7:126350000-126375000	1.39404	1.73331
chr12:24525000-24550000	1.39388	1.52949
chr2:35000000-35025000	1.3937	1.20752
chr8:84750000-84775000	1.39362	1.52811
chr8:84725000-84750000	1.39336	1.47823
chr4:41450000-41475000	1.39329	1.59988
chr2:164675000-164700000	1.39322	1.48491
chr7:127825000-127850000	1.39318	1.79321
chr12:17675000-17700000	1.39309	1.65618
chr7:16550000-16575000	1.39303	1.02168
chr2:92250000-92275000	1.393	1.67322
chr2:152800000-152825000	1.39294	1.67467
chr7:141300000-141325000	1.3929	1.78071
chr14:118700000-118725000	1.3928	2.10019
chr1:36325000-36350000	1.39279	1.35263
chr16:44100000-44125000	1.39276	1.68454
chr8:88125000-88150000	1.3927	1.45282
chr11:3625000-3650000	1.39261	1.05399
chrX:9175000-9200000	1.39259	1.44165
chr8:70600000-70625000	1.39247	1.69899
chr2:165000000-165025000	1.39226	1.70004
chr10:76025000-76050000	1.39221	1.57396
chr8:13175000-13200000	1.39219	1.47057
chr5:24100000-24125000	1.39167	1.4134
chr10:7600000-7625000	1.39122	1.40925
chr8:70075000-70100000	1.39121	1.65253
chr2:31625000-31650000	1.39117	1.75273
chr10:117150000-117175000	1.39103	1.71163
chr7:99375000-99400000	1.39087	1.37226
chr1:91375000-91400000	1.39062	1.38537
chr2:118975000-119000000	1.39054	1.29831
chr4:62425000-62450000	1.39031	1.95795
chr2:92625000-92650000	1.39029	1.55675
chr8:69800000-69825000	1.39017	1.56799
chr10:7725000-7750000	1.39014	1.38598
chr12:3550000-3575000	1.3901	1.40699
chr2:91800000-91825000	1.39	1.65886
chr6:127700000-127725000	1.38976	1.10671
chr7:99300000-99325000	1.3896	1.35304
chr18:76225000-76250000	1.38929	1.42933
chr1:120250000-120275000	1.38907	1.25032
chr2:181175000-181200000	1.38881	1.51785
chr2:155900000-155925000	1.3888	1.67538
chr4:41350000-41375000	1.38869	1.56355
chr1:91275000-91300000	1.38862	1.63699
chr2:69900000-69925000	1.38846	1.61951
chr11:51625000-51650000	1.38797	1.84791
chr2:152625000-152650000	1.38791	1.41094
chr2:92650000-92675000	1.38787	1.57518
chr1:185200000-185225000	1.38745	1.02309
chr12:8750000-8775000	1.38739	1.60873
chr1:191625000-191650000	1.38654	1.28939
chr11:6200000-6225000	1.38654	1.88823
chr5:30550000-30575000	1.38617	1.62778
chr3:152500000-152525000	1.38614	1.47304
chr2:152975000-153000000	1.3856	1.64386
chr4:40825000-40850000	1.38539	1.44773
chr9:21325000-21350000	1.38538	1.73044
chr4:155400000-155425000	1.38532	0.87597
chr1:36300000-36325000	1.3853	1.34008
chr2:24850000-24875000	1.38525	1.10055
chr2:25950000-25975000	1.38524	1.52214
chr2:32150000-32175000	1.38521	1.87953
chr7:35425000-35450000	1.38489	1.51009
chr1:181200000-181225000	1.38484	2.06815
chr19:10350000-10375000	1.38459	1.23368
chr12:8825000-8850000	1.38454	1.22016
chr15:89275000-89300000	1.38438	1.40719
chr4:45575000-45600000	1.38435	1.72843
chr10:117050000-117075000	1.38434	1.59502
chr5:24275000-24300000	1.38418	1.39918
chr2:35175000-35200000	1.38417	1.43987
chr2:156650000-156675000	1.38414	1.50255
chr4:62600000-62625000	1.38403	1.59943
chr7:79950000-79975000	1.38403	1.54736
chr7:46475000-46500000	1.38373	1.31512
chr2:29425000-29450000	1.38357	1.5023
chr7:46800000-46825000	1.38351	1.39197
chr16:94550000-94575000	1.3834	1.67433
chr2:153750000-153775000	1.38338	1.72129
chr1:85775000-85800000	1.38335	1.46737
chr2:156625000-156650000	1.38317	1.32102
chr2:31500000-31525000	1.38309	1.56889
chr8:11725000-11750000	1.38307	1.19208
chr6:39250000-39275000	1.38285	1.47207
chr14:121025000-121050000	1.38272	1.89517
chr11:4000000-4025000	1.38254	1.46489
chr1:59400000-59425000	1.38251	1.50309
chrX:20875000-20900000	1.3825	0.908684
chr2:33350000-33375000	1.38219	1.41584
chr12:3900000-3925000	1.38212	1.45928
chr2:26500000-26525000	1.3818	1.52808
chr6:83425000-83450000	1.38161	1.2931
chr6:146725000-146750000	1.38151	1.75605
chr7:79525000-79550000	1.38138	1.41825
chr2:26200000-26225000	1.38138	1.24877
chr1:189650000-189675000	1.38132	1.2274
chr5:77275000-77300000	1.38111	1.72172
chr4:11100000-11125000	1.3809	1.40254
chr8:13225000-13250000	1.38088	1.1859
chr11:69025000-69050000	1.38062	1.45013
chr2:164025000-164050000	1.38051	1.3489
chr12:3975000-4000000	1.38025	1.33117
chr4:45900000-45925000	1.3799	1.61487
chrX:53075000-53100000	1.37982	1.08394
chr14:7825000-7850000	1.37932	1.77638
chrX:53300000-53325000	1.37893	0.748183
chr10:127175000-127200000	1.37892	1.75743
chr2:90925000-90950000	1.3789	1.6591
chr11:53325000-53350000	1.37862	1.58173
chr3:152475000-152500000	1.37841	1.78802
chr16:96100000-96125000	1.37836	1.70045
chr7:29450000-29475000	1.3782	1.37113
chr7:46425000-46450000	1.378	1.18421
chr7:30550000-30575000	1.37788	1.48763
chr7:99125000-99150000	1.37785	1.52643
chrX:52725000-52750000	1.37756	0.110445
chr4:56950000-56975000	1.37744	1.82166
chr2:27400000-27425000	1.37739	1.41619
chr1:92775000-92800000	1.37738	1.35983
chr15:98525000-98550000	1.37733	1.06478
chr2:29000000-29025000	1.37728	1.47059
chr4:56825000-56850000	1.37727	1.33611
chr12:16950000-16975000	1.37726	1.33677
chr1:182050000-182075000	1.37721	2.04917
chr14:120950000-120975000	1.37654	1.62445
chr2:91875000-91900000	1.37652	1.69545
chr7:29400000-29425000	1.3764	1.33862
chr4:44525000-44550000	1.37634	1.5608
chr2:156050000-156075000	1.37611	1.71587
chr2:32575000-32600000	1.37549	1.85587
chr5:36875000-36900000	1.37512	1.45339
chr8:70050000-70075000	1.37506	1.55856
chr2:92200000-92225000	1.375	1.7994
chr16:90275000-90300000	1.37487	1.81146
chr1:36225000-36250000	1.3748	1.21114
chr3:8725000-8750000	1.37477	1.01876
chr11:50275000-50300000	1.37451	1.41932
chrX:72900000-72925000	1.37444	1.41209
chr1:190875000-190900000	1.37433	1.12873
chr9:22125000-22150000	1.37398	1.65479
chr5:36525000-36550000	1.37367	1.50238
chr2:92225000-92250000	1.37313	1.60973
chr4:45525000-45550000	1.37284	1.80715
chr5:30950000-30975000	1.37276	1.78081
chr10:7775000-7800000	1.37266	1.02826
chr18:82675000-82700000	1.37265	1.46965
chr2:25350000-25375000	1.37264	1.57636
chr7:35725000-35750000	1.37255	1.58877
chr10:7650000-7675000	1.37254	1.48344
chr16:56000000-56025000	1.37251	1.52615
chr7:45250000-45275000	1.37234	1.56167
chr9:22300000-22325000	1.37231	1.75311
chr7:24550000-24575000	1.37205	1.32359
chr9:114725000-114750000	1.37169	1.41736
chr3:69100000-69125000	1.37169	1.26089
chr4:46225000-46250000	1.37166	1.6539
chrX:135925000-135950000	1.37146	1.46105
chr16:44150000-44175000	1.37124	1.66154
chr2:28875000-28900000	1.37123	1.40161
chr2:118925000-118950000	1.37103	1.27754
chr9:14775000-14800000	1.37093	0.905883
chr12:8775000-8800000	1.3706	1.24613
chr2:91625000-91650000	1.37037	1.78851
chr2:30975000-31000000	1.37017	1.78159
chr7:127925000-127950000	1.36999	1.75607
chr1:179750000-179775000	1.36981	1.68847
chr2:30675000-30700000	1.36958	1.85062
chr2:130450000-130475000	1.36947	1.69158
chr7:79500000-79525000	1.36946	1.46286
chr4:107800000-107825000	1.36945	1.34173
chr2:34700000-34725000	1.36942	1.56373
chr12:16650000-16675000	1.36933	0.900259
chr8:13350000-13375000	1.36925	1.33706
chr7:24600000-24625000	1.36922	1.39849
chr11:68925000-68950000	1.36905	1.64802
chr2:127600000-127625000	1.36885	1.36072
chr2:152950000-152975000	1.36883	1.45089
chr15:12200000-12225000	1.36852	1.59696
chr5:24650000-24675000	1.36829	1.4928
chr2:127375000-127400000	1.36828	1.47336
chr1:191275000-191300000	1.3682	1.18364
chr18:12950000-12975000	1.36816	1.37714
chr4:45325000-45350000	1.36812	1.80244
chr11:4300000-4325000	1.36811	1.45922
chr19:10625000-10650000	1.3681	1.25427
chr7:79600000-79625000	1.36807	1.42932
chr4:45200000-45225000	1.36799	1.75451
chr10:121325000-121350000	1.36764	1.65523
chrX:135075000-135100000	1.36761	0.768419
chr1:192825000-192850000	1.3675	1.33154
chr1:153675000-153700000	1.36736	1.11607
chr11:50325000-50350000	1.36708	1.388
chr1:185075000-185100000	1.36689	1.22147
chr4:56875000-56900000	1.36681	1.3833
chr4:44950000-44975000	1.36677	1.92266
chr1:89450000-89475000	1.36668	1.50733
chr4:45925000-45950000	1.36664	1.42718
chr5:36675000-36700000	1.36663	1.46409
chr1:191100000-191125000	1.36654	1.70986
chr6:120475000-120500000	1.36648	1.49946
chr2:32400000-32425000	1.36626	1.64233
chr2:180300000-180325000	1.36624	1.50003
chr7:46750000-46775000	1.36614	1.49409
chr5:24975000-25000000	1.36598	1.26805
chr2:29400000-29425000	1.36577	1.55314
chr1:179800000-179825000	1.36538	1.96391
chr10:117125000-117150000	1.36512	1.6495
chr19:53600000-53625000	1.36505	1.39056
chr4:44275000-44300000	1.36486	1.98729
chr6:146375000-146400000	1.3648	1.29363
chr4:44700000-44725000	1.36458	1.86009
chr16:91700000-91725000	1.36454	1.66807
chr1:74825000-74850000	1.36436	1.61714
chr8:83850000-83875000	1.36435	1.44044
chr4:43425000-43450000	1.36431	2.00066
chr11:94625000-94650000	1.36418	1.19699
chr8:70100000-70125000	1.36404	1.62344
chr11:69450000-69475000	1.36395	1.34583
chr1:92700000-92725000	1.36394	1.14141
chr1:179500000-179525000	1.36379	1.89377
chr8:11525000-11550000	1.36368	1.44839
chr7:16775000-16800000	1.36366	1.17124
chr12:54900000-54925000	1.36325	1.38315
chr19:53300000-53325000	1.36323	1.43582
chr12:4875000-4900000	1.36317	1.69206
chr7:19325000-19350000	1.363	0.700562
chr2:156475000-156500000	1.3629	1.32739
chr14:99300000-99325000	1.36252	1.80147
chr12:17375000-17400000	1.36228	1.57356
chr1:39425000-39450000	1.3622	1.08313
chr8:23150000-23175000	1.36208	1.4199
chr1:74150000-74175000	1.36197	1.53861
chr2:165425000-165450000	1.3619	1.57035
chr1:120100000-120125000	1.36176	1.56233
chr11:4525000-4550000	1.36173	1.3494
chr7:80000000-80025000	1.3616	1.88267
chr7:46500000-46525000	1.36148	1.16703
chr7:126175000-126200000	1.36139	1.4493
chr6:113600000-113625000	1.36128	1.50294
chr2:181425000-181450000	1.36126	1.41656
chr12:69225000-69250000	1.36111	1.46863
chr2:164850000-164875000	1.36104	1.90471
chr12:71025000-71050000	1.36088	1.63864
chr8:70025000-70050000	1.36074	1.44788
chr7:79875000-79900000	1.36069	1.48176
chr12:3525000-3550000	1.36025	1.57508
chr11:69050000-69075000	1.35984	1.60453
chr3:146500000-146525000	1.35955	0.994932
chr4:45825000-45850000	1.35953	1.53358
chr15:36875000-36900000	1.35948	1.51135
chr7:44650000-44675000	1.35915	1.44704
chr5:36700000-36725000	1.35909	1.43468
chr4:56900000-56925000	1.359	1.43819
chr16:84825000-84850000	1.35894	1.39031
chr7:127425000-127450000	1.35885	1.85084
chr14:45325000-45350000	1.35875	1.39639
chr4:57025000-57050000	1.35867	1.25916
chr7:138850000-138875000	1.35862	1.41565
chr8:69775000-69800000	1.35846	1.4979
chr2:91550000-91575000	1.35846	1.54387
chr2:29775000-29800000	1.3584	1.51659
chr5:65425000-65450000	1.35836	1.60072
chr5:24950000-24975000	1.35827	1.26675
chr6:29425000-29450000	1.35817	1.17649
chr12:8525000-8550000	1.35817	1.33741
chr1:92725000-92750000	1.35808	1.33111
chr3:152300000-152325000	1.35799	1.58249
chr1:63100000-63125000	1.35799	1.80242
chr8:70525000-70550000	1.35798	1.68584
chr2:91750000-91775000	1.35773	1.79138
chr2:156425000-156450000	1.35767	1.72045
chr2:25775000-25800000	1.35765	1.39132
chr7:126400000-126425000	1.3576	1.48185
chr19:47125000-47150000	1.35743	1.51139
chr2:119700000-119725000	1.35732	1.72161
chr9:122950000-122975000	1.35712	1.52402
chr15:89225000-89250000	1.35697	1.39169
chr12:103400000-103425000	1.35684	1.4898
chr2:119750000-119775000	1.35669	1.60762
chr7:35475000-35500000	1.35655	1.31074
chr7:46225000-46250000	1.35643	1.47283
chr8:119550000-119575000	1.35636	1.72559
chrX:36675000-36700000	1.35632	0.983833
chr2:33125000-33150000	1.3563	1.40364
chr2:29275000-29300000	1.35582	1.45657
chr2:119250000-119275000	1.35577	1.5382
chr7:144825000-144850000	1.35551	1.45109
chr1:36650000-36675000	1.35535	1.37823
chr8:123675000-123700000	1.35534	1.66369
chr2:30550000-30575000	1.35532	1.55297
chr12:8450000-8475000	1.35514	1.39463
chr18:82825000-82850000	1.35495	1.67195
chr9:106175000-106200000	1.35494	1.50089
chr1:171150000-171175000	1.35486	1.50332
chr4:155525000-155550000	1.35486	1.32348
chr14:75800000-75825000	1.35478	1.34554
chr3:54750000-54775000	1.35464	1.4117
chr4:83300000-83325000	1.35461	1.64272
chr1:120075000-120100000	1.35436	1.55932
chr6:29550000-29575000	1.35387	1.1377
chr12:108175000-108200000	1.35375	1.53383
chr8:22850000-22875000	1.35363	1.67709
chr11:5175000-5200000	1.35342	1.58059
chr4:152075000-152100000	1.35275	1.16673
chr5:31025000-31050000	1.35262	2.08485
chr8:70200000-70225000	1.35226	1.68399
chr7:16750000-16775000	1.35217	1.09085
chr2:179950000-179975000	1.35215	1.58352
chr8:83700000-83725000	1.35199	1.47874
chr5:76900000-76925000	1.35193	1.69796
chr1:38100000-38125000	1.35178	1.24416
chr11:4375000-4400000	1.35175	1.33778
chr2:28675000-28700000	1.3515	1.31119
chr2:164425000-164450000	1.35132	1.62223
chrX:37075000-37100000	1.35122	1.36792
chr2:93275000-93300000	1.35087	1.36549
chr12:54650000-54675000	1.35074	1.43887
chr2:152725000-152750000	1.35046	1.58478
chr15:89250000-89275000	1.35031	1.37538
chr9:114625000-114650000	1.35021	1.61793
chr5:24925000-24950000	1.35021	1.27066
chr12:8900000-8925000	1.35015	1.47255
chr4:56975000-57000000	1.35014	1.52848
chr8:47700000-47725000	1.35012	1.72439
chr4:41300000-41325000	1.35003	1.80433
chrX:94350000-94375000	1.34996	1.26013
chr1:59525000-59550000	1.34991	1.5412
chr8:88200000-88225000	1.34987	1.46675
chr2:164000000-164025000	1.34985	1.4098
chr17:87475000-87500000	1.34976	1.77907
chr17:87450000-87475000	1.34973	1.86176
chr2:119600000-119625000	1.34972	1.59
chr2:180500000-180525000	1.34959	1.34297
chr9:122975000-123000000	1.3495	1.43034
chr11:50225000-50250000	1.34942	1.362
chr2:152700000-152725000	1.34918	1.52867
chr1:180275000-180300000	1.34916	1.82882
chr2:29300000-29325000	1.34914	1.54093
chr2:25325000-25350000	1.34908	1.47377
chr2:130275000-130300000	1.34897	1.58749
chr2:92475000-92500000	1.34892	1.51395
chr1:63200000-63225000	1.34841	1.79355
chr2:127475000-127500000	1.34835	1.48671
chr7:5000000-5025000	1.34824	1.29681
chr2:29700000-29725000	1.34807	1.74922
chr2:69800000-69825000	1.34794	1.60341
chr2:31275000-31300000	1.34785	1.62335
chrX:72950000-72975000	1.34785	1.29074
chr8:25450000-25475000	1.34768	1.30148
chr2:156075000-156100000	1.34758	1.63532
chr2:93250000-93275000	1.34749	1.27491
chr8:11750000-11775000	1.34739	1.16015
chr6:29300000-29325000	1.34719	1.09067
chr9:21075000-21100000	1.34714	1.55874
chr1:132900000-132925000	1.34682	1.38725
chr2:180400000-180425000	1.34674	1.09023
chr1:189800000-189825000	1.34662	1.35206
chr10:128725000-128750000	1.34662	1.72241
chr8:69925000-69950000	1.34657	1.52269
chr10:126900000-126925000	1.34648	1.98279
chr12:69250000-69275000	1.34647	1.39296
chr2:28450000-28475000	1.34641	1.59553
chr8:22725000-22750000	1.34627	1.35713
chr9:119925000-119950000	1.34623	1.51874
chr7:4825000-4850000	1.34621	1.19606
chr1:132650000-132675000	1.34597	1.37722
chr4:3850000-3875000	1.34589	0.86541
chr1:36550000-36575000	1.34571	1.2276
chr7:5025000-5050000	1.34569	1.20453
chr2:164825000-164850000	1.34563	1.6669
chr11:6150000-6175000	1.34545	1.90689
chr4:44100000-44125000	1.34542	2.01391
chr8:47650000-47675000	1.34541	1.55154
chr4:155500000-155525000	1.34538	1.23167
chr11:6025000-6050000	1.34534	1.55405
chr8:12775000-12800000	1.34482	0.933477
chr4:43350000-43375000	1.34482	1.92469
chr8:87925000-87950000	1.34477	1.25504
chr12:55400000-55425000	1.34461	1.44232
chr7:126325000-126350000	1.34447	1.80156
chr2:32450000-32475000	1.34444	2.11622
chr6:47850000-47875000	1.3443	1.57677
chr8:94875000-94900000	1.34422	1.37573
chr12:105800000-105825000	1.3441	1.71672
chr7:73575000-73600000	1.34393	1.41248
chr2:32050000-32075000	1.34378	1.88718
chr11:75475000-75500000	1.34374	1.45134
chr8:124825000-124850000	1.3437	1.41841
chr8:11650000-11675000	1.3437	1.15551
chr10:117775000-117800000	1.34369	1.46816
chr16:91750000-91775000	1.34362	1.6922
chr1:93225000-93250000	1.34359	1.48107
chr8:83600000-83625000	1.34351	1.51836
chr8:22700000-22725000	1.34337	1.33232
chr8:83825000-83850000	1.34324	1.37079
chr1:36575000-36600000	1.34324	1.33355
chrX:52875000-52900000	1.3431	1.34434
chr4:45125000-45150000	1.34304	1.66268
chr7:45225000-45250000	1.3429	1.78098
chr3:153675000-153700000	1.34277	2.01396
chr9:21050000-21075000	1.34267	1.46406
chr2:156575000-156600000	1.34263	1.32814
chr5:35375000-35400000	1.34248	1.82826
chr1:135625000-135650000	1.34248	1.54084
chr5:149575000-149600000	1.3424	1.15052
chr14:118125000-118150000	1.34229	1.88982
chr18:82775000-82800000	1.34219	1.69545
chr4:57325000-57350000	1.34193	1.31683
chr2:91325000-91350000	1.34191	1.53249
chr7:46000000-46025000	1.3418	1.57621
chr2:164450000-164475000	1.34178	1.42636
chr12:17350000-17375000	1.34144	1.31565
chr2:25875000-25900000	1.3414	1.22291
chr2:25250000-25275000	1.34137	1.4237
chr4:44550000-44575000	1.34124	1.49502
chr7:35700000-35725000	1.34123	1.46102
chr5:24675000-24700000	1.3412	1.74721
chr2:164875000-164900000	1.34119	1.73748
chr6:113650000-113675000	1.34109	1.43581
chr2:28700000-28725000	1.34106	1.37382
chr12:17175000-17200000	1.34089	1.3124
chr10:5800000-5825000	1.34083	1.01556
chr8:25175000-25200000	1.34083	1.70992
chr5:31200000-31225000	1.34081	1.76457
chr7:46200000-46225000	1.34071	1.33235
chr2:156600000-156625000	1.34047	1.42548
chr2:164500000-164525000	1.34041	1.4525
chr2:32025000-32050000	1.34041	1.73046
chr1:38075000-38100000	1.34033	1.3622
chr2:180250000-180275000	1.3403	1.4028
chr7:44925000-44950000	1.33995	1.51779
chr16:94375000-94400000	1.33971	1.58152
chr13:119700000-119725000	1.33971	2.11473
chr3:8975000-9000000	1.33967	1.56014
chr12:3625000-3650000	1.33963	1.57768
chr7:30125000-30150000	1.33956	1.50064
chr4:46025000-46050000	1.33951	1.79617
chrX:20475000-20500000	1.33948	1.15909
chr8:25000000-25025000	1.33909	1.46607
chr5:30725000-30750000	1.33893	1.74064
chr1:92950000-92975000	1.33887	1.23496
chr1:74400000-74425000	1.33871	1.49886
chr1:183125000-183150000	1.33852	1.14434
chr12:17700000-17725000	1.33844	1.48424
chr14:99275000-99300000	1.33844	1.55651
chr2:180450000-180475000	1.33838	1.19649
chr2:32075000-32100000	1.3382	1.95408
chr8:13250000-13275000	1.33806	1.33067
chr16:91475000-91500000	1.33789	1.67974
chr7:24575000-24600000	1.3377	1.29325
chr2:157200000-157225000	1.33767	1.42529
chr2:31225000-31250000	1.33749	1.66735
chr8:123850000-123875000	1.33737	1.44242
chr7:128725000-128750000	1.33728	1.34432
chr16:91525000-91550000	1.3372	1.74036
chr6:29325000-29350000	1.33705	1.23299
chr2:128775000-128800000	1.33704	1.63426
chr2:165025000-165050000	1.33661	1.55879
chr1:135875000-135900000	1.33652	1.31098
chr7:46250000-46275000	1.33632	1.28349
chr1:181450000-181475000	1.33627	1.51375
chr8:12750000-12775000	1.33622	1.14175
chr5:149175000-149200000	1.33622	1.21179
chr2:153100000-153125000	1.33616	1.41571
chr16:94525000-94550000	1.33612	1.8062
chr7:4775000-4800000	1.33594	1.0025
chr2:32950000-32975000	1.33585	1.75398
chr12:69475000-69500000	1.33581	1.19967
chr3:108900000-108925000	1.3357	1.17932
chr16:91600000-91625000	1.33567	1.5301
chr10:127600000-127625000	1.33563	1.89061
chr16:91025000-91050000	1.3354	1.39589
chr1:91050000-91075000	1.33535	1.52866
chr1:63075000-63100000	1.33535	1.64228
chr10:21100000-21125000	1.33534	1.20123
chr5:37050000-37075000	1.3353	1.44693
chr2:92500000-92525000	1.33529	1.47933
chr14:118675000-118700000	1.33516	2.02835
chr7:127900000-127925000	1.33512	1.79593
chr2:155875000-155900000	1.33504	1.78222
chrX:8200000-8225000	1.33486	1.43583
chr10:127700000-127725000	1.33485	1.58815
chr14:121175000-121200000	1.33484	1.6948
chr2:152925000-152950000	1.3347	1.34683
chr6:117875000-117900000	1.33445	1.75186
chrX:52900000-52925000	1.33416	1.5443
chr2:127725000-127750000	1.33414	1.46555
chr2:31375000-31400000	1.3341	1.64021
chr2:164975000-165000000	1.33389	1.52662
chr2:167150000-167175000	1.33388	1.5898
chr7:44600000-44625000	1.33376	1.31733
chr7:126975000-127000000	1.33372	1.59687
chr8:124950000-124975000	1.33369	1.45214
chr19:3550000-3575000	1.33352	1.49166
chr4:43400000-43425000	1.33348	2.07744
chr1:63175000-63200000	1.33339	1.63087
chr12:8325000-8350000	1.33338	1.0433
chr2:32475000-32500000	1.33337	1.60889
chr1:185400000-185425000	1.33329	0.999689
chr15:36900000-36925000	1.33324	1.53016
chr3:152525000-152550000	1.33316	1.20674
chrX:93650000-93675000	1.33315	1.27251
chr6:72325000-72350000	1.33305	1.56902
chr2:165200000-165225000	1.33302	1.53013
chr1:92925000-92950000	1.33297	1.63914
chrX:20725000-20750000	1.33278	1.53857
chr15:25750000-25775000	1.33277	1.58945
chr1:171175000-171200000	1.33254	1.63075
chr7:16400000-16425000	1.33236	1.20545
chr7:24475000-24500000	1.33234	1.33099
chrX:12800000-12825000	1.33232	1.22721
chrX:103775000-103800000	1.33201	1.00829
chr14:120850000-120875000	1.33175	1.96844
chr2:181000000-181025000	1.33172	1.16086
chr7:19150000-19175000	1.33168	1.33428
chr7:127800000-127825000	1.33166	1.75174
chr7:126450000-126475000	1.33161	1.61978
chr3:144575000-144600000	1.33156	1.59305
chr7:24425000-24450000	1.33153	1.19732
chr1:185275000-185300000	1.33143	1.07905
chr9:119325000-119350000	1.33136	1.59426
chr1:75200000-75225000	1.33128	1.7407
chr5:25025000-25050000	1.33126	1.01026
chr2:152850000-152875000	1.33124	1.56902
chr7:126600000-126625000	1.33119	1.69542
chr2:130425000-130450000	1.33094	1.5821
chr5:35775000-35800000	1.33083	1.4979
chr2:130825000-130850000	1.33064	1.44393
chr1:181150000-181175000	1.33061	2.24334
chr12:54775000-54800000	1.3306	0.629706
chr2:153025000-153050000	1.33057	1.45294
chr6:38525000-38550000	1.33048	1.48673
chr4:41400000-41425000	1.33044	1.63654
chr5:35925000-35950000	1.33011	1.45941
chr6:31325000-31350000	1.33	1.12442
chr2:163900000-163925000	1.32994	1.2218
chr2:29625000-29650000	1.32992	1.64252
chr18:82625000-82650000	1.3299	1.54933
chr4:40925000-40950000	1.32989	1.46717
chr7:38100000-38125000	1.3298	0.906007
chr8:70400000-70425000	1.32979	1.53783
chr2:165175000-165200000	1.32977	1.45636
chr1:34825000-34850000	1.32973	1.26018
chr15:89450000-89475000	1.32943	1.50241
chr9:21250000-21275000	1.3294	1.78371
chr8:13075000-13100000	1.32937	1.34692
chr8:84425000-84450000	1.32898	1.37323
chrX:53200000-53225000	1.32894	0.999372
chr4:11025000-11050000	1.32892	1.37955
chr8:25100000-25125000	1.32887	1.38462
chr12:28650000-28675000	1.32885	1.09611
chr3:158000000-158025000	1.32858	1.46533
chr14:7925000-7950000	1.32835	1.55792
chr4:151975000-152000000	1.32834	1.37607
chr6:29225000-29250000	1.32807	1.13753
chr11:4475000-4500000	1.32772	1.36366
chrX:21025000-21050000	1.32755	0.752071
chr7:46175000-46200000	1.32747	1.3741
chr1:59450000-59475000	1.32746	1.82774
chrX:159800000-159825000	1.32745	1.03251
chr2:130325000-130350000	1.32739	1.54779
chr2:130575000-130600000	1.32733	1.60507
chr2:92725000-92750000	1.32732	1.45983
chr5:24900000-24925000	1.32702	1.39921
chr1:132850000-132875000	1.32684	1.4975
chr7:44700000-44725000	1.32678	1.15998
chr2:25850000-25875000	1.32668	1.34522
chr5:31150000-31175000	1.32644	1.66402
chr8:124700000-124725000	1.32641	1.36146
chr8:22750000-22775000	1.32639	1.29637
chr4:45875000-45900000	1.32628	1.5684
chr7:80650000-80675000	1.32626	1.36417
chr2:129575000-129600000	1.32612	1.49606
chr7:28925000-28950000	1.32611	1.44393
chr11:4250000-4275000	1.32607	1.31774
chr4:43150000-43175000	1.32602	1.57913
chr12:8300000-8325000	1.32596	1.16968
chr4:152000000-152025000	1.32592	1.41637
chrX:53125000-53150000	1.32581	0.888486
chr15:36550000-36575000	1.32573	1.53641
chr14:20150000-20175000	1.32572	1.14884
chrX:94250000-94275000	1.32551	1.21719
chr12:21125000-21150000	1.32543	1.54267
chr6:47925000-47950000	1.32512	1.56596
chr1:180875000-180900000	1.32483	1.78964
chrX:36350000-36375000	1.3248	0.769434
chr19:10375000-10400000	1.32474	1.37589
chr5:34325000-34350000	1.32465	1.90956
chr8:120100000-120125000	1.32454	1.33092
chr11:68950000-68975000	1.32452	1.55653
chr1:93675000-93700000	1.32436	1.52265
chr2:91575000-91600000	1.32428	1.52433
chr16:90850000-90875000	1.32411	1.33563
chr1:89425000-89450000	1.32409	1.15901
chr1:179925000-179950000	1.32406	1.69905
chr1:92850000-92875000	1.32404	1.45896
chr1:185025000-185050000	1.32398	0.918678
chr2:31050000-31075000	1.32395	1.78927
chrX:21200000-21225000	1.32395	0.806159
chr7:80200000-80225000	1.32385	1.9982
chr2:156250000-156275000	1.32381	1.56771
chr2:152375000-152400000	1.32381	1.27996
chr2:31300000-31325000	1.32374	1.6723
chr7:24400000-24425000	1.32371	1.36267
chr10:117375000-117400000	1.32353	1.66212
chr1:38125000-38150000	1.32339	1.15869
chr12:69400000-69425000	1.32329	1.19602
chr11:69150000-69175000	1.32299	1.32399
chr14:8150000-8175000	1.32294	1.58551
chr2:91150000-91175000	1.32288	1.51112
chr7:35400000-35425000	1.32275	1.6215
chr2:121300000-121325000	1.3223	1.52824
chr3:8925000-8950000	1.32222	1.18972
chr1:74025000-74050000	1.32215	1.58067
chr8:25500000-25525000	1.32207	1.77261
chr3:9650000-9675000	1.32194	0.867293
chr9:21025000-21050000	1.32184	1.69372
chr3:41500000-41525000	1.32161	1.37693
chr2:164600000-164625000	1.3216	1.3382
chr2:119875000-119900000	1.32155	1.97968
chr3:9175000-9200000	1.32137	0.899281
chr19:57350000-57375000	1.32114	1.48173
chr11:68975000-69000000	1.32102	1.16862
chr18:80200000-80225000	1.32096	1.73064
chr4:46100000-46125000	1.32086	1.58298
chr2:31875000-31900000	1.32073	1.49856
chr4:44175000-44200000	1.32063	1.85808
chr12:59050000-59075000	1.32063	1.58178
chr11:3425000-3450000	1.32052	0.891748
chr8:84600000-84625000	1.32031	1.32626
chr12:17500000-17525000	1.3202	1.18955
chr1:191750000-191775000	1.31989	1.53336
chr1:135600000-135625000	1.31987	1.48423
chr4:43275000-43300000	1.31985	1.62871
chr1:37950000-37975000	1.31984	1.29347
chr2:156225000-156250000	1.31984	1.56933
chr5:149625000-149650000	1.31966	1.41348
chr7:140975000-141000000	1.31938	1.66241
chr10:126875000-126900000	1.31931	1.7067
chr6:31100000-31125000	1.31925	1.05819
chr7:99350000-99375000	1.31915	1.32471
chr12:69200000-69225000	1.31899	1.3188
chr4:57125000-57150000	1.3187	1.52154
chr1:93625000-93650000	1.31869	1.60658
chr1:189825000-189850000	1.31867	1.24885
chr7:44575000-44600000	1.31867	1.53423
chr11:5950000-5975000	1.31867	1.60654
chr12:24900000-24925000	1.31854	1.23371
chr3:9150000-9175000	1.31849	1.43374
chr16:87425000-87450000	1.31849	1.71155
chrX:12450000-12475000	1.31819	0.685818
chr2:30500000-30525000	1.31803	1.64203
chr7:126150000-126175000	1.31798	1.11938
chr8:11600000-11625000	1.31797	1.39827
chr15:88875000-88900000	1.31792	1.29094
chr5:65725000-65750000	1.31783	1.55374
chr4:11450000-11475000	1.3178	1.76887
chr15:73650000-73675000	1.3178	1.42874
chr7:99175000-99200000	1.31774	1.50964
chr1:153650000-153675000	1.31773	1.14047
chr18:77050000-77075000	1.31761	1.63415
chr2:92750000-92775000	1.31755	1.32325
chr12:16975000-17000000	1.31742	1.03006
chr7:44625000-44650000	1.31734	1.43858
chr6:29625000-29650000	1.31733	1.49677
chr11:5500000-5525000	1.31721	1.99047
chr2:127250000-127275000	1.31709	1.48402
chr8:70675000-70700000	1.31679	1.64722
chrX:103500000-103525000	1.31677	1.61096
chr5:30750000-30775000	1.31665	1.53791
chr8:70250000-70275000	1.31621	1.52023
chr5:34575000-34600000	1.31612	1.78395
chr2:28650000-28675000	1.31597	1.39923
chr2:120200000-120225000	1.31587	1.52952
chr2:31800000-31825000	1.31579	1.44576
chr2:180875000-180900000	1.31579	1.2116
chr12:54750000-54775000	1.31567	1.52854
chr2:164475000-164500000	1.31553	1.48034
chr2:152875000-152900000	1.31547	1.3435
chr4:45375000-45400000	1.31546	1.74057
chr14:99100000-99125000	1.31532	1.72944
chr2:27625000-27650000	1.31514	1.43113
chr10:117850000-117875000	1.31505	1.45479
chr11:69300000-69325000	1.31499	1.25429
chr8:105450000-105475000	1.31494	1.44112
chr7:46325000-46350000	1.31489	1.17514
chr1:92975000-93000000	1.31485	1.41672
chr1:37975000-38000000	1.31475	1.32198
chr8:22675000-22700000	1.31444	1.45124
chr2:119000000-119025000	1.31441	1.37849
chr11:51750000-51775000	1.31441	1.50985
chr8:105375000-105400000	1.31433	1.38443
chr7:79400000-79425000	1.3142	1.29508
chr8:123725000-123750000	1.31408	0.511759
chr4:43850000-43875000	1.31391	1.8723
chr3:41575000-41600000	1.31389	1.33116
chr7:138875000-138900000	1.31381	1.23926
chr1:191900000-191925000	1.3138	1.41301
chr2:25200000-25225000	1.31361	1.42605
chr12:17075000-17100000	1.31356	1.33554
chr7:80525000-80550000	1.31353	1.50628
chr2:130550000-130575000	1.31352	1.48743
chr11:51700000-51725000	1.31351	1.42866
chr1:171550000-171575000	1.31348	1.63442
chr2:32300000-32325000	1.31317	1.65877
chr9:21375000-21400000	1.31316	1.57637
chr4:44325000-44350000	1.31315	1.66251
chr1:183175000-183200000	1.31306	1.2889
chr2:181575000-181600000	1.31301	1.7485
chr15:36850000-36875000	1.31296	1.4225
chr7:45025000-45050000	1.31289	1.4801
chr6:83400000-83425000	1.31283	1.26993
chr2:156025000-156050000	1.3126	1.8136
chr19:10450000-10475000	1.31259	1.21649
chr11:75500000-75525000	1.31259	1.23061
chr12:4800000-4825000	1.31257	1.18651
chr7:16325000-16350000	1.31254	1.03606
chr3:153750000-153775000	1.31245	1.96653
chr9:21225000-21250000	1.31232	1.60087
chr4:45725000-45750000	1.31222	1.70544
chr19:10550000-10575000	1.31219	1.30518
chr7:4875000-4900000	1.31215	0.961188
chr4:155450000-155475000	1.31212	1.22032
chr16:93750000-93775000	1.3121	1.56477
chr2:156450000-156475000	1.31198	1.51433
chr6:127025000-127050000	1.31191	1.31809
chrX:7225000-7250000	1.31189	1.00403
chr6:127725000-127750000	1.31187	1.01821
chr12:8425000-8450000	1.31183	1.15234
chr7:24750000-24775000	1.31159	1.14519
chr2:127275000-127300000	1.31151	1.3513
chr2:29100000-29125000	1.31145	1.68071
chr18:82650000-82675000	1.3114	1.35309
chr2:130600000-130625000	1.31134	1.64602
chr7:16600000-16625000	1.31133	1.09142
chrX:136000000-136025000	1.31128	1.02885
chr4:57100000-57125000	1.31125	1.4616
chr1:132825000-132850000	1.31112	1.28867
chr7:45800000-45825000	1.31102	1.70142
chr1:36675000-36700000	1.311	1.17145
chr7:19525000-19550000	1.31099	1.05677
chr5:31175000-31200000	1.31099	1.79017
chr11:69775000-69800000	1.31096	1.36586
chr4:43900000-43925000	1.31081	1.89489
chr15:38075000-38100000	1.3108	1.47943
chr6:127225000-127250000	1.3108	1.09014
chr7:43600000-43625000	1.3108	1.22444
chrX:52975000-53000000	1.31071	2.13011
chr2:156950000-156975000	1.3107	1.28067
chr6:29350000-29375000	1.31059	1.11996
chr5:33525000-33550000	1.31056	1.75119
chr6:126750000-126775000	1.31051	1.26035
chr8:70275000-70300000	1.3104	1.43323
chr11:94650000-94675000	1.31022	1.25
chr1:190850000-190875000	1.30999	1.26907
chr1:93025000-93050000	1.30992	1.46334
chr5:31000000-31025000	1.30969	1.66321
chr2:32100000-32125000	1.30964	1.82645
chr2:130700000-130725000	1.30957	1.60267
chr11:68900000-68925000	1.30939	1.45106
chr2:34650000-34675000	1.30935	1.45235
chr6:31250000-31275000	1.30931	0.980599
chr2:92575000-92600000	1.3093	1.28282
chr14:99325000-99350000	1.30905	1.80407
chr2:165375000-165400000	1.30886	1.59577
chr2:181100000-181125000	1.30874	1.36586
chr16:93975000-94000000	1.30868	1.64858
chr2:181600000-181625000	1.30868	1.43586
chr9:97075000-97100000	1.30858	0.945209
chr16:18275000-18300000	1.30848	1.15681
chr2:181150000-181175000	1.30845	1.3927
chr7:127750000-127775000	1.30832	1.89271
chr11:5550000-5575000	1.30823	1.52691
chr16:38575000-38600000	1.30821	1.28531
chr7:35750000-35775000	1.3079	1.42553
chr3:51350000-51375000	1.30785	1.35299
chr2:93325000-93350000	1.30779	1.2656
chr4:45700000-45725000	1.30774	1.61312
chrX:134275000-134300000	1.30773	1.01358
chr7:80350000-80375000	1.3076	1.63892
chr2:181625000-181650000	1.30757	1.24855
chr5:30925000-30950000	1.30737	1.63218
chr11:6600000-6625000	1.30734	1.31627
chr3:51325000-51350000	1.30722	1.22764
chr11:58950000-58975000	1.30716	1.47061
chr3:9275000-9300000	1.30707	1.00281
chr18:77750000-77775000	1.30682	1.57701
chr7:126300000-126325000	1.30676	1.38391
chr19:10275000-10300000	1.30673	1.34384
chr7:45175000-45200000	1.30643	1.68932
chr7:45625000-45650000	1.30643	1.71077
chr2:180975000-181000000	1.30629	1.36403
chr4:43125000-43150000	1.30619	1.64353
chr9:20950000-20975000	1.30608	1.48012
chrX:93950000-93975000	1.30589	1.31003
chr2:29800000-29825000	1.30588	1.69464
chr4:40800000-40825000	1.30581	1.50732
chr4:43075000-43100000	1.30554	1.71458
chr6:29600000-29625000	1.30543	1.45441
chr2:29825000-29850000	1.30543	1.51841
chr2:181350000-181375000	1.30542	1.37218
chr9:44200000-44225000	1.30528	1.49841
chr9:21300000-21325000	1.30514	1.74328
chr1:179600000-179625000	1.30514	1.73715
chr3:41525000-41550000	1.30508	1.52638
chr15:36825000-36850000	1.30499	1.60143
chr1:34800000-34825000	1.30495	1.16077
chr2:71350000-71375000	1.30469	1.80316
chr3:9625000-9650000	1.30461	1.30426
chr2:33675000-33700000	1.3046	1.51962
chr3:9575000-9600000	1.3046	1.35579
chr2:32775000-32800000	1.30433	1.64914
chr10:128625000-128650000	1.30432	1.66075
chr7:79425000-79450000	1.30416	1.45685
chr2:90900000-90925000	1.30401	1.48907
chr2:30925000-30950000	1.30398	1.6997
chr5:149425000-149450000	1.30379	1.28212
chr14:121225000-121250000	1.30365	1.60104
chr5:24175000-24200000	1.30353	1.55557
chr4:57200000-57225000	1.30339	1.39326
chr2:180625000-180650000	1.30329	1.62931
chr2:165150000-165175000	1.30323	1.42714
chr12:8850000-8875000	1.30322	1.22048
chr7:4675000-4700000	1.30322	1.00888
chr7:45000000-45025000	1.30295	1.67354
chr1:92825000-92850000	1.3029	1.3394
chr2:119150000-119175000	1.30288	1.48331
chr6:47950000-47975000	1.30282	1.56367
chr4:44300000-44325000	1.30281	1.96968
chr8:124750000-124775000	1.30269	1.52914
chr4:43100000-43125000	1.30226	1.75675
chr1:93075000-93100000	1.30221	1.38834
chr1:93525000-93550000	1.30218	1.42505
chr7:45650000-45675000	1.30206	1.60871
chr5:24750000-24775000	1.30197	1.65465
chr7:43525000-43550000	1.30192	1.14777
chr19:10675000-10700000	1.30182	1.16203
chr7:80550000-80575000	1.3018	1.29332
chr15:89050000-89075000	1.30172	1.46216
chr2:33650000-33675000	1.3015	1.6447
chr3:153775000-153800000	1.30147	1.58218
chr8:94825000-94850000	1.30142	1.36572
chr3:32725000-32750000	1.3014	1.20217
chr2:152575000-152600000	1.30127	1.38872
chrX:8950000-8975000	1.30126	0.971632
chr12:8400000-8425000	1.3012	1.26909
chr4:41275000-41300000	1.30111	1.79637
chr12:24575000-24600000	1.30108	1.60655
chr5:100450000-100475000	1.30107	1.53389
chr8:11500000-11525000	1.3009	1.1232
chr8:11575000-11600000	1.30083	1.22032
chr4:152025000-152050000	1.30078	1.27233
chr11:53300000-53325000	1.30074	1.53882
chr10:20175000-20200000	1.30064	1.13423
chrX:7275000-7300000	1.30059	1.20439
chr12:8950000-8975000	1.30043	1.43715
chr2:164700000-164725000	1.30039	1.42852
chr2:31975000-32000000	1.30032	1.50408
chr2:91400000-91425000	1.30016	1.4686
chr7:35275000-35300000	1.30016	1.43092
chr7:16725000-16750000	1.29994	0.925893
chr2:127750000-127775000	1.29994	1.44936
chr1:75525000-75550000	1.29972	1.48189
chr4:119275000-119300000	1.29965	1.21639
chr2:180175000-180200000	1.29959	1.49821
chr1:73925000-73950000	1.29931	1.17202
chr16:93775000-93800000	1.29926	1.61371
chr4:83450000-83475000	1.29917	1.24383
chr7:44675000-44700000	1.29897	1.42791
chr4:44375000-44400000	1.29886	1.8178
chr8:124725000-124750000	1.29876	1.37519
chr1:59375000-59400000	1.29849	1.63276
chr6:29725000-29750000	1.29818	1.32725
chr1:193175000-193200000	1.29808	1.12331
chr1:63250000-63275000	1.29807	1.77194
chr12:55050000-55075000	1.29806	1.30473
chr14:20700000-20725000	1.29804	1.22485
chr2:153600000-153625000	1.29801	1.5215
chr2:91250000-91275000	1.2979	1.51566
chr5:36900000-36925000	1.29785	1.34076
chr5:31475000-31500000	1.29782	1.8034
chr8:22825000-22850000	1.2977	1.78246
chr4:43250000-43275000	1.29756	1.60332
chr2:156175000-156200000	1.29724	1.61194
chr3:129575000-129600000	1.29701	1.0763
chr15:89475000-89500000	1.297	1.48611
chr1:135800000-135825000	1.29698	1.39368
chr12:21425000-21450000	1.29696	1.98258
chr2:92275000-92300000	1.29684	1.50566
chr1:182825000-182850000	1.29678	1.13135
chr8:124875000-124900000	1.29672	1.47192
chr3:153800000-153825000	1.29671	1.47497
chr2:164925000-164950000	1.29665	1.66857
chr1:185000000-185025000	1.29647	0.909941
chr5:35900000-35925000	1.29629	1.35885
chr1:89875000-89900000	1.29604	1.64386
chr10:117725000-117750000	1.29603	1.51373
chr1:171400000-171425000	1.29592	1.64968
[truncated: 99,989 more rows]

## Sheet: Fig4b
#bins	unchanged	A to B	B to A	Total
All bins	93037	5273	3678	101988
bins with up-gene	573	4	62	639
bins with down-gene	271	5	2	278
bins with up-repeat	3501	131	2495	6127
bins with down-repeat	1350	11	28	1389

## Sheet: Fig4c
WT_Bin6	WT_Bin7	WT_Bin8	WT_Bin9	WT_Bin10	WT_Bin1	WT_Bin2	WT_Bin3	WT_Bin4	WT_Bin5	Setdb1KO_Bin6	Setdb1KO_Bin7	Setdb1KO_Bin8	Setdb1KO_Bin9	Setdb1KO_Bin10	Setdb1KO_Bin1	Setdb1KO_Bin2	Setdb1KO_Bin3	Setdb1KO_Bin4	Setdb1KO_Bin5
-16.3274	1.35614	36.4673	3.26371	-0.110781	-4.23676	-3.54675	-7.42031	0.314813	1.90157	-46.8571	-3.5523	0.0279836	0.0997288	-21.9489	-21.0864	-5.36405	-4.62235	-0.0390947	-1.12272
-30.449	-5.65643	-1.65411	-3.21538	0.322833	-3.54675	-7.42031	0.314813	1.90157	97.2478	-7.86812	0.0605265	-1.08706	0.0476188	0.562687	-5.36405	-4.62235	-0.0390947	-1.12272	53.2522
1.35614	36.4673	3.26371	-0.110781	80.2333	-4.94165	-91.6583	-56.2332	-30.449	-5.65643	-3.5523	0.0279836	0.0997288	-21.9489	8.87877	-25.8718	-92.0074	-101.052	-7.86812	0.0605265
117.36	193.025	1418.79	791.547	328.478	-104.29	-140.997	-328.394	-140.183	-16.5446	0.013775	55.355	2556.59	1200.82	431.803	-104.716	-78.0151	-515.711	-212.443	-1.79485
102.151	1176.23	1316.34	194.332	398.924	-140.997	-328.394	-140.183	-16.5446	1.45306	540.971	1978.21	1816.59	215.773	289.158	-78.0151	-515.711	-212.443	-1.79485	0.0685009
601.125	365.948	374.793	94.3753	254.312	-336.364	-473.417	-362.286	-16.3274	1.35614	763.123	539.916	460.915	212.753	397.462	-489.431	-791.445	-534.049	-46.8571	-3.5523
601.125	365.948	374.793	94.3753	254.312	3.26371	-0.110781	80.2333	12.3754	-0.0486994	763.123	539.916	460.915	212.753	397.462	0.0997288	-21.9489	8.87877	-0.0606518	-50.1714
661.286	253.57	465.218	79.6393	250.63	-415.241	-583.769	-979.515	-1088.58	-77.225	484.086	129.458	566.752	86.6037	364.506	-454.558	-705.006	-1120.5	-1536.2	-193.307
-0.78115	-13.3683	-25.3497	30.1701	14.901	-117.375	-219.161	-315.735	-649.127	-131.168	3.4116	-4.06391	-15.0548	33.8105	35.7572	-260.944	-433.398	-491.335	-983.827	-292.316
-20.7897	343.539	121.964	43.7456	135.344	2.33326	-12.2773	-20.8711	-16.2153	-76.7833	-0.106478	421.2	187.906	82.7261	265.71	8.68684	-6.99006	-27.2925	-10.94	-44.6578
153.469	107.274	7.12183	158.534	731.943	-229.105	-215.315	-541.525	-734.413	-1084.01	284.419	193.679	31.1442	237.236	891.644	-261.69	-255.212	-676.745	-606.681	-938.23
153.469	107.274	7.12183	158.534	731.943	-215.315	-541.525	-734.413	-1084.01	-20.7897	284.419	193.679	31.1442	237.236	891.644	-255.212	-676.745	-606.681	-938.23	-0.106478
-0.00456389	23.0645	90.0853	403.633	1384.77	-579.645	-190.075	-358.69	-130.45	-86.1042	-12.8152	1.4561	60.4935	432.087	1766.77	-540.567	-82.3984	-417.78	-90.9255	-71.9066
23.0645	90.0853	403.633	1384.77	1070.69	-579.645	-190.075	-358.69	-130.45	-86.1042	1.4561	60.4935	432.087	1766.77	1065.8	-540.567	-82.3984	-417.78	-90.9255	-71.9066
8.79066	34.8059	136.15	10.9612	126.67	-109.985	-319.431	-306.017	-21.8378	-0.00456389	114.889	134.871	207.546	71.2243	222.107	-104.33	-435.779	-335.268	-43.9399	-12.8152
8.79066	34.8059	136.15	10.9612	126.67	-306.017	-21.8378	-0.00456389	23.0645	90.0853	114.889	134.871	207.546	71.2243	222.107	-335.268	-43.9399	-12.8152	1.4561	60.4935
102.151	1176.23	1316.34	194.332	398.924	-31.2032	-47.4452	-32.2736	-0.675007	3.28589	540.971	1978.21	1816.59	215.773	289.158	-52.4406	-217.13	-263.109	-168.882	-88.527
-4.42263	17.913	100.85	136.257	200.233	-368.695	-245.509	-250.142	-895.745	-365.147	1.83916	35.5435	147.777	154.963	165.056	-282.432	-201.419	-187.426	-764.565	-222.612
-4.42263	17.913	100.85	136.257	200.233	-245.509	-250.142	-895.745	-365.147	8.79066	1.83916	35.5435	147.777	154.963	165.056	-201.419	-187.426	-764.565	-222.612	114.889
678.145	349.635	337.223	128.371	41.4457	-200.317	-260.623	-310.431	-4.42263	17.913	637.155	366.483	863.119	381.181	80.8749	-169.989	-389.236	-278.877	1.83916	35.5435
678.145	349.635	337.223	128.371	41.4457	15.0097	2.14129	80.8123	141.643	80.685	637.155	366.483	863.119	381.181	80.8749	0.626143	0.168058	29.5426	52.5556	104.336
93.0011	258.483	129.221	47.8295	320.554	-298.492	-444.301	-227.88	-639.906	-89.5272	12.5287	100.902	54.8475	-0.049099	56.2268	-357.218	-550.512	-242.229	-777.618	-62.7003
-14.7305	-4.2575	0.829706	0.740983	-16.251	-850.303	-1328.26	-218.514	-0.353963	-225.738	-1.73269	-2.35468	0.180152	-2.56078	-8.33733	-907.112	-1845.33	-357.937	-17.0049	-361.031
3.33844	0.718147	27.4783	20.4863	37.5639	258.483	129.221	47.8295	320.554	22.574	4.46237	14.6552	45.3285	17.9716	20.6608	100.902	54.8475	-0.049099	56.2268	4.07451
3.33844	0.718147	27.4783	20.4863	37.5639	-10.3392	-10.94	-4.79877	2.82068	13.0898	4.46237	14.6552	45.3285	17.9716	20.6608	-7.91671	-3.14128	-13.5948	2.8945	6.74391
20.4539	110.894	54.5513	2.0581	6.4064	-538.74	-745.281	-1274.75	-287.016	-211.944	-25.7528	-0.77849	-49.4112	-302.743	-72.9664	-478.29	-726.463	-1254.53	-132.98	-115.556
8.57996	33.6434	123.221	909.876	120.13	-538.74	-745.281	-1274.75	-287.016	-211.944	-18.5222	3.1852	92.6765	847.654	85.165	-478.29	-726.463	-1254.53	-132.98	-115.556
-27.1551	31.8063	51.9455	189.38	426.242	37.5639	11.5304	60.8697	-6.5955	31.6022	-30.8682	26.6361	0.792104	138.639	159.772	20.6608	0.173573	51.8824	-3.60945	7.44316
6.45105	1021.44	830.023	627.313	213.874	167.777	5.68133	79.7895	2.50743	11.3542	1.97099	1072.76	754.23	464.748	182.806	138.81	10.6212	49.352	5.1851	4.0353
6.45105	1021.44	830.023	627.313	213.874	-138.865	-509.985	-863.611	-27.1551	31.8063	1.97099	1072.76	754.23	464.748	182.806	-180.941	-407.746	-526.9	-30.8682	26.6361
609.412	367.57	476.447	312.576	227.336	-875.698	-1545.78	-1900.64	-697.623	6.45105	398.806	197.172	447.483	305.988	168.771	-871.684	-1497.24	-2151.67	-765.993	1.97099
49.8904	849.444	284.992	337.659	239.359	-0.115756	-3.31408	-15.6139	-307.699	-182.496	71.7137	696.968	178.471	312.02	187.45	17.5197	-11.7147	-95.0656	-399.757	-321.375
-26.5863	-9.65525	70.5746	298.982	82.5255	0.297971	-8.73285	-49.6702	-210.772	-225.193	-15.5735	-13.8056	106.014	462.811	79.8063	-7.73899	-25.3193	-96.4277	-249.902	-169.054
-20.0305	27.2926	-15.2625	25.6405	444.886	-745.049	-443.565	-131.84	-26.5863	-9.65525	-26.4452	53.9186	-24.6736	27.8421	443.754	-838.715	-344.979	-81.2906	-15.5735	-13.8056
-20.0305	27.2926	-15.2625	25.6405	444.886	-443.565	-131.84	-26.5863	-9.65525	70.5746	-26.4452	53.9186	-24.6736	27.8421	443.754	-344.979	-81.2906	-15.5735	-13.8056	106.014
1023.71	492.283	719.059	824.365	729.303	-138.363	-20.0305	27.2926	-15.2625	25.6405	909.388	312.972	642.327	671.475	495.113	-172.415	-26.4452	53.9186	-24.6736	27.8421
249.789	446.323	754.392	117.933	137.296	-580.826	-308.767	-455.194	-1242.89	-299.388	218.103	355.49	714.418	56.968	170.698	-383.986	-286.797	-416.698	-1415.44	-383.008
-28.6861	307.308	389.149	141.989	102.312	-13.1285	-66.0194	-191.767	-239.824	-200.049	-26.1715	233.747	288.532	129.413	128.252	-2.54398	-58.0718	-191.987	-281.678	-272.852
307.308	389.149	141.989	102.312	93.892	-13.1285	-66.0194	-191.767	-239.824	-200.049	233.747	288.532	129.413	128.252	95.7515	-2.54398	-58.0718	-191.987	-281.678	-272.852
-22.1945	144.799	122.197	113.291	94.933	-19.5388	-54.964	-184.445	-274.312	-28.6861	-6.53634	151.393	23.1089	32.8995	-0.0899534	-3.78428	-54.8811	-145.488	-237.544	-26.1715
-26.7294	0.905026	-9.34828	-15.8817	0.989251	-81.6836	-88.2918	-162.449	-296.352	-22.1945	-21.1556	6.63504	-0.234007	-16.4399	0.00817064	-131.654	-108.955	-130.181	-263.094	-6.53634
-26.7294	0.905026	-9.34828	-15.8817	0.989251	35.0841	61.3942	25.5742	-0.010767	139.988	-21.1556	6.63504	-0.234007	-16.4399	0.00817064	-14.4129	77.2854	41.5858	-2.95265	117.805
-71.0278	-24.0454	346.956	310.042	62.8134	-185.402	-26.7294	0.905026	-9.34828	-15.8817	-0.030749	-8.67091	232.129	288.225	13.6108	-204.008	-21.1556	6.63504	-0.234007	-16.4399
-71.0278	-24.0454	346.956	310.042	62.8134	-26.7294	0.905026	-9.34828	-15.8817	0.989251	-0.030749	-8.67091	232.129	288.225	13.6108	-21.1556	6.63504	-0.234007	-16.4399	0.00817064
109.608	1142.94	361.979	119.431	-1.70174	-187.67	-299.267	-488.464	-399.806	-71.0278	57.0656	985.925	134.615	55.2226	-0.12283	-303.837	-562.914	-690.347	-425.723	-0.030749
109.608	1142.94	361.979	119.431	-1.70174	-299.267	-488.464	-399.806	-71.0278	-24.0454	57.0656	985.925	134.615	55.2226	-0.12283	-562.914	-690.347	-425.723	-0.030749	-8.67091
-2.16006	17.942	9.71089	17.0973	77.2997	-327.636	-697.603	-839.835	-762.667	-608.414	-7.19365	54.8461	75.4393	72.8004	191.569	-255.233	-681.658	-802.02	-712.872	-740.327
225.621	245.664	430.574	233.849	148.981	-697.603	-839.835	-762.667	-608.414	109.608	166.891	158.654	354.655	171.448	91.5583	-681.658	-802.02	-712.872	-740.327	57.0656
-2.16006	17.942	9.71089	17.0973	77.2997	-166.903	-2.58446	16.7559	-24.5806	-100.755	-7.19365	54.8461	75.4393	72.8004	191.569	-158.96	-16.0388	4.47594	-94.5693	-236.109
241.641	1347.21	813.962	595.785	478.975	-370.308	-2.16006	17.942	9.71089	17.0973	452.127	1360.51	819.863	723.079	610.599	-479.848	-7.19365	54.8461	75.4393	72.8004
-0.0491464	-7.2746	85.5313	424.184	933.075	-223.378	-279.137	-411.703	-1070.15	-678.84	-1.44119	-35.7998	83.7456	236.732	917.798	-99.9548	-100.876	-233.036	-895.891	-415.582
-7.2746	85.5313	424.184	933.075	265.937	-223.378	-279.137	-411.703	-1070.15	-678.84	-35.7998	83.7456	236.732	917.798	204.173	-99.9548	-100.876	-233.036	-895.891	-415.582
94.6547	348.645	599.14	488.746	2614.46	54.5513	2.0581	6.4064	8.57996	33.6434	122.466	219.093	587.256	345.415	2428.52	-49.4112	-302.743	-72.9664	-18.5222	3.1852
94.6547	348.645	599.14	488.746	2614.46	2.0581	6.4064	8.57996	33.6434	123.221	122.466	219.093	587.256	345.415	2428.52	-302.743	-72.9664	-18.5222	3.1852	92.6765
10.0614	411.853	237.318	10.0606	18.6175	-621.61	-127.344	-190.674	-0.0491464	-7.2746	-1.09301	271.841	173.64	13.3543	14.4479	-498.298	-40.6878	-143.645	-1.44119	-35.7998
411.853	237.318	10.0606	18.6175	-16.5428	-127.344	-190.674	-0.0491464	-7.2746	85.5313	271.841	173.64	13.3543	14.4479	-28.1574	-40.6878	-143.645	-1.44119	-35.7998	83.7456
69.6389	254.95	110.531	21.9591	90.7878	-48.2106	-179.896	-474.112	-318.467	10.0614	117.42	349.586	185.578	41.015	171.485	-57.4557	-202.585	-680.689	-352.777	-1.09301
41.4222	220.393	99.2873	362.577	664.604	10.0606	18.6175	-16.5428	-258.298	-787.87	34.648	213.412	106.981	288.141	711.134	13.3543	14.4479	-28.1574	-321.08	-760.152
-15.9202	1018.67	342.571	-39.407	-193.64	-106.592	-108.129	-248.541	-410.337	-139.437	-93.964	1274.77	324.206	-60.2157	-367.799	-180.025	-150.397	-352.138	-610.326	-307.071
1018.67	342.571	-39.407	-193.64	53.9309	-108.129	-248.541	-410.337	-139.437	41.4222	1274.77	324.206	-60.2157	-367.799	43.4112	-150.397	-352.138	-610.326	-307.071	34.648
-10.3863	2.81537	182.209	175.147	1101.53	-401.807	-630.937	-1378.04	0.149705	-15.9202	-2.53556	21.5242	115.956	188.955	1279.74	-527.087	-799.187	-1773.24	-26.5316	-93.964
-23.3461	-143.604	-25.8701	407.985	630.124	-497.882	-1137.73	-301.429	-10.3863	2.81537	-41.2816	-174.508	-34.4175	410.728	774.388	-467.561	-759.126	-193.98	-2.53556	21.5242
407.985	630.124	67.7004	-9.66321	-216.812	-1137.73	-301.429	-10.3863	2.81537	182.209	410.728	774.388	95.6242	-1.131	-198	-759.126	-193.98	-2.53556	21.5242	115.956
1420.95	139.186	278.382	11.5212	22.0858	-563.413	-1467.25	-23.3461	-143.604	-25.8701	1170.77	124.199	456.973	-4.74851	5.75926	-607.461	-1412.29	-41.2816	-174.508	-34.4175
-14.0179	980.658	598.072	296.634	256.99	-216.812	-99.6281	-349.904	-487.226	-46.3526	31.9693	943.987	540.097	230.692	106.543	-198	-104.967	-214.035	-567.771	-71.6321
-2.31019	821.874	888.73	261.452	-9.87728	26.2838	-332.897	-192.1	-491.844	-14.0179	-0.100956	948.397	911.074	230.77	-18.8229	4.71313	-164.305	-102.653	-149.427	31.9693
-21.1943	-9.41652	0.697567	291.856	212.097	4.48717	-11.4634	-173.12	-399.176	-251.924	-1.68951e-05	8.72854	20.2139	329.189	197.519	-22.5838	-67.683	-208.677	-319.903	-145.038
-21.1943	-9.41652	0.697567	291.856	212.097	-11.4634	-173.12	-399.176	-251.924	-2.31019	-1.68951e-05	8.72854	20.2139	329.189	197.519	-67.683	-208.677	-319.903	-145.038	-0.100956
-24.2504	13.1454	305.608	94.7553	-0.282073	-138.437	-783.835	-21.1943	-9.41652	0.697567	-5.33553	15.2157	284.112	108.73	-1.50783	-245.148	-826.635	-1.68951e-05	8.72854	20.2139
178.323	1079.05	454.822	83.703	113.524	-138.437	-783.835	-21.1943	-9.41652	0.697567	310.844	990.253	499.521	92.6143	130.682	-245.148	-826.635	-1.68951e-05	8.72854	20.2139
178.323	1079.05	454.822	83.703	113.524	-7.79248	-83.4955	-287.088	-24.2504	13.1454	310.844	990.253	499.521	92.6143	130.682	2.0529	-55.9731	-222.244	-5.33553	15.2157
57.2639	519.773	422.226	206.925	210.278	-358.976	-580.817	-968.624	-118.364	-182.786	62.4521	797.486	619.82	232.307	292.939	-415.093	-717.622	-1199.77	-111.897	-100.761
6.51417	436.943	228.891	36.2298	-3.24682	-38.1036	-138.233	-174.726	-164.84	-91.2949	9.0716	573.257	253.282	128.13	0.372222	226.209	-1.50984	-70.2774	-39.9992	-80.1418
212.364	170.218	314.42	185.585	154.813	113.524	-0.017336	-189.689	-335.918	-377.203	678.507	288.873	655.104	289.31	260.511	130.682	-5.26438	-317.751	-316.74	-447.124
212.364	170.218	314.42	185.585	154.813	-0.017336	-189.689	-335.918	-377.203	57.2639	678.507	288.873	655.104	289.31	260.511	-5.26438	-317.751	-316.74	-447.124	62.4521
37.1984	506.225	1108.86	562.04	251.093	-467.108	-160.127	-45.4868	-155.855	-297.175	34.9129	342.509	1042.85	525.061	213.62	-408.782	-263.015	-6.8803	-83.3906	-208.478
-77.491	-57.8156	-11.7384	176.213	443.098	-129.485	-217.49	-691.542	-1180.68	-57.0337	-143.821	-120.751	-19.9401	158.681	659.036	-178.274	-299.686	-769.849	-1344.3	-40.6014
176.213	443.098	269.957	108.965	3.77462	-217.49	-691.542	-1180.68	-57.0337	37.1984	158.681	659.036	434.831	228.684	0.731934	-299.686	-769.849	-1344.3	-40.6014	34.9129
-0.10298	58.3491	88.1508	250.694	223.799	-198.109	-361.966	-77.491	-57.8156	-11.7384	-11.5069	-1.38154	98.419	395.413	333.795	-153.789	-307.027	-143.821	-120.751	-19.9401
58.3491	88.1508	250.694	223.799	563.761	-198.109	-361.966	-77.491	-57.8156	-11.7384	-1.38154	98.419	395.413	333.795	719.438	-153.789	-307.027	-143.821	-120.751	-19.9401
-4.48623	0.182223	-3.05071	-0.772596	-67.6492	-124.521	-88.3036	-181.93	-98.6673	-0.10298	-1.22893	77.3164	63.7891	14.2089	-0.496468	-49.1858	-28.7804	-140.56	-60.3072	-11.5069
-4.48623	0.182223	-3.05071	-0.772596	-67.6492	-181.93	-98.6673	-0.10298	58.3491	88.1508	-1.22893	77.3164	63.7891	14.2089	-0.496468	-140.56	-60.3072	-11.5069	-1.38154	98.419
-6.23034	29.2084	178.148	88.1639	161.509	-20.2357	0.945392	2.20519	-162.225	10.2077	14.9011	62.9497	173.291	207.551	109.832	15.8342	8.81227	1.90836	-200.52	3.88837
0	0	-127.648	-269.929	-201.413	-144.256	-489.35	-444.722	-6.23034	29.2084	0	0	-71.3255	-500.855	-203.657	-36.7777	-219.152	-136.016	14.9011	62.9497
-22.5625	-54.5512	-21.7595	148.494	1335.61	-144.256	-489.35	-444.722	-6.23034	29.2084	-40.7851	-50.7049	-10.3762	157.558	1227.01	-36.7777	-219.152	-136.016	14.9011	62.9497
-21.7595	148.494	1335.61	1022.28	675.437	-50.6935	-4.7081	-39.1119	-189.431	-207.583	-10.3762	157.558	1227.01	951.017	762.369	-47.1275	-49.2307	-93.3427	-415.448	-251.735
-33.8418	1307.33	1051.86	866.654	545.628	-112.138	-206.681	-22.5625	-54.5512	-21.7595	-16.87	1685.93	1278.64	904.2	561.827	-95.1763	-162.659	-40.7851	-50.7049	-10.3762
1307.33	1051.86	866.654	545.628	373.225	-112.138	-206.681	-22.5625	-54.5512	-21.7595	1685.93	1278.64	904.2	561.827	339.971	-95.1763	-162.659	-40.7851	-50.7049	-10.3762
-17.6736	-71.0853	-59.414	-188.357	-6.42266	-7.17973	-117.73	-122.084	-264.1	-33.8418	-30.6236	-151.978	-325.308	-260.721	7.22032	-5.29525	-177.953	-191.496	-525.909	-16.87
-6.42266	-0.6429	-18.0337	0.0969663	-5.67116	-7.17973	-117.73	-122.084	-264.1	-33.8418	7.22032	8.1348	8.84739	21.7102	19.063	-5.29525	-177.953	-191.496	-525.909	-16.87
477.995	1476.28	724.725	370.579	195.017	26.5675	-1.43515	0.00376351	7.37806	5.43513	613.661	1508.29	837.5	308.78	161.536	37.0165	1.8184	2.19337	4.16735	71.7822
62.4261	534.228	234.544	51.8081	38.8259	-684.924	-752.982	-1379.92	-1110.01	6.51417	3.29618	539.046	121.596	3.24624	31.6625	-917.803	-1004.62	-2047.07	-1659.87	9.0716
-0.323245	-0.0922546	32.3895	0.113768	2.39249	-684.924	-752.982	-1379.92	-1110.01	6.51417	-21.4752	-2.15856	124.443	95.1236	133.864	-917.803	-1004.62	-2047.07	-1659.87	9.0716
477.995	1476.28	724.725	370.579	195.017	32.3584	2.34264	18.7655	23.9333	-6.1241	613.661	1508.29	837.5	308.78	161.536	14.6711	0.324152	26.135	7.83368	-5.60951
1.32362	1017.11	34.0921	468.889	297.698	-487.112	-915.9	-1133.9	-233.194	-42.4535	-0.0279952	932.252	5.69399	336.374	129.697	-551.536	-1156.15	-1182.69	-282.141	-44.9082
79.6233	432.833	866.197	511.088	183.793	-2315.16	-800.24	-924.43	-339.947	-164.424	78.0453	418.196	966.474	348.064	72.0955	-2452.29	-563.045	-757.598	-345.944	-157.802
79.6233	432.833	866.197	511.088	183.793	-800.24	-924.43	-339.947	-164.424	1.32362	78.0453	418.196	966.474	348.064	72.0955	-563.045	-757.598	-345.944	-157.802	-0.0279952
333.644	649.348	880.96	1041.34	229.092	-612.328	-524.289	-520.057	-518.739	-356.068	417.363	1110.18	991.183	1331.19	363.252	-688.116	-507.712	-648.938	-645.485	-438.821
-18.5091	13.4351	196.527	876.466	1331.18	-392.824	-910.532	-318.001	-164.618	-39.993	-46.9714	10.3554	161.478	683.755	1388.75	-576.477	-1129	-368.481	-248.544	-93.0316
13.4351	196.527	876.466	1331.18	948.236	-392.824	-910.532	-318.001	-164.618	-39.993	10.3554	161.478	683.755	1388.75	932.33	-576.477	-1129	-368.481	-248.544	-93.0316
-18.3252	0.111246	-26.6897	-76.8491	-8.18519	-89.6973	-479.97	-628.837	-18.5091	13.4351	-34.2732	0.14579	-17.5834	-127.711	-4.05342	-79.1272	-506.327	-604.002	-46.9714	10.3554
0.111246	-26.6897	-76.8491	-8.18519	64.8647	-89.6973	-479.97	-628.837	-18.5091	13.4351	0.14579	-17.5834	-127.711	-4.05342	33.7373	-79.1272	-506.327	-604.002	-46.9714	10.3554
-7.5418	1640.4	886.39	495.62	464.308	-18.3252	0.111246	-26.6897	-76.8491	-8.18519	-44.6793	1258.21	639.105	282.574	289.048	-34.2732	0.14579	-17.5834	-127.711	-4.05342
1640.4	886.39	495.62	464.308	341.236	0.111246	-26.6897	-76.8491	-8.18519	64.8647	1258.21	639.105	282.574	289.048	222.114	0.14579	-17.5834	-127.711	-4.05342	33.7373
171.602	158.737	1574.93	1001.71	313.085	-148.625	-250.483	-368.89	-449.969	-7.5418	336.25	256.444	1946.9	1266.37	343.647	-99.0242	-59.005	-359.058	-523.743	-44.6793
-16.6074	0.0029488	-0.254565	4.24603	110.52	-2696.43	-1077.01	-583.814	-552.171	-317.968	-0.963831	6.24592	8.62863	6.00007	101.139	-2874.24	-601.335	-321.378	-157.738	-161.608
4.24603	110.52	1223.62	1333.35	563.009	-2696.43	-1077.01	-583.814	-552.171	-317.968	6.00007	101.139	1390.63	1409.06	574.538	-2874.24	-601.335	-321.378	-157.738	-161.608
207.686	266.996	861.749	1414.9	898.568	-924.104	-16.6074	0.0029488	-0.254565	4.24603	353.454	462.45	1164.32	1699.66	1089.7	-869.773	-0.963831	6.24592	8.62863	6.00007
207.686	266.996	861.749	1414.9	898.568	-16.6074	0.0029488	-0.254565	4.24603	110.52	353.454	462.45	1164.32	1699.66	1089.7	-0.963831	6.24592	8.62863	6.00007	101.139
377.341	340.86	75.4644	0.951349	-21.6753	-12.5435	-394.553	-212.524	-351.739	-330.281	348.237	306.161	36.2266	-0.380076	-104.066	-19.9014	-233.327	-161.497	-482.796	-414.022
791.808	813.479	202.515	21.2905	-27.8484	-308.386	-635.314	-958.268	-581.228	-61.5102	820.143	787.962	140.294	35.3698	-51.6294	-450.136	-772.851	-1178.53	-635.85	-139.452
60.9704	404.936	169.485	22.1225	-0.171115	-4.1637	-212.211	-396.685	-617.421	-55.6418	116.028	535.832	186.151	31.1056	-6.49303	-33.9259	-373.88	-555.577	-872.805	-95.1984
0.990729	583.237	334.011	52.7232	-0.0665608	-10.2185	-195.853	-647.056	-136.422	-62.0016	2.96027	828.691	344.215	111.111	-3.77536	-14.9181	-225.441	-868.659	-174.1	-27.5827
0.486746	112.437	1026.68	377.363	0	-343.662	-590.622	-1198.1	-1165.59	0.990729	0.966708	137.651	1068.6	673.662	0	-366.802	-702.183	-1351.99	-1648.06	2.96027
393.076	262.805	370.5	133.498	54.7606	-343.662	-590.622	-1198.1	-1165.59	0.990729	301.272	195.616	320.996	65.0184	6.05893	-366.802	-702.183	-1351.99	-1648.06	2.96027
-2.36775	807.566	987.099	372.547	157.853	-96.0099	-102.849	-37.5761	-155.064	0.486746	-6.14331	612.739	1034.27	429.447	184.529	-66.7023	-169.765	-24.4281	-289.908	0.966708
393.076	262.805	370.5	133.498	54.7606	-152.509	-9.5843	-96.0248	-22.1754	-2.36775	301.272	195.616	320.996	65.0184	6.05893	-146.935	-82.5528	-132.188	-28.9505	-6.14331
-66.5555	-26.0814	3.10039	686.154	808.794	-77.9464	-168.322	-486.166	-1611.47	-151.497	-95.1934	-47.7165	-2.55036	1014.03	998.026	-22.7094	-168.882	-458.272	-1585.81	-67.7146
3.10039	686.154	808.794	961.388	574.24	-77.9464	-168.322	-486.166	-1611.47	-151.497	-2.55036	1014.03	998.026	1067.35	927.924	-22.7094	-168.882	-458.272	-1585.81	-67.7146
-35.2994	271.041	382.381	212.075	87.9601	-551.908	-440.874	-66.5555	-26.0814	3.10039	-41.8192	258.067	436.647	285.517	92.0386	-679.616	-489.725	-95.1934	-47.7165	-2.55036
271.041	382.381	212.075	87.9601	62.2095	-551.908	-440.874	-66.5555	-26.0814	3.10039	258.067	436.647	285.517	92.0386	53.9	-679.616	-489.725	-95.1934	-47.7165	-2.55036
-44.9857	-75.3081	21.9375	46.5201	129.7	-414.852	-304.236	-331.887	-890.17	-35.2994	-45.9309	-102.18	26.0091	59.8564	262.857	-416.063	-412.697	-445.287	-1080.63	-41.8192
21.9375	46.5201	129.7	54.4448	162.332	-414.852	-304.236	-331.887	-890.17	-35.2994	26.0091	59.8564	262.857	110.962	210.886	-416.063	-412.697	-445.287	-1080.63	-41.8192
253.671	759.744	728.53	273.688	146.788	-1166.44	-503.407	-44.9857	-75.3081	21.9375	215.967	686.778	804.156	346.579	142.815	-1244.34	-460.009	-45.9309	-102.18	26.0091
253.671	759.744	728.53	273.688	146.788	-503.407	-44.9857	-75.3081	21.9375	46.5201	215.967	686.778	804.156	346.579	142.815	-460.009	-45.9309	-102.18	26.0091	59.8564
-1.47901	256.947	77.262	1.35165	-71.6335	-920.996	-439.149	-635.373	-991.258	-474.835	2.64908	253.267	61.6017	0.696082	-63.0313	-1027.33	-561.084	-746.18	-1515.75	-924.825
403.174	117.307	7.34071	5.63978	106.038	-920.996	-439.149	-635.373	-991.258	-474.835	454.777	159.004	56.0985	5.3026	153.023	-1027.33	-561.084	-746.18	-1515.75	-924.825
32.3895	0.113768	2.39249	23.8693	60.579	-32.7696	-199.311	-70.1168	-75.29	-179.375	124.443	95.1236	133.864	156.863	437.264	-57.2014	-370.258	-174.436	-258.314	-310.878
403.174	117.307	7.34071	5.63978	106.038	-2.63061	-118.825	-523.217	-705.19	-1.47901	454.777	159.004	56.0985	5.3026	153.023	15.9931	-57.7516	-442.209	-572.945	2.64908
180.531	682.25	365.365	109.188	40.3424	-3.14035	-101.936	-229.665	-704.784	-305.731	145.965	549.763	165.394	1.71433	9.76557	14.3499	-73.0299	-320.806	-653.49	-278.597
97.9174	17.9401	0.488296	-48.5327	-72.8917	-10.6767	27.999	-28.3977	-110.804	-245.952	222.098	26.1558	-0.0012763	-69.7284	-74.1778	-5.47935	39.1105	-31.668	-124.858	-349.832
142.903	299.684	186.417	311.113	203.105	-10.6767	27.999	-28.3977	-110.804	-245.952	157.755	335.193	198.401	301.757	252.604	-5.47935	39.1105	-31.668	-124.858	-349.832
8.06696e-05	142.903	299.684	186.417	311.113	-374.553	-481.457	-683.321	-331.92	97.9174	8.5359	157.755	335.193	198.401	301.757	-401.328	-496.836	-709.221	-294.156	222.098
226.339	351.777	973.211	1682.08	835.251	-389.78	-225.69	142.152	-451.079	8.06696e-05	141.848	379.445	1093.37	2005.51	858.505	-229.862	-238.947	210.157	-447.019	8.5359
-28.1699	-1.94275	103.14	128.007	51.0505	15.9677	18.436	-28.7214	-156.242	-243.885	-2.52376	-0.419343	59.1255	126.182	37.7705	8.03876	6.88808	-81.8278	-194.894	-334.924
1.1789	16.1138	14.2048	215.88	748.853	15.9677	18.436	-28.7214	-156.242	-243.885	0.536965	8.0529	1.732	201.067	579.751	8.03876	6.88808	-81.8278	-194.894	-334.924
-17.3542	-96.4367	-110.642	1.1789	16.1138	-1047.68	-1212.51	-98.8379	-28.1699	-1.94275	-10.0464	-111.335	-179.984	0.536965	8.0529	-913.925	-1217.78	-95.7626	-2.52376	-0.419343
-43.0852	-34.7336	2.84674	75.893	172.779	-96.4367	-110.642	1.1789	16.1138	14.2048	-2.69403	-49.3148	4.43439	43.3684	136.322	-111.335	-179.984	0.536965	8.0529	1.732
-0.25769	17.252	-77.6496	119.488	120.568	-96.4367	-110.642	1.1789	16.1138	14.2048	2.98384	2.65583	-67.186	83.066	89.7237	-111.335	-179.984	0.536965	8.0529	1.732
411.48	90.3263	7.69306	-49.798	-238.416	-510.088	-158.082	-43.0852	-34.7336	2.84674	590.614	90.6782	24.4124	-14.5602	-168.746	-621.545	-318.713	-2.69403	-49.3148	4.43439
-2.79035	-1.37154	483.689	108.258	329.215	119.488	120.568	-6.18553	-146.924	70.9314	8.7197	0.171654	820.938	302.514	613.47	83.066	89.7237	-26.4247	-222.789	12.4922
-2.51617	1537.6	1310.1	744.495	465.057	-0.323245	-0.0922546	32.3895	0.113768	2.39249	1.81633	1916.29	1681.49	506.912	677.466	-21.4752	-2.15856	124.443	95.1236	133.864
-2.79035	-1.37154	483.689	108.258	329.215	1.57229	-23.3964	-91.3252	-839.105	-84.314	8.7197	0.171654	820.938	302.514	613.47	-104.981	-152.732	-60.909	-179.499	-57.4292
-2.51617	1537.6	1310.1	744.495	465.057	-0.0922546	32.3895	0.113768	2.39249	23.8693	1.81633	1916.29	1681.49	506.912	677.466	-2.15856	124.443	95.1236	133.864	156.863
-5.46672	6.12739	607.227	456.296	271.145	-238.416	-792.157	-314.437	-102.69	-2.79035	-0.185242	-0.378366	800.144	646.693	382.745	-168.746	-803.948	-607.926	-396.891	8.7197
-5.46672	6.12739	607.227	456.296	271.145	-792.157	-314.437	-102.69	-2.79035	-1.37154	-0.185242	-0.378366	800.144	646.693	382.745	-803.948	-607.926	-396.891	8.7197	0.171654
16.0691	271.168	65.4623	2.45786	-14.0241	109.628	-0.155302	-182.051	-271.944	-630.353	27.6393	729.686	377.374	60.3495	0.405	106.286	-7.98885	-121.801	-238.685	-557.094
-55.4288	16.0691	271.168	65.4623	2.45786	-182.051	-271.944	-630.353	-5.46672	6.12739	-59.0579	27.6393	729.686	377.374	60.3495	-121.801	-238.685	-557.094	-0.185242	-0.378366
469.981	1225.53	1113.22	679.461	648.375	-301.326	-612.868	-1014.45	-55.4288	16.0691	319.634	1614.76	1376.84	649.374	588.866	-295.057	-800.279	-1247.34	-59.0579	27.6393
-0.390236	81.628	214.349	17.8987	9.69335	-0.151089	-7.76974	-109.444	-303.348	-176.691	16.3471	213.766	352.165	108.178	21.5863	20.3053	0.680431	-82.2005	-321.705	-351.139
220.557	105.194	-2.86398	-1.61188	-10.2784	-1190.71	-1262.24	-1600.14	-353.706	-0.390236	296.939	57.6374	-7.52586	-21.2918	-11.1428	-1506.88	-1579.32	-1812.22	-363.195	16.3471
28.7031	112.266	387.027	577.346	290.637	-1190.71	-1262.24	-1600.14	-353.706	-0.390236	42.6778	140.851	367.483	520.432	359.322	-1506.88	-1579.32	-1812.22	-363.195	16.3471
28.7031	112.266	387.027	577.346	290.637	-493.687	-784.134	-1092.86	-1865.4	-250.287	42.6778	140.851	367.483	520.432	359.322	-585.448	-799.784	-1584.85	-2043.12	-177.028
358.14	885.846	1.05793	-120.721	-1021.62	-1.61188	-10.2784	-36.2474	-277.074	-176.221	380.172	905.637	-0.000478773	-127.326	-1489.19	-21.2918	-11.1428	-57.6	-300.102	-152.967
-7.99494	-3.4454	-52.6459	-93.7427	-265.907	-10.2784	-36.2474	-277.074	-176.221	28.7031	-0.014763	0.0925052	-33.4909	-27.7677	-181.728	-11.1428	-57.6	-300.102	-152.967	42.6778
358.14	885.846	1.05793	-120.721	-1021.62	-276.485	-368.844	-675.405	-1068.89	-1208.16	380.172	905.637	-0.000478773	-127.326	-1489.19	-544.771	-458.73	-559.538	-675.809	-1163.16
782.439	1378.6	1359.18	614.445	64.776	-512.434	-552.987	-726.256	-756.052	-50.4566	1074	1757.64	1239.51	631.935	81.9635	-331.215	-383.094	-489.738	-782.992	-17.2647
-1.9396	376.972	84.2635	153.781	489.809	-120.721	-1021.62	-389.019	-17.8176	-639.281	24.147	479.707	56.9452	92.5599	559.865	-127.326	-1489.19	-291.869	-40.9245	-595.142
-0.564007	13.1264	4.48911	-7.3299	-3.2	-222.539	-522.569	-625.837	-771.929	-2.51617	20.4037	21.9199	7.17479	-83.021	-79.2148	-203.799	-562.933	-814.294	-815.3	1.81633
101.204	310.872	1153.12	1096.2	909.864	-222.539	-522.569	-625.837	-771.929	-2.51617	44.2239	336.235	1334.56	1057.43	1245.98	-203.799	-562.933	-814.294	-815.3	1.81633
-36.4986	336.052	508.901	156.555	19.2977	-81.5911	-286.481	-714.501	-1129.11	-1.9396	-88.4112	257.344	426.015	108.146	0.158868	-98.0209	-264.991	-866.519	-1502.44	24.147
336.052	508.901	156.555	19.2977	84.6367	-81.5911	-286.481	-714.501	-1129.11	-1.9396	257.344	426.015	108.146	0.158868	57.6681	-98.0209	-264.991	-866.519	-1502.44	24.147
233.168	2147.14	810.46	79.3244	-39.1493	-30.8088	-104.847	-481.714	-617.679	-36.4986	402.461	2174	754.449	33.8044	-145.964	9.37968	-208.113	-1028.96	-550.201	-88.4112
353.289	61.8627	39.6328	76.5505	243.647	-405.556	-772.429	-1180.17	-293.856	-457.254	454.074	139.22	101.3	99.7199	308.909	-351.828	-852.548	-1346.94	-372.445	-453.587
367.447	1383.91	1089.5	710.327	684.529	-405.556	-772.429	-1180.17	-293.856	-457.254	479.7	1762.39	1022.56	910.732	542.685	-351.828	-852.548	-1346.94	-372.445	-453.587
367.447	1383.91	1089.5	710.327	684.529	2147.14	810.46	79.3244	-39.1493	-6.234	479.7	1762.39	1022.56	910.732	542.685	2174	754.449	33.8044	-145.964	-104.325
-132.415	6.89059	16.2197	-0.668524	0.0762237	-116.907	-170.201	-898.677	-1521.36	-156.462	-4.05857	201.281	8.24541	21.9515	2.0447	-175.425	-187.839	-880.339	-1688.74	-131.989
6.89059	16.2197	-0.668524	0.0762237	826.202	-116.907	-170.201	-898.677	-1521.36	-156.462	201.281	8.24541	21.9515	2.0447	731.083	-175.425	-187.839	-880.339	-1688.74	-131.989
-14.7433	60.176	23.8381	23.2048	52.764	-132.415	6.89059	16.2197	-0.668524	0.0762237	0.05177	307.714	86.7641	72.2622	139.002	-4.05857	201.281	8.24541	21.9515	2.0447
371.892	468.673	456.691	344.488	319.593	-132.415	6.89059	16.2197	-0.668524	0.0762237	399.974	447.263	703.39	551.793	526.006	-4.05857	201.281	8.24541	21.9515	2.0447
371.892	468.673	456.691	344.488	319.593	-2.80966	-15.5475	-31.2008	-128.444	-81.9367	399.974	447.263	703.39	551.793	526.006	-15.7547	-57.8203	-52.0794	-182.311	-107.792
0.000182661	63.982	1.01028	-12.9499	-22.9816	-354.806	-390.349	-278.871	-84.5716	-102.301	1.88512	75.4046	6.43515	-8.11096	-34.6505	-485.7	-404.5	-257.043	-24.7124	-55.9353
63.982	1.01028	-12.9499	-22.9816	-82.9161	-354.806	-390.349	-278.871	-84.5716	-102.301	75.4046	6.43515	-8.11096	-34.6505	-41.7324	-485.7	-404.5	-257.043	-24.7124	-55.9353
229.92	385.746	376.488	191.328	51.2993	63.982	1.01028	-12.9499	-22.9816	-82.9161	252.728	415.329	340.646	48.6124	2.63649	75.4046	6.43515	-8.11096	-34.6505	-41.7324
-33.7561	-11.9733	229.92	385.746	376.488	1.01028	-12.9499	-22.9816	-82.9161	-3.13916	-102.061	-66.0424	252.728	415.329	340.646	6.43515	-8.11096	-34.6505	-41.7324	-0.000264075
-23.3054	554.127	1810.72	1152.55	891.36	-2599.22	-396.427	-122.164	-33.7561	-11.9733	-103.69	486.157	1362.22	1238.25	1088.92	-2753.04	-247.334	-46.738	-102.061	-66.0424
554.127	1810.72	1152.55	891.36	623.345	-2599.22	-396.427	-122.164	-33.7561	-11.9733	486.157	1362.22	1238.25	1088.92	1013.73	-2753.04	-247.334	-46.738	-102.061	-66.0424
121.365	20.9098	51.4692	5.07176	-3.47222	-17.7444	-261.463	-830.502	-785.262	-23.3054	174.531	54.8454	16.1549	-0.0104582	-19.967	-12.2998	-386.253	-917.132	-868.735	-103.69
50.1771	300.663	1942.1	663.902	485.287	-17.7444	-261.463	-830.502	-785.262	-23.3054	110.125	490.62	2046.91	1006.12	1447.91	-12.2998	-386.253	-917.132	-868.735	-103.69
729.936	1078.03	194.155	66.2796	-1.14632	121.365	20.9098	51.4692	5.07176	-3.47222	797.797	1229.7	164.968	87.7529	-21.1044	174.531	54.8454	16.1549	-0.0104582	-19.967
729.936	1078.03	194.155	66.2796	-1.14632	-3.49306	-112.366	-84.2699	62.4424	-286.581	797.797	1229.7	164.968	87.7529	-21.1044	-8.2049	-84.2317	-83.5008	49.7514	-396.239
1.26744	-26.4662	645.545	1559.8	955.457	-257.558	-216.079	-22.1214	-560.976	-141.884	3.97005	-75.7212	504.985	1422.1	823.877	-239.933	-234.037	-40.708	-629.064	-258.337
-26.4662	645.545	1559.8	955.457	213.784	-257.558	-216.079	-22.1214	-560.976	-141.884	-75.7212	504.985	1422.1	823.877	117.334	-239.933	-234.037	-40.708	-629.064	-258.337
-0.372498	156.456	849.07	444.641	139.325	-291.199	-777.402	-178.218	1.26744	-26.4662	-16.7117	131.665	1053.21	510.089	319.03	-397.491	-960.653	-202.463	3.97005	-75.7212
-51.7536	-93.1739	7.59849	-14.2686	2.28428	-291.199	-777.402	-178.218	1.26744	-26.4662	-71.7598	-169.386	0.0374685	-101.725	-52.2633	-397.491	-960.653	-202.463	3.97005	-75.7212
1.77318	-44.53	297.617	638.068	460.359	-128.584	-45.5019	-184.717	-80.0531	-0.372498	-0.010511	-23.1698	732.843	752.833	455.003	-211.194	-0.0672469	-127.887	-55.119	-16.7117
8.33013	1309.98	350.826	77.9366	0.391371	1.18062	67.1471	-1.18399	-38.3974	-139.79	42.3225	1297.48	273.249	123.509	4.05671	-98.6805	-30.5341	-541.904	-247.36	-208.316
8.33013	1309.98	350.826	77.9366	0.391371	-1.18399	-38.3974	-139.79	1.77318	-44.53	42.3225	1297.48	273.249	123.509	4.05671	-541.904	-247.36	-208.316	-0.010511	-23.1698
676.832	805.857	612.688	374.612	203.157	-0.286184	-152.115	-734.586	-1741.25	8.33013	958.367	1236.23	749.114	436.793	223.699	3.09676	-154.403	-930.305	-1606.82	42.3225
300.298	0	588.29	210.755	103.865	-5.12039	-56.8107	-80.6236	-299.595	-487.764	189.212	0	553.03	133.978	73.8345	24.8387	-17.2288	-34.3851	-183.875	-405.326
-53.7884	-2.9142	2.66655	-0.294013	-56.7507	-5.12039	-56.8107	-80.6236	-299.595	-487.764	-107.009	-6.39438	-3.1627	-18.8102	-24.5661	24.8387	-17.2288	-34.3851	-183.875	-405.326
-2.9142	2.66655	-0.294013	-56.7507	-135	-3.45333	-54.0969	-53.539	-91.1928	-35.8576	-6.39438	-3.1627	-18.8102	-24.5661	-315.063	-18.9198	-68.0584	-58.9113	-250.788	-137.979
-92.3094	-16.5302	25.3976	6.65637	72.5971	13.1264	4.48911	-7.3299	-3.2	-135.093	-73.152	-34.8705	2.46814	8.11156	81.0555	21.9199	7.17479	-83.021	-79.2148	-507.451
-16.5302	25.3976	6.65637	72.5971	14.832	4.48911	-7.3299	-3.2	-135.093	101.204	-34.8705	2.46814	8.11156	81.0555	-0.0830277	7.17479	-83.021	-79.2148	-507.451	44.2239
21.3344	399.376	270.514	143.141	160.872	-2.9142	2.66655	-0.294013	-56.7507	-135	42.6135	378.505	408.853	199.255	216.158	-6.39438	-3.1627	-18.8102	-24.5661	-315.063
-82.3522	-70.3837	-67.3562	-12.6848	-60.5023	-1258.47	-843.664	-1218.59	-752.517	-234.823	-51.4154	-11.0226	-26.8678	-18.229	-87.9182	-1310.35	-901.808	-767.008	-414.938	-138.571
-70.3837	-67.3562	-12.6848	-60.5023	-4.13672	-843.664	-1218.59	-752.517	-234.823	21.3344	-11.0226	-26.8678	-18.229	-87.9182	-23.9798	-901.808	-767.008	-414.938	-138.571	42.6135
92.0024	370.64	782.317	1392.53	642.66	-153.062	15.8655	31.476	-15.1	-44.4409	253.985	765.533	899.74	1724.97	818.928	-71.0287	18.7907	43.1279	-2.84865	-46.9515
-59.6417	-38.9508	-13.3479	-10.4407	-28.915	-555.206	-1079.35	-2005.39	-2618.98	-428.542	-23.1994	-0.0180363	-7.28157	-2.27755	-17.0015	-588.957	-1032.54	-1965.43	-2385.51	-322.218
407.054	727.723	1028.6	559.565	498.809	-555.206	-1079.35	-2005.39	-2618.98	-428.542	300.055	611.366	998.21	442.489	387.354	-588.957	-1032.54	-1965.43	-2385.51	-322.218
-11.2854	407.054	727.723	1028.6	559.565	-20.8903	-24.5125	-31.9183	-62.223	-1.50524	-25.228	300.055	611.366	998.21	442.489	-29.7208	-51.8895	-100.214	-59.2429	-26.8913
18.96	156.228	1547.27	810.025	388.512	-765.275	-331.803	-268.256	-220.286	-11.2854	52.5877	198.679	1633.81	1120.93	303.52	-707.921	-340.089	-267.753	-270.519	-25.228
36.9318	160.135	215.858	435.506	156.011	-777.833	-658.939	-743.861	-1011.3	-146.222	7.2643	80.6971	107.067	293.329	170.194	-713.936	-603.923	-739.403	-993.57	-177.424
212.224	482.889	798.325	564.177	269.704	-658.939	-743.861	-1011.3	-146.222	18.96	88.1696	468.349	851.829	518.184	363.008	-603.923	-739.403	-993.57	-177.424	52.5877
229.241	75.376	5.09187	151.379	5.43915	-32.686	167.7	9.19142	0.0855574	-0.0152197	340.638	82.969	2.19601	184.02	36.9103	-105.252	100.823	-12.7347	-4.33413	0.00167119
212.224	482.889	798.325	564.177	269.704	-398.596	-26.0513	-119.713	-462.273	-0.000517332	88.1696	468.349	851.829	518.184	363.008	-191.119	-24.6659	-103.126	-351.565	-0.863182
184.559	157.654	165.132	51.3339	0.69443	1.26787	-33.8587	-30.4975	-320.778	-129.95	400.244	296.628	322.339	107.438	10.5062	8.02729	-17.1964	-35.4585	-475.028	-304.88
285.239	224.575	-0.110662	-1.09683	-29.8777	1.26787	-33.8587	-30.4975	-320.778	-129.95	337.969	203.066	0.153456	8.58612	-29.8188	8.02729	-17.1964	-35.4585	-475.028	-304.88
2.42336	160.853	50.0058	137.966	384.277	-92.3094	-16.5302	25.3976	6.65637	72.5971	-0.0501084	81.8654	7.6426	170.09	369.983	-73.152	-34.8705	2.46814	8.11156	81.0555
285.239	224.575	-0.110662	-1.09683	-29.8777	-3.01536	-65.1039	-126.041	-42.5671	-79.7836	337.969	203.066	0.153456	8.58612	-29.8188	-31.8888	-182.47	-306.253	-192.473	-163.782
30.0457	328.164	309.04	163.521	21.2842	-51.379	-102.553	-262.532	-679.321	-1043.77	44.6699	372.252	419.43	145.935	15.14	-39.9067	-119.783	-308.831	-973.876	-1122.64
2.42336	160.853	50.0058	137.966	384.277	25.3976	6.65637	72.5971	14.832	19.1783	-0.0501084	81.8654	7.6426	170.09	369.983	2.46814	8.11156	81.0555	-0.0830277	-0.0435018
60.4144	395.216	253.26	368.603	93.426	-525.755	-251.45	-839.764	-722.557	-1063.57	108.539	502.123	348.251	512.199	126.662	-428.181	-286.94	-845.756	-622.363	-1106.99
-61.2557	60.4144	395.216	253.26	368.603	-251.45	-839.764	-722.557	-1063.57	30.0457	-11.356	108.539	502.123	348.251	512.199	-286.94	-845.756	-622.363	-1106.99	44.6699
-1672.1	-2601.43	-5930.4	0	0	-841.778	-707.69	-136.813	-61.2557	60.4144	-2778.42	-3061.01	-6158.2	0	0	-1193.35	-674.211	-86.0303	-11.356	108.539
136.687	11.144	-179.451	29.7465	-0.368291	-1058.02	-1812.3	-533.188	-402.964	2.42336	198.39	0.350704	-149.605	68.8897	1.55757	-963.185	-2037.54	-567.177	-407.928	-0.0501084
29.7465	-0.368291	-142.595	2.80856	114.219	-533.188	-402.964	2.42336	160.853	50.0058	68.8897	1.55757	-295.569	-2.80375	5.78228	-567.177	-407.928	-0.0501084	81.8654	7.6426
-5.84676	104.169	190.944	927.197	469.005	-179.451	29.7465	-0.368291	-142.595	2.80856	0.294516	197.351	312.512	1217.32	456.713	-149.605	68.8897	1.55757	-295.569	-2.80375
-5.84676	104.169	190.944	927.197	469.005	29.7465	-0.368291	-142.595	2.80856	114.219	0.294516	197.351	312.512	1217.32	456.713	68.8897	1.55757	-295.569	-2.80375	5.78228
46.5174	44.4066	15.085	-0.770354	-0.000697776	-7.13033	-388.626	-223.429	-766.078	-118.499	89.257	197.316	41.1165	1.98659	9.03383e-05	-7.67454	-272.66	-116.847	-780.167	-94.2816
-65.5018	-98.5433	46.5174	44.4066	15.085	-388.626	-223.429	-766.078	-118.499	-5.84676	-75.9867	-69.1944	89.257	197.316	41.1165	-272.66	-116.847	-780.167	-94.2816	0.294516
4.37819	300.931	143.425	45.4559	-2.32419	46.5174	44.4066	15.085	-0.770354	-0.000697776	-3.43844	277.735	107.069	45.1649	1.80076e-28	89.257	197.316	41.1165	1.98659	9.03383e-05
351.003	220.297	491.95	880.775	567.741	44.4066	15.085	-0.770354	-0.000697776	-3.78869	257.836	239.158	497.78	1127.88	593.229	197.316	41.1165	1.98659	9.03383e-05	-13.7086
351.003	220.297	491.95	880.775	567.741	-29.3103	-62.5451	-23.1814	-48.361	4.37819	257.836	239.158	497.78	1127.88	593.229	-34.3036	-118.072	-114.837	-89.2218	-3.43844
64.0107	294.976	650.249	210.086	165.435	-531.075	-403.286	-823.206	-260.007	-0.0696443	8.70487	303.605	869.478	203.039	234.152	-519.236	-470.743	-1010.43	-273.405	-57.625
-50.6048	-34.3223	2.70337	14.2719	116.021	-531.075	-403.286	-823.206	-260.007	-0.0696443	-103.312	-83.1363	-5.05768	12.0091	208.93	-519.236	-470.743	-1010.43	-273.405	-57.625
2.70337	14.2719	116.021	71.5337	64.0475	0.26524	-26.5614	-97.4075	-1.86375	64.0107	-5.05768	12.0091	208.93	146.268	104.31	-11.8752	-116.26	-193.463	-125.301	8.70487
-4.84122	1.91252	-3.57456	-11.181	2.1361	-253.37	-50.6048	-34.3223	2.70337	14.2719	-15.2551	-4.67551	-2.92105	-5.93328	31.4368	-494.181	-103.312	-83.1363	-5.05768	12.0091
-32.5322	264.958	1056.22	846.564	1798.33	-253.37	-50.6048	-34.3223	2.70337	14.2719	-166.155	226.996	1663.06	684.775	1072.87	-494.181	-103.312	-83.1363	-5.05768	12.0091
264.958	1056.22	846.564	1798.33	952.828	48.0066	16.9845	16.376	0.198551	5.22281	226.996	1663.06	684.775	1072.87	468.176	101.465	18.7679	84.0366	1.26278	15.3046
49.5583	47.7802	72.5775	-2.40728	-73.5457	-1549.59	-471.837	-335.781	-225.896	-32.5322	300.453	355.955	234.9	24.0562	-65.4109	-1861.13	-676.887	-414.503	-399.981	-166.155
184.907	1191.89	728.149	444.537	297.665	-1549.59	-471.837	-335.781	-225.896	-32.5322	163.05	1177.11	691.379	435.963	152.623	-1861.13	-676.887	-414.503	-399.981	-166.155
-20.6812	21.7621	24.8328	53.8789	663.421	0	0	7907.5	4158.65	3274.69	-54.9316	21.5701	0.647879	12.528	267.445	0	0	8778	4427.47	3593.39
184.907	1191.89	728.149	444.537	297.665	219.906	71.8923	22.1384	-76.2142	-865.714	163.05	1177.11	691.379	435.963	152.623	1.74302	5.06083	6.09408	-0.292493	-198.186
-40.9753	8.34292	357.054	597.715	80.1926	-73.5457	-8.06952	-172.858	-344.341	-189.247	42.9074	127.196	505.271	687.482	23.4651	-65.4109	3.60922	-75.3643	-323.107	-117.789
2.00082	190.729	95.15	0.158909	-2.00418	-452.48	-504.516	-299.22	-119.359	-40.9753	2.78566	407.541	325.698	52.0923	14.2219	-892.197	-985.901	-443.771	-143.339	42.9074
2.00082	190.729	95.15	0.158909	-2.00418	-504.516	-299.22	-119.359	-40.9753	8.34292	2.78566	407.541	325.698	52.0923	14.2219	-985.901	-443.771	-143.339	42.9074	127.196
-2.22716	56.939	443.839	269.696	15.4353	35.67	-0.457364	-133.171	-229.315	2.00082	-8.06364	27.7961	235.601	296.834	19.9154	18.8593	0.74434	-101.518	-181.916	2.78566
-36.4615	14.6846	17.1739	1.05445	0.0198209	-27.4663	-444.897	-1554.16	-112.418	-2.22716	-22.1957	92.9636	84.005	18.3133	-2.21867	-65.4028	-623.278	-1912.76	-43.6863	-8.06364
67.3229	239.031	53.5988	112.054	3.6133	-444.897	-1554.16	-112.418	-2.22716	56.939	84.4368	224.351	46.4343	139.157	0.0327373	-623.278	-1912.76	-43.6863	-8.06364	27.7961
67.3229	239.031	53.5988	112.054	3.6133	-10.8548	5.60299	56.4066	-0.00849998	2.63175	84.4368	224.351	46.4343	139.157	0.0327373	-35.6882	-0.80816	2.00083	-28.7457	-1.65211
19.7497	328.989	148.682	24.6182	2.56686	-10.1	-135.272	-293.582	-230.813	-161.777	39.4005	333.524	269.595	66.9572	3.44688	-1.8243	-130.771	-357.751	-224.563	-142.084
178.58	465.774	1467.48	1115.19	518.512	-135.272	-293.582	-230.813	-161.777	67.3229	106.981	281.685	1305.18	1067.95	545.548	-130.771	-357.751	-224.563	-142.084	84.4368
19.7497	328.989	148.682	24.6182	2.56686	-5.95113	-32.0021	-43.693	-18.5823	-25.4809	39.4005	333.524	269.595	66.9572	3.44688	-29.1087	-66.0989	-118.154	-67.7794	-102.514
-47.9857	33.0562	81.3635	-98.4264	-35.1061	-119.795	-107.546	-180.459	-421.911	-1025.05	-17.6696	66.9104	91.9029	-204.875	-122.097	-263.818	-122.277	-142.692	-497.317	-1121.42
113.518	809.543	1577.06	1344.09	1019.71	-107.546	-180.459	-421.911	-1025.05	19.7497	118.756	878.859	1817.2	1646.89	1188.12	-122.277	-142.692	-497.317	-1121.42	39.4005
-15.2868	21.5666	37.8764	4.95418	-95.4681	-47.9857	33.0562	81.3635	-98.4264	-35.1061	-21.7618	25.6858	55.5407	-1.88437e-28	-183.495	-17.6696	66.9104	91.9029	-204.875	-122.097
2.55686	219.241	2127.6	1072.53	340.028	242.394	237.445	0.554716	-86.5844	-178.775	-1.56111	142.444	1922.24	643.058	274.255	179.578	81.8304	4.94926	-71.5297	-168.707
-25.8235	27.039	108.168	255.939	119.485	37.8764	4.95418	-95.4681	-201.573	2.55686	-4.03982	26.0876	152.386	295.243	252.222	55.5407	-1.88437e-28	-183.495	-131.708	-1.56111
-86.4721	-6.9987	-8.80229	0.95128	13.6782	-235.699	-699.94	-1264.13	-25.8235	27.039	-91.633	-5.8265	-1.10339	9.51558	69.9566	-234.22	-592.238	-1072.35	-4.03982	26.0876
-6.9987	-8.80229	0.95128	13.6782	297.884	-235.699	-699.94	-1264.13	-25.8235	27.039	-5.8265	-1.10339	9.51558	69.9566	455.277	-234.22	-592.238	-1072.35	-4.03982	26.0876
-3.25557	-89.0591	-146.526	-1.26024	99.0412	-86.4721	-6.9987	-8.80229	0.95128	13.6782	-0.152507	-58.3692	-153.81	-7.29648	25.2311	-91.633	-5.8265	-1.10339	9.51558	69.9566
-1.26024	99.0412	13.6303	288.463	1362.3	-86.4721	-6.9987	-8.80229	0.95128	13.6782	-7.29648	25.2311	-0.341935	161.732	1060.89	-91.633	-5.8265	-1.10339	9.51558	69.9566
-75.8074	-0.332092	29.2559	389.023	115.543	-143.76	-3.25557	-89.0591	-146.526	-1.26024	-64.1622	0.741589	24.5131	384.328	127.312	-55.0029	-0.152507	-58.3692	-153.81	-7.29648
85.4488	903.352	648.432	168.456	5.13179	-89.0591	-146.526	-1.26024	99.0412	13.6303	120.729	1272.28	747.682	212.955	0.664997	-58.3692	-153.81	-7.29648	25.2311	-0.341935
85.4488	903.352	648.432	168.456	5.13179	-259.507	-150.283	-75.8074	-0.332092	29.2559	120.729	1272.28	747.682	212.955	0.664997	-238.26	-129.351	-64.1622	0.741589	24.5131
-4.48482	-113.252	69.5016	275.919	1179.35	-36.9675	-149.754	-438.521	-714.855	-101.259	-4.62974	-175.268	1.82287	40.206	431.932	-59.4665	-198.892	-417.386	-744.38	-106.34
69.5016	275.919	1179.35	1869.35	1378.93	-36.9675	-149.754	-438.521	-714.855	-101.259	1.82287	40.206	431.932	520.129	507.208	-59.4665	-198.892	-417.386	-744.38	-106.34
571.041	1157.82	874.51	446.36	95.113	-659.675	-688.46	-380.774	-4.48482	-113.252	555.038	1095.91	1000.86	473.148	53.8564	-632.328	-722.825	-497.851	-4.62974	-175.268
551.199	1114.04	614.11	393.624	521.35	-380.774	-4.48482	-113.252	69.5016	275.919	718.995	1604.42	759.589	492.155	737.703	-497.851	-4.62974	-175.268	1.82287	40.206
320.791	100.377	17.1071	88.2187	130.511	-637.168	-233.505	-20.6812	21.7621	24.8328	399.797	144.728	18.8275	125.876	195.905	-992.117	-345.241	-54.9316	21.5701	0.647879
571.041	1157.82	874.51	446.36	95.113	30.1401	-0.969259	6.91325	-13.8373	-35.5847	555.038	1095.91	1000.86	473.148	53.8564	5.53755	-34.1382	-35.3049	-58.0379	-81.9349
320.791	100.377	17.1071	88.2187	130.511	-233.505	-20.6812	21.7621	24.8328	53.8789	399.797	144.728	18.8275	125.876	195.905	-345.241	-54.9316	21.5701	0.647879	12.528
50.7908	131.957	144.565	98.6042	110.287	-710.259	-1075.85	-1545.01	-2012.39	-207.603	91.3655	226.47	73.0434	33.5978	86.8068	-562.748	-903.516	-1155.48	-1682.31	-306.128
-43.9818	-49.7489	12.8565	283.478	246.825	-55.9541	-42.2338	-52.4888	-283.37	-218.259	-77.3168	-103.146	-6.01669	156.311	97.8598	-93.9	-149.724	-63.6934	-472.782	-477.163
2.20599	17.7327	54.2815	5.75821	34.8234	50.7908	131.957	144.565	98.6042	110.287	-29.1919	18.0635	65.8877	49.4085	66.1512	91.3655	226.47	73.0434	33.5978	86.8068
-1.38298	65.787	2.02534	-5.96507	3.68116	-98.6498	-49.5794	-27.2051	-33.2139	-28.4144	41.7345	656.731	174.944	100.514	81.8877	-33.0278	-99.7888	-6.07536	-9.62321	-10.2332
-1.93865	24.067	93.5445	119.281	22.9402	-53.4736	-172.91	-264.898	-634.18	-672.663	-0.832491	35.5848	152.784	219.622	32.7075	-43.961	-248.319	-319.732	-842.007	-1090.83
264.499	808.353	707.671	301.177	456.882	-17.9704	-74.7662	-3.33533	-34.1083	-1.38298	284.404	1078.94	672.367	311.525	536.332	-110.398	-187.323	-36.5032	-56.7904	41.7345
-68.4251	-42.1046	-4.13027	154.241	318.701	-236.051	-212.343	-43.9818	-49.7489	12.8565	-37.2263	-39.4981	-5.98829	83.3352	234.838	-236.62	-240.002	-77.3168	-103.146	-6.01669
264.499	808.353	707.671	301.177	456.882	-909.133	-111.946	-68.4251	-42.1046	-4.13027	284.404	1078.94	672.367	311.525	536.332	-1583.81	-107.946	-37.2263	-39.4981	-5.98829
-15.3621	152.863	179.448	240.717	3.44293	1.54901	-113.113	-528.407	-1368.01	-376.78	-73.0193	115.767	105.061	136.978	-14.735	0.392998	-142.46	-431.804	-1432.45	-278.876
152.863	179.448	240.717	3.44293	5.62059	1.54901	-113.113	-528.407	-1368.01	-376.78	115.767	105.061	136.978	-14.735	7.07036	0.392998	-142.46	-431.804	-1432.45	-278.876
-38.7118	-24.5488	-2.26736	418.859	146.916	-4.0267	-51.9593	-228.451	-780.936	-15.3621	-9.59221	-22.3988	-6.1123	423.486	56.9672	-7.02394	-86.2528	-359.804	-899.435	-73.0193
-38.7118	-24.5488	-2.26736	418.859	146.916	228.579	493.663	253.089	111.706	392.892	-9.59221	-22.3988	-6.1123	423.486	56.9672	127.182	294	71.6004	5.15416	302.479
86.0813	164.963	113.38	56.2776	27.1066	-157.525	-467.137	-38.7118	-24.5488	-2.26736	-0.262795	24.6283	67.5059	4.09202	36.1722	-60.0684	-285.764	-9.59221	-22.3988	-6.1123
445.39	238.628	130.557	14.459	2.3396	-157.525	-467.137	-38.7118	-24.5488	-2.26736	413.854	253.167	274.955	47.6986	-3.49017	-60.0684	-285.764	-9.59221	-22.3988	-6.1123
445.39	238.628	130.557	14.459	2.3396	164.963	113.38	56.2776	27.1066	14.5264	413.854	253.167	274.955	47.6986	-3.49017	24.6283	67.5059	4.09202	36.1722	12.9814
2.94991	65.7045	138.612	61.7133	32.0803	-117.6	-278.889	-239.724	-329.957	-587.914	-3.23324	73.0739	178.434	56.1829	21.7539	0.272898	-55.6356	-21.5504	-117.296	-427.814
3.76147	-0.461783	-42.4624	-96.6011	-1.65887	2.3396	-17.2988	-218.045	-282.14	2.94991	4.33899	0.361949	-6.15171	-18.5592	5.68419	-3.49017	-6.37779	-248.509	-242.888	-3.23324
5.2193	-23.7209	-0.00425985	-5.84138	-279.641	138.612	61.7133	32.0803	195.594	19.2212	0.015988	-0.153841	28.4223	-3.43079	-155.287	178.434	56.1829	21.7539	175.915	32.615
39.1709	103.709	443.589	548.943	290.669	-1.65887	17.7264	2.13412	10.0867	18.2564	123.297	78.2299	459.696	407.519	222.408	5.68419	96.9485	55.0659	18.1822	6.21312
39.1709	103.709	443.589	548.943	290.669	-495.658	-728.235	-856.528	-27.9247	-21.9967	123.297	78.2299	459.696	407.519	222.408	-616.263	-673.507	-1140.95	-85.6921	-175.64
10.4491	-70.4535	-68.6673	-12.7642	989.638	-23.7209	-0.00425985	-5.84138	-279.641	-430.585	38.4795	-57.442	-76.0672	-37.4545	823.266	-0.153841	28.4223	-3.43079	-155.287	-328.282
989.638	1360.89	1353.29	1286.1	894.899	-5.84138	-279.641	-430.585	39.1709	103.709	823.266	1719.23	1633.1	1573.25	815.948	-3.43079	-155.287	-328.282	123.297	78.2299
7.25382	1301.59	3309.24	1566.36	796.821	-183.456	10.4491	-70.4535	-68.6673	-12.7642	5.63925	1001.35	2938.71	1331.36	733.377	-130.958	38.4795	-57.442	-76.0672	-37.4545
-189.138	-12.1125	76.8201	108.516	38.0858	-224.069	-331.136	-565.276	-184.231	7.25382	-184.055	-55.3233	59.4992	94.9742	143.564	-329.912	-394.345	-623.521	-243.929	5.63925
76.8201	108.516	38.0858	31.0376	319.471	-224.069	-331.136	-565.276	-184.231	7.25382	59.4992	94.9742	143.564	27.7322	342.408	-329.912	-394.345	-623.521	-243.929	5.63925
-85.9619	-72.8309	-37.2565	0.245451	33.6642	-736.987	-221.678	-13.3413	-189.138	-12.1125	6.9614	34.2188	-49.4474	-0.514134	69.4394	-990.954	-356.845	-15.6384	-184.055	-55.3233
-2.18594	645.52	325.914	456.428	140.01	-12.1125	76.8201	108.516	38.0858	31.0376	1.48677	986.587	296.518	211.516	2.32051	-55.3233	59.4992	94.9742	143.564	27.7322
-1.45241	-9.30346	266.301	251.549	614.237	-137.759	-23.9698	-18.2398	-199.227	-2.18594	-16.7506	21.4255	249.331	220.482	468.985	-196.09	-18.388	-45.5266	-184.082	1.48677
1.46073	50.6453	15.0325	47.477	123.145	-2097.24	-706.857	-370.631	-1.45241	-9.30346	-11.1452	4.66757	-27.9378	6.0786	36.7042	-2206.18	-668.277	-295.284	-16.7506	21.4255
4.34562	143.065	391.919	800.564	605.108	-2097.24	-706.857	-370.631	-1.45241	-9.30346	99.0761	293.369	508.196	1196.2	788.411	-2206.18	-668.277	-295.284	-16.7506	21.4255
4.34562	143.065	391.919	800.564	605.108	8.57762	72.0858	50.2806	6.76428	26.1982	99.0761	293.369	508.196	1196.2	788.411	20.5499	167.933	113.654	35.1448	10.6117
-9.5588	-0.786664	59.3942	3.66312	-3.9059	-1931.37	-345.132	-247.559	-379.541	-436.663	-9.83906	-26.1506	10.5126	6.15338	-53.6719	-1604.58	-173.412	-140.508	-283.615	-235.089
-9.5588	-0.786664	59.3942	3.66312	-3.9059	-345.132	-247.559	-379.541	-436.663	4.34562	-9.83906	-26.1506	10.5126	6.15338	-53.6719	-173.412	-140.508	-283.615	-235.089	99.0761
92.2436	71.8212	89.3794	19.5151	-10.5311	-1630.72	-552.031	-121.757	-1.93865	24.067	229.869	114.997	19.8452	15.3408	-45.0164	-2173.51	-576.535	-123.258	-0.832491	35.5848
-4.14331	-13.816	-2.10042	31.1833	39.1915	-9.5588	-0.786664	59.3942	3.66312	-3.9059	-2.65742	-4.48314	-0.801454	28.9535	19.8424	-9.83906	-26.1506	10.5126	6.15338	-53.6719
-4.14331	-13.816	-2.10042	31.1833	39.1915	38.7887	42.877	26.2674	127.734	33.8269	-2.65742	-4.48314	-0.801454	28.9535	19.8424	53.6089	112.338	55.9425	153.886	69.9501
2.11322	434.547	86.9125	221.676	107.484	24.067	93.5445	119.281	22.9402	1.26722	111.39	797.182	139.953	335.156	140.193	35.5848	152.784	219.622	32.7075	3.39739
40.2339	37.8731	120.139	1111.91	2519.21	-2.10042	31.1833	39.1915	7.84622	-0.266429	25.8083	58.1769	95.644	1122.5	2386.65	-0.801454	28.9535	19.8424	3.41294	-27.3221
40.2339	37.8731	120.139	1111.91	2519.21	31.1833	39.1915	7.84622	-0.266429	177.06	25.8083	58.1769	95.644	1122.5	2386.65	28.9535	19.8424	3.41294	-27.3221	97.6994
594.715	433.288	274.91	414.552	286.565	-268.571	-106.867	-241.266	-862.241	-342.328	685.583	473.588	302.052	369.872	203.068	-190.795	-75.3171	-164.675	-846.273	-330.189
594.715	433.288	274.91	414.552	286.565	-862.241	-342.328	40.2339	37.8731	120.139	685.583	473.588	302.052	369.872	203.068	-846.273	-330.189	25.8083	58.1769	95.644
-60.3904	-1.71257	17.714	69.764	91.5055	-101.348	-199.054	-73.2443	-202.829	-42.1328	-53.4413	3.31502	49.2151	127.131	99.4741	-127.497	-183.231	-46.2721	-204.635	-169.795
-1.71257	17.714	69.764	91.5055	182.267	-101.348	-199.054	-73.2443	-202.829	-42.1328	3.31502	49.2151	127.131	99.4741	190.672	-127.497	-183.231	-46.2721	-204.635	-169.795
-64.8268	-3.61196	75.1536	131.75	218.882	-307.044	-159.315	-60.3904	-1.71257	17.714	-29.346	2.76086	173.29	192.192	305.897	-118.565	-125.157	-53.4413	3.31502	49.2151
-64.8268	-3.61196	75.1536	131.75	218.882	-60.3904	-1.71257	17.714	69.764	91.5055	-29.346	2.76086	173.29	192.192	305.897	-53.4413	3.31502	49.2151	127.131	99.4741
-3.21844	385.923	1331.3	762.986	603.881	-34.5828	-157.568	-175.623	-64.8268	-3.61196	1.54633	498.023	1426.41	1032.82	697.517	-18.062	-94.9683	-160.077	-29.346	2.76086
477.795	888.92	532.979	293.717	132.439	-1107.12	-1451.34	-1508.32	-91.6008	-3.21844	386.622	899.857	656.503	337.296	270.488	-1653.17	-1820.59	-1725.45	-62.5755	1.54633
26.8483	19.3835	0.175137	10.0289	44.3093	-334.489	-471.824	-130.515	-194.643	-152.646	15.9277	15.046	0.0457604	0.173423	5.59477	-326.292	-513.396	-74.0838	-245.482	-344.413
114.699	644.733	93.9006	-19.8682	345.358	-334.489	-471.824	-130.515	-194.643	-152.646	112.252	608.812	100.849	-1.39761	360.723	-326.292	-513.396	-74.0838	-245.482	-344.413
2.11322	434.547	86.9125	221.676	107.484	-27.5812	-149.681	-108.232	-150.811	-127.365	111.39	797.182	139.953	335.156	140.193	-51.0557	-252.144	-361.008	-317.549	-378.178
114.699	644.733	93.9006	-19.8682	345.358	19.3835	0.175137	10.0289	44.3093	19.7	112.252	608.812	100.849	-1.39761	360.723	15.046	0.0457604	0.173423	5.59477	10.9896
-25.1457	-8.7978	122.999	578.169	509.326	-415.36	-742.802	-1058.04	-1036.26	-570.425	-51.1024	-59.0471	86.0855	570.701	471.567	-773.065	-1335.33	-1315.14	-900.207	-564.076
122.999	578.169	509.326	821.025	1029.09	-415.36	-742.802	-1058.04	-1036.26	-570.425	86.0855	570.701	471.567	745.578	719.036	-773.065	-1335.33	-1315.14	-900.207	-564.076
137.737	76.1601	199.215	163.858	4.73817	19.5151	-10.5311	-22.8175	-176.324	-303.2	342.377	326.313	432.935	258.746	31.6583	15.3408	-45.0164	-4.52139	-151.727	-258.902
28.2026	2603.48	1555.49	1037.49	539.966	-3758.25	-1892.85	-350.167	-25.1457	-8.7978	-0.104288	2724.45	1757.2	1133.28	656.937	-3929.28	-1628.23	-248.495	-51.1024	-59.0471
348.811	523.194	233.546	25.4648	-10.0169	-10.5311	-22.8175	-176.324	-303.2	2.11322	247.591	342.532	49.0015	1.53389	-131.594	-45.0164	-4.52139	-151.727	-258.902	111.39
28.2026	2603.48	1555.49	1037.49	539.966	-1892.85	-350.167	-25.1457	-8.7978	122.999	-0.104288	2724.45	1757.2	1133.28	656.937	-1628.23	-248.495	-51.1024	-59.0471	86.0855
5.60967	1682.2	395.912	32.6306	-21.0336	1084.85	277.175	28.0076	-114.736	-402.768	33.0804	2062.54	460.48	33.3326	-10.9077	925.425	194.239	32.3897	-151.034	-387.09
106.573	231.618	12.8688	53.7598	17.7114	-1521.11	-2291.03	-1890.84	-1475	5.60967	34.7068	135.342	3.26168	62.5785	24.8809	-1956.3	-2802.65	-1988.08	-1401.4	33.0804
-1.16536	1.96753	74.7124	-5.9317	19.9621	-1521.11	-2291.03	-1890.84	-1475	5.60967	1.33705	-7.80664	87.92	-1.0102	95.5105	-1956.3	-2802.65	-1988.08	-1401.4	33.0804
-1.16536	1.96753	74.7124	-5.9317	19.9621	-203.751	-336.116	-335.495	-233.103	-85.0142	1.33705	-7.80664	87.92	-1.0102	95.5105	-288.25	-322.179	-266.734	-284.755	-107.726
147.802	55.4717	2.45985	-101.801	-383.546	26.1378	-25.6382	-80.2833	-80.0656	12.8849	348.073	104.249	12.0408	-145.012	-371.474	81.701	-30.2441	-61.7654	-85.0368	4.72778
0.0495477	665.343	1906.18	1391.39	825.732	270.642	61.9556	29.5115	-22.2352	101.798	0.00385368	386.682	1894.76	1391.05	965.651	324.419	94.3565	34.8242	-33.6626	48.4652
665.343	1906.18	1391.39	825.732	748.584	-2.24081	-70.5038	-108.452	-148.151	-151.335	386.682	1894.76	1391.05	965.651	679.484	-2.24018	-80.2602	-68.8064	-175.946	-169.32
166.515	638.949	241.603	78.4548	32.6052	-49.3916	-56.0566	-349.104	-776.16	-704.775	257.243	606.413	230.305	59.9607	10.177	-20.4772	-58.8542	-292.834	-595.65	-503.074
166.515	638.949	241.603	78.4548	32.6052	-56.0566	-349.104	-776.16	-704.775	0.0495477	257.243	606.413	230.305	59.9607	10.177	-58.8542	-292.834	-595.65	-503.074	0.00385368
-8.59434	226.369	1220.52	1407.98	591.79	-365.648	-610.606	-842.534	-824.806	-78.0419	-38.6265	241.146	1111.9	2129.64	812.67	-462.079	-496.92	-652.481	-581	-50.6033
226.369	1220.52	1407.98	591.79	188.817	-365.648	-610.606	-842.534	-824.806	-78.0419	241.146	1111.9	2129.64	812.67	190.204	-462.079	-496.92	-652.481	-581	-50.6033
46.5173	185.543	104.521	49.6301	59.2197	-601.395	-1072.4	-343.362	-198.98	-8.59434	61.9162	273.035	112.11	82.157	114.721	-602.247	-851.21	-214.92	-332.141	-38.6265
215.64	202.305	170.654	133.768	23.7536	-601.395	-1072.4	-343.362	-198.98	-8.59434	295.54	242.427	229.014	136.439	41.8906	-602.247	-851.21	-214.92	-332.141	-38.6265
215.64	202.305	170.654	133.768	23.7536	-499.882	-457.771	-204.693	-105.585	-124.213	295.54	242.427	229.014	136.439	41.8906	-362.922	-339.258	-308.715	-102.937	-256.223
-2.20809	0.196678	13.8404	11.5596	17.6598	-66.8528	-217.227	-366.119	-121.943	-59.7632	6.82046	6.24432	26.4302	15.0769	8.82377	-75.2301	-199.896	-215.898	-45.1481	-23.6575
366.727	980.394	686.766	586.684	160.432	-66.8528	-217.227	-366.119	-121.943	-59.7632	307.933	1103.85	659.706	499.424	137.701	-75.2301	-199.896	-215.898	-45.1481	-23.6575
366.727	980.394	686.766	586.684	160.432	1.18183	-24.7825	2.72199	-0.544227	99.0209	307.933	1103.85	659.706	499.424	137.701	18.5363	-7.18756	3.78477	-0.88596	114.626
549.992	164.088	-6.79269	-79.1772	-63.6147	-258.394	-302.505	-428.343	-567.496	-795.775	652.589	209.835	-1.97873	-87.0019	-43.3109	-254.916	-296.757	-618.089	-902.518	-1140.23
-22.7941	-0.193744	1.04454	0.008189	10.9706	-1217.32	-1031.3	-888.475	-129.079	-58.7675	-24.0279	18.947	8.75624	1.85827	12.6042	-1524.51	-1279.58	-919.683	-75.5517	-43.7716
918.806	1130.59	808.745	638.822	407.706	-1217.32	-1031.3	-888.475	-129.079	-58.7675	1011.19	1233.86	823.177	644.228	481.531	-1524.51	-1279.58	-919.683	-75.5517	-43.7716
918.806	1130.59	808.745	638.822	407.706	-0.193744	1.04454	0.008189	10.9706	119.73	1011.19	1233.86	823.177	644.228	481.531	18.947	8.75624	1.85827	12.6042	129.04
43.2644	533.829	14.4764	-54.0731	-394.02	-272.871	-241.627	-481.39	-303.107	-451.098	125.498	552.049	7.15165	-11.0262	-226.502	-170.713	-182.528	-666.039	-379.392	-474.481
348.811	523.194	233.546	25.4648	-10.0169	-32.297	-23.6138	-25.0913	-15.482	0.357545	247.591	342.532	49.0015	1.53389	-131.594	-193.89	-196.365	-208.417	-139.254	-52.1968
165.629	-4.82513	69.5809	-164.503	708.392	-963.475	-550.898	-548.098	-1201.97	-1690.83	265.591	-0.531274	159.84	139.588	611.784	-658.224	-559.299	-667.369	-1193.15	-1541.2
0	0	0	0.988809	284.767	-1554.69	-404.656	-145.41	-760.185	165.629	0	0	0	0	556.966	-935.441	-96.6499	-25.2506	-776.851	265.591
0.988809	284.767	384.977	454.452	-29.2521	-760.185	165.629	-4.82513	69.5809	-164.503	0	556.966	673.669	420.402	12.1355	-776.851	265.591	-0.531274	159.84	139.588
982.267	23.1308	13.7385	12.2201	101.316	-15.0224	-93.5374	-24.5688	-356.505	-1394.89	539.595	10.0015	-9.31432	24.4516	55.3248	-32.8494	-60.5574	-90.2496	-732.701	-1680.15
178.747	468.639	14.1125	-0.00346887	381.971	-1394.89	0	0	0	0.988809	47.7412	305.636	3.88101	-11.5539	303.571	-1680.15	0	0	0	0
178.747	468.639	14.1125	-0.00346887	381.971	12.2201	101.316	159.69	54.5016	39.1946	47.7412	305.636	3.88101	-11.5539	303.571	24.4516	55.3248	48.1335	12.1018	21.5092
-0.925988	64.0168	0.000988888	245.291	191.485	127.293	-0.60976	-312.018	-502.034	-185.062	11.2643	87.4212	-0.00146929	198.142	78.4082	151.742	-1.24261	-315.331	-581.06	-249.561
-0.925988	64.0168	0.000988888	245.291	191.485	-185.062	178.747	468.639	14.1125	-0.00346887	11.2643	87.4212	-0.00146929	198.142	78.4082	-249.561	47.7412	305.636	3.88101	-11.5539
0.0167953	-0.4166	120.546	201.843	154.823	-473.992	-1052.24	-2076.6	-0.925988	64.0168	4.69844	37.6672	90.5304	266.467	179.436	-378.933	-1370.02	-2356	11.2643	87.4212
-22.8995	-16.8462	-30.7492	0.0167953	-0.4166	-1052.24	-2076.6	-0.925988	64.0168	0.000988888	-19.2469	-73.0316	-121.206	4.69844	37.6672	-1370.02	-2356	11.2643	87.4212	-0.00146929
-9.57465	787.109	1092.84	598.71	724.573	-22.8995	-16.8462	-30.7492	0.0167953	-0.4166	-8.2537	895.436	1125.48	564.984	619.709	-19.2469	-73.0316	-121.206	4.69844	37.6672
-9.57465	787.109	1092.84	598.71	724.573	-16.8462	-30.7492	0.0167953	-0.4166	120.546	-8.2537	895.436	1125.48	564.984	619.709	-73.0316	-121.206	4.69844	37.6672	90.5304
34.5559	2017.69	783.687	782.709	471.18	64.7624	-1.01479	-236.324	-343.401	-9.57465	-4.7222	973.533	367.809	614.244	300.577	93.0991	-0.385468	-264.249	-338.339	-8.2537
-93.2187	31.4919	20.9033	15.7635	85.5275	30.9405	-0.193979	-153.02	-732.606	-703.028	-35.9719	228.552	32.9852	36.9825	111.423	27.9611	-19.1838	-339.264	-1205.29	-924.757
31.4919	20.9033	15.7635	85.5275	201.895	-0.193979	-153.02	-732.606	-703.028	34.5559	228.552	32.9852	36.9825	111.423	409.058	-19.1838	-339.264	-1205.29	-924.757	-4.7222
356.716	167.354	27.8788	-2.3138	82.0335	-1411.43	-93.2187	31.4919	20.9033	15.7635	364.324	196.402	13.2352	-38.7863	52.2158	-1019.14	-35.9719	228.552	32.9852	36.9825
0.0243	356.716	167.354	27.8788	-2.3138	-93.2187	31.4919	20.9033	15.7635	85.5275	0.335128	364.324	196.402	13.2352	-38.7863	-35.9719	228.552	32.9852	36.9825	111.423
155.715	599.121	1374.27	628.396	328.068	-180.7	-48.9282	-77.4801	-177.793	-237.18	229.982	686.801	1272.67	559.152	205.951	-128.809	-31.7835	-91.723	-222.839	-328.925
155.715	599.121	1374.27	628.396	328.068	-48.9282	-77.4801	-177.793	-237.18	0.0243	229.982	686.801	1272.67	559.152	205.951	-31.7835	-91.723	-222.839	-328.925	0.335128
-0.779413	725.332	797.12	291.689	62.2542	-74.7035	-306.76	-892.074	-259.856	-0.284759	0.977819	948.426	896.273	282.795	67.804	-61.6269	-241.581	-780.103	-143.516	-0.669126
725.332	797.12	291.689	62.2542	20.7382	-74.7035	-306.76	-892.074	-259.856	-0.284759	948.426	896.273	282.795	67.804	5.30543	-61.6269	-241.581	-780.103	-143.516	-0.669126
-78.6269	40.7125	42.0516	0.0217786	461.235	-486.021	-1035.23	-1644.98	-1765.08	-0.779413	-52.3221	49.6862	36.8561	-1.91329	499.21	-448.534	-798.048	-1212.97	-1298.22	0.977819
40.7125	42.0516	0.0217786	461.235	83.7648	-486.021	-1035.23	-1644.98	-1765.08	-0.779413	49.6862	36.8561	-1.91329	499.21	99.2505	-448.534	-798.048	-1212.97	-1298.22	0.977819
-16.708	-51.472	-52.0163	-84.24	-8.82246	-138.918	-78.6269	40.7125	42.0516	0.0217786	-19.326	-144.145	-67.0136	-104.615	-52.2405	-282.845	-52.3221	49.6862	36.8561	-1.91329
67.9091	226.886	-4.80356	4.24412	185.695	-138.918	-78.6269	40.7125	42.0516	0.0217786	13.7701	84.2024	-40.6736	97.0853	207.672	-282.845	-52.3221	49.6862	36.8561	-1.91329
6.12692	46.5637	231.597	9.40978	-9.43936	-51.472	-52.0163	-84.24	-8.82246	-20.0596	40.4256	86.2796	421.873	46.6056	-7.86516	-144.145	-67.0136	-104.615	-52.2405	-96.8002
6.12692	46.5637	231.597	9.40978	-9.43936	-20.0596	67.9091	226.886	-4.80356	4.24412	40.4256	86.2796	421.873	46.6056	-7.86516	-96.8002	13.7701	84.2024	-40.6736	97.0853
76.3654	327.69	24.2875	21.899	0.00518744	-237.144	-828.036	-793.708	-143.863	6.12692	52.6659	163.862	-0.2488	-0.652233	-44.8398	-163.826	-839.213	-954.31	-75.4693	40.4256
49.0557	202.159	210.658	331.66	30.6915	-828.036	-793.708	-143.863	6.12692	46.5637	3.18234	174.577	221.292	703.544	268.791	-839.213	-954.31	-75.4693	40.4256	86.2796
-29.4977	130.222	198.904	291.534	631.608	-464.924	-389.407	-220.049	-407.65	0.0894505	-46.1691	63.7669	236.777	4.4828	839.425	-506.44	-417.677	-247.857	-487.685	-3.19546
130.222	198.904	291.534	631.608	-48.6365	21.899	0.00518744	-38.1749	-0.578286	49.0557	63.7669	236.777	4.4828	839.425	-288.585	-0.652233	-44.8398	-144.825	-172.729	3.18234
1321.61	1498.86	1932.96	969.629	1081.97	-864.162	-918.415	-593.279	-863.432	-29.4977	1623.03	1796.76	2729.05	1172.51	1254.81	-613.611	-854.74	-408.103	-774.072	-46.1691
1321.61	1498.86	1932.96	969.629	1081.97	-593.279	-863.432	-29.4977	130.222	198.904	1623.03	1796.76	2729.05	1172.51	1254.81	-408.103	-774.072	-46.1691	63.7669	236.777
-9.67634	-1.3465	-1.1379	-11.5042	-1.88609	310.702	150.818	-10.4025	-335.823	-169.345	0.173001	0.741175	-0.000306889	-1.31576	4.13505	284.294	182.106	2.86259	-235.815	-222.46
453.586	567.515	211.273	37.8989	0.154497	310.702	150.818	-10.4025	-335.823	-169.345	427.611	543.534	320.01	117.608	9.1793	284.294	182.106	2.86259	-235.815	-222.46
124.451	601.043	899.854	455.189	220.069	-709.261	-247.483	-256.523	-491.931	-402.074	81.7859	426.056	745.844	351.669	105.923	-513.444	-255.126	-293.981	-597.189	-469.66
453.586	567.515	211.273	37.8989	0.154497	-54.1488	-205.707	-321.112	-72.0852	-9.67634	427.611	543.534	320.01	117.608	9.1793	-47.5513	-153.973	-344.233	-42.0405	0.173001
161.843	154.443	230.489	188.281	38.7028	-430.399	-986.017	-932.282	-1233.5	-401.749	278.449	191.822	281.026	135.544	38.3415	-416.735	-1020.41	-950.15	-1447.93	-553.124
-4.25765	15.7552	13.6712	211.603	518.87	-430.399	-986.017	-932.282	-1233.5	-401.749	-11.3439	12.757	10.3019	174.819	579.18	-416.735	-1020.41	-950.15	-1447.93	-553.124
-4.25765	15.7552	13.6712	211.603	518.87	37.8989	0.154497	-92.2656	-78.409	-380.858	-11.3439	12.757	10.3019	174.819	579.18	117.608	9.1793	-15.5097	-1.82955	-110.713
-16.5446	1.45306	88.346	28.0966	106.028	233.546	25.4648	-10.0169	-199.76	-0.122993	-1.79485	0.0685009	517.257	401.628	371.064	49.0015	1.53389	-131.594	-486.47	-48.1345
-16.5446	1.45306	88.346	28.0966	106.028	25.4648	-10.0169	-199.76	-0.122993	124.451	-1.79485	0.0685009	517.257	401.628	371.064	1.53389	-131.594	-486.47	-48.1345	81.7859
1.61409	-5.9424	4.74127	-12.9162	-22.7749	-400.247	-417.895	-4.25765	15.7552	13.6712	31.807	0.363784	15.1974	-18.7569	-35.3551	-375.133	-425.49	-11.3439	12.757	10.3019
24.1602	7.37391	11.6652	31.6741	3.36205	-400.247	-417.895	-4.25765	15.7552	13.6712	12.918	14.7273	38.1914	35.9737	0.926146	-375.133	-425.49	-11.3439	12.757	10.3019
-30.2253	-102.469	-21.8507	-12.6297	-0.759052	7.37391	11.6652	31.6741	3.36205	11.8946	-12.8261	-34.3166	-0.000275435	-23.6719	-1.32616	14.7273	38.1914	35.9737	0.926146	2.99047
-30.2253	-102.469	-21.8507	-12.6297	-0.759052	79.959	122.08	-0.051024	68.8292	40.7844	-12.8261	-34.3166	-0.000275435	-23.6719	-1.32616	37.0477	118.238	2.35538	145.144	72.2524
221.503	541.598	774.009	335.137	164.07	-756.187	-123.759	9.76698	20.8038	31.502	367.1	623.116	844.563	351.179	205.941	-516.124	-12.8059	72.1312	34.6523	60.0523
25.8417	236.954	972.271	300.482	182.262	-237.289	-588.13	-1041.84	-1715.85	-210.513	59.3424	331.275	1100.32	389.771	182.219	-299.044	-903.965	-1169.79	-2193.95	-448.07
60.1353	207.465	35.727	3.1826	10.7996	-171.753	-229.127	-380.463	-149.696	-186.844	182.29	88.868	97.1613	-7.38398	-0.265362	-197.339	-323.442	-439.361	-214.579	-213.917
-36.0593	37.5132	1475.05	1484.28	620.453	-229.127	-380.463	-149.696	-186.844	25.8417	-4.64923	145.303	1970.26	1742.78	824.948	-323.442	-439.361	-214.579	-213.917	59.3424
56.3769	-9.66234	-37.2769	-4.39959	-47.6445	-135.958	-278.477	-364.451	-492.927	-0.042476	-0.0794307	-91.9175	-79.6926	-9.54367	-20.8769	-77.5751	-292.319	-332.741	-532.819	-0.630392
-4.39959	-47.6445	-63.2771	-0.281952	18.3539	-135.958	-278.477	-364.451	-492.927	-0.042476	-9.54367	-20.8769	-91.6006	-18.128	-4.02261	-77.5751	-292.319	-332.741	-532.819	-0.630392
-36.0593	37.5132	1475.05	1484.28	620.453	0.089506	25.5934	0.144317	-106.566	0	-4.64923	145.303	1970.26	1742.78	824.948	0.270483	22.0269	-1.29748	-141.832	0
402.596	445.796	396.943	192.135	193.845	-1114.91	-885.652	-851.2	-355.793	-36.0593	369.811	386.919	353.051	197.725	178.309	-1032.61	-719.711	-720.539	-357.526	-4.64923
145.124	179.42	77.3044	121.754	8.09517	-120.649	-272.002	-347.057	-745.711	-580.759	209.527	204.637	162.753	55.6339	-0.00295603	-68.3505	-246.439	-473.291	-819.44	-930.805
-18.0994	273.118	813.453	324.206	776.889	-84.4979	-47.7248	-411.925	-404.085	-222.674	-117.523	190.007	510.005	186.229	567.526	-115.747	-117.889	-506.634	-408.206	-296.287
273.118	813.453	324.206	776.889	273.311	-84.4979	-47.7248	-411.925	-404.085	-222.674	190.007	510.005	186.229	567.526	115.295	-115.747	-117.889	-506.634	-408.206	-296.287
-20.8064	18.5836	108.453	62.2478	77.6777	-135.229	-342.979	-408.729	-394.725	-18.0994	-36.0873	185.718	801.566	505.793	487.153	-116.995	-520.106	-465.693	-420.711	-117.523
18.5836	108.453	62.2478	77.6777	70.4221	-135.229	-342.979	-408.729	-394.725	-18.0994	185.718	801.566	505.793	487.153	220.554	-116.995	-520.106	-465.693	-420.711	-117.523
343.958	502.338	354.415	161.672	124.373	-171.986	-16.8264	-248.882	-356.254	-20.8064	373.027	588.044	387.977	121.007	80.1241	-203.679	-46.9618	-424.286	-453.249	-36.0873
343.958	502.338	354.415	161.672	124.373	-16.8264	-248.882	-356.254	-20.8064	18.5836	373.027	588.044	387.977	121.007	80.1241	-46.9618	-424.286	-453.249	-36.0873	185.718
0.84948	188.271	1325.94	1194.42	158.924	-25.4287	-194.108	-546.192	-625.61	-98.012	-12.3772	251.711	1316.45	1140.43	102.877	-43.9309	-222.187	-621.945	-752.49	-30.4533
-1.3915	66.2842	68.1333	145.943	415.713	-532.623	-706.187	-989.356	-468.992	0.84948	1.32816	53.511	32.5832	102.3	203.059	-502.484	-1025.3	-1344.64	-558.853	-12.3772
-14.9974	886.607	574.048	168.681	46.5797	39.212	-1.05715	-61.2956	-391.642	-1.3915	-7.77729	1286.63	650.476	156.565	90.7853	114.97	7.44271	-37.5375	-449.857	1.32816
-14.9974	886.607	574.048	168.681	46.5797	-391.642	-1.3915	66.2842	68.1333	145.943	-7.77729	1286.63	650.476	156.565	90.7853	-449.857	1.32816	53.511	32.5832	102.3
98.4515	123.117	58.2194	300.328	16.6815	14.103	-1.53611	-146.128	-330.363	-14.9974	114.119	104.158	35.3373	428.972	11.6413	49.0049	0.746749	-90.2946	-428.847	-7.77729
56.4714	16.6388	62.0523	1.73896	25.2027	-414.008	-837.743	-1734.4	-1872.6	-950.081	400.265	118.521	256.829	20.1025	108.592	-330.652	-837.042	-1798.22	-1905.35	-1246.69
56.4714	16.6388	62.0523	1.73896	25.2027	-1872.6	-950.081	98.4515	123.117	58.2194	400.265	118.521	256.829	20.1025	108.592	-1905.35	-1246.69	114.119	104.158	35.3373
641.475	394.01	64.1505	111.656	19.5799	-187.131	-463.425	-693.029	-1179.55	-794.515	499.463	381.292	19.3986	132.641	7.48228	-137.758	-690.545	-798.247	-1476.42	-845.579
641.475	394.01	64.1505	111.656	19.5799	56.4714	16.6388	62.0523	1.73896	25.2027	499.463	381.292	19.3986	132.641	7.48228	400.265	118.521	256.829	20.1025	108.592
912.392	1251.18	662.094	1180.97	752.141	-4.39959	-47.6445	-63.2771	-0.281952	18.3539	952.431	1194.77	510.837	1290.4	790.449	-9.54367	-20.8769	-91.6006	-18.128	-4.02261
912.392	1251.18	662.094	1180.97	752.141	-47.6445	-63.2771	-0.281952	18.3539	365.756	952.431	1194.77	510.837	1290.4	790.449	-20.8769	-91.6006	-18.128	-4.02261	104.149
176.063	105.718	29.0767	-0.471649	28.589	-1061.89	-1098.74	-867.604	-633.158	-152.407	138.22	51.4877	0.154411	-39.0602	-6.77011	-1347.75	-1226.83	-967.883	-994.069	-200.844
-0.703043	-58.7239	-62.6751	122.035	112.692	-59.7945	-111.276	-172.895	-332.465	-229.106	-1.20123	-100.956	-21.2236	138.953	146.275	-95.3128	-192.648	-334.901	-649.595	-496.827
128.121	126.836	44.7505	-3.861	9.34073e-05	611.204	303.765	77.9769	29.9988	57.9407	387.961	159.713	70.4571	-32.7965	-6.53227	265.14	76.6825	-1.18954	-54.6205	1.61287
128.121	126.836	44.7505	-3.861	9.34073e-05	-159.581	0.03006	-0.703043	-58.7239	-62.6751	387.961	159.713	70.4571	-32.7965	-6.53227	-191.349	7.61857	-1.20123	-100.956	-21.2236
54.7302	211.903	90.0631	75.5816	190.991	-0.0296903	-44.5326	-18.7691	-404.543	-378.505	117.735	242.235	66.8194	63.9565	311.954	0.930728	-0.523974	-0.496323	-290.315	-434.996
0.239437	4.59557	5.8494	-0.309097	13.7813	-42.3142	-228.397	-440.642	-994.272	-319.409	-20.3787	30.3744	193.503	4.26171	138.522	-4.63269	-290.777	-504.27	-1271.26	-380.08
-37.792	-6.64531	50.4264	90.8202	100.738	-42.3142	-228.397	-440.642	-994.272	-319.409	-31.3213	-0.0124409	75.4566	82.3059	47.5032	-4.63269	-290.777	-504.27	-1271.26	-380.08
-26.9285	669.65	1165.9	1100.13	1470.08	-21.787	0.239437	4.59557	5.8494	-0.309097	7.07009	1055.61	1426.21	1051.53	1916.98	-459.878	-20.3787	30.3744	193.503	4.26171
-26.9285	669.65	1165.9	1100.13	1470.08	-215.331	-580.119	-195.884	-37.792	-6.64531	7.07009	1055.61	1426.21	1051.53	1916.98	-233.556	-539.382	-72.483	-31.3213	-0.0124409
-29.1806	-2.83343	-220.327	153.05	415.244	-834.255	-446.299	-153.258	-193.144	-26.9285	-53.2589	-35.1367	-159.872	144.592	319.418	-898.863	-461.336	-100.453	-46.0179	7.07009
153.05	415.244	612.743	850.806	225.584	-834.255	-446.299	-153.258	-193.144	-26.9285	144.592	319.418	514.235	781.401	90.0727	-898.863	-461.336	-100.453	-46.0179	7.07009
38.6655	1830.34	1338.69	1075.85	701.283	-826.045	-101.119	-29.1806	-2.83343	-220.327	81.2423	2176.81	1169.31	1110.45	647.387	-1262.27	-143.343	-53.2589	-35.1367	-159.872
261.096	283.42	161.55	19.9519	-0.694036	-62.3981	-175.248	-582.635	-1481.95	-153.505	310.102	316.912	124.27	26.199	-10.9028	-64.2164	-168.886	-628.294	-1757.7	-27.2824
261.096	283.42	161.55	19.9519	-0.694036	-175.248	-582.635	-1481.95	-153.505	38.6655	310.102	316.912	124.27	26.199	-10.9028	-168.886	-628.294	-1757.7	-27.2824	81.2423
20.4287	67.2801	721.256	1356.37	1054.58	-253.073	-240.949	-457.147	-835.907	-238.107	45.0527	44.7026	836.892	1783.7	1324.47	-152.249	-145.457	-376.096	-856.582	-438.07
6.22434	19.4581	213.533	245.333	127.472	-1093.47	-381.709	-198.281	-330.927	-321.931	2.5322	0.0299379	128.928	136.641	99.3514	-983.959	-483.453	-183.003	-437.593	-485.419
-18.0326	-13.5783	0.101756	-0.0688659	6.22434	-198.281	-330.927	-321.931	20.4287	67.2801	-11.9179	-2.3811	-3.48751	-0.83879	2.5322	-183.003	-437.593	-485.419	45.0527	44.7026
9.01051	19.0166	253.338	86.5788	867.87	-18.0326	-13.5783	0.101756	-0.0688659	6.22434	2.57859	57.8104	132.507	36.5471	618.132	-11.9179	-2.3811	-3.48751	-0.83879	2.5322
-78.7081	-121.48	-51.0076	-22.963	9.01051	-13.5783	0.101756	-0.0688659	6.22434	19.4581	-161.03	-251.814	-48.2372	-53.6868	2.57859	-2.3811	-3.48751	-0.83879	2.5322	0.0299379
1167.94	934.744	293.478	0.676346	7.40115	-121.48	-51.0076	-22.963	9.01051	19.0166	1160.76	1077.9	219.002	-6.16634	0.378015	-251.814	-48.2372	-53.6868	2.57859	57.8104
-50.9717	1167.94	934.744	293.478	0.676346	-22.963	9.01051	19.0166	253.338	86.5788	-5.70717	1160.76	1077.9	219.002	-6.16634	-53.6868	2.57859	57.8104	132.507	36.5471
25.1182	194.138	361.084	262.925	37.0415	-865.28	-498.114	-183.017	-467.36	-50.9717	-2.26732	147.663	366.301	349.456	15.447	-1072.02	-421.6	-30.9092	-282.189	-5.70717
-4.48495	-0.905348	107.592	1581.52	3377.65	-836.462	-864.276	-78.5543	-758.207	-710.637	15.7384	0.610325	131.123	1459.34	3608.1	-1300.24	-1012.47	0.0481309	-540.413	-849.741
-1.09106	20.5543	99.9496	-4.76021	-480.473	-864.276	-78.5543	-758.207	-710.637	25.1182	11.7134	107.051	417.991	0.0051196	-573.513	-1012.47	0.0481309	-540.413	-849.741	-2.26732
-176.914	-4.48495	-0.905348	107.592	1581.52	-239.357	-194.682	-88.6241	-1.09106	20.5543	-21.4322	15.7384	0.610325	131.123	1459.34	-136.145	-68.5517	-76.4541	11.7134	107.051
-2586.61	-2831.72	-1749.42	-7176.2	0	-1094.77	-176.914	-4.48495	-0.905348	107.592	-3177.67	-2414.26	-1923.99	-6897.4	0	-839.207	-21.4322	15.7384	0.610325	131.123
-2.67137	2.89086	63.7384	87.009	1046.45	-193.652	-606.373	-388.659	-785.205	-2003.07	-2.34394	13.3952	46.4451	91.1671	1145.31	-117.118	-493.991	-308.53	-677.274	-2318.65
74.2802	429.282	1047.4	418.019	284.265	-292.834	-551.235	-390.237	-2.67137	2.89086	125.979	543.017	1127.86	360.78	275.949	-356.7	-677.335	-434.953	-2.34394	13.3952
74.2802	429.282	1047.4	418.019	284.265	-390.237	-2.67137	2.89086	63.7384	87.009	125.979	543.017	1127.86	360.78	275.949	-434.953	-2.34394	13.3952	46.4451	91.1671
-0.126713	630.889	872.998	568.478	332.505	-909.697	-1142.68	-610.052	-575.162	-561.249	8.57338	650.064	909.872	616.807	282.855	-1112.17	-1026.2	-562.24	-633.809	-593.883
630.889	872.998	568.478	332.505	362.825	-909.697	-1142.68	-610.052	-575.162	-561.249	650.064	909.872	616.807	282.855	252.733	-1112.17	-1026.2	-562.24	-633.809	-593.883
53.6093	-0.76767	0.309763	222.167	1292.94	0.0438732	-90.5313	-126.656	-457.503	-0.126713	88.9649	20.2425	78.3055	547.686	1763.77	-11.6663	-237.821	-378.736	-804.553	8.57338
120.714	218.104	160.238	23.8407	-33.6906	0.0438732	-90.5313	-126.656	-457.503	-0.126713	122.929	234.643	153.533	15.0892	-56.1897	-11.6663	-237.821	-378.736	-804.553	8.57338
120.714	218.104	160.238	23.8407	-33.6906	-54.2625	-206.228	53.6093	-0.76767	0.309763	122.929	234.643	153.533	15.0892	-56.1897	-274.721	-229.221	88.9649	20.2425	78.3055
-4.98621	26.4072	-14.5261	-23.5751	78.8275	-313.446	-667.563	-872.274	-1329.52	-1547.58	0.00861474	45.4904	-36.5511	-71.0861	70.9109	-482.167	-696.395	-929.572	-1685.58	-2155.64
73.9511	0.504658	-37.4231	-12.417	1.56754	-313.446	-667.563	-872.274	-1329.52	-1547.58	364.727	249.741	-2.75532	-13.534	1.07623	-482.167	-696.395	-929.572	-1685.58	-2155.64
335.136	122.704	46.5531	85.701	20.0375	0.0698714	-4.98621	26.4072	-14.5261	-23.5751	461.252	158.662	88.0728	118.816	15.8323	18.8275	0.00861474	45.4904	-36.5511	-71.0861
335.136	122.704	46.5531	85.701	20.0375	-7.09549	-42.1258	-183.385	-770.997	-313.538	461.252	158.662	88.0728	118.816	15.8323	-1.58998	6.94099	-77.979	-604.513	-178.276
531.907	703.286	435.921	685.193	505.44	-4.08565	77.8037	-3.64098	-412.692	-240.976	778.971	858.209	424.932	819.422	617.185	-160.61	40.0955	-2.44173	-328.362	-196.891
-13.9204	231.121	355.301	209.854	159.742	-4.08565	77.8037	-3.64098	-412.692	-240.976	-9.55615	256.002	290.345	268.356	153.269	-160.61	40.0955	-2.44173	-328.362	-196.891
-13.9204	231.121	355.301	209.854	159.742	31.1639	7.80106	-4.76343	-392.489	0.00835815	-9.55615	256.002	290.345	268.356	153.269	43.1529	1.00774	0.287911	-404.523	15.2682
475.353	236.579	-1.8974	-3.83694	-23.5756	0.284033	-19.464	-312.696	-219.972	-13.9204	606.638	434.325	-0.0338402	0.266673	-13.0496	-0.279227	-19.9788	-242.437	-149.19	-9.55615
-10.3817	17.412	1007.21	1359.27	1757.46	-4.33445	-5.04847	-11.7985	-122.143	-367.412	-17.4927	4.83061	1411.17	1930.52	2188.08	-35.143	2.56491	-22.9902	-306.176	-676.774
-29.3452	500.618	538.495	990.237	542.678	-67.753	-365.16	-270.771	-10.3817	17.412	-102.409	447.08	628.959	1029.57	552.772	-153.434	-545.026	-359.566	-17.4927	4.83061
500.618	538.495	990.237	542.678	151.541	-67.753	-365.16	-270.771	-10.3817	17.412	447.08	628.959	1029.57	552.772	168.392	-153.434	-545.026	-359.566	-17.4927	4.83061
-8.12814	770.136	646.106	753.79	1008.92	-741.877	-739.845	-1251.97	-1963.05	-29.3452	-16.3622	1273.31	644.488	690.386	1053.73	-862.299	-1073.05	-1698.3	-2537.03	-102.409
770.136	646.106	753.79	1008.92	764.389	-741.877	-739.845	-1251.97	-1963.05	-29.3452	1273.31	644.488	690.386	1053.73	800.332	-862.299	-1073.05	-1698.3	-2537.03	-102.409
-3858.34	-1030.23	1033.78	274.414	96.6868	-75.8083	-158.245	-133.192	-368.937	-8.12814	-4010.25	-1051.9	1469.24	410.018	15.5415	-35.3574	-120.969	-215.282	-440.169	-16.3622
1033.78	274.414	96.6868	39.3269	-1.51327	-75.8083	-158.245	-133.192	-368.937	-8.12814	1469.24	410.018	15.5415	180.843	3.85806	-35.3574	-120.969	-215.282	-440.169	-16.3622
-34.9798	121.213	573.315	1735.46	621.059	-103.656	-420.298	-762.074	-908.661	-2221.28	18.7385	68.0303	476.126	2025.67	1028.18	-87.6228	-386.611	-808.11	-1001.13	-2177.09
-34.9798	121.213	573.315	1735.46	621.059	-762.074	-908.661	-2221.28	-3858.34	-1030.23	18.7385	68.0303	476.126	2025.67	1028.18	-808.11	-1001.13	-2177.09	-4010.25	-1051.9
16.1681	861.185	613.353	490.825	378.693	-644.133	2.18608	-537.809	-759.641	-34.9798	1.70257	620.506	495.957	489.368	432.342	-1014.07	-86.0142	-1329.41	-876.683	18.7385
16.1681	861.185	613.353	490.825	378.693	2.18608	-537.809	-759.641	-34.9798	121.213	1.70257	620.506	495.957	489.368	432.342	-86.0142	-1329.41	-876.683	18.7385	68.0303
339.993	487.425	50.4373	29.3567	-11.7868	-1.57403	3.61292	-17.7798	-153.56	-334.082	452.558	182.86	-180.253	118.442	2.30893	-1.19457	-0.000305636	-81.5986	-168.901	-427.439
-80.3249	339.993	487.425	50.4373	29.3567	3.61292	-17.7798	-153.56	-334.082	16.1681	-8.93178	452.558	182.86	-180.253	118.442	-0.000305636	-81.5986	-168.901	-427.439	1.70257
653.118	369.96	362.298	249.722	196.398	-603.983	-383.454	-566.819	-1139.11	-80.3249	1063.63	586.554	398.388	403.104	305.856	-587.197	-378.221	-360.671	-1408.35	-8.93178
2.83947	30.7602	53.3845	1.03334	6.02748	16.259	-14.4237	-310.581	-839.888	-320.71	3.95771	47.6955	15.0813	-0.295881	-6.56885	39.9049	-6.33384	-235.933	-1029.24	-566.75
578.352	654.685	321.009	72.9334	2.17253	-0.189176	72.9525	19.0098	-161.944	3.13428	707.22	983.238	563.8	147.684	6.1727	-6.06595	65.7644	-0.257665	-303.588	-5.59911
578.352	654.685	321.009	72.9334	2.17253	72.9525	19.0098	-161.944	3.13428	306.582	707.22	983.238	563.8	147.684	6.1727	65.7644	-0.257665	-303.588	-5.59911	87.1335
-16.6038	-76.8575	-107.291	23.8563	51.1257	-28.0457	-88.5615	-271.423	-482.036	-79.1587	-5.11592	-45.9597	-183.477	4.24639	25.3282	-5.43834	-50.4591	-316.565	-515.759	-306.778
23.8563	51.1257	113.863	20.9113	2.83765	-28.0457	-88.5615	-271.423	-482.036	-79.1587	4.24639	25.3282	62.3651	-1.78411	-33.3445	-5.43834	-50.4591	-316.565	-515.759	-306.778
84.6558	610.185	296.28	230.122	154.234	51.1257	113.863	20.9113	2.83765	10.0976	218.731	1072.09	470.367	211.803	74.9631	25.3282	62.3651	-1.78411	-33.3445	-37.5905
84.6558	610.185	296.28	230.122	154.234	113.863	20.9113	2.83765	10.0976	60.5074	218.731	1072.09	470.367	211.803	74.9631	62.3651	-1.78411	-33.3445	-37.5905	46.5633
-1.13931	43.6204	103.945	281.476	572.103	-85.062	-136.253	-137.981	-205.627	-66.6511	-1.92707	2.12756	-0.139631	321.79	698.962	-54.8811	-129.909	-150.376	-203.959	-40.9352
-15.3762	2.99331	-28.1264	2.90505	14.5554	-8.81807	-199.417	-654.627	-116.403	-1.13931	52.4566	297.877	117.921	178.84	114.53	82.1463	-220.478	-986.347	-214.857	-1.92707
-15.3762	2.99331	-28.1264	2.90505	14.5554	-199.417	-654.627	-116.403	-1.13931	43.6204	52.4566	297.877	117.921	178.84	114.53	-220.478	-986.347	-214.857	-1.92707	2.12756
212.584	234.436	257.45	306.099	471.559	-442.815	-613.227	-1162.76	-528.605	-15.3762	163.67	199.18	149.015	185.299	355.243	-360.389	-603.222	-780.081	-179.125	52.4566
-106.489	-22.7773	228.757	519.878	111.107	2.90505	14.5554	31.4546	-0.139775	14.5153	-59.8939	-21.9043	219.369	649.703	126.33	178.84	114.53	114.752	17.9678	3.57711
228.757	519.878	111.107	0.484468	-36.8006	-25.3106	-104.223	-172.993	-80.009	2.97602	219.369	649.703	126.33	-15.5063	-185.925	-23.7728	-244.446	-455.092	-224.354	-1.08623
602.734	633.226	352.71	379.749	59.3645	-107.853	-376.779	-102.902	-106.489	-22.7773	1135.26	951.094	406.545	574.169	122.796	-6.49806	-169.388	-42.6884	-59.8939	-21.9043
-0.158344	-0.135739	-0.182978	1.35752	-51.1126	-36.8006	4.86928	-100.789	-461.564	-308.307	39.859	14.9046	2.46602	9.00762	-12.1494	-185.925	-1.18427	-227.107	-580.615	-285.211
1.35752	-51.1126	33.1903	100.262	150.294	-36.8006	4.86928	-100.789	-461.564	-308.307	9.00762	-12.1494	95.3913	103.03	115.546	-185.925	-1.18427	-227.107	-580.615	-285.211
-0.867503	-12.1517	61.2727	227.937	289.932	-0.135739	-0.182978	1.35752	-51.1126	33.1903	-86.3883	-99.8111	7.31664	436.935	770.119	14.9046	2.46602	9.00762	-12.1494	95.3913
1058.97	1426.2	1401.89	1099.58	923.032	0	0	0	6704.8	3066.98	1301.15	1352.2	1225.86	788.447	463.949	0	0	0	7224.6	2773.65
61.2727	227.937	289.932	232.572	110.693	-6.0846	18.1672	0.657231	33.7415	142.488	7.31664	436.935	770.119	445.946	278.005	-1.85146	19.9218	-0.31004	43.1027	41.3615
-1.88548	150.414	291.111	898.03	158.745	-10.8763	0.0276589	0.00342253	-0.867503	-12.1517	2.313	149.223	211.824	1051.19	258.903	-111.448	-108.055	-43.8936	-86.3883	-99.8111
201.19	1.98889	9.66565	0.826763	-6.62684	0.0276589	0.00342253	-0.867503	-12.1517	61.2727	1179.86	604.747	496.861	105.671	29.5416	-108.055	-43.8936	-86.3883	-99.8111	7.31664
-1.88548	150.414	291.111	898.03	158.745	-179.913	-399.977	-446.094	-440.533	-60.064	2.313	149.223	211.824	1051.19	258.903	-274.991	-776.577	-579.413	-894.848	-137.846
-46.0138	-2.43154	0.00279971	384.722	434.888	-292.749	-382.245	-244.898	-180.713	-1.88548	-28.1138	0.773812	33.8059	645.529	810.128	-511.695	-626.909	-625.327	-461.179	2.313
-2.43154	0.00279971	384.722	434.888	463.083	-292.749	-382.245	-244.898	-180.713	-1.88548	0.773812	33.8059	645.529	810.128	604.992	-511.695	-626.909	-625.327	-461.179	2.313
77.192	108.334	166.548	30.2183	3.33886	-903.523	-450.787	-46.0138	-2.43154	0.00279971	25.8041	77.0169	250.984	103.011	48.6527	-970.481	-423.367	-28.1138	0.773812	33.8059
82.7238	1220.43	1888.21	1590.54	1857.13	-903.523	-450.787	-46.0138	-2.43154	0.00279971	113.685	1398.84	2098.13	1881.69	1932.6	-970.481	-423.367	-28.1138	0.773812	33.8059
82.7238	1220.43	1888.21	1590.54	1857.13	42.1963	6.37965	38.0603	5.36613	0.555497	113.685	1398.84	2098.13	1881.69	1932.6	156.437	110.753	156.49	83.2339	18.3487
15.3871	418.974	1670.31	2378.94	1194.27	-22.4312	-61.8879	-100.757	-152.469	-172.705	26.093	459.8	1480.3	2424.57	1131.7	-0.0854967	-54.6426	-117.293	-221.815	-127.261
789.689	752.165	685.837	328.631	304.188	-375.578	-633.452	-1317.23	-870.74	-283.522	696.595	639.902	617.666	175.085	411.776	-410.057	-845.887	-1556.61	-1133.48	-362.444
789.689	752.165	685.837	328.631	304.188	-633.452	-1317.23	-870.74	-283.522	15.3871	696.595	639.902	617.666	175.085	411.776	-845.887	-1556.61	-1133.48	-362.444	26.093
-29.395	301.828	294.132	266.57	3.16846	-43.1126	-133.162	-585.973	-1673.99	-90.3153	-15.5937	211.212	61.8586	15.8268	-0.844636	-44.2339	-37.5666	-577.684	-1787.38	-80.6065
16.0181	389.523	167.816	415.879	1391.44	-155.057	-422.544	-859.084	-737.177	-228.466	20.1757	390.291	404.26	668.003	2005.9	-140.971	-547.963	-1061.46	-1061.74	-437.762
1.94729	0.206767	-19.3199	21.3252	686.914	-23.2815	-33.3306	-486.287	-1120.13	-240.635	0.442386	1.60943	-21.2622	17.3635	824.603	-14.6488	-14.6117	-396.832	-1064.48	-71.0394
1.16654	3.85064	-103.915	121.64	257.517	-33.3306	-486.287	-1120.13	-240.635	16.0181	-0.0471083	7.19144	-118.639	229.936	446.85	-14.6117	-396.832	-1064.48	-71.0394	20.1757
12.88	0.425761	-16.2614	-112.001	-16.2732	-0.0516031	1.94729	0.206767	-19.3199	21.3252	0.21544	0.731645	-6.65604	-169.633	-46.0325	1.11589	0.442386	1.60943	-21.2622	17.3635
-11.3234	14.1773	31.3558	157.179	19.5135	-112.001	-16.2732	1.16654	3.85064	-103.915	-0.170299	14.6972	-0.000446419	31.8391	22.7623	-169.633	-46.0325	-0.0471083	7.19144	-118.639
467.357	501.492	140.772	180.905	10.7865	-190.027	-325.359	-752.166	-469.57	-11.3234	478.548	426.608	52.626	166.746	0.000159546	-272.998	-383.492	-584.899	-417.56	-0.170299
467.357	501.492	140.772	180.905	10.7865	-752.166	-469.57	-11.3234	14.1773	31.3558	478.548	426.608	52.626	166.746	0.000159546	-584.899	-417.56	-0.170299	14.6972	-0.000446419
-39.4753	1.97385	0.163629	137.366	462.462	-99.0421	-175.012	-483.41	-1317.71	-1389.13	-29.758	-0.117226	0.0458191	160.668	590.055	-156.874	-150.833	-651.499	-1385.47	-1476.9
1.97385	0.163629	137.366	462.462	68.698	-99.0421	-175.012	-483.41	-1317.71	-1389.13	-0.117226	0.0458191	160.668	590.055	142.125	-156.874	-150.833	-651.499	-1385.47	-1476.9
275.666	1783.86	901.256	405.748	190.811	-86.2231	-115.418	-78.9859	-538.793	-39.4753	195.499	2193.06	912.229	257.157	129.948	-66.0516	-93.4839	-102.748	-506.309	-29.758
275.666	1783.86	901.256	405.748	190.811	-78.9859	-538.793	-39.4753	1.97385	0.163629	195.499	2193.06	912.229	257.157	129.948	-102.748	-506.309	-29.758	-0.117226	0.0458191
9.56599	423.762	42.759	14.313	-67.4047	-251.547	-137.074	-5.72273	-160.146	-228.726	15.211	528.982	62.5315	86.5753	-61.4093	-290.538	-51.5689	10.6509	-121.574	-317.786
87.498	1504.06	1694.47	2068.35	1116.79	-251.547	-137.074	-5.72273	-160.146	-228.726	26.1898	1269.55	1373.68	1450.68	971.529	-290.538	-51.5689	10.6509	-121.574	-317.786
87.498	1504.06	1694.47	2068.35	1116.79	-0.0262274	-81.6186	-240.497	-272.82	9.56599	26.1898	1269.55	1373.68	1450.68	971.529	71.1422	-10.8198	-78.5216	-223.583	15.211
-70.8631	-80.3228	-111.763	-90.7624	-55.927	-118.423	-408.34	-1378.89	-483.243	-29.395	-18.7649	-51.7901	-67.5998	-173.288	-60.7819	-39.8653	-471.596	-1521.21	-360.153	-15.5937
7.98119	96.1188	111.591	23.0789	107.4	-308.583	-411.372	-190.82	-293.044	-112.349	22.3937	149.893	203.15	66.5031	67.598	-10.2708	-73.8983	-52.1277	-230.883	-181.202
199.812	139.823	73.4096	6.58932	34.064	-411.372	-190.82	-293.044	-112.349	87.498	398.254	178.081	67.1525	1.15206	46.5982	-73.8983	-52.1277	-230.883	-181.202	26.1898
199.812	139.823	73.4096	6.58932	34.064	-434.117	-1438.33	-1121.76	-942.549	7.98119	398.254	178.081	67.1525	1.15206	46.5982	-412.971	-1617.02	-1003.71	-936.795	22.3937
28.2801	191.619	952.987	1482.1	1685.5	-74.4427	-168.796	-365.114	-777.302	-284.545	55.2631	253.425	990.518	1527.54	1910.46	-160.943	-450.074	-831.665	-1169.5	-201.499
77.8396	216.079	40.1359	25.627	0.504146	294.132	266.57	3.16846	32.8451	19.312	129.668	303.44	93.1271	63.1559	57.9034	61.8586	15.8268	-0.844636	-109.648	7.80343
-5.91727	22.9898	289.401	67.3129	209.74	-436.124	-242.491	-392.663	-760.027	-179.913	-40.3246	-1.29493	295.552	20.2892	118.883	-225.08	-142.703	-286.187	-812.688	-117.239
22.9898	289.401	67.3129	209.74	112.542	-242.491	-392.663	-760.027	-179.913	28.2801	-1.29493	295.552	20.2892	118.883	41.8394	-142.703	-286.187	-812.688	-117.239	55.2631
-11.9123	0.749006	49.4171	712.054	706.69	-281.265	-135.958	-127.268	-5.91727	22.9898	-67.8757	-32.8576	4.16654	538.176	654.988	-210.896	-62.1548	-217.127	-40.3246	-1.29493
49.4171	712.054	706.69	358.108	253.694	-45.9856	72.3109	-26.3744	1.02805	7.74696	4.16654	538.176	654.988	239.44	135.178	-33.3569	127.616	-28.9314	24.5289	7.53355
-92.9912	-33.8609	-61.6187	0.224097	-0.959817	-281.117	-223.587	-218.068	-11.9123	0.749006	-114.908	-35.3949	-46.3106	-0.0582025	-5.86802	-394.385	-236.596	-336.192	-67.8757	-32.8576
0.224097	-0.959817	-12.5367	459.647	479.711	-223.587	-218.068	-11.9123	0.749006	49.4171	-0.0582025	-5.86802	0.106085	643.778	610.209	-236.596	-336.192	-67.8757	-32.8576	4.16654
-8.22266	100.796	53.4042	70.7555	-4.50317	-573.741	-92.9912	-33.8609	-61.6187	0.224097	-43.1226	55.4768	24.1513	9.06126	-85.1154	-557.303	-114.908	-35.3949	-46.3106	-0.0582025
245.366	0.087991	114.366	154.464	233.698	-33.8609	-61.6187	0.224097	-0.959817	-12.5367	277.968	0.367278	88.5655	251.822	364.282	-35.3949	-46.3106	-0.0582025	-5.86802	0.106085
-0.191276	245.366	0.087991	114.366	154.464	-8.22266	100.796	53.4042	70.7555	-4.50317	11.7534	277.968	0.367278	88.5655	251.822	-43.1226	55.4768	24.1513	9.06126	-85.1154
366.976	148.026	7.95795	-75.3628	-262.438	-516.392	-725.225	-869.101	-118.928	-0.191276	398.251	177.319	35.546	-20.9886	-150.925	-387.893	-549.774	-773.896	-63.2452	11.7534
-2.08428	45.6442	146.766	106.978	39.4444	-405.05	-172.852	-482.123	-693.867	-77.0881	-0.23308	135.494	286.601	115.848	15.9022	-424.654	-269.231	-574.6	-912.822	-164.418
976.43	2101.97	729.079	509.283	291.267	-549.225	-1063.48	-493.094	-449.026	-99.5456	842.46	2301.7	812.477	618.053	292.19	-558.403	-952.589	-554.538	-473.334	-154.096
976.43	2101.97	729.079	509.283	291.267	-1063.48	-493.094	-449.026	-99.5456	-2.08428	842.46	2301.7	812.477	618.053	292.19	-952.589	-554.538	-473.334	-154.096	-0.23308
13.2248	433.117	407.755	344.614	408.983	-35.8868	-12.9346	-15.0881	-8.59645	-8.2356	0.0287876	449.714	415.568	391.386	515.721	-62.5431	-25.1867	-23.5537	-55.6105	-44.7231
13.2248	433.117	407.755	344.614	408.983	-8.2356	208.478	79.0721	-38.989	-127.267	0.0287876	449.714	415.568	391.386	515.721	-44.7231	190.644	109.357	-71.2585	-158.743
-2.5581	68.1351	161.561	53.205	-0.366992	-81.429	-73.9076	-76.0745	-187.914	-199.644	-0.569558	137.021	155.403	31.1205	-8.70718	-52.5954	-60.4857	-82.2791	-216.593	-202.649
0	0	0	0	0	-81.429	-73.9076	-76.0745	-187.914	-199.644	0	0	0	0	0	-52.5954	-60.4857	-82.2791	-216.593	-202.649
39.671	1.95013	60.6789	139.161	176.795	-355.848	-780.391	-1033.67	-1337.13	-2.5581	18.2654	-8.96753	19.7507	113.683	338.957	-271.973	-622.809	-911.866	-1419.58	-0.569558
143.189	350.116	181.219	681.917	680.781	-1.63169	-87.4426	-337.264	-504.927	-218.711	28.5322	158.184	71.7817	609.258	899.938	-18.241	-174.929	-575.026	-908.952	-357.888
-116.254	-36.2877	-21.3527	2.98107	-8.24366	-131.278	-246.752	-928.785	-1370.53	-135.486	-6.32321	0.0271002	7.14022	107.486	-0.0143084	-155.796	-300.838	-1100.53	-1487.64	-145.446
-26.5906	48.5235	9.67381	0.0552898	-29.8216	0	0	0	39.671	1.95013	-0.00626845	102.591	39.14	-0.441097	-21.9507	0	0	0	18.2654	-8.96753
-36.2877	-21.3527	2.98107	-8.24366	-72.6457	-246.752	-928.785	-1370.53	-135.486	13.2248	0.0271002	7.14022	107.486	-0.0143084	-45.3704	-300.838	-1100.53	-1487.64	-145.446	0.0287876
77.2569	397.036	46.1136	1.94767	-0.522847	9.67381	0.0552898	-29.8216	-113.558	-84.0652	99.6584	333.489	94.0005	19.0899	5.91144	39.14	-0.441097	-21.9507	-197.325	-232.09
77.2569	397.036	46.1136	1.94767	-0.522847	-113.558	-84.0652	143.189	350.116	181.219	99.6584	333.489	94.0005	19.0899	5.91144	-197.325	-232.09	28.5322	158.184	71.7817
2.11172	294.149	1212.26	457.762	369.224	-492.47	-816.681	-1212.24	-1475.25	-1367.61	15.5493	375.163	1492.09	556.027	383.85	-371.399	-865.838	-1295.62	-1501.47	-1477.38
847.187	284.371	480.549	328.766	17.0664	-492.47	-816.681	-1212.24	-1475.25	-1367.61	1056.83	280.777	513.213	295.752	39.9219	-371.399	-865.838	-1295.62	-1501.47	-1477.38
847.187	284.371	480.549	328.766	17.0664	533.388	40.2451	-45.2225	-581.174	2.11172	1056.83	280.777	513.213	295.752	39.9219	571.271	56.0515	-51.8947	-512.962	15.5493
145.024	639.749	921.595	239.257	1.36236	-178.422	-335.265	-225.306	-511.754	-41.2963	326.136	640.14	1356.05	366.035	18.1751	-289.135	-448.955	-231.887	-474.598	-57.2433
-23.7606	27.4205	148.445	103.476	-0.638436	-1140.55	-1420.84	-193.504	-54.8783	-129.812	-8.86925	15.7904	173.158	86.585	-0.812455	-1600.27	-1940.04	-153.589	-52.0686	-73.3078
9.19134	162.186	242.826	120.63	80.0945	-1140.55	-1420.84	-193.504	-54.8783	-129.812	20.9118	241.858	404.51	212.351	188.228	-1600.27	-1940.04	-153.589	-52.0686	-73.3078
-39.0185	9.19134	162.186	242.826	120.63	-34.0294	-444.745	-229.283	-23.7606	27.4205	-21.8212	20.9118	241.858	404.51	212.351	-9.54802	-545.09	-176.31	-8.86925	15.7904
-52.5607	-11.6333	0.23568	141.659	-136.482	-67.1608	-237.918	-237.246	-39.0185	9.19134	-193.693	-30.3493	-21.6023	118.298	-256.425	-148.419	-196.738	-190.064	-21.8212	20.9118
368.626	260.734	28.6329	-21.0941	-60.6016	-67.1608	-237.918	-237.246	-39.0185	9.19134	275.606	415.069	1.94126	-84.3399	-214.423	-148.419	-196.738	-190.064	-21.8212	20.9118
42.5079	533.151	980.098	630.408	254.6	-11.6333	0.23568	141.659	-136.482	-42.9738	114.386	504.966	770.119	508.469	93.7198	-30.3493	-21.6023	118.298	-256.425	-123.005
105.612	1139.83	800.48	2912.76	1277.63	-673.495	-919.369	-637.28	-873.67	-1044.21	136.348	1132.52	746.235	2410.34	894.307	-331.366	-548.591	-338.53	-892.319	-895.379
-67.2995	-105.235	-43.1358	-62.2701	-46.3714	-583.15	-209.89	-496.139	-876.021	-255.205	-45.9726	-71.8673	-8.8195	-47.5873	-39.1292	-601.617	-40.6978	-379.225	-959.408	-378.635
-43.1358	-62.2701	-46.3714	77.058	849.315	-583.15	-209.89	-496.139	-876.021	-255.205	-8.8195	-47.5873	-39.1292	39.0859	564.429	-601.617	-40.6978	-379.225	-959.408	-378.635
-19.3772	12.7458	377.928	418.082	159.027	-67.2995	-105.235	-43.1358	-62.2701	-46.3714	-59.5214	7.0155	463.181	719.781	106.563	-45.9726	-71.8673	-8.8195	-47.5873	-39.1292
12.7458	377.928	418.082	159.027	82.0942	-105.235	-43.1358	-62.2701	-46.3714	77.058	7.0155	463.181	719.781	106.563	62.3886	-71.8673	-8.8195	-47.5873	-39.1292	39.0859
1.61259	292.902	916.714	587.953	511.684	-308.192	-107.641	-117.212	-19.3772	12.7458	1.23653	176.993	963.25	638.201	576.023	-338.922	-120.282	-149.119	-59.5214	7.0155
268.371	344.895	88.0343	-4.65676	-136.185	-21.5946	-170.483	-462.075	-609.528	1.61259	318.332	374.996	46.5195	-3.64384	-173.604	-4.30589	-97.2609	-462.25	-618.382	1.23653
-53.5652	-64.68	44.9666	42.138	0.450851	-21.5946	-170.483	-462.075	-609.528	1.61259	-19.0972	-20.2245	37.8947	56.853	0.493428	-4.30589	-97.2609	-462.25	-618.382	1.23653
700.985	702.31	543.69	433.244	72.7864	4.47775	-28.9281	-75.0734	-63.5629	-183.425	539.18	556.314	340.14	207.786	61.557	14.1084	-14.505	-60.0118	-77.5678	-243.201
-53.5652	-64.68	44.9666	42.138	0.450851	-0.325607	-0.964654	-28.3683	-43.5002	-391.178	-19.0972	-20.2245	37.8947	56.853	0.493428	-2.29437	-13.6205	-143.356	-82.0044	-316.492
0.0153133	-0.00449312	-33.8981	-11.3471	-18.8054	-64.68	44.9666	42.138	0.450851	-72.897	24.1035	55.351	0.532268	-0.00487167	0.0360961	-20.2245	37.8947	56.853	0.493428	-223.596
-53.8286	-1.65788	7.16346	11.2351	19.5237	-64.68	44.9666	42.138	0.450851	-72.897	-33.433	0.0622865	5.38413	8.59095	13.4462	-20.2245	37.8947	56.853	0.493428	-223.596
-1.65788	7.16346	11.2351	19.5237	1055.81	-194.554	-209.79	0.0153133	-0.00449312	-33.8981	0.0622865	5.38413	8.59095	13.4462	1209.51	-197.126	-263.826	24.1035	55.351	0.532268
0.0899766	45.2814	34.1903	49.7582	24.3322	-53.8286	-1.65788	7.16346	11.2351	19.5237	-0.869514	36.0328	26.7203	25.012	29.6507	-33.433	0.0622865	5.38413	8.59095	13.4462
45.2814	34.1903	49.7582	24.3322	491.578	-53.8286	-1.65788	7.16346	11.2351	19.5237	36.0328	26.7203	25.012	29.6507	535.361	-33.433	0.0622865	5.38413	8.59095	13.4462
-14.6749	1200.95	570.941	206.608	3.90753	-34.6327	-139.717	-227.154	-110.121	0.0899766	-48.359	1484.77	505.289	224.803	6.85605	-76.7417	-146.796	-336.048	-55.3716	-0.869514
1200.95	570.941	206.608	3.90753	65.5724	0.0899766	45.2814	34.1903	49.7582	24.3322	1484.77	505.289	224.803	6.85605	58.6135	-0.869514	36.0328	26.7203	25.012	29.6507
11.9282	35.7837	18.4668	-11.5261	2.07474	124.953	41.4886	-29.0047	0.0988893	-22.3471	-19.8969	-2.01649	-12.3822	-108.796	-1.80451	335.693	8.26452	-99.8611	41.6173	-3.31199
101.382	389.716	610.833	1217.99	893.279	124.953	41.4886	-29.0047	0.0988893	-22.3471	169.83	458.902	439.885	1287.87	1300.53	335.693	8.26452	-99.8611	41.6173	-3.31199
27.0715	55.6733	177.096	228.913	191.452	-899.852	-1648.57	-1193.1	-232.787	-14.6749	19.0854	75.3754	208.402	253.96	193.937	-883.923	-1718.06	-1216.81	-166.001	-48.359
-0.565028	110.361	451.562	1414.62	820.416	168.589	24.5789	-44.1789	-548.345	-279.318	-22.703	96.1868	356.845	1327.34	606.618	158.936	12.8764	-82.8907	-720.513	-324.057
110.361	451.562	1414.62	820.416	792.179	-44.1789	-548.345	-279.318	27.0715	55.6733	96.1868	356.845	1327.34	606.618	583.98	-82.8907	-720.513	-324.057	19.0854	75.3754
202.802	61.795	16.0144	142.487	102.245	-395.251	-593.985	-324.36	-484.401	-0.565028	81.7326	-6.07725	80.951	442	157.791	-542.133	-671.343	-349.116	-591.266	-22.703
202.802	61.795	16.0144	142.487	102.245	-593.985	-324.36	-484.401	-0.565028	110.361	81.7326	-6.07725	80.951	442	157.791	-671.343	-349.116	-591.266	-22.703	96.1868
-20.3315	28.2583	105.565	98.4267	160.092	-24.7551	-0.491786	-7.57256	-866.612	-249.518	-45.9891	33.3579	31.7453	42.3589	158.689	-28.0796	2.28101	-82.9462	-1231.29	-578.44
28.2583	105.565	98.4267	160.092	434.464	-866.612	-249.518	202.802	61.795	16.0144	33.3579	31.7453	42.3589	158.689	336.769	-1231.29	-578.44	81.7326	-6.07725	80.951
5.67839	133.995	282.437	1013.64	463.108	10.0325	-179.085	-228.528	-20.3315	28.2583	15.0624	175.233	382.455	1288.61	640.613	15.4097	-285.924	-299.103	-45.9891	33.3579
5.67839	133.995	282.437	1013.64	463.108	-228.528	-20.3315	28.2583	105.565	98.4267	15.0624	175.233	382.455	1288.61	640.613	-299.103	-45.9891	33.3579	31.7453	42.3589
56.4778	69.3075	453.769	252.222	2.92422	3.9469	-72.8474	-519.586	-648.155	5.67839	174.542	47.8162	504.472	306.704	1.81175	7.71877	-63.3055	-604.688	-789.563	15.0624
341.38	96.8972	-58.5504	-19.01	-19.2117	-30.2325	-227.874	-741.793	-194.585	-242.458	323.196	57.3477	-151.928	-63.3651	-42.6756	-22.353	-280.62	-987.555	-162.838	-143.218
-11.5824	21.3869	-20.3456	0.00125419	-5.37505	-30.2325	-227.874	-741.793	-194.585	-242.458	31.476	60.0169	-37.1661	-2.38623	-2.62345	-22.353	-280.62	-987.555	-162.838	-143.218
-11.5824	21.3869	-20.3456	0.00125419	-5.37505	252.222	2.92422	-27.7518	-438.57	-160.195	31.476	60.0169	-37.1661	-2.38623	-2.62345	306.704	1.81175	-33.9908	-671.149	-301.693
-75.6614	-39.3791	11.5733	491.178	174.761	-11.5824	21.3869	-20.3456	0.00125419	-5.37505	-104.8	-110.875	59.605	597.561	99.345	31.476	60.0169	-37.1661	-2.38623	-2.62345
11.5733	491.178	174.761	976.587	219.236	-11.5824	21.3869	-20.3456	0.00125419	-5.37505	59.605	597.561	99.345	1527.03	331.093	31.476	60.0169	-37.1661	-2.38623	-2.62345
-25.2453	8.25404	240.923	451.101	203.953	-261.872	-332.518	-75.6614	-39.3791	11.5733	-0.0521413	33.2648	256.519	360.212	156.971	-429.714	-543.153	-104.8	-110.875	59.605
62.439	147.05	147.531	287.478	73.3298	2.07474	-28.4518	-4.62219	-98.1324	-159.457	64.8352	197.401	48.0902	191.504	61.5913	-1.80451	-76.9323	-24.2888	-229.117	-170.489
84.4823	142.632	0.00736027	-30.3707	-304.855	2.07474	-28.4518	-4.62219	-98.1324	-159.457	9.28494	172.317	0.00943758	-1.92004	-171.19	-1.80451	-76.9323	-24.2888	-229.117	-170.489
63.9159	468.163	111.525	318.523	272.083	-179.861	-527.931	-1038	-331.23	-142.791	49.4085	361.664	185.113	387.944	478.251	-178.056	-512.419	-969.661	-188.796	-42.1635
63.9159	468.163	111.525	318.523	272.083	-1038	-331.23	-142.791	-25.2453	8.25404	49.4085	361.664	185.113	387.944	478.251	-969.661	-188.796	-42.1635	-0.0521413	33.2648
-6.28612	592.728	18.9459	-121.239	-0.0303138	-158.027	-0.0278777	7.78878	-422.244	-278.928	-0.128804	639.965	20.2568	-287.877	-1.58966	-104.369	6.38874	4.26107	-438.58	-275.114
-6.28612	592.728	18.9459	-121.239	-0.0303138	-0.0278777	7.78878	-422.244	-278.928	63.9159	-0.128804	639.965	20.2568	-287.877	-1.58966	6.38874	4.26107	-438.58	-275.114	49.4085
0	0	0	0	0	140.839	1.49036	-67.7888	-276.611	-106.833	0	0	0	0	0	148.168	43.17	-22.02	-279.792	-72.2447
52.2138	231.621	0.812644	-55.304	-33.9877	-0.0303138	1.08883	22.6028	-8.50891	-3.07	106.536	176.98	10.2602	-106.451	-16.6613	-1.58966	-3.00064	3.51375	-22.9095	-28.6097
1172.22	22.07	12.4708	3269.07	96.4461	-59.5738	-15.9588	-32.4624	-189.177	-574.197	0	10.5743	121.773	3266.24	367.913	-63.1247	23.0533	36.7187	-119.579	-572.503
402.061	774.711	815.911	491.826	313.408	-263.814	-771.593	-695.164	-300.84	-307.248	572.438	1149.37	978.351	677.828	378.92	-317.628	-621.199	-811.731	-781.074	-1211.7
88.1379	217.551	-0.171225	-8.27824	-130.604	0	0	464.632	5820.84	-4912.32	39.8056	180.46	1.59979	167.252	2.85577	0	0	123.647	0	0
31.0599	31.4114	128.377	127.319	91.9511	-333.283	-241.032	-984.143	-464.18	-259.285	0.677202	0.0737738	233.256	198.323	88.6252	-249.301	-226.435	-826.64	-472.919	-242.158
-13.6825	0.13823	-16.7331	3.04205	-105.9	43.908	186.297	4.27318	-105.204	-280.5	-25.9733	3.15313	-17.8857	22.7449	-220.586	-133.595	248.345	17.8703	-43.5156	-143.424
-81.4956	18.5318	-171.493	-82.9078	-52.9256	-36.8019	-165.619	-407.116	-539.604	-56.5562	-150.805	47.6121	-216.338	-57.8348	-47.734	-61.9387	-128.259	-503.424	-676.165	-97.665
-7.95739	2.07606	-19.765	-43.0862	-160.98	-13.6825	0.13823	-16.7331	3.04205	-105.9	-14.226	0.00431058	-47.1158	-41.6324	-134.147	-25.9733	3.15313	-17.8857	22.7449	-220.586
-12.0617	105.261	278.666	946.501	929.953	0.13823	-16.7331	3.04205	-105.9	42.8852	13.4571	151.327	256.808	649.683	1021.3	3.15313	-17.8857	22.7449	-220.586	9.70033
-12.0617	105.261	278.666	946.501	929.953	0.856826	9.09267	29.213	23.2553	-0.707117	13.4571	151.327	256.808	649.683	1021.3	19.6859	47.0542	16.4986	10.8684	-4.9541
-25.7134	-27.7564	-22.2901	-115.525	-88.9723	-11.3477	0.878706	-185.274	-250.951	-12.0617	-24.9941	-15.6223	-33.9501	-85.8971	-137.952	-348.865	-9.30113	-82.6417	-88.0046	13.4571
1.05471	-0.092502	-0.276899	53.5144	716.063	-11.3477	0.878706	-185.274	-250.951	-12.0617	-0.858641	10.7096	-18.934	52.9931	830.82	-348.865	-9.30113	-82.6417	-88.0046	13.4571
31.4114	128.377	127.319	91.9511	3.46881	-1.63721	-4.89768	-56.7173	-47.0449	84.4823	0.0737738	233.256	198.323	88.6252	5.94027	-1.2509	-20.1899	-165.368	-147.451	9.28494
-87.8321	-12.7599	-49.8169	51.1439	10.6663	-19.1386	-151.531	1.05471	-0.092502	-0.276899	-58.067	-13.0981	-64.521	134.49	66.2649	-10.1985	-158.893	-0.858641	10.7096	-18.934
-12.7599	-49.8169	51.1439	10.6663	27.6013	-151.531	1.05471	-0.092502	-0.276899	53.5144	-13.0981	-64.521	134.49	66.2649	38.4754	-158.893	-0.858641	10.7096	-18.934	52.9931
65.5117	720.708	692.768	792.994	632.442	2.60333	1.82112	-2.24745	1.47364	19.4151	75.6437	666.649	665.631	681.559	611.424	0.27691	0.378249	-0.0711016	3.21846	40.8501
172.723	677.697	345.101	149.472	75.2006	-30.3707	-304.855	-236.153	-296.107	-287.23	126.4	691.13	434.673	577.057	210.652	-1.92004	-171.19	-441.336	-641.77	-162.271
172.723	677.697	345.101	149.472	75.2006	-304.855	-236.153	-296.107	-287.23	31.0599	126.4	691.13	434.673	577.057	210.652	-171.19	-441.336	-641.77	-162.271	0.677202
0.765622	547.318	30.5714	58.7659	116.585	-51.8201	-208.469	-572.818	-681.459	-238.126	-0.192561	423.96	-1.27597	-0.88652	41.9546	-32.4955	-242.583	-723.731	-715.517	-220.692
3.86921	-12.42	-134.882	85.7754	149.989	-640.297	-1040.94	-1946.91	-2568.63	-892.034	235.717	-1.8753	-500.651	221.677	214.527	-586.421	-958.785	-2014.06	-2458.77	-733.779
3.86921	-12.42	-134.882	85.7754	149.989	-1040.94	-1946.91	-2568.63	-892.034	0.765622	235.717	-1.8753	-500.651	221.677	214.527	-958.785	-2014.06	-2458.77	-733.779	-0.192561
-8.66577	-0.767764	-0.178488	7.04992	8.07969	-1536.27	-287.732	3.86921	-12.42	-134.882	-8.20997	-15.9616	-0.600273	23.4614	18.6876	-1145.84	-158.837	235.717	-1.8753	-500.651
-15.6427	17.8342	14.4089	-5.69754	43.6009	-1536.27	-287.732	3.86921	-12.42	-134.882	-23.4554	38.0599	0.677302	-0.665346	91.1601	-1145.84	-158.837	235.717	-1.8753	-500.651
1028.12	372.282	154.74	61.5691	68.9318	14.4089	-5.69754	43.6009	-16.341	15.2763	1607.31	519.592	264.117	76.6325	45.4459	0.677302	-0.665346	91.1601	-63.5997	-0.0276929
-13.3649	1028.12	372.282	154.74	61.5691	-5.69754	43.6009	-16.341	15.2763	26.9049	-27.394	1607.31	519.592	264.117	76.6325	-0.665346	91.1601	-63.5997	-0.0276929	0.432566
-39.262	5.61835	0.47486	427.76	1252.68	-288.174	-542.896	-1013.77	-1109.52	-13.3649	-30.4301	33.1873	4.82318	352.371	1470.14	-197.236	-495.482	-1069.11	-1130.06	-27.394
5.61835	0.47486	427.76	1252.68	1924.8	-288.174	-542.896	-1013.77	-1109.52	-13.3649	33.1873	4.82318	352.371	1470.14	2064.43	-197.236	-495.482	-1069.11	-1130.06	-27.394
-19.3293	1825.22	1218.08	373.587	121.267	-242.868	-383.458	-39.262	5.61835	0.47486	-9.80481	2090.37	1250.21	321.888	25.9374	-295.207	-378.951	-30.4301	33.1873	4.82318
283.077	237.769	61.3544	6.23818	-40.7214	-1130.14	-1413.46	-1924.2	-2170.26	-19.3293	439.611	381.098	171.608	2.20811	-41.4631	-1264.26	-1811.26	-2383.16	-2368.69	-9.80481
189.937	210.042	143.168	352.983	253.297	38.0807	-6.36675	-155.74	-352.29	-38.3751	127.501	192.3	136.647	564.2	456.147	102.786	-0.444251	-120.185	-281.777	-24.6013
-0.300256	11.1334	1.60336	36.2993	138.97	-40.7214	-187.995	-613.36	-479.544	-63.6532	4.10541	-0.882189	-3.81942	47.351	104.103	-41.4631	-172.276	-781.266	-519.655	-298.007
759.302	842.623	264.443	169.37	414.456	-331.508	-0.300256	11.1334	1.60336	36.2993	511.17	774.278	208.888	133.912	409.825	-371.248	4.10541	-0.882189	-3.81942	47.351
759.302	842.623	264.443	169.37	414.456	-9.54646	-22.806	-163.017	-33.0846	11.4315	511.17	774.278	208.888	133.912	409.825	-11.4052	11.1106	-3.70096	11.2282	89.0577
-20.8458	372.092	1691.01	739.752	319.765	-176.147	-320.673	-703.027	-1000.75	-561.607	-37.7332	486.731	2097.24	956.201	387.533	-201.096	-348.624	-722.93	-1380.44	-959.531
372.092	1691.01	739.752	319.765	110.595	-176.147	-320.673	-703.027	-1000.75	-561.607	486.731	2097.24	956.201	387.533	204.055	-201.096	-348.624	-722.93	-1380.44	-959.531
21.1973	1272.56	1330.33	708.604	3073.67	-587.718	-650.712	-1345.03	-744.573	-20.8458	23.6466	1402.07	1312.93	661.098	3076.42	-700.884	-907.021	-1722.07	-1080.96	-37.7332
258.883	716.462	367.465	256.612	107.419	-8.33043	-158.133	-377.962	-288.67	-132.908	605.334	1046.07	458.504	281.968	104.978	-5.98042	-147.118	-302.394	-235.004	-90.3458
-2565.45	-134.991	258.883	716.462	367.465	-158.133	-377.962	-288.67	-132.908	21.1973	-3051.84	3.63699	605.334	1046.07	458.504	-147.118	-302.394	-235.004	-90.3458	23.6466
93.7363	233.936	310.545	306.88	195.89	-427.627	-545.665	-936.738	-1262.48	-2565.45	112.036	290.559	410.457	323.419	251.572	-430.032	-684.378	-1143.12	-1522.72	-3051.84
93.7363	233.936	310.545	306.88	195.89	-545.665	-936.738	-1262.48	-2565.45	-134.991	112.036	290.559	410.457	323.419	251.572	-684.378	-1143.12	-1522.72	-3051.84	3.63699
-0.604324	-0.0953378	281.63	1548.21	1118.1	-12.3629	-59.3431	-101.482	-410.722	-256.628	33.3219	5.61476	384.674	2049.78	1441.69	-0.33966	-29.6276	-148.842	-443.509	-295.549
-0.0953378	281.63	1548.21	1118.1	451.691	-12.3629	-59.3431	-101.482	-410.722	-256.628	5.61476	384.674	2049.78	1441.69	587.632	-0.33966	-29.6276	-148.842	-443.509	-295.549
530.875	443.025	199.094	203.275	105.248	-1760.51	-1159.1	-661.55	-753.298	-433.744	575.772	495.577	227.264	240.839	164.945	-2054.1	-1411.81	-722.38	-1031.55	-541.475
419.84	1207.38	745.132	561.11	286.784	-682.698	-1322.19	-1637.13	-0.604324	-0.0953378	489.702	1274.09	895.309	403.778	354.595	-915.49	-1649	-1890.29	33.3219	5.61476
-123.759	9.76698	20.8038	31.502	186.271	-485.774	-1044	-1406.35	-1481.65	-874.319	-12.8059	72.1312	34.6523	60.0523	396.314	-595.527	-1234.69	-1665.96	-1082.32	-674.52
9.76698	20.8038	31.502	186.271	584.294	-485.774	-1044	-1406.35	-1481.65	-874.319	72.1312	34.6523	60.0523	396.314	845.816	-595.527	-1234.69	-1665.96	-1082.32	-674.52
229.971	152.602	189.607	56.9604	152.562	-945.786	-496.191	-290.05	-1038.33	-1619.86	117.763	9.13314	-0.319353	0.3961	531.839	-1044.18	-561.441	-459.838	-1340.44	-2186.98
-73.2375	-7.52378	-4.07388	-40.775	1112.75	-290.05	-1038.33	-1619.86	-4114.31	-624.184	-29.2789	-68.1122	-138.412	-5.16918	1617.91	-459.838	-1340.44	-2186.98	-4516.36	-452.031
-40.775	1112.75	525.608	-1.1744	-4.08497	-33.9918	229.971	152.602	189.607	56.9604	-5.16918	1617.91	581.788	-0.0818269	2.17443	-84.2851	117.763	9.13314	-0.319353	0.3961
-10.7668	222.838	1140.39	285.087	-4.20008	-295.027	-73.2375	-7.52378	-4.07388	-40.775	-2.68221	189.908	1085.77	546.551	6.42729	-434.653	-29.2789	-68.1122	-138.412	-5.16918
4.73437	268.623	92.1554	-27.9767	-29.9361	-295.027	-73.2375	-7.52378	-4.07388	-40.775	26.3303	373.678	227.605	-41.157	-73.7417	-434.653	-29.2789	-68.1122	-138.412	-5.16918
4.73437	268.623	92.1554	-27.9767	-29.9361	8.42671	0.691837	-12.6117	-107.785	-10.7668	26.3303	373.678	227.605	-41.157	-73.7417	40.1831	8.64798	-44.642	-272.461	-2.68221
-46.6787	40.2761	470.703	412.747	898.576	-4.20008	-348.485	-1061.36	-993.126	4.73437	-42.5196	49.2623	435.145	480.717	853.22	6.42729	-337.13	-950.621	-733.941	26.3303
40.2761	470.703	412.747	898.576	27.2527	-4.20008	-348.485	-1061.36	-993.126	4.73437	49.2623	435.145	480.717	853.22	8.41975	6.42729	-337.13	-950.621	-733.941	26.3303
-47.9419	27.3399	725.599	795.873	126.508	13.1109	-19.7745	-333.236	-273.027	-46.6787	-100.785	87.0922	1087.17	1193.38	298.786	-18.9525	-50.6826	-274.64	-318.637	-42.5196
89.9281	-29.1965	-4.68454	100.865	5.08514	-19.7745	-333.236	-273.027	-46.6787	40.2761	151.579	-5.91898	-9.01302	96.1017	-0.736632	-50.6826	-274.64	-318.637	-42.5196	49.2623
27.3399	725.599	795.873	126.508	1.22667	89.9281	-29.1965	-4.68454	100.865	5.08514	87.0922	1087.17	1193.38	298.786	3.82817	151.579	-5.91898	-9.01302	96.1017	-0.736632
-41.0415	-53.6286	154.125	645.228	748.57	-5.49236	-46.1428	-466.113	-787.99	-47.9419	-1.8542	-43.6354	95.6921	482.516	572.669	-7.25755	-55.536	-477.571	-1057.39	-100.785
-41.0415	-53.6286	154.125	645.228	748.57	-46.1428	-466.113	-787.99	-47.9419	27.3399	-1.8542	-43.6354	95.6921	482.516	572.669	-55.536	-477.571	-1057.39	-100.785	87.0922
-16.4038	60.867	100.884	32.2729	179.117	-1163.75	-1392.25	-443.518	-41.0415	-53.6286	-5.70528	22.622	147.964	35.1851	190.853	-1470.6	-1505.09	-541.43	-1.8542	-43.6354
-16.4038	60.867	100.884	32.2729	179.117	-1392.25	-443.518	-41.0415	-53.6286	154.125	-5.70528	22.622	147.964	35.1851	190.853	-1505.09	-541.43	-1.8542	-43.6354	95.6921
4.24037	146.137	299.27	328.179	520.155	158.795	20.2821	-178.651	-289.868	-16.4038	10.8774	152.636	330.965	383.193	619.186	127.689	28.1669	-192.573	-247.38	-5.70528
-134.075	-160.128	4.24037	146.137	299.27	-289.868	-16.4038	60.867	100.884	32.2729	-16.6085	-40.4727	10.8774	152.636	330.965	-247.38	-5.70528	22.622	147.964	35.1851
277.166	279.541	29.9682	-40.5404	-8.63668	-1070.84	-1707.6	-134.075	-160.128	4.24037	400.37	418.453	30.5621	-107.481	-0.728498	-928.604	-1498.57	-16.6085	-40.4727	10.8774
1.68368	-25.7053	-68.7462	173.812	93.898	-477.239	-1173.17	-1103.45	-2096.77	-788.73	-3.67843	-62.0076	-42.6239	181.54	175.294	-666.114	-1326.83	-1247.43	-2640.43	-925.279
36.0053	139.338	81.4232	114.326	-49.5382	-477.239	-1173.17	-1103.45	-2096.77	-788.73	84.1916	376.519	214.347	186.972	-119.147	-666.114	-1326.83	-1247.43	-2640.43	-925.279
36.0053	139.338	81.4232	114.326	-49.5382	-54.4098	263.792	183.912	3.79671	-81.0043	84.1916	376.519	214.347	186.972	-119.147	-53.014	273.908	146.844	-1.00125	-250.946
72.8767	193.699	179.029	-12.293	3.1878	137.052	-0.206974	-346.264	-1321.81	-540.741	66.1848	108.065	212.479	-48.5134	-35.1148	140.133	0.516176	-519.125	-1673.94	-723.725
77.0601	0.474288	44.9853	53.4844	68.7104	-49.5382	-384.781	-667.688	-1325.2	-411.779	87.0062	-20.2282	0.155061	66.7469	49.902	-119.147	-615.688	-858.18	-1245.03	-419.21
77.0601	0.474288	44.9853	53.4844	68.7104	-12.293	3.1878	-4.99228	-0.11423	35.4324	87.0062	-20.2282	0.155061	66.7469	49.902	-48.5134	-35.1148	-59.8243	2.80614	35.2391
819.492	2377.28	1874.4	948.662	856.942	-79.1316	-823.124	-2705.36	-343.425	77.0601	641.845	1972.29	1734.03	1081.11	794.863	-49.8089	-562.828	-2626.99	-186.526	87.0062
767.925	1523.31	1120.22	693.376	381.007	77.0601	0.474288	44.9853	53.4844	68.7104	813.668	1758.35	1396.92	965.229	502.512	87.0062	-20.2282	0.155061	66.7469	49.902
819.492	2377.28	1874.4	948.662	856.942	487.201	295.272	21.0771	-47.6636	-434.193	641.845	1972.29	1734.03	1081.11	794.863	549.05	322.918	56.3421	-73.3323	-497.252
16.9899	45.0597	176.352	280.976	452.369	-125.179	-432.606	-677.531	-881.588	-281.148	80.5764	61.0648	185.743	372.073	327.297	-64.0062	-399.487	-682.511	-1031.58	-245.228
748.35	412.383	522.825	466.754	167.968	-841.333	-1007.48	-1422.46	-391.948	16.9899	798.568	490.793	357.978	588.014	110.593	-905.993	-1142.2	-1068.92	-321.15	80.5764
748.35	412.383	522.825	466.754	167.968	-1007.48	-1422.46	-391.948	16.9899	45.0597	798.568	490.793	357.978	588.014	110.593	-1142.2	-1068.92	-321.15	80.5764	61.0648
-36.2784	-15.6437	325.632	391.657	155.283	-1.7486	-35.4628	-87.2597	-431.152	-236.976	-70.0621	-30.4585	227.358	245.245	146.894	9.69146	-2.577	-51.2435	-399.342	-115.995
325.632	391.657	155.283	57.5607	-6.44258	-1.7486	-35.4628	-87.2597	-431.152	-236.976	227.358	245.245	146.894	18.2672	-16.5618	9.69146	-2.577	-51.2435	-399.342	-115.995
404.637	1058.38	689.168	590.231	748.467	-598.906	-1493.42	-265.877	-36.2784	-15.6437	477.785	1167.26	902.969	661.703	791.729	-680.459	-1742.88	-212.05	-70.0621	-30.4585
32.8478	296.906	95.7669	41.4641	8.69804	-928.638	-1650.95	-751.712	-573.284	-304.476	55.606	282.543	45.8129	4.756	-0.174573	-803.799	-1644.53	-714.572	-612.359	-416.758
766.548	271.015	25.235	2.70417	172.373	-928.638	-1650.95	-751.712	-573.284	-304.476	931.673	245.699	8.21748	-0.312397	141.898	-803.799	-1644.53	-714.572	-612.359	-416.758
766.548	271.015	25.235	2.70417	172.373	-481.74	-602.219	-600.027	-654.332	-649.585	931.673	245.699	8.21748	-0.312397	141.898	-296.184	-445.729	-679.217	-590.032	-706.433
159.348	445.09	865.004	122.991	14.4016	-547.232	-790.277	-1127.83	-1684.94	-1462.65	205.018	375.152	894.422	34.8332	5.60603	-734.361	-1229.41	-1599.69	-2483.67	-2021.76
-0.266004	345.314	615.799	468.284	286.571	-212.045	-356.844	-687.268	-1508.17	-294.54	-5.34875	177.487	429.529	424.766	409.954	-88.795	-239.534	-756.05	-1167.9	-112.663
345.314	615.799	468.284	286.571	150.509	-212.045	-356.844	-687.268	-1508.17	-294.54	177.487	429.529	424.766	409.954	160.146	-88.795	-239.534	-756.05	-1167.9	-112.663
-28.7376	294.3	21.5129	581.603	376.954	122.991	14.4016	-160.843	-395.815	-0.266004	-30.8897	680.169	19.9964	802.328	534.441	34.8332	5.60603	-240.908	-499.549	-5.34875
294.3	21.5129	581.603	376.954	4.59272	122.991	14.4016	-160.843	-395.815	-0.266004	680.169	19.9964	802.328	534.441	22.3076	34.8332	5.60603	-240.908	-499.549	-5.34875
615.84	1139.62	325.821	22.7964	-31.3007	-82.3902	-5.23692	-22.1067	3.73442	16.146	604.82	982.777	232.125	5.58357	-29.7188	-28.8656	-0.0588073	9.00478	11.3566	22.331
100.274	33.0478	-154.67	223.544	210.094	-271.478	-642.368	-1384.92	-1213.76	-28.7376	412.759	223.054	-51.1332	212.687	180.9	-423.46	-438.241	-1319.46	-960.968	-30.8897
432.765	54.4437	187.77	270.95	553.947	-70.802	-117.101	-909.402	-79.3455	-347.855	626.226	38.6561	118.416	318.726	715.048	-224.071	-11.6319	-954.698	10.4618	-121.266
-84.094	-22.3708	78.412	225.378	-3.51221	-79.3455	-347.855	100.274	33.0478	-154.67	-88.963	-16.6867	40.3831	255.092	-15.9787	10.4618	-121.266	412.759	223.054	-51.1332
432.765	54.4437	187.77	270.95	553.947	-62.7788	-346.25	-151.814	-84.094	-22.3708	626.226	38.6561	118.416	318.726	715.048	-43.5348	-401.266	-229.06	-88.963	-16.6867
26.8313	-41.4824	-2.89316	-1.88766	-14.0557	78.412	225.378	-3.51221	-639.994	-744.198	94.5669	-41.958	-4.8869	-16.5094	-137.275	40.3831	255.092	-15.9787	-498.216	-966.319
-22.7596	135.444	626.556	662.919	296.813	26.8313	-41.4824	-2.89316	-1.88766	-14.0557	-83.4677	127.757	441.685	618.44	301.632	94.5669	-41.958	-4.8869	-16.5094	-137.275
135.444	626.556	662.919	296.813	3.70596	-2.89316	-1.88766	-14.0557	233.623	121.837	127.757	441.685	618.44	301.632	-3.62401	-4.8869	-16.5094	-137.275	131.199	2.2475
566.799	61.331	-0.0331564	-201.628	1.84512	114.972	99.715	-300.828	-306.124	-22.7596	707.231	174.127	12.1555	-120.295	160.373	304.803	174.478	-180.12	-359.544	-83.4677
1.84512	190.221	720.369	179.181	22.3447	114.972	99.715	-300.828	-306.124	-22.7596	160.373	294.024	786.993	149.837	0.982918	304.803	174.478	-180.12	-359.544	-83.4677
335.803	957.652	853.351	397.084	392.792	3.70596	-278.514	-539.487	-682.252	-25.4121	254.465	583.536	491.473	177.978	147.571	-3.62401	-454.565	-748.22	-721.895	-13.5604
335.803	957.652	853.351	397.084	392.792	566.799	61.331	-0.0331564	-201.628	1.84512	254.465	583.536	491.473	177.978	147.571	707.231	174.127	12.1555	-120.295	160.373
696.713	1052.8	559.692	47.6868	-9.41623	179.181	22.3447	-12.7136	-293.389	-454.457	697.644	1065.24	1112.28	267.477	-0.0347469	149.837	0.982918	-24.0937	-601.773	-723.032
-60.9562	3.34697	214.091	68.009	23.441	-26.1367	-183.92	-266.279	-686.552	-256.094	-76.2005	8.56047e-05	231.71	135.304	61.3926	-53.0637	-266.252	-238.205	-1076.69	-386.835
3.34697	214.091	68.009	23.441	109.857	-26.1367	-183.92	-266.279	-686.552	-256.094	8.56047e-05	231.71	135.304	61.3926	178.42	-53.0637	-266.252	-238.205	-1076.69	-386.835
50.6749	583.317	522.923	265.387	534.503	-29.8634	-151.645	-572.934	-383.21	-265.167	10.3827	580.493	669.423	255.475	535.626	-41.4227	-255.42	-789.465	-434.615	-274.892
395.003	95.5243	-20.3072	210.585	4.52904	-67.011	18.712	-19.9307	-371.132	-60.9562	551.626	132.594	-76.4659	229.119	5.12293	-26.5676	44.829	-4.40533	-449.273	-76.2005
-80.4885	-0.736114	395.003	95.5243	-20.3072	18.712	-19.9307	-371.132	-60.9562	3.34697	-237.022	-25.4239	551.626	132.594	-76.4659	44.829	-4.40533	-449.273	-76.2005	8.56047e-05
6.00185	208.795	290.349	651.388	724.129	-70.0855	-414.726	-724.188	-80.4885	-0.736114	2.8126	249.509	152.36	362.294	522.213	-142.567	-657.496	-1033.9	-237.022	-25.4239
58.136	186.023	2.27593	35.4947	109.088	-70.0855	-414.726	-724.188	-80.4885	-0.736114	183.523	299.882	-0.000668691	39.6722	54.2179	-142.567	-657.496	-1033.9	-237.022	-25.4239
-0.245763	58.136	186.023	2.27593	35.4947	4.52904	-50.5358	-147.029	-12.0936	6.00185	415.019	183.523	299.882	-0.000668691	39.6722	5.12293	-53.2079	-185.011	-64.156	2.8126
-26.8531	1971.23	1218.53	852.506	762.227	22.7964	-31.3007	-369.263	-1409.71	-143.281	-96.8203	2188.83	1147.66	558.989	517.755	5.58357	-29.7188	-332.19	-1701.94	-169.622
1971.23	1218.53	852.506	762.227	402.525	-31.3007	-369.263	-1409.71	-143.281	50.6749	2188.83	1147.66	558.989	517.755	288.438	-29.7188	-332.19	-1701.94	-169.622	10.3827
-15.9423	173.589	48.6819	-0.0671403	-15.6853	-378.766	-130.718	-400.148	-911.475	-1071.97	-8.34038	224.281	241.155	315.85	193.559	-391.595	-52.033	-263.12	-1078.4	-1736.97
-15.9423	173.589	48.6819	-0.0671403	-15.6853	-130.718	-400.148	-911.475	-1071.97	-0.245763	-8.34038	224.281	241.155	315.85	193.559	-52.033	-263.12	-1078.4	-1736.97	415.019
16.0598	-0.00778056	-0.97903	-21.2429	-98.8476	-0.0983507	133.332	-108.919	-237.486	-15.9423	0.550601	-2.66236	-86.8209	-196.714	-268.06	0.388864	82.4978	-215.576	-283.775	-8.34038
25.7978	5.1732	98.237	526.133	55.9922	-0.0983507	133.332	-108.919	-237.486	-15.9423	165.433	15.202	465.391	930.411	124.186	0.388864	82.4978	-215.576	-283.775	-8.34038
-6919.3	0	0	0	0	-98.8476	7.2302	0.0923134	25.7978	5.1732	-7122.5	0	0	0	0	-268.06	-36.8846	-175.362	165.433	15.202
-22.5239	0.00751751	443.758	1671.32	586.672	-324.782	-713.508	-1293.22	-1548.53	-26.8531	3.26697	0.103606	396.917	1828.03	484.373	-305.506	-735.75	-1213.16	-1831.94	-96.8203
443.758	1671.32	586.672	430.91	283.126	-324.782	-713.508	-1293.22	-1548.53	-26.8531	396.917	1828.03	484.373	460.918	359.952	-305.506	-735.75	-1213.16	-1831.94	-96.8203
-0.848346	817.558	512.84	557.027	269.596	-658.032	-1173.38	-1550.7	-410.009	-22.5239	-9.192	1045.66	561.13	470.935	204.065	-307.141	-1060.93	-1011.3	-133.616	3.26697
-0.116744	42.2866	19.1448	10.9944	9.45902	-1173.38	-1550.7	-410.009	-22.5239	0.00751751	20.6338	50.8815	16.0165	-0.154468	17.4589	-1060.93	-1011.3	-133.616	3.26697	0.103606
-21.199	683.342	151.589	19.135	-2.66708	-5.39225	-80.1966	-205.092	-15.7202	-0.848346	0.00901028	1209.07	353.19	63.5537	1.2673	-16.6802	-94.406	-252.335	-79.6474	-9.192
198.779	280.734	349.415	117.532	53.8764	-527.439	-520	-321.075	-388.9	-334.828	429.6	244.346	367.792	163.557	92.4479	-789.448	-926.318	-761.631	-447.11	-137.839
198.779	280.734	349.415	117.532	53.8764	-520	-321.075	-388.9	-334.828	-21.199	429.6	244.346	367.792	163.557	92.4479	-926.318	-761.631	-447.11	-137.839	0.00901028
43.9669	1672.64	438.181	71.975	74.153	151.589	19.135	-2.66708	-291.24	-374.905	61.9041	1418.93	256.452	22.889	204.649	353.19	63.5537	1.2673	-187.711	-370.899
-0.00769059	118.626	980.675	364.195	-88.9221	-689.035	-1200.01	-1644.69	-1651.89	-677.745	0.173849	46.1878	926.749	362.901	-88.2628	-804.491	-1287.65	-2200.7	-2162.94	-1745.86
118.626	980.675	364.195	-88.9221	3.13579	-689.035	-1200.01	-1644.69	-1651.89	-677.745	46.1878	926.749	362.901	-88.2628	26.9441	-804.491	-1287.65	-2200.7	-2162.94	-1745.86
532.867	1408.77	538.408	61.432	2.45958	0.569938	-178.547	-744.332	-907.827	-208.666	854.834	1474.76	861.195	165.607	24.4091	4.68747	-213.231	-964.282	-1011.71	-73.2331
532.867	1408.77	538.408	61.432	2.45958	-178.547	-744.332	-907.827	-208.666	-0.00769059	854.834	1474.76	861.195	165.607	24.4091	-213.231	-964.282	-1011.71	-73.2331	0.173849
-2.75301	-0.79738	57.633	487.81	720.195	309.349	52.5529	-16.6084	-223.813	-109.759	0.531521	4.29899	18.6926	415.506	677.757	292.827	18.9398	-121.124	-510.426	-98.1088
-46.4594	-9.11963	0.239422	23.8815	158.586	-530.814	-202.484	-199.413	-2.75301	-0.79738	-0.80744	-6.19461	2.01026	0.960642	72.693	-501.256	-105.854	-165.762	0.531521	4.29899
109.856	150.745	67.5636	23.3583	12.5397	-202.484	-199.413	-2.75301	-0.79738	57.633	46.7526	88.8772	109.424	242.375	460.338	-105.854	-165.762	0.531521	4.29899	18.6926
-46.4594	-9.11963	0.239422	23.8815	158.586	-53.4822	-63.3407	109.856	150.745	67.5636	-0.80744	-6.19461	2.01026	0.960642	72.693	-84.4248	-211.705	46.7526	88.8772	109.424
31.5397	54.1472	2.5028	-0.00537295	-22.2808	-946.853	-46.4594	-9.11963	0.239422	23.8815	311.836	96.6357	30.1709	5.12844	-21.3626	-720.694	-0.80744	-6.19461	2.01026	0.960642
31.5397	54.1472	2.5028	-0.00537295	-22.2808	0.239422	23.8815	158.586	241.646	404.097	311.836	96.6357	30.1709	5.12844	-21.3626	2.01026	0.960642	72.693	71.013	107.44
837.648	311.632	155.366	41.749	-0.0720073	-22.2808	-32.0415	-44.049	-92.542	5.01143	936.953	363.49	238.386	24.3541	-0.881507	-21.3626	-29.8224	-44.0278	-98.2355	19.2666
-2713.57	-2292.6	770.213	2379.47	1326.29	-24.8766	-10.2942	-442.967	-686.271	-1403.26	-3513.52	-2912.8	380.334	2284.34	1262.31	-0.203652	160.429	-171.118	-238.517	-983.506
770.213	2379.47	1326.29	431.32	91.5523	-24.8766	-10.2942	-442.967	-686.271	-1403.26	380.334	2284.34	1262.31	412.793	85.237	-0.203652	160.429	-171.118	-238.517	-983.506
-2.58592	81.9421	1078.66	352.711	108.319	-61.334	-200.16	-297.241	-754.418	-1280.21	-18.8013	40.1809	1133.18	360.107	52.0674	-86.8488	-225.992	-283.989	-633.786	-1370.46
-95.3536	-31.852	-2.58592	81.9421	1078.66	-297.241	-754.418	-1280.21	-2713.57	-2292.6	-55.6464	-89.9852	-18.8013	40.1809	1133.18	-283.989	-633.786	-1370.46	-3513.52	-2912.8
143.024	485.359	1131.56	1428.08	1842.98	-51.7752	-368.47	-95.3536	-31.852	-2.58592	188.448	469.371	1106.44	1505.56	1839.14	-107.409	-511.201	-55.6464	-89.9852	-18.8013
143.024	485.359	1131.56	1428.08	1842.98	-368.47	-95.3536	-31.852	-2.58592	81.9421	188.448	469.371	1106.44	1505.56	1839.14	-511.201	-55.6464	-89.9852	-18.8013	40.1809
15.2432	80.6321	81.7258	6.39866	45.6372	-95.9077	-294.979	-212.336	-596.605	-367.508	-0.320134	36.8116	35.9773	-2.88374	63.6321	-23.3692	-96.9579	-104.83	-432.691	-156.768
-21.0022	0.950628	-0.711305	65.3058	245.816	-95.9077	-294.979	-212.336	-596.605	-367.508	0.424711	10.4268	6.57956	4.70076	61.3587	-23.3692	-96.9579	-104.83	-432.691	-156.768
-21.0022	0.950628	-0.711305	65.3058	245.816	-289.273	-284.227	-365.017	-403.01	15.2432	0.424711	10.4268	6.57956	4.70076	61.3587	-396.115	-400.053	-665.746	-865.714	-0.320134
179.265	121.184	12.3303	6.36833	0.0154502	-873.766	-581.86	-21.0022	0.950628	-0.711305	169.904	205.133	58.3554	3.42393	2.64407	-761.065	-334.902	0.424711	10.4268	6.57956
142.78	358.798	261.685	105.613	-38.9659	0.950628	-0.711305	65.3058	245.816	19.6547	-2.57185	78.675	56.0611	5.21195	-332.75	10.4268	6.57956	4.70076	61.3587	-16.7048
179.265	121.184	12.3303	6.36833	0.0154502	261.685	105.613	-38.9659	0	0.306063	169.904	205.133	58.3554	3.42393	2.64407	56.0611	5.21195	-332.75	-2.04054	72.5947
0.590105	-5.78329	0.00722005	1062.24	641.017	-295.541	-379.861	-762.679	-1326.36	-858.257	-0.0680596	-76.017	-8.27061	1085.95	881.796	-216.444	-369.719	-688.687	-1351.78	-930.941
145.665	953.319	559.195	343.751	7.15738	-114.617	-248.532	0.590105	-5.78329	0.00722005	17.1086	1059.51	1090.29	556.586	15.0773	-4.32199	-259.972	-0.0680596	-76.017	-8.27061
-0.684392	5.69608	-13.3918	91.0629	188.583	-114.617	-248.532	0.590105	-5.78329	0.00722005	1.56087	86.4313	0.967977	233.598	370.845	-4.32199	-259.972	-0.0680596	-76.017	-8.27061
352.094	154.642	161.798	16.6159	-18.7554	-51.08	-80.2625	-101.694	-63.5228	145.665	277.475	240.102	102.944	31.1374	-14.4335	-108.638	-252.896	-374.165	-342.177	17.1086
-0.684392	5.69608	-13.3918	91.0629	188.583	-15.9472	-8.22581	-62.6776	-11.8367	-188.843	1.56087	86.4313	0.967977	233.598	370.845	-5.18178	-17.1153	-157.474	-64.1405	-265.929
73.7688	1431.89	707.418	408.674	143.226	-56.3675	-218.019	-0.684392	5.69608	-13.3918	71.9263	1394.05	644.464	306.72	172.103	-27.9854	-380.744	1.56087	86.4313	0.967977
-13.1399	454.87	299.896	13.5136	0.725483	-485.964	-636.519	-808.172	-1307.51	-839.005	-68.8064	478.676	257.133	12.9197	-11.4712	-337.916	-369.262	-478.441	-1062.9	-890.961
454.87	299.896	13.5136	0.725483	-119.716	-485.964	-636.519	-808.172	-1307.51	-839.005	478.676	257.133	12.9197	-11.4712	-167.592	-337.916	-369.262	-478.441	-1062.9	-890.961
0.613563	200.779	188.162	20.5268	29.7063	-250.472	-488.712	-907.154	-599.602	-13.1399	2.52148	209.891	121.027	1.02804	0.071381	-322.915	-610.635	-970.713	-614.359	-68.8064
-2.70205	-5.57336	15.9883	-33.3244	0.0442783	-250.472	-488.712	-907.154	-599.602	-13.1399	-12.2261	-79.4797	23.7224	-57.8094	-11.5746	-322.915	-610.635	-970.713	-614.359	-68.8064
-16.986	55.4383	41.7541	424.065	63.3307	2688.9	5833.77	28.7067	-2240.89	4550.47	-33.331	95.1837	67.1546	623.048	72.6097	2603.1	6273.88	16.1967	-2646.15	4392.42
684.79	1688.88	808.463	893.348	511.419	13.5136	0.725483	-119.716	-314.729	0.613563	382.195	1428.41	965.551	840.804	307.078	12.9197	-11.4712	-167.592	-288.457	2.52148
684.79	1688.88	808.463	893.348	511.419	15.9883	-33.3244	0.0442783	176.456	164.213	382.195	1428.41	965.551	840.804	307.078	23.7224	-57.8094	-11.5746	73.4268	117.281
547.791	236.802	85.8206	-0.165388	-14.8048	-47.746	-191.985	-460.647	-651.433	-1150.51	470.183	362.779	186.491	25.7572	-1.58428	-4.90228	-24.8237	-266.5	-524.983	-1484.56
17.8837	106.798	0.482645	-2.7561	5.10535	-771.707	-212.471	-141.619	-137.563	-292.922	60.2603	242.771	52.4792	2.57837	27.088	-594.888	-110.502	-97.0225	-135.373	-315.714
630.747	2095.27	1500.83	634.801	730.357	0.482645	-2.7561	5.10535	-64.5479	-2.49226	381.559	1909.34	1355.17	632.373	683.047	52.4792	2.57837	27.088	-28.8596	-1.00048
0	0	0	0	0	-2.7561	5.10535	-64.5479	-2.49226	52.4205	0	0	0	0	0	2.57837	27.088	-28.8596	-1.00048	63.2446
630.747	2095.27	1500.83	634.801	730.357	0.32801	-12.1366	-39.4322	-122.236	-719.762	381.559	1909.34	1355.17	632.373	683.047	50.3009	0.119647	-55.207	-123.846	-1051.5
-5.15683	0.113536	-99.569	-94.1764	-270.242	-221.578	-253.051	-486.443	-1267.87	-454.009	-0.114611	0.0190144	-39.9319	-117.836	-240.998	-158.726	-190.097	-430.446	-1221.66	-558.989
-59.2736	15.0556	-39.1499	0.801254	153.543	-221.578	-253.051	-486.443	-1267.87	-454.009	-21.8048	67.2639	1.05275e-06	16.8953	261.278	-158.726	-190.097	-430.446	-1221.66	-558.989
-59.2736	15.0556	-39.1499	0.801254	153.543	-153.037	-1.93146	-104.122	-253.381	-163.648	-21.8048	67.2639	1.05275e-06	16.8953	261.278	-105.943	42.8496	1.21662	-82.6724	-56.9137
-0.228238	1170.84	1370.05	888.556	626.718	-1867.86	-334.231	-264.823	-59.2736	15.0556	-12.3523	1071.43	1358.67	961.655	788.626	-2076.54	-132.718	-100.505	-21.8048	67.2639
1170.84	1370.05	888.556	626.718	218.129	-264.823	-59.2736	15.0556	-39.1499	0.801254	1071.43	1358.67	961.655	788.626	131.053	-100.505	-21.8048	67.2639	1.05275e-06	16.8953
72.7732	96.7221	114.68	24.051	10.3729	5.66237	-0.41597	-298.487	-654.687	-0.228238	77.6405	138.709	127.57	61.8127	7.42781	11.356	-1.59528	-457.203	-1077.73	-12.3523
-15.4648	0.367328	76.7771	103.483	186.954	-15.5355	-91.6446	-127.595	-224.269	-70.0087	-6.78274	1.64036	11.5481	55.2327	133.32	2.08173	-86.532	-120.357	-191.058	-46.683
-15.4648	0.367328	76.7771	103.483	186.954	114.68	24.051	10.3729	1.70376	7.1522	-6.78274	1.64036	11.5481	55.2327	133.32	127.57	61.8127	7.42781	3.5171	-0.0584458
-38.0308	17.1573	5.87711	43.8968	17.117	-34.8489	-114.214	-244.805	-15.4648	0.367328	-23.6051	15.1437	16.9596	36.5574	3.86643	-51.4314	-45.26	-141.347	-6.78274	1.64036
-20.557	-20.8439	-42.9571	-8.23872	5.46588	19.057	5.39651	35.5802	0.0469296	5.65039	-20.4718	-48.6388	-47.7615	-7.80019	-2.8221	27.5496	18.2653	11.1942	0.366561	5.88857
53.7793	9.72727	-146.373	-0.636284	1174.15	-38.0308	17.1573	5.87711	43.8968	17.117	46.0993	102.446	-185.426	30.6506	1490.58	-23.6051	15.1437	16.9596	36.5574	3.86643
897.383	652.395	368.623	928.291	441.612	-17.4015	-85.9123	-326.288	-99.5641	-16.986	707.723	317.335	110.086	1002.98	433.203	-0.0010312	-54.4627	-233.694	-78.3548	-33.331
53.7793	9.72727	-146.373	-0.636284	1174.15	-20.8439	-42.9571	-8.23872	5.46588	96.0182	46.0993	102.446	-185.426	30.6506	1490.58	-48.6388	-47.7615	-7.80019	-2.8221	39.7239
210.277	291.02	117.155	265.396	817.861	-326.288	-99.5641	-16.986	55.4383	41.7541	266.934	265.414	67.5627	157.048	572.98	-233.694	-78.3548	-33.331	95.1837	67.1546
-51.286	-10.0609	42.799	53.2602	35.6218	-181.124	53.7793	9.72727	-146.373	-0.636284	174.865	204.663	282.508	252.428	164.397	-214.131	46.0993	102.446	-185.426	30.6506
255.243	354.736	838.861	874.692	395.168	-181.124	53.7793	9.72727	-146.373	-0.636284	41.8032	289.803	1209.83	862.492	518.982	-214.131	46.0993	102.446	-185.426	30.6506
897.383	652.395	368.623	928.291	441.612	424.065	63.3307	-0.546973	-236.541	-5.26701	707.723	317.335	110.086	1002.98	433.203	623.048	72.6097	1.08338	-346.556	-16.7621
255.243	354.736	838.861	874.692	395.168	-33.3909	-51.5393	-61.6389	-128.697	-92.9847	41.8032	289.803	1209.83	862.492	518.982	-135.75	-135.222	-63.3977	-158.34	-0.414184
-1.49048	-0.501284	91.7308	118.799	1613.74	-1136.07	-1909.1	-1092.63	-594.682	-393.188	-0.703027	15.0727	111.594	57.8509	1384.37	-1124.82	-2165.98	-1401.7	-1073.74	-1229.46
635.796	2258.12	1381.15	1383.13	1102.87	-1909.1	-1092.63	-594.682	-393.188	255.243	681.865	2613.63	1641.78	1243.42	1115.44	-2165.98	-1401.7	-1073.74	-1229.46	41.8032
-1.49048	-0.501284	91.7308	118.799	1613.74	2.7961	-126.925	-10.3637	-66.0652	-247.25	-0.703027	15.0727	111.594	57.8509	1384.37	2.52844	-64.6545	-11.6228	-117.669	-263.537
74.1814	859.043	484.94	289.02	239.252	-240.904	-575.227	-334.224	-1.49048	-0.501284	35.4208	1041.24	440.51	279.79	327.709	-248.181	-577.149	-316.086	-0.703027	15.0727
74.1814	859.043	484.94	289.02	239.252	-334.224	-1.49048	-0.501284	91.7308	118.799	35.4208	1041.24	440.51	279.79	327.709	-316.086	-0.703027	15.0727	111.594	57.8509
-56.7324	28.8145	41.9381	37.0408	0.0360023	-62.6868	-280.599	-476.643	-538.491	-313.219	-18.5371	117.721	82.1287	121.692	4.90044	-2.35236	-241.021	-510.238	-585.062	-266.893
228.085	38.8601	403.827	275.155	24.3204	-280.599	-476.643	-538.491	-313.219	74.1814	294.978	27.2071	533.927	290	95.7009	-241.021	-510.238	-585.062	-266.893	35.4208
-28.7156	0.211122	5.39074	-4.46314	-13.6832	37.0408	0.0360023	-24.8165	-136.468	-57.1372	0.211486	1.09705	14.6076	8.23952	-57.3642	121.692	4.90044	-80.5342	-344.854	-124.627
388.848	695.818	-0.603418	0.556284	1176.91	37.0408	0.0360023	-24.8165	-136.468	-57.1372	609.011	806.356	-1.66093	3.66159	1252.19	121.692	4.90044	-80.5342	-344.854	-124.627
388.848	695.818	-0.603418	0.556284	1176.91	-29.7599	-71.4438	-76.8347	-37.5439	33.2636	609.011	806.356	-1.66093	3.66159	1252.19	-131.394	-95.5628	-79.8517	-79.7719	8.55942
81.9474	-162.097	-33.8916	9.40882	16.6093	-449.852	-408.443	-555.315	-924.799	-713.655	44.409	-136.535	-4.59227	28.1832	16.597	-484.015	-652.464	-807.617	-1052.24	-824.509
7.16806	131.83	610.764	449.35	488.555	-449.852	-408.443	-555.315	-924.799	-713.655	20.104	57.4241	613.11	327.446	427.843	-484.015	-652.464	-807.617	-1052.24	-824.509
7.16806	131.83	610.764	449.35	488.555	81.9474	-162.097	-33.8916	9.40882	16.6093	20.104	57.4241	613.11	327.446	427.843	44.409	-136.535	-4.59227	28.1832	16.597
-6.97717	22.8688	-88.6179	-166.053	649.1	-1012.35	-1944.72	-1059.47	-294.744	7.16806	-6.09843	21.8463	-150.646	-147.627	741.825	-1316.01	-2948.27	-1261.11	-336.43	20.104
649.1	257.884	172.867	8.1192	-33.0829	-1944.72	-1059.47	-294.744	7.16806	131.83	741.825	326.095	226.873	0.96942	-124.807	-2948.27	-1261.11	-336.43	20.104	57.4241
-2.5236	42.1996	18.662	3.40319	-10.1339	-172.659	-6.97717	22.8688	-88.6179	-166.053	-19.0175	11.8217	-3.69484	-10.3193	-68.068	-195.069	-6.09843	21.8463	-150.646	-147.627
93.6594	1073.24	983.616	539.375	234.31	-172.659	-6.97717	22.8688	-88.6179	-166.053	98.7278	1220.41	991.287	534.638	175.342	-195.069	-6.09843	21.8463	-150.646	-147.627
-56.7855	-61.6522	372.725	411.528	49.8987	-18.419	-16.0424	-506.476	-57.7554	0.00874344	-35.0884	-108.461	384.739	375.663	152.676	-17.8355	-8.07487	-508.237	-0.387474	-2.86219
372.725	411.528	49.8987	0.621051	-19.4725	-16.0424	-506.476	-57.7554	0.00874344	93.6594	384.739	375.663	152.676	0.51357	-24.9424	-8.07487	-508.237	-0.387474	-2.86219	98.7278
545.822	64.9413	20.422	288.882	1.60698	-125.563	-15.8355	-226.802	-54.5868	-94.1716	449.492	65.5364	5.57089	243.619	-0.0751066	-74.4784	-7.43304	-265.624	-110.913	-65.4389
4.24964	670.231	213.24	-165.428	-211.88	-336.045	-112.384	-177.011	-56.7855	-61.6522	-24.0829	766.682	130.876	-214.453	-103.046	-218.786	-164.35	-153.471	-35.0884	-108.461
29.9725	0.659162	22.5005	9.75937	845.101	-336.045	-112.384	-177.011	-56.7855	-61.6522	106.53	-1.00122	12.5186	-1.6871	1092.96	-218.786	-164.35	-153.471	-35.0884	-108.461
-69.6789	-26.0809	1126.84	1904.33	713.612	-1076.68	-2000.03	-1980.62	-678.599	4.24964	-34.6419	-38.772	1082.83	1756.35	633.542	-1264	-2358.99	-2403.68	-827.313	-24.0829
1126.84	1904.33	713.612	943.841	558.531	-211.88	29.9725	0.659162	22.5005	9.75937	1082.83	1756.35	633.542	1215.93	1082.51	-103.046	106.53	-1.00122	12.5186	-1.6871
-9.2644	358.182	962.575	448.976	213.654	-54.912	-143.568	-1105.58	-69.6789	-26.0809	-26.366	437.918	1120.37	379.745	109.482	-114.291	-394.901	-1423.44	-34.6419	-38.772
358.182	962.575	448.976	213.654	123.495	-54.912	-143.568	-1105.58	-69.6789	-26.0809	437.918	1120.37	379.745	109.482	94.5809	-114.291	-394.901	-1423.44	-34.6419	-38.772
-25.9819	54.5413	218.087	22.0474	158.955	-13.8033	-2.6751	-230.884	-470.979	-9.2644	0.00290935	93.872	234.933	36.5534	188.134	-20.8486	8.37723	-164.434	-356.295	-26.366
-0.320098	-73.9049	-1.72938	-29.7796	-9.72935	302.033	27.795	-29.3809	-392.194	-512.507	20.3706	-58.3919	-0.966768	-22.3749	3.22675	282.352	48.624	-7.81878	-261.677	-327.99
-42.5017	-0.165394	-0.559398	-6.37377	-15.801	27.795	-29.3809	-392.194	-512.507	-25.9819	-48.6404	-45.1257	-0.560321	-34.9196	-56.9149	48.624	-7.81878	-261.677	-327.99	0.00290935
-0.320098	-73.9049	-1.72938	-29.7796	-9.72935	-0.559398	-6.37377	-15.801	-25.4374	23.0384	20.3706	-58.3919	-0.966768	-22.3749	3.22675	-0.560321	-34.9196	-56.9149	-32.5128	17.5992
-22.0128	-128.081	-124.632	-22.781	-60.1531	-0.0955041	-40.3952	-105.715	-348.666	-157.319	-8.91592	-102.945	-37.0289	-0.0523591	1.81548	-3.28197	-54.212	-96.2266	-332.472	-237.296
-9.44953	1083.37	2268.11	2194.19	2535.03	-1.72938	-29.7796	-9.72935	-99.9329	-11.5665	-83.0632	691.886	2441.46	2370.77	2783.62	-0.966768	-22.3749	3.22675	-69.8795	-10.9819
1083.37	2268.11	2194.19	2535.03	1831.21	-1.72938	-29.7796	-9.72935	-99.9329	-11.5665	691.886	2441.46	2370.77	2783.62	1891.41	-0.966768	-22.3749	3.22675	-69.8795	-10.9819
-22.781	-60.1531	-150.787	6.33539	614.521	-348.666	-157.319	545.822	64.9413	20.422	-0.0523591	1.81548	3.24963	73.7587	663.27	-332.472	-237.296	449.492	65.5364	5.57089
1704.11	1891.7	1476.41	1092.07	635.275	-232.906	-235.496	-2027.36	-637.072	-9.44953	1846.13	1859.71	1297.82	854.731	506.942	-288.63	-215.401	-1856.04	-730.327	-83.0632
314.973	142.874	226.073	348.611	30.3599	-109.454	-51.208	-190.431	-592.272	-166.788	464.221	176.616	292.35	698.666	111.027	-138.686	-70.9244	-237.195	-714.052	-101.029
123.973	416.67	11.0965	-120.842	-968.77	-860.34	-1263.95	-1399.23	-1588.67	-1075.76	174.687	615.332	51.849	-83.2536	-971.694	-624.276	-1425.46	-1719.56	-2075.65	-1424.55
-13.6771	1551.17	161.546	0.0316611	4.72249	-252.162	-482.036	-544.399	-799.588	-137.686	-6.51608	1722.2	183.033	-2.72438	0.625742	-217.62	-620.122	-389.601	-662.544	-78.124
17.9218	-9.9976	-186.826	460.323	91.5353	416.67	11.0965	-120.842	-968.77	-13.6771	-0.614152	-40.8894	-440.812	458.043	111.437	615.332	51.849	-83.2536	-971.694	-6.51608
460.323	91.5353	419.827	545.693	71.6707	416.67	11.0965	-120.842	-968.77	-13.6771	458.043	111.437	470.324	633.319	20.7467	615.332	51.849	-83.2536	-971.694	-6.51608
-21.6614	3.75194	89.988	302.108	251.787	-7.8987	-335.219	17.9218	-9.9976	-186.826	-54.6382	-4.48904	65.5157	316.29	363.423	-56.1382	-466.807	-0.614152	-40.8894	-440.812
3.75194	89.988	302.108	251.787	80.5107	-7.8987	-335.219	17.9218	-9.9976	-186.826	-4.48904	65.5157	316.29	363.423	36.2605	-56.1382	-466.807	-0.614152	-40.8894	-440.812
4.80535	250.993	17.687	20.3129	65.6551	-284.389	-208.893	-349.057	-21.6614	3.75194	40.0826	370.307	78.8142	36.5286	81.1983	-267.753	-222.571	-387.96	-54.6382	-4.48904
4.80535	250.993	17.687	20.3129	65.6551	-208.893	-349.057	-21.6614	3.75194	89.988	40.0826	370.307	78.8142	36.5286	81.1983	-222.571	-387.96	-54.6382	-4.48904	65.5157
-21.8059	23.8277	103.436	718.598	1331.33	-20.2833	-159.448	-364.386	-429.232	4.80535	-67.5522	-0.00430571	20.4533	959.014	1522.26	-34.9259	-225.176	-416.362	-242.556	40.0826
23.8277	103.436	718.598	1331.33	510.263	4.80535	250.993	17.687	20.3129	65.6551	-0.00430571	20.4533	959.014	1522.26	505.604	40.0826	370.307	78.8142	36.5286	81.1983
147.862	0.719214	-108.227	0.753402	-2.00653	-124.632	-22.781	-60.1531	-150.787	6.33539	420.845	65.7025	-106.103	147.279	177.066	-37.0289	-0.0523591	1.81548	3.24963	73.7587
47.739	2635.3	1631.05	1226.83	337.145	-124.632	-22.781	-60.1531	-150.787	6.33539	225.818	2711.43	1055.12	716.05	48.3727	-37.0289	-0.0523591	1.81548	3.24963	73.7587
75.595	0.0287041	0	48.328	7.69792	5.71379	-71.1645	-211.648	-181.514	-21.8059	0.61221	-0.633506	0	238.158	4.90673	5.83763	-99.9186	-228.353	-398.63	-67.5522
26.6027	455.014	37.6801	-27.9967	-106.662	-71.1645	-211.648	-181.514	-21.8059	23.8277	18.1441	393.101	3.50863	-97.2959	-255.825	-99.9186	-228.353	-398.63	-67.5522	-0.00430571
48.328	7.69792	20.7367	78.4673	26.3881	23.8155	-6.8142	-247.812	-383.76	-400.687	238.158	4.90673	-0.0377473	34.7098	3.08608	75.69	-5.45772	-237.185	-467.593	-601.361
450.239	165.786	16.1561	794.991	730.161	-69.4089	-344.346	-1.69023	75.595	0.0287041	432.954	75.5815	-0.518061	764.919	990.686	-4.5563	-229.45	-34.4077	0.61221	-0.633506
450.239	165.786	16.1561	794.991	730.161	-41.8789	2.46317	0.000968447	54.7699	16.0276	432.954	75.5815	-0.518061	764.919	990.686	-7.02145	11.8221	-0.761503	129.188	52.7977
5.77862	16.5016	-0.165289	-59.2629	62.2363	80.7719	-16.1427	-151.998	-159.871	-545.779	-0.0760074	22.975	0.233222	-55.4951	55.0667	93.1033	-54.7804	-222.615	-364.161	-1029.98
5.77862	16.5016	-0.165289	-59.2629	62.2363	-159.871	-545.779	450.239	165.786	16.1561	-0.0760074	22.975	0.233222	-55.4951	55.0667	-364.161	-1029.98	432.954	75.5815	-0.518061
69.8096	41.9214	-11.3945	-94.6723	-39.0459	-331.602	5.77862	16.5016	-0.165289	-59.2629	0.682831	18.1021	-44.6782	-99.6973	-28.3579	-412.035	-0.0760074	22.975	0.233222	-55.4951
-11.8763	464.883	1618.01	363.641	294.461	16.5016	-0.165289	-59.2629	62.2363	56.2322	-6.69737	457.294	1653.95	388.514	268.266	22.975	0.233222	-55.4951	55.0667	46.6282
-11.8763	464.883	1618.01	363.641	294.461	69.8096	41.9214	-11.3945	-94.6723	-39.0459	-6.69737	457.294	1653.95	388.514	268.266	0.682831	18.1021	-44.6782	-99.6973	-28.3579
1.06889	363.533	579.069	659.805	491.135	70.1158	-2.09276	-257.224	-512.386	-11.8763	-12.2392	354.794	714.231	304.319	384.715	189.807	15.8344	-202.847	-640.788	-6.69737
-50.2842	40.3687	47.4017	208.059	304.658	-65.4364	-419.229	-582.374	-220.846	1.06889	-37.931	85.6898	70.7134	141.916	294.4	-25.3438	-371.66	-640.967	-307.064	-12.2392
40.3687	47.4017	208.059	304.658	69.8553	-65.4364	-419.229	-582.374	-220.846	1.06889	85.6898	70.7134	141.916	294.4	58.6661	-25.3438	-371.66	-640.967	-307.064	-12.2392
-80.1019	-0.739341	-13.378	18.5197	624.308	-981.961	-863.478	-787.873	-1134.37	-50.2842	-5.63083	1.92293	0.00336618	83.2313	895.366	-1179	-863.502	-1068.07	-1393.75	-37.931
-80.1019	-0.739341	-13.378	18.5197	624.308	-787.873	-1134.37	-50.2842	40.3687	47.4017	-5.63083	1.92293	0.00336618	83.2313	895.366	-1068.07	-1393.75	-37.931	85.6898	70.7134
20.0834	-1.90144	0.343115	30.6402	56.0029	-621.662	-765.946	-455.889	-80.1019	-0.739341	170.601	-0.161426	2.50291	17.3228	25.6997	-362.134	-412.335	-148.871	-5.63083	1.92293
363.756	2.94753	-44.8599	1064.4	870.881	-455.889	-80.1019	-0.739341	-13.378	18.5197	501.119	23.9126	-55.4851	1193.93	1165.04	-148.871	-5.63083	1.92293	0.00336618	83.2313
48.1538	2628.13	3259.46	1931.93	1478.25	-108.227	0.753402	-2.00653	-165.148	-834.191	-54.6401	2302.18	3347.7	1847.17	1151.81	-106.103	147.279	177.066	-14.5928	-470.516
2628.13	3259.46	1931.93	1478.25	1257.06	-108.227	0.753402	-2.00653	-165.148	-834.191	2302.18	3347.7	1847.17	1151.81	755.604	-106.103	147.279	177.066	-14.5928	-470.516
363.756	2.94753	-44.8599	1064.4	870.881	-162.013	-212.718	-418.579	-313.939	-210.529	501.119	23.9126	-55.4851	1193.93	1165.04	-160.686	-192.641	-358.146	-264.508	-167.26
-9.51749	-7.551	35.2692	85.5363	66.6756	-635.042	-1063.96	363.756	2.94753	-44.8599	-15.7961	-40.3532	-9.50533	14.1223	27.6172	-650.603	-1289.63	501.119	23.9126	-55.4851
-45.117	-57.0366	-65.2907	-29.0674	72.1705	-821.141	-376.381	-9.51749	-7.551	35.2692	-64.2251	-88.4352	-112.853	-64.5356	62.5772	-909.714	-454.724	-15.7961	-40.3532	-9.50533
72.1705	109.879	0.335984	39.4034	-3.76513	-9.51749	-7.551	35.2692	85.5363	66.6756	62.5772	35.7426	-17.1547	-6.70394	-32.6963	-15.7961	-40.3532	-9.50533	14.1223	27.6172
-44.3056	-62.6222	526.09	1.72286	-31.9414	0.335984	39.4034	-3.76513	-13.4058	8.95927	-3.39373	-22.8807	854.566	28.3897	-45.3997	-17.1547	-6.70394	-32.6963	-5.67644	15.2004
15.6667	198.669	440.743	374.456	-48.8497	0.335984	39.4034	-3.76513	-13.4058	8.95927	4.33403	103.436	275.347	441.789	-32.2041	-17.1547	-6.70394	-32.6963	-5.67644	15.2004
-3.4396	31.6001	-204.298	129.048	79.2098	-62.6222	526.09	1.72286	-31.9414	-292.328	5.81649	26.8848	-298.941	56.9199	29.556	-22.8807	854.566	28.3897	-45.3997	-336.912
366.757	1276.53	771.266	32.028	21.5529	1.72286	-31.9414	-292.328	15.6667	198.669	403.557	1328.5	825.644	-0.344453	-12.6262	28.3897	-45.3997	-336.912	4.33403	103.436
366.757	1276.53	771.266	32.028	21.5529	-1272.67	-110.601	-3.4396	31.6001	-204.298	403.557	1328.5	825.644	-0.344453	-12.6262	-1370.18	-120.932	5.81649	26.8848	-298.941
104.057	251.917	74.959	33.4013	12.2785	-235.435	0.122048	-83.1286	-376.681	-69.5558	145.429	265.262	32.5758	44.5675	0.527735	-297.329	8.29455	-49.3373	-309.988	-20.119
-118.164	-44.7709	14.7174	5.26323	26.8462	32.028	21.5529	-24.4483	-236.082	-178.626	-194.079	-89.2554	5.26908	-0.717303	45.4702	-0.344453	-12.6262	-211.429	-374.343	-243.022
14.7174	5.26323	26.8462	6.67287	-24.8051	32.028	21.5529	-24.4483	-236.082	-178.626	5.26908	-0.717303	45.4702	12.5688	-11.5214	-0.344453	-12.6262	-211.429	-374.343	-243.022
31.6742	12.3422	-62.7293	-66.3731	-58.6795	26.8462	6.67287	-24.8051	-7.56581	-27.8825	26.2894	0.707155	-99.9438	-104.425	-78.2503	45.4702	12.5688	-11.5214	2.34088	-43.4267
103.6	651.513	23.3615	0.174996	-178.516	6.67287	-24.8051	-7.56581	-27.8825	151.864	99.2785	680.827	13.0742	-9.99998	-97.7104	12.5688	-11.5214	2.34088	-43.4267	9.00571
1063.53	609.923	235.541	88.4805	869.951	-141.941	-135.183	-353.864	-842.052	-339.05	1482.97	631.128	276.956	113.589	594.119	-139.896	-142.217	-434.62	-1188.68	-572.656
1063.53	609.923	235.541	88.4805	869.951	-135.183	-353.864	-842.052	-339.05	48.1538	1482.97	631.128	276.956	113.589	594.119	-142.217	-434.62	-1188.68	-572.656	-54.6401
112.114	273.355	-8.23242	-603.595	-258.959	12.3422	-62.7293	-66.3731	-58.6795	-73.4766	134.338	278.438	0.774794	-742.086	-215.944	0.707155	-99.9438	-104.425	-78.2503	-83.9146
1177.39	302	145.827	24.6856	-11.7493	12.3422	-62.7293	-66.3731	-58.6795	-73.4766	1378.18	105.001	45.7443	60.6115	-11.5146	0.707155	-99.9438	-104.425	-78.2503	-83.9146
-7.63838	1177.39	302	145.827	24.6856	103.6	651.513	23.3615	0.174996	-178.516	-35.2562	1378.18	105.001	45.7443	60.6115	99.2785	680.827	13.0742	-9.99998	-97.7104
249.29	136.54	39.6973	0.0236071	-10.624	0.0192323	-32.6557	-207.862	-478.351	-7.63838	371.511	290.826	120.173	0.00900111	-6.58226	34.7409	-61.8365	-219.791	-594.557	-35.2562
8.13028	-74.5662	42.6301	4.43299	-60.5412	0.0192323	-32.6557	-207.862	-478.351	-7.63838	38.9388	-53.3541	27.833	7.75541	-75.5996	34.7409	-61.8365	-219.791	-594.557	-35.2562
8.13028	-74.5662	42.6301	4.43299	-60.5412	-11.7493	-118.484	-71.8917	-49.0491	-5.91294	38.9388	-53.3541	27.833	7.75541	-75.5996	-11.5146	-219.601	-136.056	-145.1	-38.1826
-69.3968	0.398235	99.3132	589.223	220.006	42.6301	4.43299	-60.5412	51.6548	9.19413	8.81596	45.4615	55.8284	212.953	60.7275	27.833	7.75541	-75.5996	68.0497	1.7656
-0.40237	-10.9568	15.7028	396.659	548.163	4.43299	-60.5412	51.6548	9.19413	34.1543	4.05129	0.147221	19.0304	627.902	787.705	7.75541	-75.5996	68.0497	1.7656	22.705
-3.40877	-162.466	-0.40237	-10.9568	15.7028	-1168.9	-1508.81	-275.696	-69.3968	0.398235	-43.8886	-235.951	4.05129	0.147221	19.0304	-1628.39	-1230.95	-110.07	8.81596	45.4615
445.589	277.119	1.95361	-34.6456	-250.628	-160.309	0.0372741	-3.40877	-162.466	-0.40237	869.091	519.908	3.51447	-46.2222	-276.241	-309.915	-1.40234	-43.8886	-235.951	4.05129
445.589	277.119	1.95361	-34.6456	-250.628	-3.40877	-162.466	-0.40237	-10.9568	15.7028	869.091	519.908	3.51447	-46.2222	-276.241	-43.8886	-235.951	4.05129	0.147221	19.0304
-63.4748	-17.6922	-17.8571	41.0772	-22.7063	0.521961	-14.02	-163.23	-559.383	-429.298	-31.7424	-1.59814	-88.0137	35.963	-15.4744	-2.64638	-74.3276	-170.33	-640.503	-635.667
-17.6922	-17.8571	41.0772	-22.7063	-47.5527	0.521961	-14.02	-163.23	-559.383	-429.298	-1.59814	-88.0137	35.963	-15.4744	-4.49809	-2.64638	-74.3276	-170.33	-640.503	-635.667
-6.44476	16.3247	52.0852	848.406	647.209	-22.7063	-47.5527	-4.74873	-4.32039	-46.1857	0.262643	7.73263	97.953	1127.57	635.425	-15.4744	-4.49809	-6.12611	-0.61089	-37.6763
-6.44476	16.3247	52.0852	848.406	647.209	-47.5527	-4.74873	-4.32039	-46.1857	3.70905	0.262643	7.73263	97.953	1127.57	635.425	-4.49809	-6.12611	-0.61089	-37.6763	0.226548
-48.0095	76.7359	-13.9691	116.338	491.151	6.23445	-177.802	-392.3	-6.44476	16.3247	-36.9372	98.6929	-8.21498	152.046	416.074	23.1839	-241.895	-311.242	0.262643	7.73263
76.7359	-13.9691	116.338	491.151	15.1658	-177.802	-392.3	-6.44476	16.3247	52.0852	98.6929	-8.21498	152.046	416.074	38.5848	-241.895	-311.242	0.262643	7.73263	97.953
255.805	690.317	99.794	33.2813	-0.0764669	-1850.54	-890.979	-48.0095	76.7359	-13.9691	231.718	568.534	61.8058	5.61648	6.14722	-2201.65	-674.887	-36.9372	98.6929	-8.21498
0.121925	-2.09795	37.2606	85.2619	128.759	491.151	15.1658	-27.737	-142.925	-242.555	-3.4626	-22.504	68.7474	98.7131	257.777	416.074	38.5848	-23.5942	-189.645	-313.229
19.832	133.762	102.595	52.203	-31.1727	491.151	15.1658	-27.737	-142.925	-242.555	1.89179	78.336	115.661	40.27	-51.5526	416.074	38.5848	-23.5942	-189.645	-313.229
913.979	226.366	-0.192177	-193.921	-966.239	85.2619	128.759	-0.456213	-42.0204	-16.9806	1247.19	294.368	4.49238	-186.006	-1253.49	98.7131	257.777	-0.507904	-63.7459	-10.7153
158.233	15.678	122.334	15.3748	-477.951	-97.6345	-386.637	-693.913	-1011	-416.882	185.258	88.4717	220.732	3.40878	-536.236	-109.508	-330.41	-675.532	-1077.87	-407.776
913.979	226.366	-0.192177	-193.921	-966.239	52.203	-31.1727	-103.164	-164.673	0.0401647	1247.19	294.368	4.49238	-186.006	-1253.49	40.27	-51.5526	-153.098	-214.141	3.51204
-9.80326	26.3779	63.8196	132.452	-3.79178	15.678	122.334	15.3748	-477.951	-106.655	-36.5102	11.2238	32.4268	205.964	-1.88036	88.4717	220.732	3.40878	-536.236	-93.6463
-12.4584	815.625	16.5511	-0.406998	-0.941229	15.678	122.334	15.3748	-477.951	-106.655	0.303501	1014	13.4207	-11.9389	-39.8994	88.4717	220.732	3.40878	-536.236	-93.6463
-12.4584	815.625	16.5511	-0.406998	-0.941229	-193.921	-966.239	-2127.22	-9.80326	26.3779	0.303501	1014	13.4207	-11.9389	-39.8994	-186.006	-1253.49	-2239.06	-36.5102	11.2238
43.8167	503.984	154.874	-0.00297593	-12.2371	27.4305	-65.8286	-37.0395	-59.266	-337.253	13.9791	443.476	347.94	-5.39813	-9.9427	322.557	-31.1451	-3.69931	-86.4994	-281.965
135.481	265.102	491.237	-79.829	-200.786	-0.941229	76.79	63.4778	20.362	12.1875	197.512	236.496	311.058	-74.6532	-270.316	-39.8994	109.121	26.4588	16.1082	39.7798
135.481	265.102	491.237	-79.829	-200.786	6.16238	-0.434227	-42.7839	-280.378	43.8167	197.512	236.496	311.058	-74.6532	-270.316	-0.210928	-13.8494	-64.4068	-388.943	13.9791
48.5698	597.73	184.89	102.613	104.274	6.59475	0.00500989	-25.939	-184.257	-184.328	11.8468	201.548	29.793	20.5269	83.5448	33.0962	2.8786	-0.132663	-163.999	-371.161
20.5472	48.166	38.7871	469.411	242.577	-1124.03	-1852.46	-2981.31	-470.91	-248.205	50.8442	36.2523	3.50599	408.473	464.824	-1178.05	-1656.86	-3303.1	-437.373	-275.381
531.042	603.518	317.441	253.297	269.461	28.5301	-0.294111	0.108486	-231.24	20.5472	635.953	504.297	325.624	252.209	193.915	28.8161	-29.2295	0.00222149	-217.064	50.8442
531.042	603.518	317.441	253.297	269.461	0.108486	-231.24	20.5472	48.166	38.7871	635.953	504.297	325.624	252.209	193.915	0.00222149	-217.064	50.8442	36.2523	3.50599
231.708	170.863	561.705	1103.04	1036.06	-281.181	-151.052	-338.793	-53.2488	-101.497	361.534	203.35	478.672	631.443	959.155	-407.954	-41.3595	-196.841	-19.584	-51.4918
116.903	221.134	113.938	37.8965	17.4631	-281.181	-151.052	-338.793	-53.2488	-101.497	164.026	417.683	232.456	56.0438	34.3712	-407.954	-41.3595	-196.841	-19.584	-51.4918
116.903	221.134	113.938	37.8965	17.4631	735.461	362.137	6.93638	0.0183067	0.181928	164.026	417.683	232.456	56.0438	34.3712	849.32	319.458	2.74188	0.333357	27.2328
66.8265	248.41	127.694	114.091	0.197825	-371.589	-551.086	-377.14	-137.32	-300.849	15.7789	202.449	38.4638	30.6387	-27.3401	-165.775	-309.577	-241.346	-47.4985	-210.781
42.3716	1071.55	531.596	175.223	30.9522	-371.589	-551.086	-377.14	-137.32	-300.849	19.7922	923.343	455.909	77.307	-0.353904	-165.775	-309.577	-241.346	-47.4985	-210.781
42.3716	1071.55	531.596	175.223	30.9522	-72.2896	-176.632	-126.034	-215.762	-125.182	19.7922	923.343	455.909	77.307	-0.353904	-67.0371	-149.557	-288.799	-335.253	-121.3
104.801	161.449	31.4709	5.12021	-427.783	0.197825	-162.596	-216.052	-1098.18	-199.985	244.588	383.111	125.623	57.0575	-263.665	-27.3401	-332.653	-439.791	-1216.61	-376.127
104.801	161.449	31.4709	5.12021	-427.783	-162.596	-216.052	-1098.18	-199.985	42.3716	244.588	383.111	125.623	57.0575	-263.665	-332.653	-439.791	-1216.61	-376.127	19.7922
19.8117	327.461	74.529	27.4236	-2.93016	-303.099	-867.789	-931.13	-1234.03	-110.577	69.9738	515.638	216.642	22.9491	0.907749	-528.146	-1065.32	-1495.24	-2172.17	-99.9511
297.286	235.579	81.6937	-6.8763	-314.389	161.449	31.4709	5.12021	-427.783	-1014.27	463.443	321.784	128.511	-25.4715	-341.729	383.111	125.623	57.0575	-263.665	-822.072
-9.28338	628.384	976.988	331.364	278.181	-518.489	-173.916	-483.35	-252.527	-62.9935	-10.7422	655.334	861.086	122.651	294.214	-441.726	-371.704	-354.877	-338.894	-70.4523
-69.3563	2.54727	-115.053	45.9615	49.768	-84.2817	-145.696	-1007.94	-621.505	-9.28338	-108.752	-0.146517	-145.017	40.5261	36.045	-86.3744	-144.521	-1439.59	-763.018	-10.7422
45.9615	49.768	201.7	277.022	89.5134	-84.2817	-145.696	-1007.94	-621.505	-9.28338	40.5261	36.045	151.167	222.359	53.7904	-86.3744	-144.521	-1439.59	-763.018	-10.7422
12.3832	-7.67293	47.1615	236.422	336.048	-125.9	-227.473	-69.3563	2.54727	-115.053	205.794	-5.66094	57.3055	341.896	437.118	-129.278	-229.144	-108.752	-0.146517	-145.017
12.3832	-7.67293	47.1615	236.422	336.048	-69.3563	2.54727	-115.053	45.9615	49.768	205.794	-5.66094	57.3055	341.896	437.118	-108.752	-0.146517	-145.017	40.5261	36.045
134.075	164.076	36.6081	-47.3091	-260.805	-1276.32	-475.587	-850.461	-1069.41	-209.024	97.5551	173.039	60.3838	-11.3931	-201.577	-1296.83	-471.656	-873.259	-1373.94	-161.681
-9.42792	-10.2791	-51.9852	44.5989	327.8	-1276.32	-475.587	-850.461	-1069.41	-209.024	8.88326	0.173759	-49.3296	153.198	414.958	-1296.83	-471.656	-873.259	-1373.94	-161.681
-0.608106	1573.4	142.991	83.4632	-0.264557	-1271.51	-2909.26	-851.297	12.3832	-7.67293	-8.90569	1770.99	135.749	55.7868	0.00161329	-1227.5	-3249.23	-503.91	205.794	-5.66094
47.2692	584.644	330.285	54.8072	0.342127	-2909.26	-851.297	12.3832	-7.67293	47.1615	138.151	907.535	664.966	77.075	8.84942	-3249.23	-503.91	205.794	-5.66094	57.3055
-0.608106	1573.4	142.991	83.4632	-0.264557	5.69209	12.6721	97.08	-67.6035	-4.06593	-8.90569	1770.99	135.749	55.7868	0.00161329	0.00613344	-15.2254	14.8358	-235.524	-0.510885
-65.5693	16.1988	76.918	130.655	31.56	-31.564	-213.638	-741.244	-1653.35	-0.608106	-77.75	41.0277	73.8839	181.488	57.3875	-1.07367	-163.71	-632.852	-1642.87	-8.90569
30.3924	58.5389	298.635	71.2579	-2.33487	-31.564	-213.638	-741.244	-1653.35	-0.608106	112.099	85.8034	636.835	194.025	0.172082	-1.07367	-163.71	-632.852	-1642.87	-8.90569
-37.6215	30.3924	58.5389	298.635	71.2579	-77.5012	-239.921	-489.329	-65.5693	16.1988	-29.7713	112.099	85.8034	636.835	194.025	-18.5443	-248.865	-791.926	-77.75	41.0277
148.312	51.6139	21.3919	-1.0248	-221.491	-284.842	-645.779	-601.41	-37.6215	30.3924	147.036	89.421	51.7394	38.147	-166.636	-396.268	-848.955	-644.365	-29.7713	112.099
10.2711	-0.0298381	0.0260777	148.312	51.6139	-645.779	-601.41	-37.6215	30.3924	58.5389	8.96732	0.0477117	0.0903553	147.036	89.421	-848.955	-644.365	-29.7713	112.099	85.8034
46.7219	162.521	226.505	-34.2024	-3.1441	-51.295	-169.402	-40.4266	-54.942	10.2711	25.3835	214.442	583.333	-7.99417	20.7482	-1.26528	-111.239	-45.397	-90.4346	8.96732
46.7219	162.521	226.505	-34.2024	-3.1441	-40.4266	-54.942	10.2711	-0.0298381	0.0260777	25.3835	214.442	583.333	-7.99417	20.7482	-45.397	-90.4346	8.96732	0.0477117	0.0903553
32.5831	211.543	400.708	841.021	724.028	-221.491	-579.287	-837.793	-1456.42	-159.149	-21.6379	-0.0585354	24.8961	804.318	533.198	-166.636	-709.973	-1029.61	-1864.19	-278.197
2.51967	84.8025	154.187	75.3848	54.5923	-579.287	-837.793	-1456.42	-159.149	46.7219	15.6105	141.397	343.197	76.1237	122.396	-709.973	-1029.61	-1864.19	-278.197	25.3835
211.543	400.708	841.021	724.028	496.293	308.196	14.5736	-141.878	-36.2928	2.51967	-0.0585354	24.8961	804.318	533.198	475.52	229.558	8.04111	-229.893	-95.5046	15.6105
842.413	1673.4	1007.73	1383.76	780.279	626.723	215.362	-11.8302	-336.021	-1190.92	854.411	1792.26	1122.12	1436.79	873.731	634.577	213.656	-16.8896	-459.633	-1397.57
842.413	1673.4	1007.73	1383.76	780.279	215.362	-11.8302	-336.021	-1190.92	32.5831	854.411	1792.26	1122.12	1436.79	873.731	213.656	-16.8896	-459.633	-1397.57	-21.6379
1.02474	85.7455	16.1576	42.288	88.5664	-476.624	-0.391899	-9.80612	-701.394	-138.097	24.0159	114.469	40.5376	73.3314	80.6788	-195.426	4.65588	-3.29506	-804.504	-158.267
-61.7857	-9.42792	-10.2791	-51.9852	44.5989	-1576.07	-553.566	-839.71	-1244.96	-442.422	-26.0329	8.88326	0.173759	-49.3296	153.198	-1392.15	-441.926	-848.216	-1134.65	-464.06
-2.47885	489.464	2688.15	1662.87	937.477	-578.961	-1475.03	1.02474	85.7455	16.1576	9.62373	596.314	2907.43	2041.36	950.923	-497.67	-1028.58	24.0159	114.469	40.5376
-2.47885	489.464	2688.15	1662.87	937.477	1.02474	85.7455	16.1576	42.288	88.5664	9.62373	596.314	2907.43	2041.36	950.923	24.0159	114.469	40.5376	73.3314	80.6788
-44.9876	-14.0764	-14.5345	-59.8314	-37.9627	-384.117	-487.115	-1378.16	-200.286	-2.47885	-60.6717	-26.5585	-17.8316	-98.4246	-88.6682	-345.48	-274.742	-1042.49	-95.2402	9.62373
66.7038	381.356	206.717	103.876	32.298	-384.117	-487.115	-1378.16	-200.286	-2.47885	49.3492	405.652	173.704	193.011	10.759	-345.48	-274.742	-1042.49	-95.2402	9.62373
-5.99182	-82.3902	-5.23692	-22.1067	3.73442	-951.692	-1048.77	-61.7857	-9.42792	-10.2791	4.31556	-28.8656	-0.0588073	9.00478	11.3566	-930.264	-1181.83	-26.0329	8.88326	0.173759
-95.954	-5.99182	-82.3902	-5.23692	-22.1067	-1048.77	-61.7857	-9.42792	-10.2791	-51.9852	-71.459	4.31556	-28.8656	-0.0588073	9.00478	-1181.83	-26.0329	8.88326	0.173759	-49.3296
141.607	164.43	4.09557	888.624	911.651	-44.9876	-14.0764	-14.5345	-59.8314	-37.9627	53.4503	107.967	-0.532805	945.228	833.161	-60.6717	-26.5585	-17.8316	-98.4246	-88.6682
-2288.53	-3147.26	-2204.55	-415.989	141.607	-14.0764	-14.5345	-59.8314	-37.9627	66.7038	-3079.07	-3506.73	-2855.68	-725.381	53.4503	-26.5585	-17.8316	-98.4246	-88.6682	49.3492
880.885	867.405	91.7249	11.4059	-6.59044	-284.727	-332.502	-617.488	-1206.63	-1264.61	1269.45	1073.28	133.988	12.2009	-3.02172	-315.331	-538.333	-693.359	-1391.8	-1529.48
-20.3763	-11.2475	-4.72715	128.874	-6.12628	-1264.61	-2288.53	-3147.26	-2204.55	-415.989	-38.5002	-10.3383	-36.6572	170.681	1.58262	-1529.48	-3079.07	-3506.73	-2855.68	-725.381
-11.2475	-4.72715	128.874	-6.12628	18.426	-3.5888	38.2023	-107.39	-43.9213	-88.5944	-10.3383	-36.6572	170.681	1.58262	11.7031	-19.8715	64.7657	-165.91	-27.617	-46.3957
18.9299	143.655	154.319	99.3329	9.31507	-4.72715	128.874	-6.12628	18.426	32.1521	4.96939	167.502	172.483	59.1292	-3.21624	-36.6572	170.681	1.58262	11.7031	57.5296
0.884076	208.581	149.748	162.279	90.5537	-4.72715	128.874	-6.12628	18.426	32.1521	-0.626146	100.36	124.674	154.128	71.5354	-36.6572	170.681	1.58262	11.7031	57.5296
119.794	36.8765	157.044	354.997	12.7045	18.9299	143.655	154.319	99.3329	9.31507	385.227	77.0067	215.756	483.559	35.8474	4.96939	167.502	172.483	59.1292	-3.21624
70.6048	65.9649	7.40772	-15.396	-521.954	79.1668	-20.886	-388.497	-851.264	0.884076	38.9085	77.6013	8.83159	-22.9184	-855.248	157.624	-41.014	-537.07	-1314.82	-0.626146
198.395	59.9956	-19.0185	0.23535	80.6289	168.967	22.9651	-5.61758	-366.374	-798.729	282.116	80.5508	-57.363	-75.1958	92.7804	138.914	46.2589	-15.7843	-444.611	-1050.37
119.794	36.8765	157.044	354.997	12.7045	65.9649	7.40772	-15.396	-521.954	-143.841	385.227	77.0067	215.756	483.559	35.8474	77.6013	8.83159	-22.9184	-855.248	-264.434
16.6872	1396.78	1039.3	-10.5373	131.975	-76.8199	-4.49228	-120.454	-338.745	-334.121	1.43898	1502.98	835.247	-82.6939	141.386	-23.1986	-1.93613	-61.8416	-194.224	-262.801
-17.3025	-1.29966	-11.104	-37.6575	109.457	157.044	354.997	12.7045	-233.889	-911.83	-0.790708	-3.33211e-06	-20.9843	-17.4787	170.022	215.756	483.559	35.8474	-132.85	-1045.34
399.08	29.7133	116.789	-7.88528	-67.7949	354.997	12.7045	-233.889	-911.83	16.6872	45.1763	-43.3719	165.519	-1.92876	-40.0687	483.559	35.8474	-132.85	-1045.34	1.43898
2.64958	-75.4308	31.2351	202.368	333.514	-121.247	24.7028	12.9028	-25.5664	-392.689	6.9429	-92.5446	61.1764	171.326	393.542	-170.75	23.8713	7.47945	-60.2174	-554.36
62.0667	1.4772	-563.242	2.64958	-75.4308	116.789	-7.88528	-67.7949	65.5209	-50.9197	76.2785	73.1638	-477.354	6.9429	-92.5446	165.519	-1.92876	-40.0687	56.0593	-30.8311
-74.1331	25.5259	-131.702	-5.55408	-21.8626	1.4772	-563.242	2.64958	-75.4308	31.2351	-113.379	0.736495	-264.289	0.0616807	-41.7499	73.1638	-477.354	6.9429	-92.5446	61.1764
-14.0015	-130.359	381.497	318.48	144.188	1.4772	-563.242	2.64958	-75.4308	31.2351	0.0393725	-127.211	500.018	528.349	155.17	73.1638	-477.354	6.9429	-92.5446	61.1764
22.73	175.657	77.4079	-137.981	-117.112	-5.55408	-21.8626	-261.607	214.143	-9.27248	39.7293	287.794	607.259	4.21691	-38.5892	0.0616807	-41.7499	-352.428	121.504	-100.321
22.73	175.657	77.4079	-137.981	-117.112	-261.607	214.143	-9.27248	-14.0015	-130.359	39.7293	287.794	607.259	4.21691	-38.5892	-352.428	121.504	-100.321	0.0393725	-127.211
179.419	210.327	1.42996	-287.976	-287.238	-3.48236	-118.089	-139.766	-734.35	-898.98	343.542	216.117	-5.57561	-395.248	-276.154	12.327	-55.2449	-104.129	-518.303	-851.607
179.419	210.327	1.42996	-287.976	-287.238	-118.089	-139.766	-734.35	-898.98	22.73	343.542	216.117	-5.57561	-395.248	-276.154	-55.2449	-104.129	-518.303	-851.607	39.7293
-14.3663	333.811	38.46	37.134	275.997	1.18039	76.7251	-178.056	0.405179	-1024.96	-12.0213	188.18	11.1367	5.72263	204.133	-3.36489	98.0899	-203.605	4.17379	-699.144
438.378	1195.12	443.961	138.073	414.187	210.327	1.42996	-287.976	-287.238	-14.3663	412.943	923.286	401.246	100.491	329.857	216.117	-5.57561	-395.248	-276.154	-12.0213
-4114.31	-624.184	438.378	1195.12	443.961	333.811	38.46	37.134	275.997	66.0793	-4516.36	-452.031	412.943	923.286	401.246	188.18	11.1367	5.72263	204.133	14.5122
-19.5663	1.97091	9.4053	35.0164	98.4777	8.33096	-7.43594	-171.444	-664.325	-65.0862	-69.6685	2.17694	36.0096	42.5922	156.944	102.826	-0.390823	-104.527	-446.888	-36.5452
16.3537	1404.35	1377.42	1587.97	876.953	-7.43594	-171.444	-664.325	-65.0862	160.599	19.8269	1429.84	1573.98	1899.78	867.147	-0.390823	-104.527	-446.888	-36.5452	84.0808
16.3537	1404.35	1377.42	1587.97	876.953	-436.696	-19.5663	1.97091	9.4053	35.0164	19.8269	1429.84	1573.98	1899.78	867.147	-471.628	-69.6685	2.17694	36.0096	42.5922
-56.2264	-37.5268	13.5496	307.07	542.044	-30.1656	-639.655	-329.711	-108.598	16.3537	-37.4508	-38.6627	15.987	465.265	869.061	-24.4686	-730.124	-312.304	-66.0578	19.8269
13.5496	307.07	542.044	761.345	420.327	-30.1656	-639.655	-329.711	-108.598	16.3537	15.987	465.265	869.061	855.379	532.698	-24.4686	-730.124	-312.304	-66.0578	19.8269
407.131	1026.65	480.177	147.143	80.4516	-319.871	-142.903	-56.2264	-37.5268	13.5496	440.441	912.692	467.21	81.178	8.6978	-628.479	-317.125	-37.4508	-38.6627	15.987
0.178204	143.763	193.08	34.3452	10.0336	-935.47	-353.259	-28.1811	-174.115	-177.341	2.47538	198.807	165.547	3.05817	-8.82071	-830.773	-289.62	-27.1919	-135.554	-270.902
143.763	193.08	34.3452	10.0336	69.3694	-935.47	-353.259	-28.1811	-174.115	-177.341	198.807	165.547	3.05817	-8.82071	-1.29551	-830.773	-289.62	-27.1919	-135.554	-270.902
-15.6231	-11.7568	229.042	1.45443	-55.2907	-123.042	-651.48	-1080.25	-485.562	0.178204	-0.181538	-4.73517	200.201	10.7764	-4.6777	-160.475	-778.77	-855.516	-430.895	2.47538
-15.6231	-11.7568	229.042	1.45443	-55.2907	34.3452	10.0336	69.3694	126.756	19.4666	-0.181538	-4.73517	200.201	10.7764	-4.6777	3.05817	-8.82071	-1.29551	146.882	56.5455
147.075	549.93	846.362	300	134.728	-11.7568	229.042	1.45443	-55.2907	5.55129	10.7813	292.529	832.563	287.314	110.255	-4.73517	200.201	10.7764	-4.6777	104.852
147.075	549.93	846.362	300	134.728	229.042	1.45443	-55.2907	5.55129	64.4132	10.7813	292.529	832.563	287.314	110.255	200.201	10.7764	-4.6777	104.852	190.683
140.632	-1.19669	-83.3078	169.749	1031.14	-212.247	-668.921	-302.275	-626.272	-1617.45	61.6672	-0.583922	-93.6946	76.8899	1039	-297.716	-909.691	-416.853	-472.547	-1855.95
140.632	-1.19669	-83.3078	169.749	1031.14	-668.921	-302.275	-626.272	-1617.45	147.075	61.6672	-0.583922	-93.6946	76.8899	1039	-909.691	-416.853	-472.547	-1855.95	10.7813
-1.532	1.63259	9.41312	86.73	143.388	-613.709	-993.614	140.632	-1.19669	-83.3078	-11.7756	-4.96044	0.684102	31.7012	49.4977	-512.283	-1029.51	61.6672	-0.583922	-93.6946
-1.532	1.63259	9.41312	86.73	143.388	-993.614	140.632	-1.19669	-83.3078	169.749	-11.7756	-4.96044	0.684102	31.7012	49.4977	-1029.51	61.6672	-0.583922	-93.6946	76.8899
194.448	564.177	207.792	-0.0160324	-28.2847	-200.678	-110.686	-1.532	1.63259	9.41312	197.214	735.696	267.087	-0.993247	-21.8038	-188.261	-134.603	-11.7756	-4.96044	0.684102
194.448	564.177	207.792	-0.0160324	-28.2847	86.73	143.388	28.9653	13.507	20.1058	197.214	735.696	267.087	-0.993247	-21.8038	31.7012	49.4977	3.74984	-0.610783	48.5469
62.8387	45.2557	34.8857	61.0526	22.0477	-667.909	-926.912	-1333.13	-266.792	-25.0579	63.3589	56.4423	4.12681	56.167	33.213	-820.048	-944.706	-1620.09	-361.533	-56.1747
30.3637	147.731	278.419	66.1379	-0.590266	-246.917	-320.985	-625.693	-262.245	-39.9606	105.508	228.864	299.229	122.138	0.121462	-80.5287	-210.133	-608.553	-151.373	-63.1921
85.4922	14.4404	61.7574	79.4997	1220.68	-18.1457	-277.787	-753.23	-553.449	-140.286	90.3315	4.71489	47.0064	125.073	1235.33	-1.02135	-186.936	-529.634	-446.549	-115.781
-0.146559	224.93	174.865	86.6194	103.876	-18.1457	-277.787	-753.23	-553.449	-140.286	-1.7482	109.7	126.162	19.9168	-20.4071	-1.02135	-186.936	-529.634	-446.549	-115.781
224.93	174.865	86.6194	103.876	20.7122	20.5355	-6.53074	-209.072	-166.297	-0.0237286	109.7	126.162	19.9168	-20.4071	-76.1691	7.86656	0.221181	-124.499	-29.9628	0.25675
-4.56852	232.528	370.438	59.4479	28.3636	-674.567	-175.112	-144.885	-157.105	-0.146559	0.665466	387.126	454.703	56.7837	28.1594	-708.012	-250.364	-238.058	-249.126	-1.7482
232.528	370.438	59.4479	28.3636	-1.46103	224.93	174.865	86.6194	103.876	20.7122	387.126	454.703	56.7837	28.1594	-1.17377	109.7	126.162	19.9168	-20.4071	-76.1691
307.674	2051.2	1842.99	292.078	186.024	-68.9644	-176.884	-817.297	-520.437	-4.56852	606.755	2050.43	1889.45	313.064	180.642	-119.532	-213.529	-637.541	-258.809	0.665466
-50.6023	0.360118	107.623	218.363	16.8232	-288.342	-549.007	-1105.43	-1778.57	-689.439	-23.4494	0.405588	81.5243	187.016	7.6584	-154.881	-504.48	-1209.11	-1569.07	-955.03
-28.7024	24.6028	36.4264	28.4841	-3.82576	-288.342	-549.007	-1105.43	-1778.57	-689.439	-9.55207	13.1406	68.1234	4.10011	-32.2179	-154.881	-504.48	-1209.11	-1569.07	-955.03
-28.7024	24.6028	36.4264	28.4841	-3.82576	-35.1987	-336.689	-1019.2	-50.6023	0.360118	-9.55207	13.1406	68.1234	4.10011	-32.2179	-13.1988	-259.631	-933.418	-23.4494	0.405588
2215.54	3108.78	1762.15	1124.16	640.578	-28.7024	24.6028	36.4264	28.4841	-3.82576	2261.62	3623.87	1896.92	1071.61	650.306	-9.55207	13.1406	68.1234	4.10011	-32.2179
2215.54	3108.78	1762.15	1124.16	640.578	-3.82576	259.445	115.777	5.5333	108.923	2261.62	3623.87	1896.92	1071.61	650.306	-32.2179	127.614	107.255	2.69568	141.431
4.96656	296.598	25.273	-36.9551	-100.985	-255.924	-458.644	-1131.14	-1111.78	-344.008	34.3266	348.202	67.7031	-68.8688	-100.972	-245.857	-374.595	-918.531	-1140.42	-379.65
2.19974	29.2867	3.65502	261.001	146.712	-591.472	-660.334	-614.975	-517.176	-227.516	110.678	41.0469	89.7993	280.5	140.941	-563.214	-538.376	-562.844	-601.653	-1091.96
82.7373	698.288	869.841	450.229	147.859	-591.472	-660.334	-614.975	-517.176	-227.516	24.2847	639.791	827.713	510.837	178.426	-563.214	-538.376	-562.844	-601.653	-1091.96
401.906	1219.82	603.164	430.687	215.743	62.8387	45.2557	34.8857	61.0526	22.0477	227.212	980.93	445.153	375.479	154.864	63.3589	56.4423	4.12681	56.167	33.213
82.7373	698.288	869.841	450.229	147.859	-117.038	-28.4173	2.19974	29.2867	3.65502	24.2847	639.791	827.713	510.837	178.426	-169.676	-37.7085	110.678	41.0469	89.7993
741.735	1354.03	894.626	709.16	263.991	-733.357	-149.351	-257.303	-280.558	-157.13	996.482	1785.29	972.054	661.309	341.765	-687.687	-280.482	-332.653	-362.503	-174.07
268.587	494.171	256.938	416.139	116.435	-149.351	-257.303	-280.558	-157.13	82.7373	380.347	580.439	286.242	514.25	96.0928	-280.482	-332.653	-362.503	-174.07	24.2847
741.735	1354.03	894.626	709.16	263.991	137.716	0.127001	0.999075	-70.8333	-154.564	996.482	1785.29	972.054	661.309	341.765	116.205	0.68628	0.414935	-56.6119	-131.532
-21.9495	92.6614	168.04	145.003	144.094	-315.771	-651.79	-1166.97	-1216.93	-446.736	-20.5053	132.593	286.951	293.157	232.843	-334.33	-740.086	-1362.27	-967.774	-265.6
92.6614	168.04	145.003	144.094	95.3693	-315.771	-651.79	-1166.97	-1216.93	-446.736	132.593	286.951	293.157	232.843	159.234	-334.33	-740.086	-1362.27	-967.774	-265.6
15.0933	1803.07	766.376	993.219	460.32	-206.019	-481.607	-1143.01	-1335.73	-21.9495	50.9402	1910.45	804.25	759.12	505.373	-96.5446	-425.616	-1017.02	-1286.36	-20.5053
-2801.53	-4099.21	-4163.07	-3858.58	-6147.8	-1718.06	-2573.21	-1495.47	-291.597	15.0933	-2539.66	-4125.23	-3803.41	-3345.36	-6936.4	-1842.86	-2779.3	-1263.97	-258.82	50.9402
1.861	-8.95634	-63.0128	401.906	1219.82	-117.401	-391.247	-271.805	-706.793	4.96656	0.0443036	-38.4092	-183.166	227.212	980.93	-67.6425	-229.34	-235.754	-615.801	34.3266
1.57252	100.437	145.091	84.253	157.562	-375.418	-598.524	1.861	-8.95634	-63.0128	39.945	217.986	234.398	126.335	340.75	-358.896	-831.57	0.0443036	-38.4092	-183.166
1179.22	978.971	869.671	905.031	696.191	-1111.96	-1601.9	-2268.99	-399.914	1.57252	1394.61	1301.06	995.317	800.957	760.992	-1033.67	-1610.66	-1999.93	-245.374	39.945
44.1672	165.502	-4.42748	0.604495	132.532	-1529.06	-302.715	-237.364	-340.26	-93.3223	29.8884	140.542	-9.07249	0.574574	41.2861	-2009.09	-315.053	-334.149	-604.795	-370.711
-2.45551	-25.1702	-39.0693	322.329	277.123	-673.564	-938.12	-1531.97	-1340.65	-693.263	13.597	-25.479	-87.528	271.697	193.88	-479.137	-900.086	-1404.97	-1151.66	-419.63
2.89114	252.889	147.112	64.362	5.58588	165.502	-4.42748	0.604495	132.532	112.602	47.5985	768.624	295.518	160.644	-0.353087	140.542	-9.07249	0.574574	41.2861	81.4256
322.329	277.123	218.555	60.0288	96.1843	-6.71453	-0.595537	-48.0773	-168.096	2.89114	271.697	193.88	107.231	57.5109	128.367	-4.60448	-2.05894	-74.3691	-158.537	47.5985
22.4289	434.453	269.192	185.733	41.4122	-1072.03	-384.398	-2.45551	-25.1702	-39.0693	-15.5533	82.1076	77.5414	22.0787	-0.165477	-1150	-281.367	13.597	-25.479	-87.528
147.125	788.021	690	332.505	30.9753	-1072.03	-384.398	-2.45551	-25.1702	-39.0693	71.03	1385.39	903.458	92.3122	25.8741	-1150	-281.367	13.597	-25.479	-87.528
24.9652	-0.441414	3.93525	-2.71306	-80.4044	-180.4	-666.836	-988.383	-1176.51	-1107.06	-29.604	-9.81258	98.947	-10.1662	-141.067	-66.0882	-437.91	-1037.83	-1321.54	-1158.7
77.536	97.3775	-10.6862	5.29931	-15.7674	-0.441414	3.93525	-2.71306	-80.4044	12.7175	95.6643	45.6764	-303.126	37.0606	199.356	-9.81258	98.947	-10.1662	-141.067	-75.7627
77.536	97.3775	-10.6862	5.29931	-15.7674	3.93525	-2.71306	-80.4044	12.7175	147.125	95.6643	45.6764	-303.126	37.0606	199.356	98.947	-10.1662	-141.067	-75.7627	71.03
-43.2327	209.47	860.853	-0.60966	203.736	24.7098	0.590855	-1.42372	-256.744	-70.9103	449.612	1101.95	-0.768244	14.2888	496.845	-2.27371	-60.9516	-178.605	-292.252	-634.172
353.222	146.674	2.43446	390.046	-0.217195	-70.9103	77.536	97.3775	-10.6862	5.29931	79.7156	760.271	-276.376	259.665	3.69818	-634.172	95.6643	45.6764	-303.126	37.0606
91.4874	-131.35	353.222	146.674	2.43446	237.051	-466.089	69.0806	-185.888	-43.2327	4.28494	-391.124	79.7156	760.271	-276.376	464.439	0.753505	119.927	-283.553	449.612
45.8944	1.79645	804.385	90.6021	30.9478	-905.046	-257.301	459.08	-585.295	91.4874	1662.33	72.1094	45.8355	156.436	34.9042	-253.684	-9.42219	29.9453	-300.515	4.28494
-195.393	0.389703	-13.4125	0.21005	-42.2887	-257.301	459.08	-585.295	91.4874	-131.35	-27.0768	70.21	-64.8072	92.1649	160.032	-9.42219	29.9453	-300.515	4.28494	-391.124
0.389703	-13.4125	0.21005	-42.2887	81.2444	-45.8254	225.855	-1539.43	45.8944	1.79645	70.21	-64.8072	92.1649	160.032	21.502	7.2122	573.305	-1496.59	1662.33	72.1094
339.067	-1.36477	173.748	18.2965	-518.893	-195.393	0.389703	-13.4125	0.21005	-42.2887	403.263	70.1233	-64.752	-164.881	-172.483	-27.0768	70.21	-64.8072	92.1649	160.032
207.248	-50.3813	-592.225	-500.165	0	0.389703	-13.4125	0.21005	-42.2887	81.2444	1691.15	11.7836	-2246.76	1.72157	0	70.21	-64.8072	92.1649	160.032	21.502
33.0718	759.371	713.871	408.228	-25.7536	-704.701	-1012.71	45.7767	-751.369	339.067	573.109	154.768	398.143	96.9239	0.332088	-329.955	-1280.84	-0.915955	-475.004	403.263
-92.2219	72.7526	50.6161	660.467	12.0684	30.8683	-49.5348	-276.692	104.095	-929.992	1254.03	-11.7279	549.933	9.49852	241.328	-107.022	2.61733	86.8728	-163.169	-1656.24
-8.92902	-92.2219	72.7526	50.6161	660.467	50.7603	-2506.5	156.901	0	-272.3	-26.2713	1254.03	-11.7279	549.933	9.49852	457.527	-331.063	1.12239	0	1890.53
1728.76	-16.9665	1373.11	0	-188.126	-638.576	74.2137	-217.545	-1021.46	-8.92902	178.251	-0.342616	-2953.3	0	-1167.4	-70.3609	75.2093	-296.617	-148.486	-26.2713
78.4133	1728.76	-16.9665	1373.11	0	74.2137	-217.545	-1021.46	-8.92902	-92.2219	-410.831	178.251	-0.342616	-2953.3	0	75.2093	-296.617	-148.486	-26.2713	1254.03
79.4215	323.2	2316.3	917.6	0	660.467	12.0684	-15.4281	-312.7	-90.8436	2063.54	620.291	-280.932	0	0	9.49852	241.328	-1016.68	-98.2192	-251.234
0	-1119.76	282.555	-159.999	1.59779	12.0684	-15.4281	-312.7	-90.8436	78.4133	0	1511.99	1049.89	-195.844	517.331	241.328	-1016.68	-98.2192	-251.234	-410.831
-82.7353	-705.919	486.85	-1.29552	-108.249	0	384.3	-163.622	-907.809	-2652.42	60.7726	102.895	92.2829	2.89011	-1145.58	0	-218.168	-813.058	-702.756	-314.001
-49.7015	147.737	815.212	864.928	959.603	1.59779	-59.8366	-387.608	0	-852.685	118.273	290.637	580.051	710.375	969.181	517.331	-0.829034	-1329.45	0	584.844
10.0344	219.927	914.906	676.658	1541.98	486.85	-1.29552	-108.249	64.725	-524.282	4.07354	243.069	856.793	613.67	1664.95	92.2829	2.89011	-1145.58	-24.7806	2.05702
10.0344	219.927	914.906	676.658	1541.98	64.725	-524.282	200.354	-153.144	-49.7015	4.07354	243.069	856.793	613.67	1664.95	-24.7806	2.05702	332.331	-37.437	118.273
-54.7319	-55.98	-60.9758	-46.1636	14.2233	-29.2868	-147.81	-690.046	-427.479	10.0344	-45.5885	-21.3272	-70.6648	-26.5877	22.7443	-80.9824	-262.136	-927.075	-510.366	4.07354
-46.1636	14.2233	115.426	733.347	1228.54	-29.2868	-147.81	-690.046	-427.479	10.0344	-26.5877	22.7443	80.7045	513.931	1114.66	-80.9824	-262.136	-927.075	-510.366	4.07354
-42.3707	20.2315	485.418	2474.75	1531.44	-54.7319	-55.98	-60.9758	-46.1636	14.2233	-37.7706	6.97981	499.998	2508.56	1292.01	-45.5885	-21.3272	-70.6648	-26.5877	22.7443
20.2315	485.418	2474.75	1531.44	835.115	-55.98	-60.9758	-46.1636	14.2233	115.426	6.97981	499.998	2508.56	1292.01	743.302	-21.3272	-70.6648	-26.5877	22.7443	80.7045
28.8739	78.6904	9.1699	0.552541	-0.000121723	-1571.19	-396.242	-218.264	-42.3707	20.2315	91.2564	83.9567	24.1531	-0.00016717	-4.71149	-1706	-383.319	-223.786	-37.7706	6.97981
50.0121	602.285	236.997	118.889	14.9316	-295.42	28.8739	78.6904	9.1699	0.552541	34.9743	728.254	321.827	146.056	13.8798	-391.399	91.2564	83.9567	24.1531	-0.00016717
50.0121	602.285	236.997	118.889	14.9316	28.8739	78.6904	9.1699	0.552541	-0.000121723	34.9743	728.254	321.827	146.056	13.8798	91.2564	83.9567	24.1531	-0.00016717	-4.71149
633.405	802.747	272.566	252.21	263.345	0	0	0	0	4224.7	602.525	854.591	316.981	263.097	543.403	0	0	0	0	4458.5
83.1265	912.217	707.174	438.527	278.219	-83.8254	-160.9	-310.174	-526.529	-690.046	77.8168	663.826	448.633	268.064	111.975	-47.5261	-154.316	-381.656	-694.048	-804.359
83.1265	912.217	707.174	438.527	278.219	-160.9	-310.174	-526.529	-690.046	50.0121	77.8168	663.826	448.633	268.064	111.975	-154.316	-381.656	-694.048	-804.359	34.9743
862.173	1011.11	387.451	155.53	21.2845	-387.132	-427.27	-87.6932	-35.6452	0.044042	1211.44	1502.28	553.839	264.806	23.8977	-423.864	-589.793	-83.0651	-21.6595	-47.1533
4.00765	108.708	3.71642	-0.786978	0.00568593	-427.27	-87.6932	-35.6452	0.044042	83.1265	14.0954	780.81	121.083	15.5345	8.46548	-589.793	-83.0651	-21.6595	-47.1533	77.8168
862.173	1011.11	387.451	155.53	21.2845	-1.54836	-17.32	-16.699	-65.6773	4.00765	1211.44	1502.28	553.839	264.806	23.8977	-39.2986	-28.4681	-165.084	-240.588	14.0954
0.0324065	43.0775	20.7822	-27.0134	1.63398	-154.571	-466.875	-761.695	-1363.05	-1013.28	5.29592	113.891	69.7962	-41.6431	20.9422	-113.394	-386.422	-742.35	-1577.05	-1204.29
43.0775	20.7822	-27.0134	1.63398	17.2331	-154.571	-466.875	-761.695	-1363.05	-1013.28	113.891	69.7962	-41.6431	20.9422	42.5827	-113.394	-386.422	-742.35	-1577.05	-1204.29
633.405	802.747	272.566	252.21	263.345	1355.24	555.795	54.4394	-31.2555	-44.0445	602.525	854.591	316.981	263.097	543.403	1645.82	482.175	75.1938	-118.447	-175.782
531.757	359.409	320.446	28.7268	70.6429	2.82819	9.15029	-16.1076	-6.45114	-23.7554	556.333	421.052	279.566	19.9082	106.525	12.2908	1.07675	-13.799	-7.15652	-67.2282
531.757	359.409	320.446	28.7268	70.6429	9.15029	-16.1076	-6.45114	-23.7554	79.9906	556.333	421.052	279.566	19.9082	106.525	1.07675	-13.799	-7.15652	-67.2282	24.7318
32.5745	-50.9427	129.358	476.394	1615.63	-269.658	-436.106	-158.306	-360.862	-772.375	3.64373	-109.574	92.0953	694.464	1666.25	-211.134	-486.909	-62.5687	-397.938	-810.895
-50.9427	129.358	476.394	1615.63	1165.33	-269.658	-436.106	-158.306	-360.862	-772.375	-109.574	92.0953	694.464	1666.25	1199.9	-211.134	-486.909	-62.5687	-397.938	-810.895
-16.0895	3.67005	34.8375	184.188	123.415	-360.112	-427.195	-289.049	32.5745	-50.9427	-8.96151	2.26393	45.1564	312.999	115.308	-237.865	-428.634	-341.581	3.64373	-109.574
85.5346	73.7458	15.7414	20.1103	7.5517	-427.195	-289.049	32.5745	-50.9427	129.358	54.8658	65.4783	8.7836	15.9051	0.127771	-428.634	-341.581	3.64373	-109.574	92.0953
541.446	488.29	227.839	238.374	72.4851	52.3165	-49.2742	-391.56	-489.399	-100.353	315.032	891.579	348.547	231.264	49.2797	135.375	-42.2749	-326.601	-450.897	-107.191
-16.0895	3.67005	34.8375	184.188	123.415	-9.82341	85.5346	73.7458	15.7414	20.1103	-8.96151	2.26393	45.1564	312.999	115.308	-51.7025	54.8658	65.4783	8.7836	15.9051
-54.5458	1.05957	276.982	12.0588	22.4608	-1333.55	-1251.88	-16.0895	3.67005	34.8375	-45.6906	0.000803722	252.051	0.0219393	0.217709	-1388.4	-1307.41	-8.96151	2.26393	45.1564
1.05957	276.982	12.0588	22.4608	0.000470266	-1333.55	-1251.88	-16.0895	3.67005	34.8375	0.000803722	252.051	0.0219393	0.217709	-1.46067	-1388.4	-1307.41	-8.96151	2.26393	45.1564
-0.013605	315.463	418.242	239.721	233.338	-99.5238	-574.591	-330.327	-488.806	-54.5458	11.5989	411.193	427.95	245.245	268.852	-137.483	-725.34	-405.819	-485.471	-45.6906
315.463	418.242	239.721	233.338	145.024	-574.591	-330.327	-488.806	-54.5458	1.05957	411.193	427.95	245.245	268.852	153.331	-725.34	-405.819	-485.471	-45.6906	0.000803722
-98.7316	-17.2003	-14.6658	-48.6959	-36.7949	-6.46923	-60.9799	-65.728	-251.992	-0.013605	-15.3049	-8.53642	-4.2515	-46.3983	-21.8314	-10.5368	-74.8448	-85.7712	-310.756	11.5989
341.412	391.686	218.772	234.648	175.288	-6.46923	-60.9799	-65.728	-251.992	-0.013605	353.497	593.402	307.031	297.633	194.436	-10.5368	-74.8448	-85.7712	-310.756	11.5989
341.412	391.686	218.772	234.648	175.288	33.2856	-7.69898	8.13367	6.70385	-0.0332838	353.497	593.402	307.031	297.633	194.436	55.9709	-15.6246	18.6382	0.320406	-2.3691
561.369	218.358	216.804	207.158	104.422	-285.709	-410.245	-444.773	-540.868	-627.247	592.741	340.067	290.248	318.108	59.0818	-497.64	-799.128	-581.425	-756.604	-1188.29
-4.80392	105.15	1030.51	1825.86	1044.07	-625.188	-701.094	-993.508	-884.929	-1295.9	-3.70097	132.454	1087.67	1901.51	1155.42	-560.386	-665.561	-921.468	-989.748	-1576.29
476.391	1817.64	793.525	447.138	320.624	-19.5283	-75.0374	-307.695	-460.97	-4.80392	578.524	1775.23	883.596	480.098	319.536	-43.4343	-116.698	-386.737	-752.17	-3.70097
110.659	51.9135	4.48426	45.5214	40.9783	-94.0523	-56.902	-116.69	-268.659	-318.863	114.282	45.8869	0.89319	29.7787	9.58521	-112.738	-83.3723	-120.58	-341.343	-432.617
-21.594	-6.102	5.09971	-0.630156	16.5672	-94.0523	-56.902	-116.69	-268.659	-318.863	-2.00323	-1.94842	-0.130848	-9.25498	76.5588	-112.738	-83.3723	-120.58	-341.343	-432.617
-6.21553	212.091	74.4678	91.1305	0.151676	164.57	22.1264	-51.5339	-453.398	-69.7815	-57.6047	136.384	68.5454	64.0088	-1.1116	103.786	15.5082	-122.969	-726.201	-268.881
27.7177	101.628	154.21	216.378	152.645	164.57	22.1264	-51.5339	-453.398	-69.7815	4.46796	23.7445	206.06	378.067	235.924	103.786	15.5082	-122.969	-726.201	-268.881
-101.749	-21.594	-6.102	5.09971	-0.630156	-15.9193	-132.679	-117.678	-274.399	-77.4621	-162.55	-2.00323	-1.94842	-0.130848	-9.25498	0.00198538	-48.8124	-87.7497	-83.964	-61.4769
34.3507	148.884	37.4016	457.102	508.92	4.29415	61.9509	13.0211	32.6842	21.3735	35.6197	180.736	6.80447	559.226	455.819	10.8467	122.716	73.9059	94.1602	19.0533
34.3507	148.884	37.4016	457.102	508.92	61.9509	13.0211	32.6842	21.3735	119.159	35.6197	180.736	6.80447	559.226	455.819	122.716	73.9059	94.1602	19.0533	155.931
0.432224	253.662	160.307	365.584	326.523	-1140.54	-1421.41	-984.21	-1274.54	-531.285	19.5431	361.133	187.621	625.026	334.494	-1187.04	-1669.39	-1271.14	-1370.71	-531.15
0.432224	253.662	160.307	365.584	326.523	-1274.54	-531.285	34.3507	148.884	37.4016	19.5431	361.133	187.621	625.026	334.494	-1370.71	-531.15	35.6197	180.736	6.80447
-6.22143	1.2939	8.9543	-0.0281143	91.7865	-144.025	-340.242	-998.314	-576.401	0.432224	-14.7589	-5.19865	0.314167	-39.2956	100.054	-116.705	-231.851	-754.716	-402.595	19.5431
-22.9021	-141.689	4.94982	-14.0054	-0.0580776	91.7865	0.590029	-11.2549	-4.02283	19.2958	-5.97371	-170.025	31.487	0.0443397	39.2071	100.054	27.6488	-0.88307	-15.8055	28.4369
4.94982	-14.0054	-0.0580776	49.9617	122.622	0.590029	-11.2549	-4.02283	19.2958	80.2909	31.487	0.0443397	39.2071	66.3597	99.9177	27.6488	-0.88307	-15.8055	28.4369	114.539
-49.7527	27.7177	101.628	154.21	216.378	-142.374	-83.5374	-206.548	-788.604	-6.21553	-69.2129	4.46796	23.7445	206.06	378.067	-94.8378	-10.0858	-209.494	-1049.86	-57.6047
-34.7588	-57.5772	-27.8096	-92.4598	-7.93732	-22.9021	-141.689	4.94982	-14.0054	-0.0580776	-77.6854	-19.8284	-64.4934	-213.48	-2.4787	-5.97371	-170.025	31.487	0.0443397	39.2071
-81.2155	0.824232	856.374	625.577	744.201	-14.0054	-0.0580776	49.9617	122.622	31.8544	-18.0081	4.90378	735.024	579.115	795.635	0.0443397	39.2071	66.3597	99.9177	10.6459
1.44083	61.5783	282.404	63.9189	0.978848	-514.736	-69.7472	-144.261	-49.7527	27.7177	-0.968722	65.1689	141.261	41.0882	-6.56696	-412.01	-28.2553	-91.4915	-69.2129	4.46796
-81.2155	0.824232	856.374	625.577	744.201	-57.5772	-27.8096	-92.4598	-7.93732	0.0470347	-18.0081	4.90378	735.024	579.115	795.635	-19.8284	-64.4934	-213.48	-2.4787	-17.1036
273.827	1254.98	560.106	88.3738	46.0147	-69.7472	-144.261	-49.7527	27.7177	101.628	344.146	1272.23	607.119	85.2393	89.7859	-28.2553	-91.4915	-69.2129	4.46796	23.7445
0.695208	13.9715	46.5512	7.3541	-6.2821	-182.363	-302.728	-208.601	-81.2155	0.824232	-5.38288	0.349102	0.0396339	-3.5056	-20.2874	-155.964	-162.14	-88.3867	-18.0081	4.90378
1382.73	1964.88	1176.69	680.109	624.573	-182.363	-302.728	-208.601	-81.2155	0.824232	1180.9	2110.61	1334.78	574.117	695.936	-155.964	-162.14	-88.3867	-18.0081	4.90378
1382.73	1964.88	1176.69	680.109	624.573	48.9574	9.47531	21.5749	57.7776	29.5566	1180.9	2110.61	1334.78	574.117	695.936	4.372	-40.9565	0.1836	33.281	56.037
1.06058	264.684	8.07872	79.0318	21.6364	-219.493	-666.526	-696.889	-236.994	-238.63	1.26061	154.134	-0.0481197	65.7565	63.4339	-146.259	-527.97	-670.617	-172.852	-387.703
1609.85	705.31	454.125	239.533	913.978	-554.11	-586.516	-811.209	-507.447	1.06058	1651.36	637.529	349.241	147.007	815.98	-707.748	-797.967	-1124.61	-573.056	1.26061
0	0	0	0	0	-1424.2	-795.602	-590.72	-73.9841	-91.3791	0	0	0	0	0	-1027.97	-263.827	-399.394	-76.3192	-231.669
425.208	319.825	184.514	708.798	1445.22	-1424.2	-795.602	-590.72	-73.9841	-91.3791	810.079	68.6728	122.239	598.943	1190.28	-1027.97	-263.827	-399.394	-76.3192	-231.669
83.924	583.772	929.528	701.565	454.396	16.0728	-7.02718	-138.657	-324.3	-1666.43	247.333	743.974	1110.46	803.494	497.123	17.4057	-3.1205	-174.661	-504.077	-2273.07
-65.5493	-15.6463	-102.321	-66.5259	83.924	0	0	0	0	0	-21.6732	-25.0549	-64.4065	-47.9982	247.333	0	0	0	0	0
-3.48497	10.4886	-15.4365	-74.2241	-50.4867	-245.5	-65.5493	-15.6463	-102.321	-66.5259	5.32015	52.9556	-0.00544444	-94.1373	-29.503	-236.152	-21.6732	-25.0549	-64.4065	-47.9982
9.4099	305.492	810.452	535.17	409.359	-3.48497	10.4886	-15.4365	-74.2241	-50.4867	9.73924	414.571	1062.49	646.909	459.936	5.32015	52.9556	-0.00544444	-94.1373	-29.503
9.4099	305.492	810.452	535.17	409.359	10.4886	-15.4365	-74.2241	-50.4867	84.7477	9.73924	414.571	1062.49	646.909	459.936	52.9556	-0.00544444	-94.1373	-29.503	53.0243
-30.0397	28.753	396.703	208.827	143.204	-626.167	-1044.31	-1172.51	-363.166	9.4099	-16.7885	50.7417	558.873	340.976	194.64	-727.849	-1442.02	-1312.11	-463.753	9.73924
-5.09274	-53.3091	-83.3226	1799.9	1422.13	-126.168	-433.043	-621.035	-30.0397	28.753	-0.505405	-83.9486	-105.469	2213.12	1447.41	-76.6733	-512.779	-561.351	-16.7885	50.7417
1799.9	1422.13	1599.85	860.183	929.396	-126.168	-433.043	-621.035	-30.0397	28.753	2213.12	1447.41	1658.84	807.544	889.826	-76.6733	-512.779	-561.351	-16.7885	50.7417
-69.4984	16.3421	108.723	328.769	21.5995	-0.0437833	-0.00328052	-5.09274	-53.3091	-83.3226	-71.3675	13.8464	78.7761	350.337	11.6294	7.15903	5.20899	-0.505405	-83.9486	-105.469
16.3421	108.723	328.769	21.5995	106.086	-0.0437833	-0.00328052	-5.09274	-53.3091	-83.3226	13.8464	78.7761	350.337	11.6294	125.904	7.15903	5.20899	-0.505405	-83.9486	-105.469
-15.922	8.91028	217.052	754.275	596.182	-436.748	-354.807	-121.262	-69.4984	16.3421	-39.5002	9.15207	189.239	955.854	593.475	-406.41	-352.446	-145.72	-71.3675	13.8464
8.91028	217.052	754.275	596.182	379.144	-354.807	-121.262	-69.4984	16.3421	108.723	9.15207	189.239	955.854	593.475	354.793	-352.446	-145.72	-71.3675	13.8464	78.7761
1.67453	9.10321	56.6986	65.5786	16.533	-777.548	-409.466	-262.504	-15.922	8.91028	4.99452	29.807	121.683	145.149	63.3183	-581.404	-341.869	-286.581	-39.5002	9.15207
42.0179	89.3566	232.222	25.449	362.619	-777.548	-409.466	-262.504	-15.922	8.91028	37.6184	70.3298	205.633	-1.52744	214.212	-581.404	-341.869	-286.581	-39.5002	9.15207
42.0179	89.3566	232.222	25.449	362.619	0.0290593	-3.56261	-23.8604	-2.71881	-1.02374	37.6184	70.3298	205.633	-1.52744	214.212	9.42588	-19.0155	-1.12032	14.093	1.01692
-41.4672	-10.411	-2.79697	-2.02099	-0.380314	-1966.67	-1810.92	-1298.22	-1339.8	-210.712	-27.2634	-4.30277	-1.63922	-0.38199	0.921196	-2485.33	-2147.51	-1683.78	-1909.82	-435.834
-41.4672	-10.411	-2.79697	-2.02099	-0.380314	6.04043	36.2965	-32.5345	-47.356	3.78657	-27.2634	-4.30277	-1.63922	-0.38199	0.921196	-13.0378	41.0793	-0.502105	7.16636	120.989
186.453	535.12	1068.09	884.512	412.401	-37.2157	-8.93039	-39.1354	-4.68621	1.90247	116.853	448.769	1029.75	739.82	306.41	-22.2058	-5.76132	-65.1629	-22.4042	-1.17832
186.453	535.12	1068.09	884.512	412.401	174.178	66.5556	58.1261	77.0058	94.8366	116.853	448.769	1029.75	739.82	306.41	183.84	54.4621	17.2721	56.5563	51.2898
2.18606	586.954	734.542	305.223	108.741	-1302.92	-2109.1	-2312.38	-1038.41	-193.732	4.52525	552.711	775.177	205.041	106.18	-1379.4	-2509.18	-2512.32	-1041.39	-388.906
17.9951	804.171	817.531	473.242	233.939	-1302.92	-2109.1	-2312.38	-1038.41	-193.732	4.32147	739.163	730.246	312.962	151.012	-1379.4	-2509.18	-2512.32	-1041.39	-388.906
34.772	222.999	236.952	114.759	0.439867	-2.41604	-23.0083	-32.3928	-152.355	2.18606	-2.59216	65.6311	147.934	66.357	0.675409	0.0248989	-56.6883	-80.3117	-139.857	4.52525
17.9951	804.171	817.531	473.242	233.939	222.999	236.952	114.759	0.439867	0.0667235	4.32147	739.163	730.246	312.962	151.012	65.6311	147.934	66.357	0.675409	24.8963
-8.94772	314.526	21.8146	55.2595	39.8465	-23.4342	-10.1348	-93.1937	-217.134	-328.046	-29.4074	178.599	50.8765	14.5811	17.386	-32.3672	-3.35252	-145.413	-389.115	-697.994
-3134.34	-192.252	-8.94772	314.526	21.8146	-10.1348	-93.1937	-217.134	-328.046	17.9951	-4124.55	-115.125	-29.4074	178.599	50.8765	-3.35252	-145.413	-389.115	-697.994	4.32147
-9.38162	454.787	915.366	565.181	509.106	-293.078	-765.538	-635.544	-1400.85	-2097.63	-0.0703311	490.236	853.239	563.582	378.423	-282.302	-698.592	-499.025	-1324.74	-2286.62
-9.38162	454.787	915.366	565.181	509.106	-1400.85	-2097.63	-3134.34	-192.252	-8.94772	-0.0703311	490.236	853.239	563.582	378.423	-1324.74	-2286.62	-4124.55	-115.125	-29.4074
-41.2526	64.4102	771.526	262.335	17.2466	-64.0758	-82.6253	-267.973	-712.742	-654.787	-3.26424	70.9207	918.862	446.486	30.8159	-46.5112	-41.9644	-360.099	-890.919	-478.574
-41.2526	64.4102	771.526	262.335	17.2466	-82.6253	-267.973	-712.742	-654.787	-9.38162	-3.26424	70.9207	918.862	446.486	30.8159	-41.9644	-360.099	-890.919	-478.574	-0.0703311
288.425	88.7122	31.1162	178.526	72.1051	-44.1976	-252.903	-220.448	-536.014	-41.2526	208.123	29.7611	0.0728287	56.6207	22.7058	-141.025	-444.234	-401.137	-1339.09	-3.26424
288.425	88.7122	31.1162	178.526	72.1051	-252.903	-220.448	-536.014	-41.2526	64.4102	208.123	29.7611	0.0728287	56.6207	22.7058	-444.234	-401.137	-1339.09	-3.26424	70.9207
-25.6993	-1.64766	-88.8965	22.9952	-10.0151	-99.3371	-324.899	-586.414	-1069.03	-69.7586	-26.5132	-3.0724	-41.5245	98.8595	-7.2317	-114.014	-395.625	-724.289	-1262.93	-180.706
350.772	701.179	840.157	228.632	-1.03036	-25.6993	-1.64766	-88.8965	22.9952	-10.0151	275.576	610.32	774.222	250.919	-9.04026	-26.5132	-3.0724	-41.5245	98.8595	-7.2317
31.3302	211.743	188.648	161.74	44.1843	1.70647	-87.3092	-339.588	-1153.43	-262.704	74.0811	426.351	415.558	269.751	98.9816	5.65287	-76.3776	-235.502	-1239.84	-223.195
-22.4447	198.985	1018.71	333.859	231.186	-885.633	-694.497	-753.928	-1207.56	-455.985	-8.14907	166.8	966.733	314.1	237.223	-798.271	-670.545	-769.331	-1397.96	-670.076
490.153	2582.3	1449.55	993.411	607.59	-69.6422	-94.1413	-165.321	-139.968	-22.4447	508.065	2629.52	1683.73	902.295	580.039	-25.4701	-36.9767	-164.684	-131.976	-8.14907
121.816	49.8278	0.540375	-37.43	-109.448	0.288697	0.000463778	-18.7206	-127.793	-295.544	152.502	53.0808	-1.95422	-20.9986	-233.681	-0.0205947	-0.37227	-64.0788	-222.509	-363.24
64.9003	48.9521	-0.0128604	-60.4192	601.448	0.288697	0.000463778	-18.7206	-127.793	-295.544	400.181	422.905	43.2016	-18.0951	672.566	-0.0205947	-0.37227	-64.0788	-222.509	-363.24
2.29797	64.9003	48.9521	-0.0128604	-60.4192	-736.512	-1446.04	-1264.81	-546.436	-141.648	0.555302	400.181	422.905	43.2016	-18.0951	-998.833	-1621.74	-1031.64	-681.208	-174.389
181.04	213.625	115.673	5.1858	186.878	-109.448	-151.258	-171.451	-124.887	2.29797	139.235	148.151	124.293	0.326941	292.868	-233.681	-337.207	-337.721	-148.369	0.555302
-32.8701	181.04	213.625	115.673	5.1858	2.29797	64.9003	48.9521	-0.0128604	-60.4192	-76.5375	139.235	148.151	124.293	0.326941	0.555302	400.181	422.905	43.2016	-18.0951
136.002	59.5917	3.76492	-81.4093	-201.192	0.437849	6.3235	-208.284	-324.909	-32.8701	179.258	78.3077	16.1693	-45.6288	-73.3073	-0.153675	7.76237	-351.619	-558.784	-76.5375
137.963	936.149	1051.95	1194.78	934.335	0.437849	6.3235	-208.284	-324.909	-32.8701	121.465	954.775	1309.7	1495.97	1202.25	-0.153675	7.76237	-351.619	-558.784	-76.5375
137.963	936.149	1051.95	1194.78	934.335	-144.103	-527.375	-62.7501	-76.1289	-174.286	121.465	954.775	1309.7	1495.97	1202.25	-484.033	-1295.6	-2.75209	-7.00171	-94.8804
-80.3207	-13.5081	1.71612	-3.82118	0.369664	59.5917	3.76492	-81.4093	-201.192	-141.547	-50.6961	-4.34569	0.524249	-11.2143	-3.44279	78.3077	16.1693	-45.6288	-73.3073	-122.705
1.06458	58.9417	600.012	172.442	94.6441	59.5917	3.76492	-81.4093	-201.192	-141.547	4.67401	133.988	946.681	357.814	234.996	78.3077	16.1693	-45.6288	-73.3073	-122.705
-36.7703	-0.34618	336.208	621.017	173.579	-27.7632	-23.4414	-27.3315	-6.81186	1.06458	-113.054	-7.81855	162.515	729.601	125.094	-151.343	-171.902	-280.587	-204.386	4.67401
-0.34618	336.208	621.017	173.579	5.07844	-27.7632	-23.4414	-27.3315	-6.81186	1.06458	-7.81855	162.515	729.601	125.094	0.369738	-151.343	-171.902	-280.587	-204.386	4.67401
4.48246	-6.60772	68.8609	116.185	8.81221	-676.791	-1001.46	-749.16	-36.7703	-0.34618	23.1644	-8.02009	135.448	105.816	0.255858	-555.956	-931.472	-906.093	-113.054	-7.81855
915.353	612.166	708.154	239.291	0.608115	-110.436	-959.5	-528.83	4.48246	-6.60772	1024.59	676.39	874.889	233.25	19.8549	-163.126	-1511.6	-608.471	23.1644	-8.02009
915.353	612.166	708.154	239.291	0.608115	68.8609	116.185	8.81221	-44.6759	-23.8636	1024.59	676.39	874.889	233.25	19.8549	135.448	105.816	0.255858	-67.3355	-61.591
-185.033	1.00723	141.752	365.295	123.414	-479.439	-887.975	-1683.15	-1603.76	-1573.91	-247.214	-0.162075	85.7609	238.85	95.6333	-345.258	-739.63	-1331.21	-1361.33	-1694.21
1.00723	141.752	365.295	123.414	-1.01686	-479.439	-887.975	-1683.15	-1603.76	-1573.91	-0.162075	85.7609	238.85	95.6333	-3.82834	-345.258	-739.63	-1331.21	-1361.33	-1694.21
-25.8811	-125.692	273.827	1254.98	560.106	-105.836	-449.262	-521.401	-141.459	1.44083	-36.7075	-193	344.146	1272.23	607.119	-105.007	-514.638	-678.263	-253.154	-0.968722
-34.2983	327.377	2190.4	1081.3	1121.68	-605.131	-155.067	-55.6812	-51.6993	-185.033	-6.92004	476.05	2470.54	1433.01	1244.72	-674.01	-56.1415	-22.4583	-44.8088	-247.214
-34.2983	327.377	2190.4	1081.3	1121.68	-155.067	-55.6812	-51.6993	-185.033	1.00723	-6.92004	476.05	2470.54	1433.01	1244.72	-56.1415	-22.4583	-44.8088	-247.214	-0.162075
-19.9675	-17.2358	-80.0722	-5.78849	8.84109	-1.01686	-115.956	-466.129	-114.291	-34.2983	-0.143248	-88.2678	-51.9383	-8.36916	21.1232	-3.82834	-225.334	-410.36	-82.8791	-6.92004
-17.2358	-80.0722	-5.78849	8.84109	-14.2912	-1.01686	-115.956	-466.129	-114.291	-34.2983	-88.2678	-51.9383	-8.36916	21.1232	-3.65835	-3.82834	-225.334	-410.36	-82.8791	-6.92004
-25.0909	338.642	161.244	12.229	-1.00119	-17.2358	-80.0722	-5.78849	8.84109	-14.2912	-30.28	548.563	106.21	10.9117	-6.09753	-88.2678	-51.9383	-8.36916	21.1232	-3.65835
338.59	4.95034	350.635	1368.11	831.069	-17.2358	-80.0722	-5.78849	8.84109	-14.2912	154.331	-26.3849	208.069	1341.86	883.827	-88.2678	-51.9383	-8.36916	21.1232	-3.65835
7.96953	550.674	232.537	136.119	92.3665	-12.5147	-30.0692	-58.2786	-403.404	-25.0909	-4.27638	582.478	507.41	217.919	139.014	-45.099	-36.6611	-72.1171	-500.89	-30.28
7.96953	550.674	232.537	136.119	92.3665	-112.704	-42.7851	6.91147	338.59	4.95034	-4.27638	582.478	507.41	217.919	139.014	-220.343	-105.937	-30.9776	154.331	-26.3849
3.63935	198.185	1128.26	512.635	148.274	-184.838	-375.93	-517.198	-929.732	7.96953	1.13178	128.977	1150.31	445.44	70.8213	-132.621	-422.753	-698.707	-1306.91	-4.27638
-55.0257	2.81849	409.107	465.589	31.8259	-481.679	-282.636	-132.652	-25.8811	-125.692	-22.2221	-6.63135	240.443	273.303	-1.84591	-669.983	-218.004	-114.016	-36.7075	-193
-5.15909	330.946	59.202	36.0557	-73.2431	-1014.18	-1042.96	-1554.64	-203.243	3.63935	-4.97051	492.302	13.4434	17.1162	-125.212	-866.037	-1085.4	-1676.21	-290.752	1.13178
-45.8826	-38.3816	493.333	89.885	-35.9952	-640.556	-638.721	-1045.35	-1219.81	-5.15909	1.80095e-05	-26.6063	457.025	135.077	-75.2408	-665.886	-733.538	-1207.62	-1622.84	-4.97051
-45.8826	-38.3816	493.333	89.885	-35.9952	-5.15909	330.946	59.202	36.0557	-73.2431	1.80095e-05	-26.6063	457.025	135.077	-75.2408	-4.97051	492.302	13.4434	17.1162	-125.212
-10.3535	12.5058	57.0436	4.47172	-18.0039	356.378	-0.0159475	-263.637	-561.14	-196.565	-7.26167	65.6649	81.029	5.89556	-15.4461	472.239	0.835704	-217.077	-589.223	-39.1713
-10.3535	12.5058	57.0436	4.47172	-18.0039	-263.637	-561.14	-196.565	-45.8826	-38.3816	-7.26167	65.6649	81.029	5.89556	-15.4461	-217.077	-589.223	-39.1713	1.80095e-05	-26.6063
77.8357	199.094	766.583	186.789	-42.6971	-19.5311	-6.05475	-2.04001	-17.1499	24.2227	156.708	184.225	632.439	288.821	-60.9424	-35.2149	-23.1405	-1.20878	63.651	38.0487
713.45	554.199	175.23	1.47601	-25.3122	1.70732	-37.4724	-157.078	-335.557	-116.784	538.253	590.593	215.515	4.12118	-3.5536	10.0028	-15.6303	-244.911	-210.766	-64.2385
-12.6135	-23.4857	9.79783	91.2889	1.09375	766.583	186.789	-42.6971	-203.784	-501.536	-9.17669	-8.0715	9.137	119.422	1.19478	632.439	288.821	-60.9424	-311.022	-717.52
0.23247	499.946	240.548	171.44	27.2342	-23.4857	9.79783	91.2889	1.09375	-142.654	-0.155718	483.144	287.484	156.348	15.4736	-8.0715	9.137	119.422	1.19478	-198.048
499.946	240.548	171.44	27.2342	-0.00587611	-23.4857	9.79783	91.2889	1.09375	-142.654	483.144	287.484	156.348	15.4736	-0.578067	-8.0715	9.137	119.422	1.19478	-198.048
1.23865e-06	15.3445	58.1305	350.162	889.063	72.7205	1.99608	-13.3363	-331.814	-283.319	-1.83324	35.2943	76.8194	207.248	916.546	63.941	5.00938	-28.7693	-362.092	-316.07
15.3445	58.1305	350.162	889.063	679.976	1.99608	-13.3363	-331.814	-283.319	0.23247	35.2943	76.8194	207.248	916.546	535.096	5.00938	-28.7693	-362.092	-316.07	-0.155718
-191.864	200.521	1253.66	702.325	459.978	-951.429	-283.577	-151.291	1.23865e-06	15.3445	-252.628	102.083	1047.76	1075.41	281.641	-982.221	-246.976	-149.597	-1.83324	35.2943
217.645	1966.42	1283.18	921.512	658.112	-245.827	-23.0366	-729.827	-55.0257	2.81849	150.034	2390	1497.27	809.201	537.431	-366.048	-10.6147	-1180.08	-22.2221	-6.63135
200.521	1253.66	702.325	459.978	74.5764	-283.577	-151.291	1.23865e-06	15.3445	58.1305	102.083	1047.76	1075.41	281.641	34.3167	-246.976	-149.597	-1.83324	35.2943	76.8194
1779.77	157.739	133.72	507.961	55.9266	-298.323	-398.323	-207.243	0.626338	-191.864	1578.12	466.216	-11.3038	86.5535	130.84	-430.842	-520.683	-562.993	1.59588	-252.628
0.147356	-47.7024	-94.752	-142.642	-566.499	-298.323	-398.323	-207.243	0.626338	-191.864	496.805	9.34626	-0.00629081	-82.6432	-682.594	-430.842	-520.683	-562.993	1.59588	-252.628
-4.29079	-4.73379	-165.045	11.2008	426.21	339.543	0	0	0	0	2.33386e-05	8.92174	1.01453	183.232	650.529	-384.042	0	0	0	0
-4.29079	-4.73379	-165.045	11.2008	426.21	0.205059	-1.99278	-217.153	-840.517	0.147356	2.33386e-05	8.92174	1.01453	183.232	650.529	-34.9816	-68.3867	-78.2948	-946.579	496.805
451.228	1719.07	2287.94	1985.8	1541.18	-142.642	-566.499	-4.29079	-4.73379	-165.045	281.969	1796.21	2392.15	1907.74	1590.05	-82.6432	-682.594	2.33386e-05	8.92174	1.01453
-60.511	-4.5233	451.228	1719.07	2287.94	-566.499	-4.29079	-4.73379	-165.045	11.2008	-69.0845	-77.5329	281.969	1796.21	2392.15	-682.594	2.33386e-05	8.92174	1.01453	183.232
-11.3672	-54.3258	13.1082	42.376	78.2695	-103.918	-322.86	-337.807	-60.511	-4.5233	-67.7525	-87.7549	-2.50321	135.105	211.876	-113.911	-280.49	-493.385	-69.0845	-77.5329
13.1082	42.376	78.2695	10.5701	-1.66661	-103.918	-322.86	-337.807	-60.511	-4.5233	-2.50321	135.105	211.876	35.3148	0.598082	-113.911	-280.49	-493.385	-69.0845	-77.5329
-25.0579	900.362	712.986	409.199	257.819	-13.4562	-92.0012	-172.339	-487.679	-636.735	-56.1747	939.611	729.051	463.491	169.495	-18.8368	-110.203	-212.939	-425.524	-990.33
900.362	712.986	409.199	257.819	351.566	-13.4562	-92.0012	-172.339	-487.679	-636.735	939.611	729.051	463.491	169.495	420.071	-18.8368	-110.203	-212.939	-425.524	-990.33
-25.5529	13.3826	355.686	83.1761	100.915	78.2695	10.5701	-1.66661	-16.9099	-0.211098	-16.3731	80.3741	441.555	67.9041	116.467	211.876	35.3148	0.598082	-17.4321	-13.6053
-25.5529	13.3826	355.686	83.1761	100.915	10.5701	-1.66661	-16.9099	-0.211098	0.813855	-16.3731	80.3741	441.555	67.9041	116.467	35.3148	0.598082	-17.4321	-13.6053	0.00420367
457.76	1423.28	864.873	577.573	570.336	-1388.37	-2056.52	-487.186	-25.5529	13.3826	496.499	1575.85	1068.62	647.023	638.15	-1251.64	-2296.7	-432.922	-16.3731	80.3741
-10.5469	-1.60622	-0.14447	-4.53374	-3.49563	-312.216	-914.255	-2082.14	-838.746	-295.431	-0.0766642	197.149	211.603	169.38	34.8588	-265.988	-924.553	-1952.85	-707.318	-291.919
48.7899	25.9422	41.6172	276.466	66.9955	-312.216	-914.255	-2082.14	-838.746	-295.431	169.275	69.4696	34.6283	334.98	122.063	-265.988	-924.553	-1952.85	-707.318	-291.919
20.4197	225.471	184.397	53.0304	56.0667	-35.2626	-46.117	-68.028	-57.562	-56.0085	-8.27648	146.544	80.1586	32.4592	26.5711	-62.5169	-66.2438	-66.7021	-39.6527	-34.1631
48.7899	25.9422	41.6172	276.466	66.9955	-10.948	-17.4546	-20.3694	-0.258973	-0.0946786	169.275	69.4696	34.6283	334.98	122.063	-29.6921	-19.6963	-80.5258	-32.6881	-20.3078
2.28443	58.6753	45.7889	96.4279	68.5523	-385.148	-597.157	-693.249	-418.101	-74.4791	3.88449	61.8568	50.9845	94.6466	22.2731	-449.212	-770.026	-886.014	-514.587	-114.055
-51.3367	0.467124	233.715	606.572	152.203	-418.101	-74.4791	48.7899	25.9422	41.6172	-7.92345	4.16457	187.774	387.68	96.246	-514.587	-114.055	169.275	69.4696	34.6283
-51.3367	0.467124	233.715	606.572	152.203	-96.0079	-230.106	-260.196	-201.879	2.28443	-7.92345	4.16457	187.774	387.68	96.246	-53.2374	-101.743	-181.517	-134.94	3.88449
3.29588	66.2387	193.126	8.39678	-0.347701	-772.496	-1544.84	-1115.42	-51.3367	0.467124	2.26333	43.4729	216.102	0.000100182	-34.5607	-1175.84	-1814.49	-966.325	-7.92345	4.16457
160.599	403.741	573.803	954.259	324.099	-56.3895	-153.865	-164.403	-191.384	3.29588	84.0808	404.802	685.763	1057.52	346.889	-41.3759	-213.922	-138.799	-310.886	2.26333
160.599	403.741	573.803	954.259	324.099	-153.865	-164.403	-191.384	3.29588	66.2387	84.0808	404.802	685.763	1057.52	346.889	-213.922	-138.799	-310.886	2.26333	43.4729
36.6476	952.936	1603.54	1209.32	1761.91	-35.7217	-198.613	-417.835	-334.329	4.83274	81.2551	1223.18	1758.87	1222.31	1627.52	-13.8249	-145.318	-253.924	-260.57	28.4503
36.6476	952.936	1603.54	1209.32	1761.91	-334.329	4.83274	79.7188	6.28557	-26.1133	81.2551	1223.18	1758.87	1222.31	1627.52	-260.57	28.4503	155.675	0.124537	-110.358
7.94684	1112.19	771.924	475.89	385.24	-0.556148	-5.67079	-122.297	-81.9125	-262.728	103.057	1038.9	701.82	382.275	331.12	-20.9082	-2.48614	-180.089	-36.7491	-147.899
450.423	134.456	31.669	104.794	85.6292	-9.10355	-82.0325	-187.024	-266.933	-419.5	239.925	74.6616	1.06232	73.1872	13.6511	-7.83013	-33.721	-132.127	-113.654	-55.488
450.423	134.456	31.669	104.794	85.6292	-82.0325	-187.024	-266.933	-419.5	7.94684	239.925	74.6616	1.06232	73.1872	13.6511	-33.721	-132.127	-113.654	-55.488	103.057
25.8966	351.133	709.998	305.265	170.872	-470.534	-633.638	-1054.9	-2154.14	-794.293	86.5767	425.787	930.374	517.19	297.667	-729.276	-892.518	-1219.01	-2316.2	-896.151
25.8966	351.133	709.998	305.265	170.872	134.456	31.669	104.794	85.6292	82.8075	86.5767	425.787	930.374	517.19	297.667	74.6616	1.06232	73.1872	13.6511	44.3749
12.7952	67.5483	-17.5745	132.17	179.371	-56.3971	-85.5964	-260.642	-235.244	-71.4039	48.111	191.647	-0.662438	304.008	311.993	-17.3057	-80.6226	-219.977	-200.886	-36.6516
12.7952	67.5483	-17.5745	132.17	179.371	-85.5964	-260.642	-235.244	-71.4039	25.8966	48.111	191.647	-0.662438	304.008	311.993	-80.6226	-219.977	-200.886	-36.6516	86.5767
9.43768	40.37	59.3876	81.7696	254.29	-797.42	-445.044	12.7952	67.5483	-17.5745	15.9153	5.81522	43.3473	29.7653	46.6134	-742.643	-427.394	48.111	191.647	-0.662438
189.76	85.5504	11.8488	-25.6935	-116.949	-456.373	-444.387	-756.713	-166.607	9.43768	163.984	110.631	-3.541	-133.219	-416.529	-464.073	-450.337	-854.131	-211.389	15.9153
866.516	477.554	359.973	122.271	60.6327	9.43768	40.37	59.3876	81.7696	254.29	790.283	182.685	476.201	162.69	131.08	15.9153	5.81522	43.3473	29.7653	46.6134
-43.2406	-1.87922	19.8058	-7.60015	-6.53068	-2.91343	-71.1087	-69.9291	-310.717	-139.549	-10.0974	0.182102	20.0374	-2.98386	-25.6282	1.96977	-59.8716	-40.1491	-280.847	-170.131
-43.2406	-1.87922	19.8058	-7.60015	-6.53068	85.5504	11.8488	-25.6935	-116.949	-52.8645	-10.0974	0.182102	20.0374	-2.98386	-25.6282	110.631	-3.541	-133.219	-416.529	-108.452
8.75226	452.639	363.023	149.548	1.30954	0.752661	0.0336914	40.726	4.82287	-11.2014	14.7	568.904	567.5	363.519	23.8231	12.8527	-9.00486	50.4798	1.85853	-18.8955
8.75226	452.639	363.023	149.548	1.30954	0.0336914	40.726	4.82287	-11.2014	91.5149	14.7	568.904	567.5	363.519	23.8231	-9.00486	50.4798	1.85853	-18.8955	66.3454
-76.5489	-25.7656	-71.2522	-25.5205	5.12436	-2.58841	0.165148	18.6843	0.673215	0.58078	-93.879	-67.5262	-253.274	-92.2028	-0.149996	-17.3171	-16.3749	6.54862	-24.6149	-57.908
1376.35	479.59	133.589	34.2746	156.264	-428.644	-486.259	-514.618	-223.869	8.75226	1693.96	571.094	141.712	51.688	138.307	-168.528	-254.962	-292.64	-113.176	14.7
371.939	62.9274	40.493	-11.7537	-193.046	-239.945	-353.638	-760.963	-1150.78	-736.072	254.469	39.8858	30.0745	-14.0686	-168.02	-288.666	-480.653	-890.165	-1499.4	-1024.71
464.81	630.877	365.277	125.58	93.0902	-239.945	-353.638	-760.963	-1150.78	-736.072	598.52	668.317	527.736	134.55	129.126	-288.666	-480.653	-890.165	-1499.4	-1024.71
5.12436	136.029	111.789	69.3646	204.423	124.192	15.0702	100.582	0.526885	13.0607	-0.149996	168.91	96.6853	27.075	123.627	1.4634	-93.9392	-42.6291	-355.732	-24.2062
464.81	630.877	365.277	125.58	93.0902	-18.3666	-123.553	-415.791	-779.018	-311.329	598.52	668.317	527.736	134.55	129.126	-26.4691	-156.564	-481.12	-862.363	-499.096
2291.46	2245.87	1480.1	841.034	545.418	335.307	45.7634	-39.7981	-509.729	-172.3	2667.66	2255.51	1580.18	980.389	682.806	499.793	69.9591	-26.3752	-401.81	-72.738
680.899	262.274	237.728	842.871	320.046	335.307	45.7634	-39.7981	-509.729	-172.3	263.999	189.229	86.2787	753.159	304.552	499.793	69.9591	-26.3752	-401.81	-72.738
680.899	262.274	237.728	842.871	320.046	-55.0253	-79.1762	-125.321	-138.76	-82.0261	263.999	189.229	86.2787	753.159	304.552	-95.7466	-184.759	-167.713	-317.058	-194.93
33.9622	1200.9	1013.8	913.975	433.78	-608.895	-826.888	-1181.51	-1822.84	-1083	93.3963	1124.73	1051.82	1243.86	453.919	-669.319	-849.215	-1280.96	-2002.51	-1403.38
517.902	772.97	355.241	145.607	5.4297	108.605	-24.2064	-70.2199	-383.264	-114.275	675.164	910.998	293.158	103.685	10.0792	115.126	1.53698	-1.55224	-243.208	-24.4964
517.902	772.97	355.241	145.607	5.4297	-24.2064	-70.2199	-383.264	-114.275	33.9622	675.164	910.998	293.158	103.685	10.0792	1.53698	-1.55224	-243.208	-24.4964	93.3963
-43.7106	-32.0307	-21.5902	-11.1786	262.852	-97.6692	-441.06	-701.081	-943.553	-588.277	-39.0513	-48.5532	-42.5128	-41.4351	285.578	-148.319	-528.366	-941.35	-1090.06	-701.137
262.852	874.676	269.607	158.373	19.1562	-97.6692	-441.06	-701.081	-943.553	-588.277	285.578	978.863	310.749	175.65	20.5251	-148.319	-528.366	-941.35	-1090.06	-701.137
-42.4189	683.382	310.268	172.432	32.0072	-265.233	-43.7106	-32.0307	-21.5902	-11.1786	-70.3292	763.377	307.575	99.6744	1.99243	-203.824	-39.0513	-48.5532	-42.5128	-41.4351
683.382	310.268	172.432	32.0072	15.6297	-265.233	-43.7106	-32.0307	-21.5902	-11.1786	763.377	307.575	99.6744	1.99243	2.02178	-203.824	-39.0513	-48.5532	-42.5128	-41.4351
1359.13	1563.13	1112.84	840.525	393.232	-158.011	-347.224	-286.272	-91.9583	-42.4189	1359.12	1663.08	1420.85	1068.17	493.223	-27.3195	-279.887	-283.683	-125.581	-70.3292
-23.5255	-0.538923	163.686	154.662	77.4986	-158.011	-347.224	-286.272	-91.9583	-42.4189	-72.8195	-3.09288	173.1	85.3581	131.54	-27.3195	-279.887	-283.683	-125.581	-70.3292
1099.14	709.892	414.441	270.19	214.444	15.6297	-0.183846	-24.3682	-29.3392	0.536803	942.477	592.766	301.55	144.705	92.7075	2.02178	-8.76934	-148.689	-234.203	-55.6542
1099.14	709.892	414.441	270.19	214.444	-149.889	-394.809	-789.938	-23.5255	-0.538923	942.477	592.766	301.55	144.705	92.7075	-206.055	-441.395	-860.302	-72.8195	-3.09288
178.173	115.53	33.8167	-4.69323	-56.1586	-3.41639	-100.042	-48.5466	-399.146	-210.962	327.022	213.695	72.3593	9.80662	-25.6356	-13.5568	-103.847	-41.2112	-453.106	-412.67
-41.1828	-14.7404	-21.7828	-27.0681	-37.5036	-220.737	-358.732	-620.003	-846.04	-78.2317	-49.3515	-18.8232	-1.85834	-54.1683	-16.1736	-85.4335	-253.942	-665.436	-670.644	-52.4143
-32.055	-94.3816	-46.3239	-4.02248	165.999	-220.737	-358.732	-620.003	-846.04	-78.2317	-9.9745	-57.2493	-28.1305	1.17763	403.703	-85.4335	-253.942	-665.436	-670.644	-52.4143
-8.19392	1410.64	1026.92	602.515	384.566	-69.7093	-32.055	-94.3816	-46.3239	-4.02248	5.15312	1734.28	1082.61	629.009	418.247	-85.5993	-9.9745	-57.2493	-28.1305	1.17763
-1.23482	75.5959	15.4786	-27.3923	-7.46396	-121.028	-76.5489	-25.7656	-71.2522	-25.5205	13.5158	101.062	0.0499543	-59.0341	0.120838	-102.285	-93.879	-67.5262	-253.274	-92.2028
-2.95543	-139.615	95.8117	182.323	-0.907042	-76.5489	-25.7656	-71.2522	-25.5205	5.12436	-19.239	-320.237	139.885	251.128	-15.469	-93.879	-67.5262	-253.274	-92.2028	-0.149996
-3132.3	-3285.46	-484.231	-188.004	-63.3654	-826.299	-1591.14	-2233.37	-1507.78	-8.19392	-3271.13	-3566.35	-349.276	-128.795	-134.325	-555.16	-1049.63	-1577.82	-927.409	5.15312
671.344	-1.27475	1468.75	167.263	60.0438	-826.299	-1591.14	-2233.37	-1507.78	-8.19392	1124.8	-12.2124	2147.45	84.911	330.805	-555.16	-1049.63	-1577.82	-927.409	5.15312
0	0	0	671.344	-1.27475	-1001.6	-849.587	-1343.81	-1176.71	-1797.16	0	0	0	1124.8	-12.2124	-1143.53	-817.073	-1362.69	-1684.73	-2080.46
0	152.066	-930.183	0	0	-484.231	-188.004	-63.3654	-261.162	-128.285	0	47.0411	-1198.78	0	0	-349.276	-128.795	-134.325	-379.937	-453.114
377.447	231.04	-1.27453	-649.746	-97.9946	-261.162	-128.285	0	0	0	722.107	-2.67673e-06	76.5044	-768.424	-97.5525	-379.937	-453.114	0	0	0
-6537	0	0	0	0	-0.174175	-219.571	-124.824	-707.582	0	-6986.3	0	0	0	0	2.92739	-111.036	-46.5083	-2239.96	0
95.8117	182.323	-0.907042	-69.1087	-286.384	-238.143	-73.2577	-154.083	-1.23482	75.5959	139.885	251.128	-15.469	-65.0655	-135.446	-101.869	-126.39	-269.004	13.5158	101.062
909.776	1347.67	610.362	319.608	125.532	-201.317	-717.52	-852.736	-2.95543	-139.615	922.483	1397.83	618.683	323.731	56.2575	-106.412	-866.261	-1134.47	-19.239	-320.237
13.2194	379.349	361.702	739.926	694.278	-957.177	-142.097	-1788.27	-29.9154	-202.989	0.0662152	489.084	370.035	771.252	815.351	-1121.26	-67.7968	-2054.91	-0.316522	-173.428
5.43029	161.872	244.229	45.4807	38.8287	-192.932	-109.52	11.0029	-176.648	-445.347	0.213136	153.828	245.188	76.9601	113.416	-328.465	-253.536	-1.0669	-460.868	-708.542
55.3763	516.466	3.34225	267.693	144.875	-109.52	11.0029	-176.648	-445.347	13.2194	40.1255	649.586	-1.18535	189.766	43.3948	-253.536	-1.0669	-460.868	-708.542	0.0662152
153.15	1443.31	1326.34	915.255	631.77	-54.8808	-130.303	-202.33	-558.182	-658.449	317.384	2199.86	1860.01	1630.04	917.765	-59.9528	-33.2528	-212.586	-484.91	-685.259
153.15	1443.31	1326.34	915.255	631.77	27.099	7.79816	-0.836268	-58.5515	-19.5725	317.384	2199.86	1860.01	1630.04	917.765	18.1403	1.03443	-8.50862	-94.794	-75.4986
-0.779527	-5.27174	-6.19596	-17.0683	-37.5709	-193.584	-127.699	-460.965	-501.299	-468.254	-0.148569	-13.6705	-6.6078	94.5201	20.3417	-95.5133	-92.4196	-479.9	-442.908	-388.914
-6.87463	0.00185779	-3.25665	-0.358539	-21.9561	-193.584	-127.699	-460.965	-501.299	-468.254	0.397532	18.54	4.81959	-0.581607	-8.68689	-95.5133	-92.4196	-479.9	-442.908	-388.914
-6.87463	0.00185779	-3.25665	-0.358539	-21.9561	-17.0683	-37.5709	1.34986	-1.46761	-36.0774	0.397532	18.54	4.81959	-0.581607	-8.68689	94.5201	20.3417	142.314	109.397	22.5116
210.674	155.89	74.3749	0.00154566	158.282	-3.25665	-0.358539	-21.9561	6.21775	26.2677	266.32	171.801	173.36	-1.58455	141.617	4.81959	-0.581607	-8.68689	26.0966	7.88859
-4.20972	0.756788	21.7536	15.1157	2.5351	-917.372	-593.724	-582.361	-279.274	-163.946	-33.3638	-0.690964	21.5954	2.26998	-9.54235	-913.915	-643.225	-540.623	-213.732	-125.627
-59.9578	-44.1525	44.697	202.366	34.4204	-917.372	-593.724	-582.361	-279.274	-163.946	-6.22429	1.14479	343.515	653.883	151.739	-913.915	-643.225	-540.623	-213.732	-125.627
5.44874	1186.76	590.825	390.625	314.544	-12.64	-57.5049	-70.219	-59.9578	-44.1525	0.698342	1455.82	727.257	459.539	293.151	-41.5036	-145.933	-54.7065	-6.22429	1.14479
1186.76	590.825	390.625	314.544	199.994	-12.64	-57.5049	-70.219	-59.9578	-44.1525	1455.82	727.257	459.539	293.151	124.789	-41.5036	-145.933	-54.7065	-6.22429	1.14479
1571.57	878.001	454.729	253.66	37.9213	-198.765	-497.518	-854.621	-382.86	5.44874	1608.47	756.978	423.716	242.245	25.7818	-252.659	-644.224	-911.233	-528.914	0.698342
119.047	1008.52	227.899	0.497728	-8.0248	-336.771	-651.595	-779.458	-1352.27	-304.284	25.2091	1181.71	669.874	83.6229	0.000352358	-403.633	-869.045	-1175.98	-2045.62	-288.916
2712	396.018	108.149	178.656	75.2062	-1555.15	-994.994	-1263.3	-1470.99	-1708.69	2613.99	266.071	101.914	199.049	17.6602	-1710.94	-982.421	-1066.88	-1445.21	-2040.95
2477.47	-419.218	2712	396.018	108.149	-994.994	-1263.3	-1470.99	-1708.69	119.047	3066.07	-526.479	2613.99	266.071	101.914	-982.421	-1066.88	-1445.21	-2040.95	25.2091
2871.8	2342.44	2181.82	1955.82	1852.08	-1493.24	-119.956	0.0614076	0.121492	-1567.21	2907.31	2352.21	1340.33	2583.59	1659.21	-1844.34	-345.789	-87.1912	17.9299	-1879.22
2871.8	2342.44	2181.82	1955.82	1852.08	0.0614076	0.121492	-1567.21	2477.47	-419.218	2907.31	2352.21	1340.33	2583.59	1659.21	-87.1912	17.9299	-1879.22	3066.07	-526.479
7.16845	-34.6923	166.864	119.064	11.3658	178.656	75.2062	-45.4724	-1241.26	-136.16	-0.00379729	20.1374	748.934	758.38	293.391	199.049	17.6602	-75.459	-1794.71	-209.68
72.5674	2040.67	2260.88	2291.45	1405.49	178.656	75.2062	-45.4724	-1241.26	-136.16	252.912	2387.93	2475.08	2359.27	1084.08	199.049	17.6602	-75.459	-1794.71	-209.68
-111.234	-1243.08	-238.53	-0.00184326	-189.412	19.4728	15.4383	38.9959	111.418	24.9949	0	488.5	-381.973	99.3576	-22.5521	-229.02	-69.7802	-181.494	-137.855	-616.326
232.711	-504.977	72.5674	2040.67	2260.88	119.319	-28.5338	-6.14703	-238.014	-420.038	434.344	-696.544	252.912	2387.93	2475.08	462.38	18.4589	9.92493	-40.6324	-266.249
57.9681	55.832	67.9991	16.3109	6.50653	-12.7247	-34.0031	31.7344	-108.382	-162.143	248.212	679.362	958.015	347.44	252.883	-1.83939	-83.6232	4.87998	-50.6548	-186.625
6.80475	65.6467	40.8299	45.9429	25.4183	31.7344	-108.382	-162.143	232.711	-504.977	7.4974	64.1042	6.72863	63.8533	3.37231	4.87998	-50.6548	-186.625	434.344	-696.544
4.56485	172.601	70.7475	-0.062346	-20.2129	65.6467	40.8299	45.9429	25.4183	0.474824	56.897	147.603	69.0491	-9.39711	-171.445	64.1042	6.72863	63.8533	3.37231	-25.5587
-78.6759	-19.2312	65.8572	10.5323	12.9387	-438.856	-93.1164	-49.4356	-191.023	4.56485	-194.365	-33.0248	78.4725	13.6834	5.67336	-96.8734	-2.06926	-11.1823	-196.258	56.897
460.075	449.676	288.087	196.783	103.154	208.926	-16.7312	-1.14666	0.0314597	-2.02322	418.424	356.62	217.449	111.209	31.342	11.3101	-331.133	-516.329	-372.454	-549.655
148.363	127.874	42.6757	5.84401	-14.3928	12.9387	-0.00845962	10.701	30.1234	1.50904	169.947	188.576	64.4865	3.98224	-18.7652	5.67336	-0.780634	0.0158058	12.4815	-12.2298
6.69041	24.4766	14.1919	8.94201	-0.120015	-1.20534	-16.3765	-2.07886	-24.532	-75.052	1.57346	13.7275	2.22035	-0.51698	-6.82783	-2.77245	-72.2718	-3.26021	-61.9598	-237.125
454.958	626.462	367.997	281.901	103.751	5.26347	21.8173	-30.2402	-128.559	0.0981835	713.165	841.866	450.888	310.606	186.991	12.6738	41.2296	-4.34474	-115.846	12.0872
454.958	626.462	367.997	281.901	103.751	-70.6882	285.862	89.9214	26.1519	29.7097	713.165	841.866	450.888	310.606	186.991	-54.1807	375.746	71.5289	71.072	47.8396
-77.6914	-44.2121	15.0028	41.5797	222.314	0	0	0	5433	3419.2	-142.629	-0.381655	154.827	359.636	581.778	0	0	0	5702.2	3292.03
19.2673	159.79	151.444	191.315	1202.13	-46.2135	-63.325	-207.922	-370.229	-326.516	67.8115	172.032	92.3816	170.296	1025.85	0.0650168	-29.8343	-185.077	-320.593	-268.394
-34.1254	-51.8478	167.264	246.763	765.88	-1171.49	-1758.4	-1694.68	-585.857	-343.608	-41.6047	-55.7338	120.713	295.509	855.597	-1133.8	-2295.02	-1581.48	-323.722	-247.423
167.264	246.763	765.88	580.186	1769.62	-1758.4	-1694.68	-585.857	-343.608	19.2673	120.713	295.509	855.597	634.146	2450.26	-2295.02	-1581.48	-323.722	-247.423	67.8115
218.558	27.7268	-20.4342	-33.0609	93.8387	-1012.65	-512.08	-226.287	-34.1254	-51.8478	107.737	7.36639	-76.446	-70.3137	65.0149	-1071.92	-454.326	-253.8	-41.6047	-55.7338
-4.48403	158.797	-18.4313	141.445	675.554	-1012.65	-512.08	-226.287	-34.1254	-51.8478	7.14668	134.385	-22.7846	103.301	516.349	-1071.92	-454.326	-253.8	-41.6047	-55.7338
-4.48403	158.797	-18.4313	141.445	675.554	23.0328	86.5781	2.30345	-0.141093	117.561	7.14668	134.385	-22.7846	103.301	516.349	28.8692	87.8148	0.0883429	3.00006	29.8097
258.295	75.1368	6.39125	5.84513	45.4754	-977.428	-1147.05	-1166.44	-292.338	-4.48403	323.468	48.7989	-2.4518	2.84942	103.609	-757.602	-556.501	-956.632	-376.471	7.14668
1596.27	1169.32	808.474	461.444	248.74	-292.338	-4.48403	158.797	-18.4313	141.445	1716.74	1213.85	772.661	453.515	167.843	-376.471	7.14668	134.385	-22.7846	103.301
134.203	61.8883	19.652	-4.05876	0.520315	698.73	378.719	2.80797	-115.022	-114.723	162.102	50.1154	8.5488	-1.41883	-8.62379	619.131	282.062	0.497687	-155.209	-149.57
134.203	61.8883	19.652	-4.05876	0.520315	-39.2319	-26.37	-209.709	-371.779	-38.0769	162.102	50.1154	8.5488	-1.41883	-8.62379	-0.435153	0.139369	-188.328	-362.41	-44.4257
554.339	667.057	484.131	426.311	307.674	45.4754	-95.322	-75.5017	-142.126	-216.322	643.055	964.875	449.794	471.812	278.165	103.609	-88.3551	-88.4557	-125.725	-394.331
149.72	1098.75	944.086	495.184	233.765	61.8883	19.652	-4.05876	0.520315	0.0158105	213.779	1574.28	1293.45	639.14	233.24	50.1154	8.5488	-1.41883	-8.62379	1.18202
149.72	1098.75	944.086	495.184	233.765	19.652	-4.05876	0.520315	0.0158105	-0.044236	213.779	1574.28	1293.45	639.14	233.24	8.5488	-1.41883	-8.62379	1.18202	-0.130131
-70.6304	-0.0144199	20.0064	32.9765	87.8751	-319.852	-184.407	-267.208	-658.501	-134.715	-54.9234	21.711	206.399	134.337	225.364	-371.879	-165.51	-307.123	-610.011	-107.351
-54.7424	-0.966491	1069.72	1430.56	844.8	-319.852	-184.407	-267.208	-658.501	-134.715	-62.3466	-20.9747	637.644	873.304	620.37	-371.879	-165.51	-307.123	-610.011	-107.351
15.0028	41.5797	222.314	11.2128	292.872	85.0368	204.418	-1.41301	-42.9362	-0.600873	154.827	359.636	581.778	26.2232	476.324	-110.189	82.6755	-30.7105	-58.2936	-11.2753
1069.72	1430.56	844.8	484.102	886.602	-27.3889	-40.214	-122.7	-70.6304	-0.0144199	637.644	873.304	620.37	369.032	735.917	-72.029	-40.6964	-47.088	-54.9234	21.711
199.996	209.751	112.327	876.053	754.123	-2306.08	-663.106	-227.81	-54.7424	-0.966491	141.018	312.918	130.99	860.211	705.438	-1781.17	-441.789	-181.539	-62.3466	-20.9747
-30.0111	15.9917	839.525	497.836	337.667	-269.099	-340.792	-823.414	-1257.68	-249.443	-4.99169	48.0938	1049.62	681.085	371.117	-326.54	-362.464	-779.924	-1338.95	-385.962
71.0884	36.6897	1277.1	1592.82	407.386	-225.655	-311.909	-196.032	-30.0111	15.9917	212.205	92.2292	1345.87	1611.26	498.575	-227.692	-312.943	-64.9228	-4.99169	48.0938
167.115	1674.4	1932.72	1229.99	575.141	-125.768	-722.819	-154.222	-77.6914	-44.2121	89.0348	1854.18	2224.89	1417.14	591.853	-136.908	-734.998	-156.497	-142.629	-0.381655
46.8968	25.9025	202.1	291.493	185.367	-722.819	-154.222	-77.6914	-44.2121	15.0028	8.11609	-2.86296	67.0333	264.875	75.899	-734.998	-156.497	-142.629	-0.381655	154.827
14.2574	601.678	970.623	471.357	236.6	-1264.46	-2040.97	-886.541	-2627.15	-1110.45	24.9237	560.307	921.608	476.701	147.571	-1609.96	-2049.14	-427.536	-2443.76	-937.877
264.347	1209.78	1139.64	1838.76	1156.54	29.4842	-11.8829	-88.6064	-444.738	-1144.94	149.138	1133.86	1139.98	1629.75	1155.15	25.7364	-0.817174	-56.0764	-377.627	-1108.92
264.347	1209.78	1139.64	1838.76	1156.54	-11.8829	-88.6064	-444.738	-1144.94	14.2574	149.138	1133.86	1139.98	1629.75	1155.15	-0.817174	-56.0764	-377.627	-1108.92	24.9237
-24.9816	176.491	1427.46	660.324	203.422	-189.995	-516.481	-1350.93	-524.453	-66.3011	-105.814	96.8437	1246.43	381.851	158.086	-270.032	-537.755	-1365.78	-453.492	-50.5578
176.491	1427.46	660.324	203.422	137.269	-189.995	-516.481	-1350.93	-524.453	-66.3011	96.8437	1246.43	381.851	158.086	114.867	-270.032	-537.755	-1365.78	-453.492	-50.5578
167.115	1674.4	1932.72	1229.99	575.141	146.905	1.63498	-85.8892	-576.385	-295.395	89.0348	1854.18	2224.89	1417.14	591.853	149.37	1.43594	-28.9666	-645.031	-404.49
17.7856	124.071	23.6955	64.4387	45.0023	-165.336	-120.988	-425.048	-126.026	-24.9816	139.512	568.613	228.109	220.398	114.954	-320.28	-321.389	-686.024	-381.697	-105.814
-13.4972	840.823	363.858	266.972	112.909	-165.336	-120.988	-425.048	-126.026	-24.9816	-51.4113	1006.56	360.896	377.555	144.427	-320.28	-321.389	-686.024	-381.697	-105.814
840.823	363.858	266.972	112.909	79.9433	-1.71586	-2.50659	-22.477	-0.660974	-8.55555	1006.56	360.896	377.555	144.427	111.551	-67.681	-39.407	-72.1973	-22.596	-79.708
-26.4756	405.546	204.333	425.06	460.495	-609.996	-783.892	-1100.24	-1020.39	-13.4972	-53.1874	183.915	51.9222	136.995	125.469	-534.833	-562.024	-1085.35	-1353.1	-51.4113
405.546	204.333	425.06	460.495	390.074	-609.996	-783.892	-1100.24	-1020.39	-13.4972	183.915	51.9222	136.995	125.469	160.938	-534.833	-562.024	-1085.35	-1353.1	-51.4113
-75.3424	-123.915	-67.3637	97.1062	198.357	-622.949	-1112.23	-1711.43	-965.879	-26.4756	-21.2288	-56.773	-123.728	29.3853	58.3577	-716.057	-1252.8	-2045.39	-1087.71	-53.1874
-23.0418	141.979	26.5705	9.1623	-5.37102	-965.879	-26.4756	405.546	204.333	425.06	-16.8106	182.536	39.7426	15.8986	-2.62605	-1087.71	-53.1874	183.915	51.9222	136.995
99.7432	-59.0593	46.5217	28.4075	22.4936	-23.0418	141.979	26.5705	9.1623	-5.37102	188.396	-35.3439	166.606	43.6583	1.85827	-16.8106	182.536	39.7426	15.8986	-2.62605
292.701	92.657	2.23155	7.38724	15.1822	8.13676	-19.7789	-94.9887	-120.014	-239.659	213.264	197.645	106.731	67.4944	0.0268972	6.38789	-82.948	-273.75	-227.586	-561.83
99.7432	-59.0593	46.5217	28.4075	22.4936	-206.019	-70.0312	-75.3424	-123.915	-67.3637	188.396	-35.3439	166.606	43.6583	1.85827	-41.891	-7.10304	-21.2288	-56.773	-123.728
4.60725	-26.6117	10.5451	491.858	783.503	99.7432	-59.0593	46.5217	28.4075	22.4936	49.4733	-3.26472	114.111	521.116	897.632	188.396	-35.3439	166.606	43.6583	1.85827
498.798	455.653	773.058	336.827	157.412	-966.733	-255.111	4.60725	-26.6117	10.5451	552.597	504.346	838.838	338.043	55.2644	-833.403	-194.78	49.4733	-3.26472	114.111
-17.1228	-6.27916	119.842	135.79	31.67	283.568	40.8886	0.467015	-124.532	-238.602	0.0345515	0.508472	172.845	237.532	61.9061	174.023	1.70919	-3.54614	-204.648	-301.45
-20.4048	678.474	99.102	5.03716	-81.6073	283.568	40.8886	0.467015	-124.532	-238.602	-47.9816	768.643	176.854	8.52074	-73.1703	174.023	1.70919	-3.54614	-204.648	-301.45
678.474	99.102	5.03716	-81.6073	-3.20821	5.71002	-2.30253	-60.7973	-15.9638	-17.1228	768.643	176.854	8.52074	-73.1703	-15.7961	-0.696569	-137.53	-294.107	-14.9151	0.0345515
64.3848	44.9192	12.5097	1.63415	68.2888	-1442.53	-2134.08	-2768.36	-1171.62	-20.4048	136.548	175.621	20.0328	4.23785	79.7334	-1680.8	-2491.26	-3048.08	-1182.26	-47.9816
88.7646	-66.2518	-168.762	-276.934	174.38	-1442.53	-2134.08	-2768.36	-1171.62	-20.4048	54.5999	-59.3583	-12.4915	-87.786	502.936	-1680.8	-2491.26	-3048.08	-1182.26	-47.9816
174.38	350.134	475.675	281.189	57.8683	1.63415	68.2888	-28.3114	-96.8283	-4.02568	502.936	311.774	689.239	375.952	78.5189	4.23785	79.7334	-65.1793	-114.318	-0.570494
-49.761	12.8581	391.098	2409.83	1525.73	-588.024	88.7646	-66.2518	-168.762	-276.934	-261.133	-23.6884	263.345	2280.77	1171.85	-879.238	54.5999	-59.3583	-12.4915	-87.786
391.098	2409.83	1525.73	878.356	396.764	-588.024	88.7646	-66.2518	-168.762	-276.934	263.345	2280.77	1171.85	768.818	340.22	-879.238	54.5999	-59.3583	-12.4915	-87.786
337.789	246.496	114.932	259.688	55.794	-468.695	-811.652	-187.33	-49.761	12.8581	453.786	369.175	153.164	376.309	56.7738	-644.244	-590.394	-325.645	-261.133	-23.6884
896.838	1193.95	433.969	150.935	11.9944	-176.411	-162.802	-325.706	-749.404	-122.68	1447.62	1225.33	464.963	123.345	65.683	-152.011	-227.956	-404.946	-914.739	-244.151
730.05	494.002	722.615	571.211	164.096	-61.9859	-170.326	-425.581	-862.477	-103.052	666.534	683.743	920.166	633.754	185.256	-40.8538	-235.294	-541.65	-1226.59	-171.836
1112.21	1118.73	201.091	34.848	-0.327002	-358.69	-222.693	-145.69	-558.86	-109.668	1570.61	1335.3	163.162	34.2053	6.99104	-322.934	-346.346	-167.79	-604.195	-145.946
171.424	381.295	390.24	136.421	19.9483	-490.49	-118.124	-87.2313	-162.036	-126.387	201.557	507.903	547.003	178.865	62.9916	-713.121	-141.615	-114.329	-200.223	-155.8
543.307	474.951	203.333	40.821	1.36576	-397.992	-428.301	-889.752	-191.773	-62.8918	502.04	638.288	246.452	111.064	2.79384	-545.731	-433.022	-985.295	-178.095	-73.0849
103.756	402.692	91.7641	101.988	59.5429	-43.0084	-102.529	-84.7922	-161.905	-246.286	79.1801	388.119	156.25	150.804	93.4444	-52.6211	-29.5093	-22.9695	-67.2497	-217.462
0.883086	-3.45241	-8.18025	-3.93573	3.79017	-201.208	-440.279	-382.598	-332.035	-154.461	31.0244	16.1598	-1.5083	-0.783495	31.4592	-178.796	-518.282	-312.028	-342.471	-191.584
-1.65977	436.857	426.655	291.323	712.851	-201.208	-440.279	-382.598	-332.035	-154.461	-8.19424	62.6793	166.971	225.288	1027.38	-178.796	-518.282	-312.028	-342.471	-191.584
-25.8597	26.4142	103.498	49.6539	-47.4957	3.79017	-74.9876	0.00383042	-167.588	-1.65977	-30.0982	8.63419	8.12918	28.4444	-26.3418	31.4592	-8.213	10.8401	-167.216	-8.19424
-25.8597	26.4142	103.498	49.6539	-47.4957	-74.9876	0.00383042	-167.588	-1.65977	436.857	-30.0982	8.63419	8.12918	28.4444	-26.3418	-8.213	10.8401	-167.216	-8.19424	62.6793
-86.3609	-37.1215	-137.874	-21.7512	-64.1508	26.4142	103.498	49.6539	-47.4957	-234.75	-101.968	-12.7513	-95.2987	-15.3471	-162.841	8.63419	8.12918	28.4444	-26.3418	-280.631
0.0292465	105.926	131.704	240.74	75.6869	26.4142	103.498	49.6539	-47.4957	-234.75	-10.2607	52.6418	10.8006	98.6838	2.36463	8.63419	8.12918	28.4444	-26.3418	-280.631
421.227	1036.3	442.387	403.248	393.547	-37.1215	-137.874	-21.7512	-64.1508	0.0292465	505.115	994.697	480.302	390.77	341.127	-12.7513	-95.2987	-15.3471	-162.841	-10.2607
507.833	234.653	115.68	-5.9041	-65.8023	105.926	131.704	240.74	75.6869	353.16	636.135	497.128	216.506	4.96593	-21.3095	52.6418	10.8006	98.6838	2.36463	59.8699
421.227	1036.3	442.387	403.248	393.547	-0.330479	29.7924	129.314	-111.773	-40.6531	505.115	994.697	480.302	390.77	341.127	-39.9009	0.0295976	50.5403	-267.418	-13.8996
-106.732	6.45349	367.764	1217.66	749.246	115.68	-5.9041	-65.8023	-574.765	-254.263	-128.066	15.2462	626.331	1384.83	961.802	216.506	4.96593	-21.3095	-383.892	-95.5467
140.946	110.889	70.4337	-8.30659	-0.0602829	115.68	-5.9041	-65.8023	-574.765	-254.263	62.8954	49.6769	12.1253	-54.6528	-29.1304	216.506	4.96593	-21.3095	-383.892	-95.5467
321.668	775.632	778.203	185.615	92.3282	-27.3506	-7.75366	0.00698614	-106.732	6.45349	187.489	1094.59	852.111	241.557	87.785	-143.849	-30.7945	1.59716	-128.066	15.2462
1.05892	133.928	2.33258	1.22614	-40.8778	-87.5135	-310.632	-424.134	-819.363	-1450.11	100.999	169.765	0.508901	0.54504	-60.8335	-109.704	-338.396	-406.501	-806.847	-1209.55
75.1809	1117.19	1299.85	935.698	731.361	133.928	2.33258	1.22614	-40.8778	-80.5049	43.2304	791.397	996.588	685.66	412.878	169.765	0.508901	0.54504	-60.8335	-237.458
-12.9655	-0.811528	20.877	341.556	89.4947	-210.628	-557.581	-1050.65	-689.608	-183.166	-4.83117	0.966271	16.7931	342.878	100.645	-120.922	-415.776	-734.599	-631.437	-156.775
-165.74	-12.9655	-0.811528	20.877	341.556	-557.581	-1050.65	-689.608	-183.166	75.1809	-48.4953	-4.83117	0.966271	16.7931	342.878	-415.776	-734.599	-631.437	-156.775	43.2304
169.02	1779.02	2398.67	1635.18	1152.46	-95.9195	-165.74	-12.9655	-0.811528	20.877	193.808	1707.05	2470.09	1662.78	1147.84	-44.1904	-48.4953	-4.83117	0.966271	16.7931
221.609	100.686	4.55566	-0.000311095	-35.3726	-632.587	-918.36	-542.063	-364.687	-622.236	622.77	396.283	88.3428	62.4973	-3.03848	-643.965	-968.661	-550.056	-207.296	-630.541
-1.052	-22.6763	-300.749	19.7355	121.647	-65.2192	-173.919	-289.19	-116.866	-362.302	-1.4924	-17.7888	-502.168	63.1075	111.399	-0.105749	-85.1852	-114.115	-49.8822	-143.426
19.7355	121.647	106.32	72.7422	243.96	-65.2192	-173.919	-289.19	-116.866	-362.302	63.1075	111.399	124.453	12.0361	48.0417	-0.105749	-85.1852	-114.115	-49.8822	-143.426
-14.2116	360.369	112.289	19.8289	70.1278	-972.947	-1114.16	-1.052	-22.6763	-300.749	-26.5256	212.443	67.5504	0.448845	5.05302	-1114.27	-1304.52	-1.4924	-17.7888	-502.168
159.947	362.115	460.401	49.5985	-22.3644	121.647	106.32	72.7422	243.96	169.062	640.033	416.228	663.016	266.326	-0.164379	111.399	124.453	12.0361	48.0417	81.6538
159.947	362.115	460.401	49.5985	-22.3644	-205.602	-199.394	-245.589	-99.3255	-14.2116	640.033	416.228	663.016	266.326	-0.164379	-449.389	-627.228	-634.961	-292.739	-26.5256
68.786	531.148	1148.3	613.414	331.802	-215.687	-249.313	-177.403	-100.023	-201.436	102.307	654.329	1021.31	503.205	264.92	-103.133	-88.9932	-2.69042	-100.401	-288.004
-14.7201	242.032	330.992	219.956	315.671	-2.83688	1.86551	-74.3271	-725.784	-438.547	-84.0471	159.539	319.816	288.845	363.624	29.5802	1.10065	-67.2344	-515.505	-401.51
242.032	330.992	219.956	315.671	155.02	-2.83688	1.86551	-74.3271	-725.784	-438.547	159.539	319.816	288.845	363.624	79.1354	29.5802	1.10065	-67.2344	-515.505	-401.51
356.732	948.315	416.241	180.233	180.864	-805.745	-961.761	-76.5136	0.00858657	-14.7201	425.305	1150.13	468.199	100.217	72.4869	-853.857	-1031.81	-107.397	-14.6456	-84.0471
-258.039	-60.5759	-57.0705	502.64	874.01	-2628.19	-898.757	-1481	-439.094	-163.388	20.1829	66.6593	-41.8352	293.264	797.023	-2306.13	-838.917	-1367.24	-300.956	-120.826
-60.5759	-57.0705	502.64	874.01	423.61	-2628.19	-898.757	-1481	-439.094	-163.388	66.6593	-41.8352	293.264	797.023	589.104	-2306.13	-838.917	-1367.24	-300.956	-120.826
1125.62	1329.54	1732.89	1.87977	-77.7997	-249.687	147.796	-258.039	-60.5759	-57.0705	1055.7	1578.23	507.115	89.621	-281.895	-104.741	-37.4414	20.1829	66.6593	-41.8352
-85.9199	3.60259	67.4373	178.629	172.707	-1349.85	-2527.9	-1794.37	-324.38	-0.143833	-0.711953	138.541	209.419	225.121	678.277	-1372.66	-2423.55	-1895.01	-583.427	-15.542
3.60259	67.4373	178.629	172.707	-15.0965	-1349.85	-2527.9	-1794.37	-324.38	-0.143833	138.541	209.419	225.121	678.277	-154.794	-1372.66	-2423.55	-1895.01	-583.427	-15.542
-150.056	68.5665	82.6612	576.957	172.854	-192.129	-641.075	-1957.69	-1122.91	-1065.1	-10.7237	0.869099	104.265	400.018	53.2416	-389.569	-704.143	-1191.86	-2032.84	-1154.36
68.5665	82.6612	576.957	172.854	138.304	-192.129	-641.075	-1957.69	-1122.91	-1065.1	0.869099	104.265	400.018	53.2416	89.5621	-389.569	-704.143	-1191.86	-2032.84	-1154.36
146.438	193.541	0.673137	-2.8842	41.0327	-504.768	-753.653	0.00210664	-121.609	-150.056	169.496	156.183	-44.9488	1.1806	5.54952	-392.716	-631.328	617.222	-158.266	-10.7237
0	146.438	193.541	0.673137	-2.8842	0.00210664	-121.609	-150.056	68.5665	82.6612	0	169.496	156.183	-44.9488	1.1806	617.222	-158.266	-10.7237	0.869099	104.265
343.783	1463.32	1584.87	1039.5	745.158	-1901.36	-535.416	-57.557	-123.683	-79.7958	317.505	2032.27	2123.46	1256.44	768.924	-1514.64	-478.268	-117.551	-143.313	-193.269
343.783	1463.32	1584.87	1039.5	745.158	-535.416	-57.557	-123.683	-79.7958	0	317.505	2032.27	2123.46	1256.44	768.924	-478.268	-117.551	-143.313	-193.269	0
109.081	148.774	305.443	10.1444	-67.1204	-17.0646	-238.07	-367.719	-1353.33	-56.6885	89.1583	94.5926	260.803	1.77422	-175.054	-5.5551	-149.863	-282.012	-976.442	-153.459
782.323	979.536	791.778	1019.58	620.867	-17.0646	-238.07	-367.719	-1353.33	-56.6885	583.581	764.475	619.319	1041.37	554.529	-5.5551	-149.863	-282.012	-976.442	-153.459
-36.0717	782.323	979.536	791.778	1019.58	-250.884	-577.529	-1199.39	-1386.06	-213.83	-60.3782	583.581	764.475	619.319	1041.37	-356.235	-709.645	-1065.88	-1378.54	-181.896
2.70997	314.946	877.537	387.049	145.305	305.443	10.1444	-67.1204	-327.542	-36.0717	-0.00659737	308.705	761.942	421.266	118.582	260.803	1.77422	-175.054	-503.287	-60.3782
296.231	523.746	670.033	1284.3	970.707	-413.17	-849.471	-678.487	-789.688	-554.207	347.313	605.995	700.734	1294.71	1022.82	-264.476	-521.793	-498.978	-506.18	-322.32
-33.543	296.231	523.746	670.033	1284.3	-849.471	-678.487	-789.688	-554.207	2.70997	-19.4412	347.313	605.995	700.734	1294.71	-521.793	-498.978	-506.18	-322.32	-0.00659737
46.2097	98.1391	75.4434	-10.7883	10.5037	-73.6491	-15.6818	-60.6158	-305.096	-33.543	28.0665	52.7085	95.0874	-8.88575	5.95315	-79.2051	-49.7757	-68.7922	-303.594	-19.4412
40.3946	77.6998	38.7261	-3.78233	-5.29308	-202.358	-158.861	-251.717	-352.242	-231.382	25.8839	45.6631	45.2387	-11.5225	-2.95698	-148.18	-148.867	-272.378	-351.358	-203.42
224.459	185.465	44.7083	22.1409	581.387	98.1391	75.4434	-10.7883	10.5037	-0.0714791	212.346	267.17	82.3957	59.1418	652.513	52.7085	95.0874	-8.88575	5.95315	-0.666629
224.459	185.465	44.7083	22.1409	581.387	-744.331	-738.801	-1097.87	-904.657	-366.808	212.346	267.17	82.3957	59.1418	652.513	-735.935	-812.705	-1267.22	-999.094	-551.394
-1.94773	22.0485	-22.8206	456.871	809.323	-216.371	-346.006	-71.4718	-197.694	-440.745	-6.78625	27.3664	-9.74607	367.923	823.097	-184.858	-388.224	-12.5864	-177.202	-564.311
330.104	315.315	249.038	68.8186	1.88142	-216.371	-346.006	-71.4718	-197.694	-440.745	352.027	378.34	170.518	18.6672	0.0568316	-184.858	-388.224	-12.5864	-177.202	-564.311
330.104	315.315	249.038	68.8186	1.88142	-60.3044	-183.06	-1.94773	22.0485	-22.8206	352.027	378.34	170.518	18.6672	0.0568316	-124.761	-236.874	-6.78625	27.3664	-9.74607
-8.85496	95.4363	1310.98	1165.35	619.35	-20.9629	-157.028	-457.803	-848.912	-110.923	-0.179171	213.953	1540.35	1202.46	563.452	-2.73486	-118.874	-489.191	-975.849	-141.819
51.8255	530.912	377.823	203.748	173.941	-15.5383	-101.165	-327.927	-398.326	-254.22	40.6956	647.67	359.562	293.467	251.029	-7.89177	-157.088	-422.218	-588.009	-128.045
-49.2706	-14.1713	-1.42482	-11.9219	-8.94855	-101.165	-327.927	-398.326	-254.22	-8.85496	-17.592	-5.49374	-1.2944	-8.86603	-14.5561	-157.088	-422.218	-588.009	-128.045	-0.179171
-49.2706	-14.1713	-1.42482	-11.9219	-8.94855	-0.0131016	-23.9988	-83.1054	-177.198	51.8255	-17.592	-5.49374	-1.2944	-8.86603	-14.5561	-2.78764	-19.0806	-99.0205	-177.299	40.6956
25.766	366.604	900.236	1503.63	1866.24	-58.8709	-2.14706	3.0993	9.27181	1.47041	9.0902	241.221	938.234	1414.9	1869.41	-82.7245	-0.383726	46.8838	9.81619	-2.20494
0.978353	253.164	135.341	117.803	162.605	-339.828	-626.792	-1134	-1015.32	-446.611	81.4038	633.927	275.739	288.586	176.731	-328.585	-723.664	-1447.79	-1195.93	-527.513
0.978353	253.164	135.341	117.803	162.605	-626.792	-1134	-1015.32	-446.611	25.766	81.4038	633.927	275.739	288.586	176.731	-723.664	-1447.79	-1195.93	-527.513	9.0902
-16.2156	5.52617	7.49585	474.042	1247.22	-115.138	-166.912	-293.198	-396.561	-621.442	-8.79937	0.0283131	2.19678	512.548	1038.86	-72.5487	-90.0728	-408.826	-290.753	-513.294
-24.0846	-16.2156	5.52617	7.49585	474.042	-166.912	-293.198	-396.561	-621.442	0.978353	-65.5151	-8.79937	0.0283131	2.19678	512.548	-90.0728	-408.826	-290.753	-513.294	81.4038
1.80142	24.4903	4.34008	-5.38939	-1.44984	-308.918	-222.66	-24.0846	-16.2156	5.52617	2.47218	12.6347	22.2023	0.000532079	0.00736667	-581.888	-529.818	-65.5151	-8.79937	0.0283131
111.35	1854.06	2603.58	1827.48	839.484	-222.66	-24.0846	-16.2156	5.52617	7.49585	113.318	1995.48	2533.87	1628.24	760.585	-529.818	-65.5151	-8.79937	0.0283131	2.19678
111.35	1854.06	2603.58	1827.48	839.484	-255.349	-53.494	1.80142	24.4903	4.34008	113.318	1995.48	2533.87	1628.24	760.585	-154.206	-91.4337	2.47218	12.6347	22.2023
335.427	446.927	229.638	149.677	105.707	-861.765	-2055.88	-1238.47	-930.178	-186.668	409.365	614.861	211.028	86.5587	90.5241	-836.954	-2133.12	-1305.24	-1081.12	-221.664
65.0865	385.413	343.483	193.069	132.188	-249.431	-377.628	-471.57	-159.695	-67.6082	123.665	472.913	437.089	147.835	121.933	-278.812	-471.61	-595.271	-229.966	-85.8724
7.39677	1357.84	2127.96	1930.47	1073.95	-0.0185061	-88.7013	-423.431	-279.517	-206.771	2.26408	993.559	1755.91	1987.43	1364.43	-0.17251	-64.0334	-347.303	-418.845	-181.178
-80.337	-28.7685	-52.1104	-0.82874	-0.00980091	-596.639	-945.816	-1369.89	-703.569	7.39677	-52.3507	-5.60821	-28.1621	0.0928703	-3.07241	-653.627	-1049.26	-1803.8	-537.059	2.26408
-28.7685	-52.1104	-0.82874	-0.00980091	3.0663	-596.639	-945.816	-1369.89	-703.569	7.39677	-5.60821	-28.1621	0.0928703	-3.07241	1.18409	-653.627	-1049.26	-1803.8	-537.059	2.26408
-5.30992	0.0560698	0.743819	0.869567	-6.68231	-28.7685	-52.1104	-0.82874	-0.00980091	3.0663	-47.8519	-1.62624	1.20483	-0.19312	-1.04892	-5.60821	-28.1621	0.0928703	-3.07241	1.18409
-54.615	-12.777	-28.4773	-0.481545	56.9032	-28.7685	-52.1104	-0.82874	-0.00980091	3.0663	-25.849	-17.1499	-27.7727	1.46812	78.1264	-5.60821	-28.1621	0.0928703	-3.07241	1.18409
-18.5425	33.3952	83.306	159.922	982.013	-16.0669	-54.615	-12.777	-28.4773	-0.481545	-54.5053	28.9824	39.8355	292.005	1008.27	-81.1375	-25.849	-17.1499	-27.7727	1.46812
-87.8091	-79.0911	-28.8304	0.306946	-43.0157	-54.615	-12.777	-28.4773	-0.481545	56.9032	18.7664	236.794	272.528	148.086	66.2443	-25.849	-17.1499	-27.7727	1.46812	78.1264
33.3952	83.306	159.922	982.013	837.954	-0.220939	-17.9525	-104.579	-115.072	-87.8091	28.9824	39.8355	292.005	1008.27	809.04	-172.572	-487.925	-943.982	-105.211	18.7664
275.372	909.288	882.326	532.436	362.391	-862.533	-463.518	-604.99	-794.574	-85.9199	447.191	1343.39	958.965	724.645	520.654	-1193.29	-548.536	-412.18	-284.549	-0.711953
275.372	909.288	882.326	532.436	362.391	-463.518	-604.99	-794.574	-85.9199	3.60259	447.191	1343.39	958.965	724.645	520.654	-548.536	-412.18	-284.549	-0.711953	138.541
1496.85	1846.29	1452.97	747.098	683.266	-756.016	-1030.57	-1041.25	-18.5425	33.3952	1469.43	1716.14	1517.82	779.319	605.283	-1052.86	-1485.51	-1633.15	-54.5053	28.9824
1496.85	1846.29	1452.97	747.098	683.266	-1030.57	-1041.25	-18.5425	33.3952	83.306	1469.43	1716.14	1517.82	779.319	605.283	-1485.51	-1633.15	-54.5053	28.9824	39.8355
-4.95917	-22.5221	-13.5479	-2.1329	-0.0752809	-1649	-2338.82	-1661.49	-2083.68	-431.946	-40.0824	-36.3367	-30.8159	-0.000233929	6.63728	-1784.51	-2581.26	-1902.91	-2451.43	-653.802
-2.1329	-0.0752809	-4.95763	478.227	1499.52	-1649	-2338.82	-1661.49	-2083.68	-431.946	-0.000233929	6.63728	3.31425	294.74	1274.58	-1784.51	-2581.26	-1902.91	-2451.43	-653.802
-1.60419	2.92679	67.2444	16.3082	11.514	-22.5221	-13.5479	-2.1329	-0.0752809	-4.95763	0.181578	1.50019	35.6051	-2.12198	49.0183	-36.3367	-30.8159	-0.000233929	6.63728	3.31425
-87.7452	1.23001	233.475	401.825	359.011	-22.5221	-13.5479	-2.1329	-0.0752809	-4.95763	-39.5651	7.47706	351.543	635.181	428.503	-36.3367	-30.8159	-0.000233929	6.63728	3.31425
1.23001	233.475	401.825	359.011	499.413	11.514	0.0104339	-88.6103	-75.1827	-103.018	7.47706	351.543	635.181	428.503	594.107	49.0183	39.9792	-16.209	-28.7385	-36.987
20.6356	18.4703	13.9484	-3.37254	-39.7535	-62.5641	-227.553	-655.577	-87.7452	1.23001	115.232	58.0964	33.7034	-3.53077	-54.2348	-11.2639	-135.448	-511.667	-39.5651	7.47706
30.7661	140.551	78.4188	4.02831	14.2527	-3.37254	-39.7535	14.7312	53.0796	17.3174	30.7818	117.677	68.8727	-0.338801	37.9881	-3.53077	-54.2348	31.8927	91.1399	20.7497
446.32	240.352	2.4882	-175.055	-42.6931	-39.7535	14.7312	53.0796	17.3174	90.1604	741.106	409.533	3.82651	-173.166	-57.2545	-54.2348	31.8927	91.1399	20.7497	71.8633
-11.7608	446.32	240.352	2.4882	-175.055	-648.761	-209.639	-157.014	-609.999	-280.66	-46.863	741.106	409.533	3.82651	-173.166	-745.082	-54.6118	-89.5698	-489.215	-345.373
6.3755	124.564	1056.16	678.931	221.451	-261.574	-384.806	-405.387	-150.017	-11.7608	2.22924	151.009	1242.04	1036.91	240.801	-358.945	-480.945	-330.128	-162.152	-46.863
150.728	758.07	1561.66	602.36	356.954	-261.574	-384.806	-405.387	-150.017	-11.7608	32.0012	506.573	1769	645.118	435.04	-358.945	-480.945	-330.128	-162.152	-46.863
150.728	758.07	1561.66	602.36	356.954	240.352	2.4882	-175.055	-42.6931	6.3755	32.0012	506.573	1769	645.118	435.04	409.533	3.82651	-173.166	-57.2545	2.22924
-14.0992	-11.2411	-128.778	0.925806	-0.291693	-197.52	-354.831	-162.141	-194.344	-38.6071	3.74686	-5.92322	-4.13407	29.2166	79.5806	-127.242	-275.942	-192.108	-219.109	-188.261
-14.0992	-11.2411	-128.778	0.925806	-0.291693	-354.831	-162.141	-194.344	-38.6071	150.728	3.74686	-5.92322	-4.13407	29.2166	79.5806	-275.942	-192.108	-219.109	-188.261	32.0012
-36.7493	-0.767125	369	254.408	20.451	-14.0992	-11.2411	-128.778	0.925806	-0.291693	-38.9385	-1.52501	351.19	199.304	61.3833	3.74686	-5.92322	-4.13407	29.2166	79.5806
-0.767125	369	254.408	20.451	-2.88901	-14.0992	-11.2411	-128.778	0.925806	-0.291693	-1.52501	351.19	199.304	61.3833	10.3587	3.74686	-5.92322	-4.13407	29.2166	79.5806
-50.2962	-1.91718	3.36662	126.471	393.016	-1376.44	-1736.07	-224.002	-36.7493	-0.767125	-64.1632	-15.0478	-0.0618488	64.5391	406.588	-1209.89	-1478.9	-84.7442	-38.9385	-1.52501
-1.91718	3.36662	126.471	393.016	148.816	-1376.44	-1736.07	-224.002	-36.7493	-0.767125	-15.0478	-0.0618488	64.5391	406.588	192.898	-1209.89	-1478.9	-84.7442	-38.9385	-1.52501
-142.331	-13.3259	-20.3868	-102.615	-3.67711	-336.971	-623.771	-570.948	-50.2962	-1.91718	-21.7699	-0.654814	-2.72824	-82.3685	-0.335672	-430.324	-570.335	-859.039	-64.1632	-15.0478
-13.3259	-20.3868	-102.615	-3.67711	70.9651	-623.771	-570.948	-50.2962	-1.91718	3.36662	-0.654814	-2.72824	-82.3685	-0.335672	85.6483	-570.335	-859.039	-64.1632	-15.0478	-0.0618488
5.67743	42.9101	-1.47716	-2.58841	0.165148	-396.497	-432.445	-533.174	-563.091	-750.204	-1.11092	24.2311	-1.44596	-17.3171	-16.3749	-308.238	-349.833	-534.652	-627.405	-1133.09
469.504	725.758	681.496	439.027	38.4566	-396.497	-432.445	-533.174	-563.091	-750.204	575.59	921.363	704.659	461.411	94.892	-308.238	-349.833	-534.652	-627.405	-1133.09
-7.32285	703.239	990.825	615.494	415.814	70.9651	21.2231	0.856557	0.502333	-0.0192831	-4.61529	911.821	946.995	578.699	550.204	85.6483	-11.4795	-50.7083	-0.440134	-6.08554
-7.32285	703.239	990.825	615.494	415.814	-0.0192831	54.7719	90.879	32.8032	39.0995	-4.61529	911.821	946.995	578.699	550.204	-6.08554	122.601	54.6026	29.0587	39.4476
4.83274	79.7188	6.28557	-26.1133	125.043	-30.8534	-90.2843	-197.362	-282.356	-7.32285	28.4503	155.675	0.124537	-110.358	106.141	-5.5819	-78.6831	-153.63	-247.178	-4.61529
424.281	33.3024	332.317	188.277	304.975	-5.79025	-24.6163	-19.8876	-26.7648	-2.98617	767.931	64.2487	360.074	199.951	311.044	-7.9669	-39.9334	-23.0195	-55.6536	-5.62916
424.281	33.3024	332.317	188.277	304.975	-24.6163	-19.8876	-26.7648	-2.98617	113.173	767.931	64.2487	360.074	199.951	311.044	-39.9334	-23.0195	-55.6536	-5.62916	112.691
956.469	1026.97	940.842	429.995	56.4603	2.59935	-21.0279	21.4585	-3.79211	11.7401	533.256	1187.93	922.404	172.324	8.38586	6.1072	-37.8443	35.4214	-6.64158	2.26716
204.443	28.6928	-0.514289	-8.08159	-31.953	-166.774	-387.452	-556.502	-858.752	-1393.3	137.734	11.5921	-6.21415	-6.58664	-16.8826	-332.19	-456.847	-879.873	-1204.44	-1487.73
354.921	310.909	341.052	108.349	459.404	28.6928	-0.514289	-8.08159	-31.953	-317.203	439.11	346.819	348.477	46.8416	315.71	11.5921	-6.21415	-6.58664	-16.8826	-381.402
15.2855	-21.4542	-203.149	19.2975	50.0744	28.6928	-0.514289	-8.08159	-31.953	-317.203	39.1913	1.16192	-38.7638	61.271	55.2619	11.5921	-6.21415	-6.58664	-16.8826	-381.402
15.2855	-21.4542	-203.149	19.2975	50.0744	-6.64143	-0.536092	-31.4428	-49.9337	-258.398	39.1913	1.16192	-38.7638	61.271	55.2619	1.87238	-18.5282	-35.5773	-49.7012	-213.228
8.69341	-30.6751	15.4653	-7.42193	-6.23926	19.2975	50.0744	14.9264	-9.02739	-204.984	191.172	2.95673	198.388	32.6845	49.6244	61.271	55.2619	11.744	-18.9793	-274.442
-9.74786	-53.1644	-80.0905	-56.1918	8.58918	19.2975	50.0744	14.9264	-9.02739	-204.984	43.6431	191.421	30.4705	11.4369	125.175	61.271	55.2619	11.744	-18.9793	-274.442
-114.787	-9.74786	-53.1644	-80.0905	-56.1918	15.4653	-7.42193	-6.23926	-16.3691	-1.15686	-8.8158	43.6431	191.421	30.4705	11.4369	198.388	32.6845	49.6244	-0.664675	50.6084
-91.2992	-18.1944	0.29938	575.875	905.319	-9.74786	-53.1644	-80.0905	-56.1918	8.58918	-265.742	-153.069	-61.8651	557.026	1018.25	43.6431	191.421	30.4705	11.4369	125.175
575.875	905.319	1290.96	926.342	799.497	-9.74786	-53.1644	-80.0905	-56.1918	8.58918	557.026	1018.25	1531.02	904.535	750.607	43.6431	191.421	30.4705	11.4369	125.175
0.684142	8.56131	10.7776	-3.46112	-11.0361	-202.453	-312.834	-91.2992	-18.1944	0.29938	13.294	46.3959	9.05119	-0.183377	-5.62801	-299.124	-328.496	-265.742	-153.069	-61.8651
-8.50637	12.4027	0.000355111	-6.86762	10.0046	8.56131	10.7776	-3.46112	-11.0361	-205.572	-2.89132	0.0307993	-7.36724	-18.8535	-0.785015	46.3959	9.05119	-0.183377	-5.62801	-187.999
-8.50637	12.4027	0.000355111	-6.86762	10.0046	10.7776	-3.46112	-11.0361	-205.572	38.451	-2.89132	0.0307993	-7.36724	-18.8535	-0.785015	9.05119	-0.183377	-5.62801	-187.999	34.6293
-15.2025	79.284	5.85331	134.389	26.3279	12.552	52.7745	6.06979	54.3202	1.96373	-46.6864	16.8132	-1.57285	130.819	5.0551	0.302272	2.84745	-1.16812	37.8339	-17.0788
1.44048	62.4897	101.244	141.917	87.4916	68.0902	10.878	0.80853	11.2935	28.9088	-21.1883	30.1556	28.186	119.443	160.859	4.47745	3.25182	-3.93415	19.9534	119.442
79.284	5.85331	134.389	26.3279	47.3575	-35.5524	1.44048	62.4897	101.244	141.917	16.8132	-1.57285	130.819	5.0551	18.8625	-100.645	-21.1883	30.1556	28.186	119.443
-24.5773	-2.12913	26.8445	375.097	253.904	26.3279	47.3575	-0.12944	0.977636	11.4493	-26.4644	-0.0756991	37.3254	357.107	400.748	5.0551	18.8625	-5.03153	-9.9659	1.22517
-2.12913	26.8445	375.097	253.904	144.291	47.3575	-0.12944	0.977636	11.4493	135.059	-0.0756991	37.3254	357.107	400.748	174.099	18.8625	-5.03153	-9.9659	1.22517	124.035
22.3825	16.8429	189.274	262.788	1005.14	-107.521	-154.506	-396.255	-183.899	-24.5773	-3.90924	-1.4046	54.847	85.6811	950.789	-40.4451	-137.752	-322.234	-206.909	-26.4644
-68.5701	-31.9303	22.3825	16.8429	189.274	-396.255	-183.899	-24.5773	-2.12913	26.8445	-156.576	-33.6873	-3.90924	-1.4046	54.847	-322.234	-206.909	-26.4644	-0.0756991	37.3254
289.541	1132.6	1207.84	1148.14	523.471	-64.9455	-218.919	-44.8743	-18.3557	26.7089	371.085	1350.67	1389.95	1124.41	539.043	-65.4203	-186.019	-128.93	-165.065	-42.4804
-6.39565	0.146126	-29.6234	-0.0230751	-0.997851	-118.355	-68.5701	-31.9303	22.3825	16.8429	0.458657	-0.0543941	-104.197	-7.59068	3.82397	-102.287	-156.576	-33.6873	-3.90924	-1.4046
0.146126	-29.6234	-0.0230751	-0.997851	-8.12722	-31.9303	22.3825	16.8429	189.274	262.788	-0.0543941	-104.197	-7.59068	3.82397	-21.8087	-33.6873	-3.90924	-1.4046	54.847	85.6811
204.798	164.771	369.926	294.274	59.543	-29.6234	-0.0230751	-0.997851	-8.12722	17.2096	369.73	200.466	265.014	218.687	12.8231	-104.197	-7.59068	3.82397	-21.8087	0.667873
-28.2146	-2.27391	515	140.594	27.0824	-237.251	-684.001	-847.173	-732.522	-491.946	-30.4714	-2.41077	283.426	4.92456	-0.0576753	-292.682	-790.892	-875.378	-942.014	-602.922
-2.27391	515	140.594	27.0824	40.2098	-237.251	-684.001	-847.173	-732.522	-491.946	-2.41077	283.426	4.92456	-0.0576753	15.2669	-292.682	-790.892	-875.378	-942.014	-602.922
102.323	319.947	39.7013	-0.00281594	-52.5191	-241.333	-528.69	-234.609	-28.2146	-2.27391	106.235	345.289	48.744	-12.3449	-142.286	-424.436	-954.478	-347.779	-30.4714	-2.41077
-46.3851	0.104588	102.323	319.947	39.7013	-528.69	-234.609	-28.2146	-2.27391	515	-16.3241	7.36449	106.235	345.289	48.744	-954.478	-347.779	-30.4714	-2.41077	283.426
-4.78458	47.4449	285.615	264.361	64.7088	-7.15857	-53.1745	-182.931	-46.3851	0.104588	17.3608	26.8223	123.759	123.214	-20.7981	-12.6392	-113.654	-256.988	-16.3241	7.36449
1.07774	14.5454	-10.9456	-103.1	-419.359	-53.1745	-182.931	-46.3851	0.104588	102.323	245.967	200.13	16.0072	-33.2008	-190.726	-113.654	-256.988	-16.3241	7.36449	106.235
37.5699	5.80161	-2.1623	-52.5595	-207.701	-0.00281594	-52.5191	-116.051	-480.126	-844.029	211.679	152.743	17.5746	-2.39717	-123.679	-12.3449	-142.286	-94.7603	-307.882	-792.57
-4.78458	47.4449	285.615	264.361	64.7088	14.5454	-10.9456	-103.1	-419.359	-230.977	17.3608	26.8223	123.759	123.214	-20.7981	200.13	16.0072	-33.2008	-190.726	-126.066
37.6239	73.1731	54.4775	77.2717	26.8481	-207.701	-332.482	-619.77	-532.79	-4.78458	18.1891	6.73033	-48.5605	-1.75742	79.3619	-123.679	-270.025	-605.102	-464.83	17.3608
-69.4633	9.7451	118.688	1.92826	116.378	34.5581	46.3655	4.87635	333.837	718.41	-1.16613	127.532	247.971	59.6978	286.199	-0.781675	0.626952	-53.828	40.56	85.9688
-69.4633	9.7451	118.688	1.92826	116.378	-33.9048	-70.4674	-467.814	-622.998	-62.7473	-1.16613	127.532	247.971	59.6978	286.199	-6.87361	-10.6825	-361.67	-518.923	-37.34
457.138	1428.52	480.546	722.356	355.668	-109.126	-277.718	-759.204	-501.315	-69.4633	607.207	1634.6	469.242	743.97	311	-56.374	-120.03	-361.325	-181.168	-1.16613
457.138	1428.52	480.546	722.356	355.668	-501.315	-69.4633	9.7451	118.688	1.92826	607.207	1634.6	469.242	743.97	311	-181.168	-1.16613	127.532	247.971	59.6978
-3238.23	-2180.74	-2632.4	-4959.9	0	-457.258	-327.6	-350.401	-368.104	-109.422	-3196.86	-1358.63	-2617.4	-5657.5	0	-284.918	-222.85	-242.581	-290.316	-149.944
-76.1598	-36.1174	59.386	167.658	900.14	-3.13057	-27.1342	-167.837	-453.376	-264.203	-57.8394	-38.3377	57.1572	251.437	1031.72	0.989434	-7.09217	-93.2002	-376.518	-156.431
59.386	167.658	900.14	969.389	424.198	-3.13057	-27.1342	-167.837	-453.376	-264.203	57.1572	251.437	1031.72	1015.18	353.049	0.989434	-7.09217	-93.2002	-376.518	-156.431
-35.9921	20.0445	98.3919	5.76328	64.369	-1262.47	-895.63	-253.038	-76.1598	-36.1174	-2.25746	3.91029	24.1817	-42.1646	-0.108051	-1532.05	-1682.17	-256.478	-57.8394	-38.3377
172.378	474.651	104.368	49.8768	81.7109	-895.63	-253.038	-76.1598	-36.1174	59.386	662.984	826.952	262.529	3.9323	296.935	-1682.17	-256.478	-57.8394	-38.3377	57.1572
-9.99233	-31.4973	74.2868	12.2749	-8.13015	71.5001	17.3782	-24.4914	35.0565	-0.000548938	0.772036	-6.73776	314.686	108.334	4.96988	3.94846	-13.2517	-267.7	-0.363445	-24.3501
962.198	1314.9	872.5	510.604	523.92	71.5001	17.3782	-24.4914	35.0565	-0.000548938	909.171	1460.62	884.567	500.916	364.457	3.94846	-13.2517	-267.7	-0.363445	-24.3501
0.19102	962.198	1314.9	872.5	510.604	-8.13015	109.286	-2.17389	-0.0631907	25.7604	10.6346	909.171	1460.62	884.567	500.916	4.96988	204.499	6.5729	14.288	8.92404
-3.30298	287.858	418.315	159.634	188.806	-247.822	-556.876	-1199.97	-950.844	0.19102	-41.9497	170.698	303.472	102.818	162.743	-71.1405	-264.794	-723.737	-487.683	10.6346
287.858	418.315	159.634	188.806	152.529	-247.822	-556.876	-1199.97	-950.844	0.19102	170.698	303.472	102.818	162.743	183.563	-71.1405	-264.794	-723.737	-487.683	10.6346
83.4329	48.5709	75.2526	93.3019	200.21	-109.257	-643.702	-334.753	-162.912	-3.30298	38.3755	13.7054	120.812	150.104	467.768	-3.97365	-537.41	-213.893	-259.717	-41.9497
497	0	1559.95	751.217	1597.87	-839.085	-1431.9	-1943.05	-1000.2	-204.947	4158.5	0	-9.5885	-14.523	1589.18	-989.667	-1888.25	-2351.03	-1264.12	-293.254
-5728.3	0	0	497	0	-1000.2	-204.947	83.4329	48.5709	75.2526	-5888.7	0	0	4158.5	0	-1264.12	-293.254	38.3755	13.7054	120.812
57.7204	992.494	974.542	105.116	33.7006	-1412	-1012.49	-1594.46	-1419.55	-2689	110.248	1033.36	1043.9	106.432	20.2283	-1592.46	-1244.08	-1318.88	-1130.56	-2359.29
57.7204	992.494	974.542	105.116	33.7006	-1419.55	-2689	-5728.3	0	0	110.248	1033.36	1043.9	106.432	20.2283	-1130.56	-2359.29	-5888.7	0	0
-61.6197	0.493544	137.836	171.218	313.204	-17.0857	-0.00798719	-223.07	-461.482	-1458.96	-61.9216	37.882	167.345	73.488	197.708	-29.4534	-87.6866	-236.211	-360.904	-1416.46
0.493544	137.836	171.218	313.204	193.012	-17.0857	-0.00798719	-223.07	-461.482	-1458.96	37.882	167.345	73.488	197.708	248.71	-29.4534	-87.6866	-236.211	-360.904	-1416.46
115.639	58.838	271.044	14.3036	407.497	-696.671	-932.114	-165.12	-61.6197	0.493544	285.971	54.2973	292.389	30.9956	510.751	-766.114	-1073.6	-242.162	-61.9216	37.882
2.56252	121.766	302.195	1433.2	1135.49	-165.12	-61.6197	0.493544	137.836	171.218	30.7996	38.6074	32.0056	1099.51	353.287	-242.162	-61.9216	37.882	167.345	73.488
2.56252	121.766	302.195	1433.2	1135.49	213.454	-0.754575	-119.132	-519.875	0.0563357	30.7996	38.6074	32.0056	1099.51	353.287	378.87	-0.0155501	-90.8883	-581.524	2.53172
112.085	447.032	582.582	820.065	1264.62	-22.8991	-202.071	-281.459	-281.014	2.56252	418	742.514	745.764	848.054	1135.62	-76.802	-250.345	-362.529	-224.893	30.7996
112.085	447.032	582.582	820.065	1264.62	-281.459	-281.014	2.56252	121.766	302.195	418	742.514	745.764	848.054	1135.62	-362.529	-224.893	30.7996	38.6074	32.0056
59.8117	817.003	383.527	209.977	194.181	-1355.47	-242.395	-247.475	-48.8098	-431.118	208.013	887.135	383.721	229.232	149.16	-1886.7	-431.619	-641.104	-66.9571	-210.416
99.7526	170.235	6.49099	-2.20032	-170.447	-682.3	-510.315	-529.652	-707.752	-365.928	8.49621	60.319	-25.6497	-113.804	-342.435	-665.978	-413.079	-533.542	-846.777	-148.453
1406.51	669.022	476.049	344.402	325.851	-682.3	-510.315	-529.652	-707.752	-365.928	1827.83	1345.55	951.428	603.188	498.295	-665.978	-413.079	-533.542	-846.777	-148.453
2561.37	1075.56	687.089	143.108	163.723	41.1306	-48.1829	-303.871	-1009.53	-182.464	3288.39	1131.93	694.393	37.9592	16.1149	42.9107	-46.5216	-231.882	-1106.75	-177.069
0	0	0	0	-4.76957	-2.20032	-170.447	-85.0486	-120.387	-16.2688	-3804.3	0	0	0	101.186	-113.804	-342.435	-138.537	-242.788	-131.435
-64.7423	31.4149	934.482	215.642	264.862	-177.075	-376.834	-185.504	-364.995	-2011.86	-14.4071	25.8222	824.054	63.171	193.342	-60.117	-176.589	-106.889	-317.946	-128.339
14.9843	0.852434	-249.48	33.292	58.3301	0	0	0	0	0	5.87547	-2.58135	-166.266	25.534	51.3618	0	0	0	0	43.5274
14.9843	0.852434	-249.48	33.292	58.3301	-28.4163	-62.6606	-173.676	-64.7423	31.4149	5.87547	-2.58135	-166.266	25.534	51.3618	-52.8342	-30.8078	-291.296	-14.4071	25.8222
-1.5475	161.317	0.219336	444.358	350.702	-35.0129	-311.779	14.9843	0.852434	-249.48	-172.907	68.62	-55.0157	519.156	556.074	-9.00781	-145.217	5.87547	-2.58135	-166.266
161.317	0.219336	444.358	350.702	218.09	14.9843	0.852434	-249.48	33.292	58.3301	68.62	-55.0157	519.156	556.074	208.924	5.87547	-2.58135	-166.266	25.534	51.3618
31.3493	443.829	1659.8	1282.09	925.014	-895.728	-77.9383	-39.3111	-347.309	-1.5475	13.6266	318.848	2276.56	1709.47	1183.38	-1272.1	-19.6277	-24.0842	-414.895	-172.907
31.3493	443.829	1659.8	1282.09	925.014	-39.3111	-347.309	-1.5475	161.317	0.219336	13.6266	318.848	2276.56	1709.47	1183.38	-24.0842	-414.895	-172.907	68.62	-55.0157
-12.2134	225.06	146.57	126.046	84.4979	218.09	0.0852046	-43.0669	-218.533	-529.488	-3.5678	246.755	268.785	159.107	88.727	208.924	-0.39662	-13.8988	-127.35	-684.904
-12.2134	225.06	146.57	126.046	84.4979	0.0852046	-43.0669	-218.533	-529.488	31.3493	-3.5678	246.755	268.785	159.107	88.727	-0.39662	-13.8988	-127.35	-684.904	13.6266
513.21	412.992	574.645	410.223	206.436	-65.0914	-29.6303	-134.452	-357.753	-12.2134	513.077	424.525	481.33	378.461	117.98	-44.5808	-26.2079	-131.852	-301.243	-3.5678
-21.4607	-45.1369	9.65385	6.54208	340.587	-714.521	-891.736	-1845.31	-1869.09	-72.5406	-76.611	-179.513	0.681894	5.84369	799.726	-363.448	-624.177	-1477.49	-1319.5	-40.9961
9.65385	6.54208	340.587	119.87	9.11374	-714.521	-891.736	-1845.31	-1869.09	-72.5406	0.681894	5.84369	799.726	178.561	12.5312	-363.448	-624.177	-1477.49	-1319.5	-40.9961
6.67931	57.9358	18.7042	829.082	834.399	0	0	0	0	0	0	1960.7	-11.8884	128.54	398.464	0	0	0	0	0
-30.2869	-59.3533	119.891	215.216	10.8496	-831.441	-21.4607	-45.1369	9.65385	6.54208	-0.19007	-87.4258	36.8162	258.338	18.6109	-973.787	-76.611	-179.513	0.681894	5.84369
119.891	215.216	10.8496	-6.40953	-21.2719	-831.441	-21.4607	-45.1369	9.65385	6.54208	36.8162	258.338	18.6109	0.025135	-27.1883	-973.787	-76.611	-179.513	0.681894	5.84369
-39.7994	55.3902	88.0953	28.2706	22.3746	-23.1417	-74.8417	-410.613	-30.2869	-59.3533	-47.726	74.2899	77.4368	22.5851	2.77583	-38.7577	-79.9705	-623.543	-0.19007	-87.4258
55.3902	88.0953	28.2706	22.3746	72.1767	-74.8417	-410.613	-30.2869	-59.3533	119.891	74.2899	77.4368	22.5851	2.77583	46.4015	-79.9705	-623.543	-0.19007	-87.4258	36.8162
-9.68015	-33.7765	-104.81	-25.0282	24.5254	186.69	0.145727	-154.282	-724.501	-39.7994	0.0066572	-3.52982	-172.628	-57.1647	32.8834	186.792	-0.646675	-257.434	-738.373	-47.726
189.702	194.723	409.459	1400.11	1108.35	55.3902	88.0953	28.2706	22.3746	72.1767	223.586	261.321	425.168	1613.55	1272.28	74.2899	77.4368	22.5851	2.77583	46.4015
189.702	194.723	409.459	1400.11	1108.35	-9.68015	-33.7765	-104.81	-25.0282	24.5254	223.586	261.321	425.168	1613.55	1272.28	0.0066572	-3.52982	-172.628	-57.1647	32.8834
-1.22182	-6.47357	-14.593	86.9777	32.1548	-19.3483	-317.137	-843.976	-879.468	-42.9779	-0.0286056	-0.203218	-5.66957	182.66	34.2075	3.66995	-357.236	-886.915	-766.881	-57.6952
21.9817	58.9576	-14.3821	-37.9782	-29.5895	-9.37956	-218.692	-165.149	-81.0929	-303.781	23.6398	139.53	-1.8888	-30.7661	-74.6846	-2.01878	-252.582	-151.518	-96.3581	-262.636
21.9817	58.9576	-14.3821	-37.9782	-29.5895	-0.404038	-41.3905	5.18182	-6.24469	8.74178	23.6398	139.53	-1.8888	-30.7661	-74.6846	-5.48407	-73.4587	0.210264	-27.0486	-0.145477
-37.8785	128.625	201.581	0.253276	-0.180377	21.9817	58.9576	-14.3821	-37.9782	-29.5895	-33.4167	136.064	199.515	5.93125	3.91456	23.6398	139.53	-1.8888	-30.7661	-74.6846
1609.53	2191.82	1336.58	769.931	578.308	21.9817	58.9576	-14.3821	-37.9782	-29.5895	2268.54	2958.06	1782.6	900.831	703.382	23.6398	139.53	-1.8888	-30.7661	-74.6846
240.856	83.8087	-5.09593	-103.259	-66.5846	6.09541	0.0842818	-59.1124	-201.186	-37.8785	228.351	126.043	-46.8911	-289.601	-32.25	-6.72565	-25.5856	-86.6209	-269.678	-33.4167
1609.53	2191.82	1336.58	769.931	578.308	0.253276	-0.180377	-367.361	-435.128	-68.1976	2268.54	2958.06	1782.6	900.831	703.382	5.93125	3.91456	-387.727	-621.085	-87.003
-91.5248	-46.3209	-0.394098	1033.45	845.545	-103.259	-66.5846	-1007.03	-1356.24	-68.1967	-121.852	-80.028	9.09049	1287.5	881.896	-289.601	-32.25	-906.885	-1393.65	-689.637
-0.394098	1033.45	845.545	896.138	1010.97	-103.259	-66.5846	-1007.03	-1356.24	-68.1967	9.09049	1287.5	881.896	688.742	654.537	-289.601	-32.25	-906.885	-1393.65	-689.637
-36.9705	-82.6888	-16.7211	0.414959	-2.80044	-628.496	-99.5699	-91.5248	-46.3209	-0.394098	-9.8305	-34.9267	-8.69893	4.28635	6.57207	-509.115	-27.0595	-121.852	-80.028	9.09049
31.8934	504.095	1289.26	1470.64	565.15	-628.496	-99.5699	-91.5248	-46.3209	-0.394098	25.0225	288.075	1406.6	1191.17	390.695	-509.115	-27.0595	-121.852	-80.028	9.09049
110.973	1727.28	516.354	93.5662	-4631.2	-90.5751	-90.9376	-92.8953	-12.7073	31.8934	11.6091	-13.2895	187.701	-62.9106	-25.6221	-242.329	-226.693	-247.242	-90.5193	25.0225
2894.23	1371.78	630.209	293.054	298.098	2810.4	2261.5	-669.2	6.67931	57.9358	3439	812.182	36.2362	1988.71	100.53	1466.44	0	845.9	0	1960.7
98.5085	5.89992	134.101	2527.58	-211.036	-15.8787	-71.8024	-719.478	-776.018	-318.599	1458.1	64.2184	148.213	2292.98	-12.323	-0.0266921	-51.2253	-820.041	-1021.31	-823.878
106.84	-146.784	189.477	-5.79112	745.342	110.973	1727.28	516.354	93.5662	-4631.2	-1.59147	387.54	46.625	9.99846	959.551	11.6091	-13.2895	187.701	-62.9106	-25.6221
-0.0572229	516.568	18.3268	-4190.71	4463.84	-581.084	1413.22	-1567.21	80.7148	-79.4667	5.36386	2510.86	-2166.55	162.445	234.281	3321	480.2	-23.4613	-413.127	-465.074
559.496	1116.69	533.978	1115.75	-3.15138	0	0	0	0	98.5085	1806.01	228.424	-0.0923542	1233.06	282.556	0	0	0	0	1458.1
-48.4949	30.77	16.6312	134.048	52.1656	0	0	0	0	3759.7	-42.5224	75.8295	54.372	320.621	48.2152	0	0	0	-4777.33	1742.69
531.139	167.711	-478.668	-0.168105	7.76971	-0.684568	106.84	-146.784	189.477	-5.79112	423.001	23.5533	-0.393822	-5.08156	12.7557	-144.086	-1.59147	387.54	46.625	9.99846
0	-600.6	-1709.22	0	0	-668.277	0.0830195	76.1101	-33.4355	-0.0572229	0	-4.36201	-1836	2485.7	0	-1642.89	63.1746	-265.848	-362.122	5.36386
30.77	16.6312	134.048	52.1656	22.7143	-0.168105	7.76971	-32.7712	-192.734	-103.596	75.8295	54.372	320.621	48.2152	87.2076	-5.08156	12.7557	-24.0435	-382.88	613.087
-68.7956	-39.0131	-0.636339	-46.2465	-30.1267	-855.82	-2599.74	-48.4949	30.77	16.6312	-76.2894	-42.6346	-48.1457	-118.054	-135.315	-1467.28	-1349.64	-42.5224	75.8295	54.372
97.2128	579.308	104.695	201.354	541.661	-855.82	-2599.74	-48.4949	30.77	16.6312	2.42844	439.146	39.7401	174.901	227.74	-1467.28	-1349.64	-42.5224	75.8295	54.372
-6.56421	231.978	496.795	680.048	765.626	-39.0131	-0.636339	-46.2465	-30.1267	0.14037	-1.19222	253.773	445.176	571.553	513.938	-42.6346	-48.1457	-118.054	-135.315	-80.2672
231.978	496.795	680.048	765.626	396.642	-0.636339	-46.2465	-30.1267	0.14037	97.2128	253.773	445.176	571.553	513.938	209.879	-48.1457	-118.054	-135.315	-80.2672	2.42844
-49.4338	-7.08267	24.8395	117.75	180.49	-5.58781	-30.2528	-122.171	-576.965	-6.56421	-0.0233211	34.2842	12.2911	148.591	248.595	-1.32405	-85.884	-226.291	-818.524	-1.19222
-19.412	176.057	270.896	570.375	155.518	-2389.8	-1099.61	-49.4338	-7.08267	24.8395	-105.805	118.018	246.893	611.824	106.943	-2260.32	-935.242	-0.0233211	34.2842	12.2911
176.057	270.896	570.375	155.518	-94.0697	-2389.8	-1099.61	-49.4338	-7.08267	24.8395	118.018	246.893	611.824	106.943	-139.192	-2260.32	-935.242	-0.0233211	34.2842	12.2911
285.009	179.521	49.6012	31.7222	0.274307	-148.778	-272.802	-142.249	-142.883	-19.412	266.217	119.67	14.3002	0.246597	-33.3914	-307.851	-474.615	-253.448	-293.714	-105.805
34.4886	600.739	1029.52	442.777	74.7664	-180.048	-293.168	-693.335	-1024.35	-348.643	64.3856	782.948	1180.25	607.821	175.528	-141.667	-228.269	-660.64	-718.362	-274.558
-1976.74	0	-1421.8	-628.3	0	-2381.28	8.71972	0	-600.6	-1709.22	67.0225	1432.72	-4192.6	-586.7	0	-439.335	-627.124	0	-4.36201	-1836
-0.0365435	34.4886	600.739	1029.52	442.777	31.7222	0.274307	77.0205	198.318	99.5584	2.66358	64.3856	782.948	1180.25	607.821	0.246597	-33.3914	-1.31925	-4.60072	-22.0276
-36.9934	341.761	268.253	2020.52	1376.3	-341.522	-1072.59	-256.815	-331.482	-0.0365435	-41.0456	88.7852	95.2032	2253.16	1129.43	-279.023	-1215.35	-203.844	-177.594	2.66358
341.761	268.253	2020.52	1376.3	592.955	-1072.59	-256.815	-331.482	-0.0365435	34.4886	88.7852	95.2032	2253.16	1129.43	310.242	-1215.35	-203.844	-177.594	2.66358	64.3856
1118.67	238.623	332.899	116.071	-410.453	0	0	-900.5	0.0355831	-4495.7	632.98	567.21	154.049	-1331.66	22.3203	2485.7	0	-470.174	-1679.1	-195.834
972.756	736.892	173.965	32.2316	-0.00019201	-507.776	-857.434	-602.28	-261.836	-36.9934	1200.15	843.018	94.6894	91.4361	-0.529342	-713.691	-1016.93	-537.036	-238.42	-41.0456
972.756	736.892	173.965	32.2316	-0.00019201	-602.28	-261.836	-36.9934	341.761	268.253	1200.15	843.018	94.6894	91.4361	-0.529342	-537.036	-238.42	-41.0456	88.7852	95.2032
145.085	117.007	36.2616	544.941	-3.51512	-604.729	-907.48	-1041.26	-1345.4	-192.618	240.841	202.529	87.7715	849.615	-0.500911	-607.512	-1207.46	-1088.72	-1539.65	-261.93
-19.6543	-38.1818	-166.616	365.384	78.5317	-69.7884	-200.148	-256.888	-1143.78	-495.919	24.7031	-10.9478	-270.804	398.921	38.2795	-30.0246	-214.337	-321.691	-1313.84	-416.562
-166.616	365.384	78.5317	-68.8632	2.57181	-69.7884	-200.148	-256.888	-1143.78	-495.919	-270.804	398.921	38.2795	0.14307	-33.1312	-30.0246	-214.337	-321.691	-1313.84	-416.562
583.846	779.72	113.769	57.1587	-14.6169	-307.441	-670.25	-19.6543	-38.1818	-166.616	673.918	959.74	55.339	36.5452	-53.5365	-420.385	-972.859	24.7031	-10.9478	-270.804
583.846	779.72	113.769	57.1587	-14.6169	-670.25	-19.6543	-38.1818	-166.616	365.384	673.918	959.74	55.339	36.5452	-53.5365	-972.859	24.7031	-10.9478	-270.804	398.921
48.0895	94.3271	20.5827	0.532484	-55.7193	122.904	27.9042	-346.692	-77.1498	-412.3	18.1541	143.731	84.3528	31.8512	-106.73	22.5736	1.20216	-573.253	-148.936	-676.357
-2.82184	-46.432	19.8849	537.132	28.5636	122.904	27.9042	-346.692	-77.1498	-412.3	0.135214	-12.5174	-1.0627	903.33	233.302	22.5736	1.20216	-573.253	-148.936	-676.357
1370.6	182.084	-103.971	-287.671	0	-247.027	-285.989	-719.434	-324.15	-818.033	402.045	1276.96	-231.738	-251.294	-139.987	-188.287	-97.3974	-261.855	-125.165	-848.361
0	0	0	0	0	-135.276	-98.2011	-2.82184	-46.432	19.8849	-3913.29	0	0	0	0	-96.8542	-90.39	0.135214	-12.5174	-1.0627
1078.69	464.847	-24.2177	51.4617	-189.49	-3.93879	2159.58	0	0	4121.4	1709.43	561.098	4.16023	-14.3062	-258.496	0	-4807.22	0	5344.37	4046.43
2.0232	5.42514	32.4537	618.011	381.979	1370.6	182.084	-103.971	-287.671	0	-0.27809	8.95006	67.5319	474.822	322.987	402.045	1276.96	-231.738	-251.294	-139.987
2.0232	5.42514	32.4537	618.011	381.979	0	0	0	0	0	-0.27809	8.95006	67.5319	474.822	322.987	0	0	0	0	0
12.0311	712.862	321.41	27.6866	-152.489	-106.827	-510.072	2.0232	5.42514	32.4537	-0.00602454	847.99	487.773	84.9361	-56.0493	-349.207	-861.909	-0.27809	8.95006	67.5319
-10.5904	417.23	442.631	4.73846	-43.2289	-106.827	-510.072	2.0232	5.42514	32.4537	-3.95218	508.117	418.597	1.66689	-29.8232	-349.207	-861.909	-0.27809	8.95006	67.5319
795.491	427.004	-3.60717	-119.564	-235.451	202.647	26.2361	-1.18365	-1.02617	-16.035	508.427	291.862	-15.9655	-377.473	-826.25	91.8245	38.491	-63.6365	-22.9046	-130.465
0.0382977	-38.8458	-7.13699	-88.7529	-47.25	27.6866	-152.489	-70.4083	-84.5094	-17.3903	-4.11169	-1.43489	6.4878	-53.8942	-53.0543	84.9361	-56.0493	-83.203	-95.2306	-63.659
563.944	-1.47835	-394.573	95.7949	1298	-7.13699	-88.7529	-47.25	-38.7944	-11.1221	733.776	-18.5474	-468.597	93.3718	1446.8	6.4878	-53.8942	-53.0543	-19.639	-4.30956
563.944	-1.47835	-394.573	95.7949	1298	-3.71954	-88.0711	-166.619	0.00797457	-10.5904	733.776	-18.5474	-468.597	93.3718	1446.8	0.220818	-10.361	-114.273	14.2394	-3.95218
146.938	-30.7859	-447.373	-187.97	-543.038	-178.15	-130.151	563.944	-1.47835	-394.573	282.175	120.612	-54.8494	-15.9896	-296.172	-299.034	-137.167	733.776	-18.5474	-468.597
-10.1626	-1.06709	364.233	51.9811	168.473	-178.15	-130.151	563.944	-1.47835	-394.573	40.7329	13.6704	446.304	72.869	233.766	-299.034	-137.167	733.776	-18.5474	-468.597
209.931	525.901	546.908	296.905	169.11	-447.373	-187.97	-543.038	-10.1626	-1.06709	127.908	210.202	617.532	314.517	103.856	-54.8494	-15.9896	-296.172	40.7329	13.6704
92.4377	747.164	436.753	406.403	152.21	-447.373	-187.97	-543.038	-10.1626	-1.06709	80.8665	1046.92	702.555	728.424	269.798	-54.8494	-15.9896	-296.172	40.7329	13.6704
92.4377	747.164	436.753	406.403	152.21	133.314	0.0453591	-84.463	-36.6191	0.0493842	80.8665	1046.92	702.555	728.424	269.798	129.274	-5.96023	-157.692	-139.545	-83.2843
0.000244621	472.712	434.314	181.6	12.3661	41.6438	8.30104	0.531768	-149.472	-572.064	6.74701	681.342	498.067	193.649	2.56836	119.625	7.37591	63.7603	-119.046	-702.019
472.712	434.314	181.6	12.3661	-86.3695	41.6438	8.30104	0.531768	-149.472	-572.064	681.342	498.067	193.649	2.56836	-179.817	119.625	7.37591	63.7603	-119.046	-702.019
242.085	227.136	79.172	663.062	1021.86	-54.169	-94.6519	-309.35	-194.851	0.000244621	179.029	68.6086	-16.3888	248.802	508.015	-125.813	-117.974	-393.868	-433.614	6.74701
-63.6603	2.62654	0.288482	41.5995	-0.361609	-4.27022	-123.273	-299.851	-603.811	-384.055	-29.4192	27.1661	0.189561	43.6934	2.01394	-15.2335	-109.271	-401.409	-788.38	-625.036
2.62654	0.288482	41.5995	-0.361609	154.516	-603.811	-384.055	242.085	227.136	79.172	27.1661	0.189561	43.6934	2.01394	53.0524	-788.38	-625.036	179.029	68.6086	-16.3888
351.459	2888.7	0	1192	-24.6244	0	0	0	0	0	2852.3	-4.83574	448.2	489.286	-792.262	0	0	0	0	0
762.539	850.04	470.591	324.067	175.012	-63.6603	2.62654	0.288482	41.5995	-0.361609	568.942	874.592	367.761	266.221	59.4949	-29.4192	27.1661	0.189561	43.6934	2.01394
762.539	850.04	470.591	324.067	175.012	0.288482	41.5995	-0.361609	154.516	86.6099	568.942	874.592	367.761	266.221	59.4949	0.189561	43.6934	2.01394	53.0524	104.863
-16.8763	-46.0925	-16.0557	-55.0015	-85.2626	-0.0694803	-90.9193	-356.603	-398.717	-126.281	-30.3146	-96.7882	-72.6717	-74.2731	-80.962	6.3133	-67.0399	-407.282	-485.097	-185.177
52.2357	443.801	872.454	349.68	43.3988	-0.0694803	-90.9193	-356.603	-398.717	-126.281	62.2776	583.461	1089.68	313.932	112.805	6.3133	-67.0399	-407.282	-485.097	-185.177
52.2357	443.801	872.454	349.68	43.3988	-16.0557	-55.0015	-85.2626	-29.294	-3.40068	62.2776	583.461	1089.68	313.932	112.805	-72.6717	-74.2731	-80.962	-33.068	-8.37121
-66.2827	-17.8536	-71.1538	268.207	1673.49	-22.5938	-32.4725	-111.636	-314.052	-82.031	-141.868	-27.6697	-113.623	357.008	1832.45	-40.931	-56.9413	-128.978	-311.744	-82.9652
0	-1243.16	0	521.528	-25.179	298.098	60.6067	2260.27	9.62668	-973.816	1547.64	0	1395.46	1913.58	-636.838	100.53	-231.97	1.12579	-1200.23	-82.8105
268.207	1673.49	873.635	295.299	191.218	-32.4725	-111.636	-314.052	-82.031	52.2357	357.008	1832.45	895.894	355.162	163.914	-56.9413	-128.978	-311.744	-82.9652	62.2776
673.584	458.746	176.921	32.7268	119.637	-264.029	-465.355	-66.2827	-17.8536	-71.1538	635.393	397.853	131.195	0.896731	25.1306	-287.443	-744.219	-141.868	-27.6697	-113.623
164.263	377.525	186.021	142.879	138.812	-50.2633	-95.7196	-180.471	-428.961	-41.8612	216.793	364.794	198.988	275.217	129.505	-56.988	-192.165	-284.332	-539.799	-70.0394
-99.0934	-13.5009	-0.74713	396.252	402.216	-192.83	-219.689	-379.333	-838.766	-750.812	-98.4226	-21.327	-4.41529	339.927	370.18	-146.189	-192.826	-321.433	-676.794	-525.926
-13.5009	-0.74713	396.252	402.216	112.8	-192.83	-219.689	-379.333	-838.766	-750.812	-21.327	-4.41529	339.927	370.18	58.3278	-146.189	-192.826	-321.433	-676.794	-525.926
-1.00077	-25.0631	-41.3069	224.759	139.686	-1002.9	-649.299	-99.0934	-13.5009	-0.74713	4.87378	-6.44905	-5.78562	329.996	90.8356	-1384.97	-801.788	-98.4226	-21.327	-4.41529
-8.85072	239.438	514.166	193.723	36.8926	-1002.9	-649.299	-99.0934	-13.5009	-0.74713	-13.0973	158.24	579.42	189.953	30.5072	-1384.97	-801.788	-98.4226	-21.327	-4.41529
521.528	-25.179	1073.84	61.1901	-359.477	225.041	-1458.79	116.258	-345.827	0	1913.58	-636.838	954.154	-76.3106	888.577	-164.779	183.995	22.7791	28.8406	0
-8.85072	239.438	514.166	193.723	36.8926	1.38982	-321.827	-1.00077	-25.0631	-41.3069	-13.0973	158.24	579.42	189.953	30.5072	8.54282	-188.425	4.87378	-6.44905	-5.78562
-0.705892	152.111	445.752	737.327	736.898	-128.025	-328.036	-417.391	-125.883	-8.85072	0.836469	98.8389	403.17	539.262	435.688	-142.316	-308.274	-491.146	-168.551	-13.0973
51.9329	1032.41	313.819	120.278	41.8186	-30.2052	-251.513	-957.871	-650.179	-0.705892	62.2898	1244.74	355.44	144.431	63.0544	-27.3385	-290.023	-1010.07	-772.015	0.836469
51.9329	1032.41	313.819	120.278	41.8186	-251.513	-957.871	-650.179	-0.705892	152.111	62.2898	1244.74	355.44	144.431	63.0544	-290.023	-1010.07	-772.015	0.836469	98.8389
0.758888	98.029	-56.6811	-255.452	-74.7932	-234.073	-604.503	-580.122	-439.366	-86.6071	0.156085	53.4559	-61.9836	-354.742	-88.7292	-289.706	-762.016	-839.26	-684.186	-216.718
237.251	4.28017	-3.31147	236.635	147.876	-604.503	-580.122	-439.366	-86.6071	51.9329	544.088	73.8746	64.791	280.258	216.331	-762.016	-839.26	-684.186	-216.718	62.2898
313.408	411.81	231.228	0.103082	-47.3231	-56.6811	-255.452	-74.7932	-25.4037	-6.48141	601.82	696.456	292.494	8.22233	-63.8513	-61.9836	-354.742	-88.7292	-34.6522	-20.0763
-78.8679	-1.28086	313.408	411.81	231.228	-25.4037	-6.48141	237.251	4.28017	-3.31147	-209.298	-56.4307	601.82	696.456	292.494	-34.6522	-20.0763	544.088	73.8746	64.791
-6.16448	-32.6564	78.7944	97.8889	18.5109	-271.127	-118.114	-175.51	-78.8679	-1.28086	-40.4365	-22.5169	115.974	160.841	41.3975	-421.911	-176.178	-209.449	-209.298	-56.4307
57.0731	95.7541	48.9985	114.343	78.3043	-271.127	-118.114	-175.51	-78.8679	-1.28086	66.9238	75.9724	63.3007	331.743	181.4	-421.911	-176.178	-209.449	-209.298	-56.4307
2.72888	33.4467	209.651	997.172	570.133	78.7944	97.8889	18.5109	-64.9453	-358.699	7.55051	51.7037	138.15	1082.77	719.984	115.974	160.841	41.3975	-39.696	-264.109
2.72888	33.4467	209.651	997.172	570.133	-64.9453	-358.699	57.0731	95.7541	48.9985	7.55051	51.7037	138.15	1082.77	719.984	-39.696	-264.109	66.9238	75.9724	63.3007
256.437	563.745	1162.82	578.047	308.535	-0.681853	-243.146	-252.567	2.72888	33.4467	185.752	309.828	1015.19	501.82	282.726	3.9479	-281.575	-405.868	7.55051	51.7037
0	0	0	3103.33	-4139.04	590.5	-0.15142	-168.032	167.259	-2940.24	0	0	0	347.4	0	-255.114	892.059	55.5339	-1416.14	-1262
-6.4214	-4.9786	70.2542	47.3579	295.258	42.9682	9.17618	-27.3025	-136.991	-176.352	0.13638	-4.03466	48.1591	80.2457	507.775	54.2302	13.9624	-58.2229	-232.056	-318.484
1035.3	49.2363	102.008	99.3599	-383.11	167.259	-2940.24	0	-1243.16	0	-76.1911	-129.356	99.0591	-6.69823	-783.701	-1416.14	-1262	1547.64	0	1395.46
-13.3001	318.708	310.38	15.514	119.745	-532.903	-335.11	-301.279	-6.4214	-4.9786	-2.17038	270.589	235.071	3.66992	166.352	-360.999	-288.293	-334.392	0.13638	-4.03466
-13.3001	318.708	310.38	15.514	119.745	-301.279	-6.4214	-4.9786	70.2542	47.3579	-2.17038	270.589	235.071	3.66992	166.352	-334.392	0.13638	-4.03466	48.1591	80.2457
-56.495	39.8496	-14.729	-21.1164	-95.2686	0.0492849	-92.9704	-411.153	-863.674	-13.3001	-49.3785	89.8948	-22.7914	-29.1313	-209.008	0.833218	-49.6876	-387.553	-918.882	-2.17038
12.0993	18.2227	459.074	276.278	67.5329	0.0492849	-92.9704	-411.153	-863.674	-13.3001	-3.98851	70.9526	532.508	449.882	134.433	0.833218	-49.6876	-387.553	-918.882	-2.17038
0	0	0	0	0	-21.1164	-95.2686	-118.313	12.0993	18.2227	0	0	0	0	0	-29.1313	-209.008	-227.704	-3.98851	70.9526
1295.32	320.282	347.286	433.325	110.54	-21.1164	-95.2686	-118.313	12.0993	18.2227	1746.25	287.853	375.516	518.519	95.6453	-29.1313	-209.008	-227.704	-3.98851	70.9526
19.1294	2361.47	392.801	-6.04084	-450.461	-25.179	1073.84	61.1901	-359.477	-734.34	2598.48	-49.3916	561.717	2.12997	-70.6153	-636.838	954.154	-76.3106	888.577	261.098
-0.394659	218.038	14.369	16.0079	-68.4019	-1.17922	-13.5944	-565.746	-851.77	-1814.21	9.87523	228.982	-1.34152	-5.05202	-167.159	19.902	-7.5403	-708.736	-950.728	-2103.88
-0.394659	218.038	14.369	16.0079	-68.4019	0	0	0	0	0	9.87523	228.982	-1.34152	-5.05202	-167.159	0	0	0	0	0
138.205	143.898	376.144	278.269	256.904	-0.394659	218.038	14.369	16.0079	-68.4019	224.33	229.681	334.958	281.157	198.206	9.87523	228.982	-1.34152	-5.05202	-167.159
2872.16	1597.44	-555.635	-120.9	1180.41	-383.11	104.241	44.4334	82.5791	-1103.9	1313.34	-6.56989	-7.80393	2.55233	-150.279	-783.701	1709.88	-1290.45	-125.374	-152.99
665.326	2872.16	1597.44	-555.635	-120.9	0	0	0	3103.33	-4139.04	-1316.8	1313.34	-6.56989	-7.80393	2.55233	0	0	0	347.4	0
161.98	129.245	61.0207	-0.624083	-70.9696	-43.9893	-157.591	-76.1054	-112.454	-215.605	17.7984	0.0410127	3.70006	-0.0155657	-70.4678	-101.583	-202.889	-180.442	-314.212	-524.854
170.087	72.8275	268.386	198.465	113.23	-43.9893	-157.591	-76.1054	-112.454	-215.605	294.386	32.2312	329.808	273.569	118.259	-101.583	-202.889	-180.442	-314.212	-524.854
-22.0424	170.087	72.8275	268.386	198.465	-772.284	-355.4	-155.855	-217.394	-230.934	-21.8512	294.386	32.2312	329.808	273.569	-672.468	-313.748	-285.948	-352.044	-484.15
18.8957	424.682	289.767	108.732	41.1666	-38.3519	-113.334	-279.26	-168.639	-22.0424	33.7379	417.337	330.173	91.5881	27.9443	-68.0075	-132.211	-166.52	-83.508	-21.8512
29.3284	1179.02	860.884	358.283	86.1376	392.801	-6.04084	-450.461	44.4986	-141.525	210.198	1651.88	911.932	425.587	59.7324	561.717	2.12997	-70.6153	-22.6206	-201.59
29.3284	1179.02	860.884	358.283	86.1376	-6.04084	-450.461	44.4986	-141.525	665.326	210.198	1651.88	911.932	425.587	59.7324	2.12997	-70.6153	-22.6206	-201.59	-1316.8
-13.5988	264.061	253.919	48.5426	70.7983	-787.031	-887.543	-651.388	-791.125	-764.394	-45.3487	158.588	144.145	17.6165	40.4194	-825.204	-866.362	-734.857	-1056.76	-789.849
264.061	253.919	48.5426	70.7983	16.9937	-887.543	-651.388	-791.125	-764.394	18.8957	158.588	144.145	17.6165	40.4194	9.06559	-866.362	-734.857	-1056.76	-789.849	33.7379
-15.7242	-16.4046	4.68668	927.794	1755.92	-555.925	-465.945	-1176.07	-529.724	-13.5988	-6.44772	-75.0132	-1.05752	906.137	2080.36	-501.827	-445.06	-1290.67	-503.116	-45.3487
-15.7242	-16.4046	4.68668	927.794	1755.92	253.919	48.5426	70.7983	16.9937	128.125	-6.44772	-75.0132	-1.05752	906.137	2080.36	144.145	17.6165	40.4194	9.06559	74.0935
-21.0788	-0.823448	104.888	502.985	586.821	-169.975	-130.93	-15.7242	-16.4046	4.68668	-36.4041	-14.6048	53.1158	374.533	581.744	-111.172	-101.034	-6.44772	-75.0132	-1.05752
-0.823448	104.888	502.985	586.821	425.801	-169.975	-130.93	-15.7242	-16.4046	4.68668	-14.6048	53.1158	374.533	581.744	297.169	-111.172	-101.034	-6.44772	-75.0132	-1.05752
534.014	2266.11	1417.63	721.043	393.504	-2.61701	-38.4904	-309.751	-21.0788	-0.823448	558.513	2108.84	1346.42	706.956	394.876	-0.676465	-43.7231	-360.231	-36.4041	-14.6048
534.014	2266.11	1417.63	721.043	393.504	-38.4904	-309.751	-21.0788	-0.823448	104.888	558.513	2108.84	1346.42	706.956	394.876	-43.7231	-360.231	-36.4041	-14.6048	53.1158
15.8812	492.382	897.857	633.633	1693.65	-10.9222	-106.547	-458.231	-303.976	-386.88	39.5286	647.54	1054.11	567.911	1585.66	-8.92928	-162.335	-501.401	-247.048	-538.385
-45.7766	-78.1791	-82.5411	-87.3303	151.631	-88.7332	-288.82	-451.977	-1035.08	-1472.17	-0.152558	-6.40229	-40.991	-30.5879	207.517	-112.231	-332.922	-406.887	-1009.29	-1377.06
-103.176	-18.8045	-31.5326	-0.345266	-5.42788	-288.82	-451.977	-1035.08	-1472.17	15.8812	-15.1472	0.0200758	-19.917	-0.0120339	-0.503905	-332.922	-406.887	-1009.29	-1377.06	39.5286
-58.6373	2.59935	-21.0279	21.4585	-3.79211	-326.88	-330.445	-481.888	-850.459	-315.906	-47.2057	6.1072	-37.8443	35.4214	-6.64158	117.936	-15.0552	-97.2746	-826.18	-254.195
-34.7544	77.3025	-1.24155	1.35896	-30.0766	-326.88	-330.445	-481.888	-850.459	-315.906	-2.88043	185.579	44.8617	2.90426	-30.5435	117.936	-15.0552	-97.2746	-826.18	-254.195
75.318	438.615	648.665	531.546	899.789	-53.6243	-81.9359	-70.2858	-103.176	-18.8045	14.7565	556.614	719.721	512.986	698.581	-206.729	-131.921	-84.6842	-15.1472	0.0200758
75.318	438.615	648.665	531.546	899.789	-203.597	-45.7766	-78.1791	-82.5411	-87.3303	14.7565	556.614	719.721	512.986	698.581	-16.4913	-0.152558	-6.40229	-40.991	-30.5879
21.2252	75.7364	2.28068	-43.2135	7.37872	-208.989	-372.621	-538.643	-401.684	-90.982	50.8551	124.474	0.110317	-118.02	27.6234	-319.427	-467.198	-864.824	-673.861	-150.876
21.2252	75.7364	2.28068	-43.2135	7.37872	-372.621	-538.643	-401.684	-90.982	75.318	50.8551	124.474	0.110317	-118.02	27.6234	-467.198	-864.824	-673.861	-150.876	14.7565
40.9669	970.188	1094.08	842.311	607.705	0.0280873	0.604574	-0.000593101	-6.0591	-86.3691	103.589	1149.56	1338.94	1157.62	806.194	5.4432	10.5694	2.29841	-0.638849	-101.561
40.9669	970.188	1094.08	842.311	607.705	0.604574	-0.000593101	-6.0591	-86.3691	83.1042	103.589	1149.56	1338.94	1157.62	806.194	10.5694	2.29841	-0.638849	-101.561	77.239
266.241	1043.82	848.006	617.559	494.491	-33.963	-161.26	-134.204	-355.398	-721.325	248.536	1353	823.084	501.347	548.471	0.684897	-69.1174	-85.4377	-158.712	-681.534
-25.306	-64.9455	-218.919	-44.8743	-18.3557	77.3025	-1.24155	1.35896	-30.0766	-62.0079	2.38586	-65.4203	-186.019	-128.93	-165.065	185.579	44.8617	2.90426	-30.5435	-184.406
-58.3178	-67.2296	-4.10656	-17.8824	57.1953	-54.1239	-29.4164	-197.546	-55.7622	-0.0624221	-9.23085	-60.1655	-7.67726	-36.4898	49.4299	-2.02454	-32.2293	-156.651	-55.8513	-36.278
91.6861	457.064	360.159	240.12	442.087	-54.1239	-29.4164	-197.546	-55.7622	-0.0624221	44.5988	461.091	236.628	181.696	489.527	-2.02454	-32.2293	-156.651	-55.8513	-36.278
91.6861	457.064	360.159	240.12	442.087	-0.669124	-5.33853	-71.9896	-19.9869	0.390232	44.5988	461.091	236.628	181.696	489.527	-1.79017	-0.000781377	-98.6785	-24.5271	1.209
9.67328	227.762	380.042	226.821	296.197	-117.745	-169.259	-357.738	-392.748	-607.281	60.0403	434.301	719.094	301.882	338.273	-17.8025	-79.4114	-256.727	-331.136	-1003.59
9.67328	227.762	380.042	226.821	296.197	-169.259	-357.738	-392.748	-607.281	91.6861	60.0403	434.301	719.094	301.882	338.273	-79.4114	-256.727	-331.136	-1003.59	44.5988
3.61699	2.86747	-25.9889	-0.151444	-0.179393	-345.549	-422.966	-829.579	-644.391	9.67328	0.440507	0.0103381	-9.87733	-0.142193	-2.24705	-304.541	-350.864	-955.626	-599.527	60.0403
2.81342	73.4319	645.101	376.269	202.594	-345.549	-422.966	-829.579	-644.391	9.67328	-4.0937	47.9827	725.041	382.029	229.279	-304.541	-350.864	-955.626	-599.527	60.0403
-28.6512	-11.815	-44.2289	-18.1499	-29.9795	-34.966	-83.9221	-78.1316	-32.8098	2.81342	-0.121164	1.80272	-0.21942	-11.0643	-6.37009	-34.7833	-37.6099	-126.502	-55.2318	-4.0937
10.0007	123.107	69.4073	135.299	171.284	-83.9221	-78.1316	-32.8098	2.81342	73.4319	-2.43941	30.3264	14.4334	50.7354	122.247	-37.6099	-126.502	-55.2318	-4.0937	47.9827
10.0007	123.107	69.4073	135.299	171.284	15.8374	58.387	42.6206	41.9196	3.62589	-2.43941	30.3264	14.4334	50.7354	122.247	0.00530132	44.2409	8.86089	9.10074	0.3739
-7.6246	198.371	403.882	257.889	218.837	-813.769	-987.976	-1570.49	-185.566	10.0007	0.174731	400.646	720.675	356.927	362.249	-944.014	-1589.46	-1950.16	-423.69	-2.43941
-7.6246	198.371	403.882	257.889	218.837	10.0007	123.107	69.4073	135.299	171.284	0.174731	400.646	720.675	356.927	362.249	-2.43941	30.3264	14.4334	50.7354	122.247
-30.5665	235.265	203.382	312.825	323.964	-19.6634	-101.558	-253.756	-322.5	-282.512	-1.56157	698.328	736.895	530.831	532.289	-63.3376	-91.7034	-122.221	-244.737	-369.47
-30.5665	235.265	203.382	312.825	323.964	-101.558	-253.756	-322.5	-282.512	-7.6246	-1.56157	698.328	736.895	530.831	532.289	-91.7034	-122.221	-244.737	-369.47	0.174731
-21.2062	-7.33416	-9.81273	0.0208505	-33.4433	-599.421	-480.92	-1081.87	-1137.76	-30.5665	-23.1421	-12.3214	-7.84485	-3.28333	-78.3279	-674.55	-428.613	-1005.02	-1256.14	-1.56157
6.41606	687.334	629.072	524.515	699.064	-21.2062	-7.33416	-9.81273	0.0208505	-33.4433	7.87436	749.521	608.042	361.708	494.492	-23.1421	-12.3214	-7.84485	-3.28333	-78.3279
6.41606	687.334	629.072	524.515	699.064	-7.33416	-9.81273	0.0208505	-33.4433	79.7187	7.87436	749.521	608.042	361.708	494.492	-12.3214	-7.84485	-3.28333	-78.3279	38.1302
-10.783	2.96764	53.4577	13.9595	-5.79025	-63.8348	-135.738	-297.011	-538.376	6.41606	-16.6794	-0.074985	39.2131	22.4146	-7.9669	-55.2879	-134.022	-325.963	-667.72	7.87436
2.96764	53.4577	13.9595	-5.79025	-24.6163	-63.8348	-135.738	-297.011	-538.376	6.41606	-0.074985	39.2131	22.4146	-7.9669	-39.9334	-55.2879	-134.022	-325.963	-667.72	7.87436
-56.8264	-16.3063	77.5771	185.002	106.366	-39.0755	-77.3477	-36.3848	-14.6675	-28.881	-152.003	-25.8076	84.6832	394.053	218.798	-28.3424	-22.4633	-0.31665	-18.8948	-29.3387
77.5771	185.002	106.366	369.11	492.883	-77.3477	-36.3848	-14.6675	-28.881	51.303	84.6832	394.053	218.798	589.092	937.926	-22.4633	-0.31665	-18.8948	-29.3387	103.183
-81.7535	-35.4872	6.23133	3.37823	-0.571019	-13.8956	-97.2555	-340.667	-56.8264	-16.3063	-118.29	-67.0662	3.58372	1.42243	0.0436452	-11.3624	-175.183	-419.476	-152.003	-25.8076
6.23133	3.37823	-0.571019	-85.2101	18.1661	-97.2555	-340.667	-56.8264	-16.3063	77.5771	3.58372	1.42243	0.0436452	-25.5026	-0.856215	-175.183	-419.476	-152.003	-25.8076	84.6832
-3970.08	-468.685	-72.2995	-956.812	-2067.98	6.23133	3.37823	-0.571019	-85.2101	18.1661	-4841.55	-471.95	-60.777	-940.796	-2603.06	3.58372	1.42243	0.0436452	-25.5026	-0.856215
881.951	559.133	109.697	140.896	34.5092	6.23133	3.37823	-0.571019	-85.2101	18.1661	666.868	473.406	50.3797	212.331	28.6358	3.58372	1.42243	0.0436452	-25.5026	-0.856215
-2067.98	881.951	559.133	109.697	140.896	-203.191	-350.929	-810.954	-1171.18	-1949.79	-2603.06	666.868	473.406	50.3797	212.331	-272.288	-426.66	-939.779	-1407.55	-2251.21
97.2918	43.5612	-11.2392	2.74075	-107.312	-1949.79	-3970.08	-468.685	-72.2995	-956.812	209.357	100.358	-0.00100078	29.4646	-40.9	-2251.21	-4841.55	-471.95	-60.777	-940.796
210.12	218.878	25.9407	1113.65	629.471	-3970.08	-468.685	-72.2995	-956.812	-2067.98	280.3	295.843	24.7298	1536.28	890.912	-4841.55	-471.95	-60.777	-940.796	-2603.06
210.12	218.878	25.9407	1113.65	629.471	-17.1961	-131.444	-443.881	-686.95	-603.712	280.3	295.843	24.7298	1536.28	890.912	-64.781	-171.168	-452.173	-222.784	-310.791
31.9834	134.506	92.695	38.4648	17.426	43.5612	-11.2392	2.74075	-107.312	-367.428	-1.49574	86.7235	106.267	77.0804	119.629	100.358	-0.00100078	29.4646	-40.9	-529.768
0	940.208	0.42081	-59.832	4.02618	43.5612	-11.2392	2.74075	-107.312	-367.428	0	1168.57	0.0108854	-46.2321	16.7373	100.358	-0.00100078	29.4646	-40.9	-529.768
-47.9761	-17.64	14.3779	26.9464	31.3352	136.08	1.47858	-183.434	-638.171	-65.7358	-18.1446	-42.6416	11.2276	20.0282	39.9953	253.938	26.6245	-250.336	-709.323	-251.059
-3458.43	-4298.06	-7248.6	0	0	120.56	95.4544	23.1709	-492.807	-286.74	-3811.81	-4507.55	-7608.9	0	0	63.7233	0.000274725	-2.55846	-326.915	-912.595
34.4117	285.39	0.275	-2.86246	279.64	-392.167	-452.664	-376.066	-119.886	-5.81172	67.8066	569.049	5.46108	5.47444	240.845	-328.384	-480.46	-323.337	-134.903	-4.93811
406.02	782.057	501.519	275.33	210.709	-33.3488	-244.578	-582.246	-764.67	-249.246	330.029	747.831	458.402	208.766	153.053	-2.54187	-159.865	-438.196	-604.965	-172.799
732.28	204.633	-2.24176	-117.56	-403.377	-786.73	-1147.17	-782.516	-947.722	-573.971	797.877	180.591	-3.11822	-165.458	-841.908	-739.471	-1169.38	-902.473	-910.492	-723.071
-2.46802	30.923	6.40161	11.9377	162.753	-512.245	-784.088	-862.252	-653.728	-327.381	-2.9286	152.234	3.17853	38.3153	258.909	-825.732	-1140.06	-966.041	-770.487	-483.851
-31.8041	-132.914	-18.1942	-26.2843	18.1668	-57.0039	2.92535	-44.316	-17.3558	14.1666	0.00369167	-60.8403	2.14603	-15.114	70.7412	-53.2969	0.722992	-117.5	-22.5649	11.3897
61.353	0.527799	41.632	16.0493	179.395	-31.8041	-132.914	-18.1942	-26.2843	18.1668	49.0454	0.109771	6.52776	-0.373504	79.8047	0.00369167	-60.8403	2.14603	-15.114	70.7412
0.029031	-0.160042	61.353	0.527799	41.632	-132.914	-18.1942	-26.2843	18.1668	67.4354	0.578597	-0.926031	49.0454	0.109771	6.52776	-60.8403	2.14603	-15.114	70.7412	87.5604
21.008	87.1604	155.589	310.292	1043.87	-0.160042	61.353	0.527799	41.632	16.0493	31.5294	189.289	265.396	339.197	946.032	-0.926031	49.0454	0.109771	6.52776	-0.373504
21.008	87.1604	155.589	310.292	1043.87	61.353	0.527799	41.632	16.0493	179.395	31.5294	189.289	265.396	339.197	946.032	49.0454	0.109771	6.52776	-0.373504	79.8047
-16.403	-4.50233	101.828	81.6103	51.7973	-317.536	-140.994	-150.362	-156.102	-207.062	-5.48364	-33.1167	228.597	40.7571	10.7866	-224.934	-123.185	-107.985	-227.692	-339.947
-49.8582	-12.1847	-1.22423	-9.15106	-27.7736	-140.994	-150.362	-156.102	-207.062	21.008	236.905	161.486	164.086	108.8	6.30251	-123.185	-107.985	-227.692	-339.947	31.5294
-17.6378	53.4278	144.476	89.7047	73.6069	-0.808071	-7.59221	-103.868	-0.0534162	-131.845	-7.20742	117.168	337.23	107.284	137.499	-56.2364	-100.013	-314.398	-26.3927	-114.215
-17.6378	53.4278	144.476	89.7047	73.6069	-386.048	-707.831	-143.502	-16.403	-4.50233	-7.20742	117.168	337.23	107.284	137.499	-251.787	-526.954	-117.797	-5.48364	-33.1167
80.065	212.591	161.036	138.348	86.4259	-275.442	-157.285	-289.509	-282.102	-17.6378	229.722	390.638	231.477	187.813	222.701	-294.159	-331.189	-592.107	-478.393	-7.20742
80.065	212.591	161.036	138.348	86.4259	-157.285	-289.509	-282.102	-17.6378	53.4278	229.722	390.638	231.477	187.813	222.701	-331.189	-592.107	-478.393	-7.20742	117.168
12.0672	84.191	27.0237	63.3022	100.579	-1454.23	-496.383	-129.798	-53.8694	-145.729	0.328163	197.439	83.6137	182.583	154.753	-1293.01	-458.24	-150.77	-88.2095	-185.153
31.7508	993.292	1277.26	445.899	266.042	-240.577	-474.181	-554.84	-369.606	-491.607	48.9434	1088.18	1605.61	605.242	430.479	-258.056	-452.13	-699.378	-443.762	-471.274
-49.3042	-62.0353	31.7508	993.292	1277.26	-474.181	-554.84	-369.606	-491.607	12.0672	-81.4764	-115.745	48.9434	1088.18	1605.61	-452.13	-699.378	-443.762	-471.274	0.328163
386.404	390.541	264.805	127.693	3.19013	-100.592	-266.375	-49.3042	-62.0353	31.7508	243.797	356.654	195.648	24.8744	-2.5964	-106.91	-230.356	-81.4764	-115.745	48.9434
21.8363	792.631	681.548	510.413	389.641	-118.081	-122.965	-348.939	-711.776	-1080.23	44.66	1085.58	1008.81	534.562	356.905	-194.173	-174.203	-474.995	-928.79	-1340.41
-94.9197	-0.870834	2.57454	-0.178731	34.1013	33.9364	-15.9171	-71.0154	-255.914	-353.036	-29.3441	23.2142	1.5642	13.5134	16.0251	65.0101	-1.21923	-39.6021	-246.466	-415.274
-0.870834	2.57454	-0.178731	34.1013	315.617	-15.9171	-71.0154	-255.914	-353.036	21.8363	23.2142	1.5642	13.5134	16.0251	278.32	-1.21923	-39.6021	-246.466	-415.274	44.66
516.675	1028.19	234.985	30.1496	38.4499	-363.284	-94.9197	-0.870834	2.57454	-0.178731	684.555	1219.64	499.532	113.915	73.5166	-300.602	-29.3441	23.2142	1.5642	13.5134
516.675	1028.19	234.985	30.1496	38.4499	-94.9197	-0.870834	2.57454	-0.178731	34.1013	684.555	1219.64	499.532	113.915	73.5166	-29.3441	23.2142	1.5642	13.5134	16.0251
28.5722	428.635	181.451	38.1123	67.5956	-1724.64	-1101.14	-761.263	-293.34	-0.180689	10.2768	403.805	155.843	4.45129	38.6174	-1852.73	-1329.7	-1044.74	-830.56	-107.958
152.145	97.5963	245.416	217.437	643.255	-7.17622	-120.387	-359.103	-477.293	-276.579	261.091	130.219	358.401	378.504	799.867	-3.77947	-138.699	-518.275	-382.464	-215.912
152.145	97.5963	245.416	217.437	643.255	-120.387	-359.103	-477.293	-276.579	28.5722	261.091	130.219	358.401	378.504	799.867	-138.699	-518.275	-382.464	-215.912	10.2768
-9.58296	-53.2018	-45.3621	-125.481	-128.441	-73.0977	-137.081	-543.099	-886.647	-103.185	-58.7528	-94.848	-96.0471	-192.916	-233.698	-13.0099	-109.618	-544.965	-931.054	-101.733
485.54	545.118	258.635	69.3471	83.3787	-73.0977	-137.081	-543.099	-886.647	-103.185	83.8018	552.243	176.145	81.0957	2.43316	-13.0099	-109.618	-544.965	-931.054	-101.733
-31.8713	351.945	339.463	23.5624	-40.4271	-125.481	-128.441	-68.5081	-49.2845	-105.732	-4.03563	620.995	519.986	159.341	-30.771	-192.916	-233.698	-338.003	-167.636	-372.309
-31.8713	351.945	339.463	23.5624	-40.4271	-68.5081	-49.2845	-105.732	151.904	485.54	-4.03563	620.995	519.986	159.341	-30.771	-338.003	-167.636	-372.309	-0.376422	83.8018
-35.5972	126.64	0.132755	45.4284	225.865	0	0	0	0	4800	-110.265	47.211	2.07757	50.5735	255.473	0	0	0	0	5060.6
341.733	792.186	862.416	792.183	465.934	-111.89	-121.337	-347.59	-628.155	-31.8713	621.89	999.244	1148.15	588.277	289.236	-93.813	-128.643	-362.368	-769.877	-4.03563
146.929	204.35	386.923	52.9009	1023.47	2.42531	-5.48258	-54.687	-291.842	-927.263	288.396	226.844	348.709	0.322073	1000.27	5.48248	-7.33225	-116.214	-562.959	-1315.62
-3.87431	23.39	86.5398	110.153	-29.4677	-732.619	-1199.49	-1382.69	-1265.86	-416.906	-0.0934734	19.4851	167.378	159.201	-11.0072	-723.241	-1424.61	-1539.02	-1262.99	-376.335
-0.652358	18.5642	487.369	2674.55	2624.91	-732.619	-1199.49	-1382.69	-1265.86	-416.906	2.78042	0.0371722	363.397	2471.17	2684.16	-723.241	-1424.61	-1539.02	-1262.99	-376.335
-0.652358	18.5642	487.369	2674.55	2624.91	-1160.58	-765.954	-542.266	-3.87431	23.39	2.78042	0.0371722	363.397	2471.17	2684.16	-1170.26	-745.144	-669.7	-0.0934734	19.4851
21.4537	28.2221	274.298	273.44	282.338	-269.789	-547.844	-1687.36	-938.168	-0.652358	1.86522	8.04135	293.593	225.904	272.899	-291.688	-498.948	-1580.74	-899.841	2.78042
536.313	114.046	23.9109	-27.8282	82.0756	-547.844	-1687.36	-938.168	-0.652358	18.5642	691.103	146.821	5.02764	-23.9161	153.476	-498.948	-1580.74	-899.841	2.78042	0.0371722
536.313	114.046	23.9109	-27.8282	82.0756	-4.14903	-10.5087	-87.0732	21.4537	28.2221	691.103	146.821	5.02764	-23.9161	153.476	-39.4535	-87.534	-130.209	1.86522	8.04135
65.6332	31.5803	92.6806	519.722	336.585	-906.951	-1300.49	-2101.42	-2591.96	-40.8724	44.7069	2.42393	108.924	513.004	199.497	-735.6	-868.655	-1979.93	-2513.53	-42.5928
753.583	418.723	357.056	453.788	372.59	164.189	38.8732	-27.3007	-144.896	-237.362	1270.4	723.764	475.388	610.698	318.234	169.552	12.8247	-3.96982	-184.105	-461.516
653.247	1338.64	664.569	330.316	82.4898	-144.896	-237.362	65.6332	31.5803	92.6806	643.778	1123.48	571.669	577.763	117.064	-184.105	-461.516	44.7069	2.42393	108.924
753.583	418.723	357.056	453.788	372.59	-12.2653	-13.3927	-3.94124	-0.604354	-3.25247	1270.4	723.764	475.388	610.698	318.234	-26.761	-2.68699	-21.3449	-109	-52.8776
-2392.86	-496.273	200.847	838.201	19.1899	0.101302	0.359306	-3.25592	-205.81	-59.0273	-3059.25	-907.87	105.484	816.253	0.212028	-1.27655	-10.1746	-0.0979273	-125.607	-69.0262
200.847	838.201	19.1899	2.2338	2.82992	0.101302	0.359306	-3.25592	-205.81	-59.0273	105.484	816.253	0.212028	7.08638	6.20042	-1.27655	-10.1746	-0.0979273	-125.607	-69.0262
2.28941	440.486	701.436	63.8722	-10.8004	-399.029	-358.116	-284.765	-875.339	-2299.35	6.41713	424.549	1074.63	208.579	-1.11459	-283.977	-311.376	-658.093	-1089.49	-2610.78
208.613	3.76557	22.898	23.3563	-0.00598739	-284.765	-875.339	-2299.35	-2392.86	-496.273	375.567	11.9643	21.382	0.0205273	-86.1193	-658.093	-1089.49	-2610.78	-3059.25	-907.87
-11.1442	720.329	43.415	0	0	-19.4636	-71.4133	-62.4056	-265.42	2.28941	-3.90904	1000.65	177.249	0	0	-26.623	-46.0881	-89.1429	-465.842	6.41713
1814.81	1808.68	1198.36	690.643	653.427	-5.2407	-181.464	-288.98	-176.352	-11.1442	1977.21	1489.89	937.53	787.585	573.58	-16.249	-142.769	-148.705	-195.646	-3.90904
57.7431	280.482	96.216	24.1728	35.5638	-59.4863	174.758	1.73352	-79.9339	-123.059	73.8488	407.286	123.241	54.738	47.5606	-104.589	163.854	-15.7	-188.383	-361.799
87.6471	139.201	453.094	872.619	2306.99	-281.667	-371.18	-468.978	-959.283	-35.5972	43.0294	37.4595	202.044	494.113	1925.75	-231.376	-234.394	-607.217	-1414.75	-110.265
166.769	1176.35	1367.66	1287.69	823.162	-216.205	-313.909	-763.997	-1420.46	-994.861	62.9526	1521.82	2112.44	1905.29	1153.85	-123.808	-214.295	-545.866	-1350.88	-1137.08
50.868	1940.5	1815.69	1460.58	384.245	-275.35	-34.1614	-812.533	-865.245	-803.544	1.70212	1697.55	1758.2	1312.31	218.632	-227.488	-6.02597	-1112.35	-1007.45	-1144.64
87.6471	139.201	453.094	872.619	2306.99	-959.283	-35.5972	126.64	0.132755	45.4284	43.0294	37.4595	202.044	494.113	1925.75	-1414.75	-110.265	47.211	2.07757	50.5735
-1.65864	6.75992	12.8843	22.9278	0.371599	-1303.28	-1416.73	-1111.93	-563.31	-47.5707	-7.16337	-1.42558	19.6223	16.2539	66.6733	-1443.34	-1592.47	-1268.56	-833.072	-104.322
193.92	409.694	350.494	491.793	188.416	-1416.73	-1111.93	-563.31	-47.5707	50.868	378.094	878.435	739.734	587.261	266.33	-1592.47	-1268.56	-833.072	-104.322	1.70212
-5.65784	426.584	416.12	550.38	770.248	12.8843	22.9278	0.371599	-99.4661	-175.656	-0.182395	352.552	354.999	432.221	640.735	19.6223	16.2539	66.6733	-88.5419	-185.264
54.6446	46.4187	83.6659	29.4464	109.893	-314.585	-329.659	-641.715	-588.151	-1030.3	115.812	70.4285	68.6217	0.346916	219.68	-459.927	-420.838	-712.74	-712.809	-1253.78
54.6446	46.4187	83.6659	29.4464	109.893	-329.659	-641.715	-588.151	-1030.3	-5.65784	115.812	70.4285	68.6217	0.346916	219.68	-420.838	-712.74	-712.809	-1253.78	-0.182395
189.908	205.888	292.95	76.5374	26.0447	-242.229	-378.621	-442.954	-870.065	-212.373	322.037	317.414	448.719	118.645	48.3002	-155.732	-308.04	-547.835	-955.516	-182.239
189.908	205.888	292.95	76.5374	26.0447	29.4464	109.893	1.9671	11.1458	33.4989	322.037	317.414	448.719	118.645	48.3002	0.346916	219.68	32.8446	13.278	23.4164
267.17	643.648	608.378	428.072	265.535	-253.397	-367.122	-275.304	-381.761	-377.072	557.192	1045.3	774.479	489.625	280.269	-288.716	-470.398	-311.105	-401.859	-451.566
23.1271	25.4075	17.2187	46.9716	35.3718	-204.645	-232.801	-361.689	-547.124	-649.924	-11.3654	0.146042	2.81981	5.15112	-5.44014	-280.839	-255.861	-438.203	-725.628	-824.517
-0.36834	50.5353	166.557	308.965	435.164	-204.645	-232.801	-361.689	-547.124	-649.924	0.230367	141.492	157.311	219.321	375.88	-280.839	-255.861	-438.203	-725.628	-824.517
-0.36834	50.5353	166.557	308.965	435.164	-2.13011	-13.4696	-55.6536	-15.1709	1.41912	0.230367	141.492	157.311	219.321	375.88	295.123	60.7503	-7.58506	-13.3976	49.8803
46.7666	226.164	148.054	146.432	312.886	-125.865	-344.098	-513.725	-1111.94	-772.99	-0.165653	107.947	126.365	157.854	110.109	-178.191	-475.914	-778.379	-1620.42	-1237.41
-19.0174	-17.4379	-107.847	-29.6596	-69.6779	-344.098	-513.725	-1111.94	-772.99	-0.36834	5.71999	9.94932	-29.253	-4.47689	-34.2784	-475.914	-778.379	-1620.42	-1237.41	0.230367
9.30574	46.7666	226.164	148.054	146.432	-28.409	-46.4651	-56.9224	0.095145	2.7406	-19.4402	-0.165653	107.947	126.365	157.854	-43.1115	-87.2992	-58.6207	-4.15875	16.3673
58.16	626.084	883.399	838.285	643.539	-25.859	-88.6859	-123.875	-0.00542455	9.30574	77.743	638.33	848.891	735.231	582.369	-76.4227	-247.348	-253.57	-78.6015	-19.4402
104.07	78.0429	215.895	54.9213	0.207846	-1072.21	-1285.83	-2418.85	-617.662	-209.021	25.9808	20.8655	228.188	26.2261	-0.201167	-764.95	-918.473	-2075.24	-512.417	-288.55
-39.925	0.285634	73.6345	4.66188	-1.56592	-2418.85	-617.662	-209.021	87.6471	139.201	-18.5785	-3.50662	38.1579	-22.8433	-134.625	-2075.24	-512.417	-288.55	43.0294	37.4595
-108.612	-107.483	-18.0219	1.50538	-7.48339	-153.745	-287.125	-297.174	-880.599	-949.225	-60.0242	-47.9532	0.0125652	11.9338	0.231069	-58.2285	-411.507	-492.414	-1006.91	-1494.16
-18.0219	1.50538	-7.48339	-1.54504	-25.9904	-153.745	-287.125	-297.174	-880.599	-949.225	0.0125652	11.9338	0.231069	-0.15615	-3.52573	-58.2285	-411.507	-492.414	-1006.91	-1494.16
0.395513	40.1872	893.16	2573.7	826.948	-170.024	-79.038	-108.612	-107.483	-18.0219	4.48621	5.79433	877.612	2878.12	819.712	-110.035	-33.0133	-60.0242	-47.9532	0.0125652
0.395513	40.1872	893.16	2573.7	826.948	-12.3326	-34.3829	-48.3314	-18.4138	-3.37144	4.48621	5.79433	877.612	2878.12	819.712	-13.4627	-18.8806	-38.2843	-37.9404	-18.4526
341.91	315.463	113.552	16.7619	-27.5012	-338.004	-485.057	-784.241	-314.212	0.395513	342.358	436.247	218.047	21.6922	-29.2291	-437.019	-659.813	-1151.96	-513.518	4.48621
341.91	315.463	113.552	16.7619	-27.5012	-485.057	-784.241	-314.212	0.395513	40.1872	342.358	436.247	218.047	21.6922	-29.2291	-659.813	-1151.96	-513.518	4.48621	5.79433
30.7537	137.402	327.067	427.517	171.824	67.1692	-1.69436	-139.714	-631.981	-386.129	56.4675	208.601	365.626	306.331	24.2687	22.1562	0.00201163	-197.738	-791.76	-421.515
41.6942	558.235	208.521	302.725	306.347	-156.258	-124.766	-272.263	-242.046	-523.261	151.088	684.946	214.147	223.062	328.69	-248.16	-161.307	-261.903	-158.938	-381.976
41.6942	558.235	208.521	302.725	306.347	-124.766	-272.263	-242.046	-523.261	30.7537	151.088	684.946	214.147	223.062	328.69	-161.307	-261.903	-158.938	-381.976	56.4675
22.0851	120.396	-17.4385	63.0404	-1.89082	-60.9966	-124.159	-306.734	-413.172	-902.238	14.5682	126.039	-16.6906	27.9736	2.54199	-30.3899	-79.1731	-193.352	-333.176	-638.782
11.9792	763.633	567.076	532.251	350.313	-60.9966	-124.159	-306.734	-413.172	-902.238	22.5823	866.801	516.268	520.501	316.308	-30.3899	-79.1731	-193.352	-333.176	-638.782
11.9792	763.633	567.076	532.251	350.313	22.0851	120.396	-17.4385	63.0404	-1.89082	22.5823	866.801	516.268	520.501	316.308	14.5682	126.039	-16.6906	27.9736	2.54199
190.814	69.3823	102.903	610.51	456.786	-1696.41	-1756.65	-555.229	-156.463	11.9792	133.829	25.705	142.632	542.961	382.4	-1802.06	-2101.89	-663.404	-114.603	22.5823
359.119	1348.29	1498.15	516.903	118.96	-239.928	-210.22	-473.545	-153.802	-160.374	288.888	1321.15	1119.05	339.992	63.1012	-464.211	-308.776	-596.035	-291.908	-244.668
0.00877031	359.119	1348.29	1498.15	516.903	-473.545	-153.802	-160.374	190.814	69.3823	1.35949	288.888	1321.15	1119.05	339.992	-596.035	-291.908	-244.668	133.829	25.705
1078.74	1663.21	1229.45	793.749	388.229	-558.71	-869.301	-1748.72	-251.861	0.00877031	1532.65	2050.44	1436.25	776.728	400.855	-453.41	-690.598	-1613.55	-156.902	1.35949
381.091	914.367	517.519	417.888	250.036	-414.224	-565.318	-538.624	-411.737	-350.615	928.861	1257.89	775.97	591.84	370.308	-603.058	-1128.09	-392.655	-138.063	-108.962
204.191	179.614	908.117	458.475	412.886	-96.1414	-309.214	-950.787	-498.105	-116.837	224.395	123.27	718.209	472.669	241.711	-95.0981	-324.423	-784.722	-424.234	-99.916
0.23979	16.2666	527.483	721.174	218.679	-122.964	-313.264	-114.125	-274.061	-57.9519	0.00816575	0.000178854	406.627	765.105	172.365	-38.0893	-291.541	-81.2003	-198.751	-128.39
16.2666	527.483	721.174	218.679	217.943	-122.964	-313.264	-114.125	-274.061	-57.9519	0.000178854	406.627	765.105	172.365	172.361	-38.0893	-291.541	-81.2003	-198.751	-128.39
-157.196	-39.925	0.285634	73.6345	4.66188	-584.47	-532.719	-608.728	-1139.18	-555.353	-121.788	-18.5785	-3.50662	38.1579	-22.8433	-420.905	-528.15	-667.925	-1229.29	-709.3
0.886063	1062.99	592.292	584.092	658.118	-2099.6	-1953.82	-1324.27	-596.447	-99.5963	-2.98738	1301.44	652.457	653.651	736.851	-1724.63	-1647.43	-1172.34	-541.802	-56.0631
0.886063	1062.99	592.292	584.092	658.118	-1324.27	-596.447	-99.5963	0.23979	16.2666	-2.98738	1301.44	652.457	653.651	736.851	-1172.34	-541.802	-56.0631	0.00816575	0.000178854
10.7668	419.529	129.844	128.274	0.0494638	-192.929	-362.858	-504.801	-321.837	0.886063	0.012442	286.013	86.446	135.328	6.33353	-131.174	-399.771	-369.606	-271.482	-2.98738
-3.18863	2.82289	14.9748	671.299	1420.48	-191.136	-195.48	-270	-121.916	-145.602	-22.86	-6.91809	-2.05559	620.528	1418.86	-192.85	-279.719	-304.749	-246.931	-170.971
-89.0042	-36.8271	-31.268	-3.18863	2.82289	-195.48	-270	-121.916	-145.602	10.7668	-161.654	-23.5535	-90.0572	-22.86	-6.91809	-279.719	-304.749	-246.931	-170.971	0.012442
40.362	235.927	854.744	742.964	353.899	-36.8271	-31.268	-3.18863	2.82289	14.9748	53.3415	110.208	618.281	608.167	379.381	-23.5535	-90.0572	-22.86	-6.91809	-2.05559
304.163	382.454	308.396	36.3152	100.662	-39.925	0.285634	73.6345	4.66188	-1.56592	341.006	328.481	197.87	4.73609	90.3822	-18.5785	-3.50662	38.1579	-22.8433	-134.625
-40.3813	-4.50182	-0.918705	-7.34212	-268.391	0.117959	-86.437	-295.162	-1248.85	-114.18	-41.1344	-4.87215	-0.883209	-20.3356	-338.737	-0.383944	-56.0488	-219.546	-1019.32	-98.5137
57.8243	315.359	1438.14	1076.57	652.625	-295.162	-1248.85	-114.18	40.362	235.927	35.7894	171.931	1345.15	1256.49	604.061	-219.546	-1019.32	-98.5137	53.3415	110.208
304.163	382.454	308.396	36.3152	100.662	-1.56592	68.3453	51.8415	97.2713	0.815959	341.006	328.481	197.87	4.73609	90.3822	-134.625	354.867	98.2371	116.315	-0.954198
-38.4624	-13.5213	-19.586	-98.0682	-176.356	-40.3813	-4.50182	-0.918705	-7.34212	-268.391	-48.9953	-13.6292	-35.9395	-143.106	-292.153	-41.1344	-4.87215	-0.883209	-20.3356	-338.737
0.462449	418.676	1173.7	552.706	308.236	-4.50182	-0.918705	-7.34212	-268.391	57.8243	-8.15399	189.087	916.709	486.163	307.551	-4.87215	-0.883209	-20.3356	-338.737	35.7894
69.6513	299.742	165.304	46.1116	-0.00324828	-19.586	-98.0682	-176.356	-17.449	0.462449	89.9806	197.456	72.9119	2.53601	-49.868	-35.9395	-143.106	-292.153	-57.4799	-8.15399
57.338	642.625	655.562	276.8	341.452	-19.586	-98.0682	-176.356	-17.449	0.462449	29.147	516.673	478.96	188.733	238.898	-35.9395	-143.106	-292.153	-57.4799	-8.15399
57.338	642.625	655.562	276.8	341.452	-99.1047	-135.591	-271.336	-473.23	-536.347	29.147	516.673	478.96	188.733	238.898	-140.15	-159.679	-282.52	-474.034	-557.774
62.4136	579.489	456.659	283.612	128.389	299.742	165.304	46.1116	-0.00324828	-156.813	39.2473	619.464	382.218	284.45	138.141	197.456	72.9119	2.53601	-49.868	-195.358
62.4136	579.489	456.659	283.612	128.389	165.304	46.1116	-0.00324828	-156.813	57.338	39.2473	619.464	382.218	284.45	138.141	72.9119	2.53601	-49.868	-195.358	29.147
40.8382	446.183	122.172	-13.1138	-283.085	-20.4803	-4.46476	-208.715	-204.649	-402.469	118.627	676.604	216.048	-8.53195	-289.463	-33.0714	-0.559355	-302.281	-302.059	-386.867
40.8382	446.183	122.172	-13.1138	-283.085	-4.46476	-208.715	-204.649	-402.469	62.4136	118.627	676.604	216.048	-8.53195	-289.463	-0.559355	-302.281	-302.059	-386.867	39.2473
28.191	76.6133	11.5199	73.1201	381.416	-465.779	-907.479	-1405.33	-2339.61	-1245.44	283.949	240.468	77.7288	122.199	459.686	-627.932	-1058.3	-1693.23	-2520.92	-845.735
3.61777	20.9504	21.2965	4.02899	-135.099	446.183	122.172	-13.1138	-283.085	-487.049	2.89744	7.81796	1.54013	0.287135	-139.412	676.604	216.048	-8.53195	-289.463	-399.684
-28.3441	234.903	116.555	135.085	-1.52057	3.61777	20.9504	21.2965	4.02899	-135.099	-0.75839	234.973	192.777	69.8696	-1.85877	2.89744	7.81796	1.54013	0.287135	-139.412
234.903	116.555	135.085	-1.52057	-736.84	20.9504	21.2965	4.02899	-135.099	50.9338	234.973	192.777	69.8696	-1.85877	-617.322	7.81796	1.54013	0.287135	-139.412	38.773
433.691	178.218	20.6735	436.553	654.618	-1.91284	-28.06	-82.5587	-116.639	-248.9	656.574	232.688	31.1875	952.864	1213.92	-9.48448	-40.9451	-131.833	-177.154	-266.173
-0.290749	449.447	188.422	23.5019	247.465	-964.425	-860.382	-892.791	-368.067	-28.3441	31.9063	856.804	209.794	15.447	452.075	-1044.12	-967.742	-865.454	-178.717	-0.75839
449.447	188.422	23.5019	247.465	23.624	-964.425	-860.382	-892.791	-368.067	-28.3441	856.804	209.794	15.447	452.075	-0.071857	-1044.12	-967.742	-865.454	-178.717	-0.75839
277.192	186.264	41.3773	-10.1352	-224.486	135.085	-1.52057	-736.84	-282.027	-0.290749	194.66	126.29	39.8221	-35.5317	-318.884	69.8696	-1.85877	-617.322	-194.449	31.9063
-0.889457	445.424	393.449	133.457	36.3302	135.085	-1.52057	-736.84	-282.027	-0.290749	-0.000156996	511.996	359.876	161.182	60.0202	69.8696	-1.85877	-617.322	-194.449	31.9063
-114.255	-0.889457	445.424	393.449	133.457	-51.6527	-2.72183	-139.517	-575.075	-162.985	-27.8647	-0.000156996	511.996	359.876	161.182	-67.5353	-26.8644	-230.235	-520.969	-178.767
141.202	198.775	107.495	6.97193	-173.907	-10.1352	-224.486	-153.666	-114.273	-114.255	111.426	234.696	137.294	4.79122	-270.724	-35.5317	-318.884	-344.351	-129.91	-27.8647
-8.15379	141.202	198.775	107.495	6.97193	-224.486	-153.666	-114.273	-114.255	-0.889457	-25.4299	111.426	234.696	137.294	4.79122	-318.884	-344.351	-129.91	-27.8647	-0.000156996
8.22667	111.4	213.182	42.5234	-0.0169268	114.29	46.2742	-223.036	-297.893	-8.15379	12.9835	192.594	339.036	68.9937	-13.5573	16.8926	38.5201	-218.754	-325.842	-25.4299
-4.17738	432.42	620.354	321.059	507.558	107.495	6.97193	-173.907	-201.133	8.22667	-32.4028	459.023	806.138	393.856	317.518	137.294	4.79122	-270.724	-245.934	12.9835
432.42	620.354	321.059	507.558	511.654	107.495	6.97193	-173.907	-201.133	8.22667	459.023	806.138	393.856	317.518	392.828	137.294	4.79122	-270.724	-245.934	12.9835
-49.8685	13.041	1219.62	710.848	70.304	-310.929	-780.963	-388.012	-528.019	-4.17738	-0.409618	80.9762	1510.27	620.372	49.1408	-159.861	-799.571	-362.982	-704.419	-32.4028
13.041	1219.62	710.848	70.304	138.257	-310.929	-780.963	-388.012	-528.019	-4.17738	80.9762	1510.27	620.372	49.1408	132.974	-159.861	-799.571	-362.982	-704.419	-32.4028
1.56087	239.409	473.712	197.654	7.28582	-387.811	-938.234	-1475.24	-49.8685	13.041	2.93555	260.014	456.37	149.94	-5.61391	-356.179	-1092.89	-1164.65	-0.409618	80.9762
0.828799	17.9046	1067.11	631.937	310.381	-250.151	-403.732	-635.904	-515.962	1.56087	24.3341	49.1862	1571.51	1003.25	560.237	-231.95	-514.638	-623.5	-726.705	2.93555
17.3142	304.27	260.454	-0.00225328	-89.0313	-30.4785	-656.272	-1210.66	0.828799	17.9046	6.1957	389.652	264.596	-2.15361	-144.435	-41.4176	-1060.92	-1241.37	24.3341	49.1862
-45.7008	-13.2216	-111.757	46.6667	101.62	-0.839916	-123.553	-308.379	-89.1994	17.3142	-44.709	0.0198721	-129.125	62.1955	130.92	-13.068	-183.858	-362.06	-124.598	6.1957
-111.757	46.6667	101.62	123.852	36.0476	-0.839916	-123.553	-308.379	-89.1994	17.3142	-129.125	62.1955	130.92	90.4589	32.9461	-13.068	-183.858	-362.06	-124.598	6.1957
205.202	42.2907	340.569	9.54379	18.8201	-200.636	-95.6194	-45.7008	-13.2216	-111.757	281.323	7.81056	238.012	0.376161	1.41901	-260.466	-64.064	-44.709	0.0198721	-129.125
0.0156855	205.202	42.2907	340.569	9.54379	-1.94125	-10.4662	11.5554	18.1282	150.242	-0.000932623	281.323	7.81056	238.012	0.376161	-12.591	-34.0795	2.52147	25.4069	132.276
-7.9573	62.6613	151.021	29.1422	10.3994	22.4521	-89.6721	-220.327	-595.991	-290.311	27.2561	82.4474	310.921	107.243	92.2324	89.993	-92.642	-75.1484	-704.125	-376.263
-7.9573	62.6613	151.021	29.1422	10.3994	-89.6721	-220.327	-595.991	-290.311	0.0156855	27.2561	82.4474	310.921	107.243	92.2324	-92.642	-75.1484	-704.125	-376.263	-0.000932623
154.745	50.1212	0.591592	0.401196	-34.509	0.0145379	-265.526	-838.351	-2232.99	-7.9573	297.728	45.889	-0.0279276	0.91543	-26.8882	17.1114	-351.711	-805.172	-1954.98	27.2561
229.711	1671.29	1886.54	1476.66	899.496	-265.526	-838.351	-2232.99	-7.9573	62.6613	321.304	2035.99	2205.39	1617.5	956.134	-351.711	-805.172	-1954.98	27.2561	82.4474
-0.177628	154.745	50.1212	0.591592	0.401196	151.021	29.1422	10.3994	-140.65	-44.295	39.8554	297.728	45.889	-0.0279276	0.91543	310.921	107.243	92.2324	-101.539	-50.6612
21.9698	168.527	374.007	394.355	933.69	-225.332	-164.529	-531.014	-1720.01	-0.177628	-2.46344	6.8578	330.57	303.981	932.176	-233.374	-139.981	-699.815	-2210.31	39.8554
0.732376	1150.69	512.207	224.382	108.546	-15.9819	-86.2271	-311.787	-225.27	-74.2228	43.9512	1786.33	587.82	107.456	25.6591	-0.0534152	-141.812	-462.166	-174.087	-129.021
45.624	119.342	142.417	71.4047	47.922	-124.761	-421.049	-883.991	-705.701	-552.243	41.8566	330.181	268.1	94.3555	51.7708	-42.3411	-369.672	-840.243	-563.925	-415.917
45.624	119.342	142.417	71.4047	47.922	-883.991	-705.701	-552.243	21.9698	168.527	41.8566	330.181	268.1	94.3555	51.7708	-840.243	-563.925	-415.917	-2.46344	6.8578
154.354	109.332	-217.188	-315.341	-58.4887	-93.0315	-639.388	-560.462	-263.006	-129.324	95.4333	-0.0133696	-112.407	-242.206	-22.8356	-37.1736	-447.38	-594.423	-309.532	-111.951
641.807	358.117	17.7505	182.627	7.8155	-639.388	-560.462	-263.006	-129.324	45.624	634.214	432.441	12.0496	94.5107	4.02625	-447.38	-594.423	-309.532	-111.951	41.8566
641.807	358.117	17.7505	182.627	7.8155	71.4047	47.922	-4.51091	-111.974	-290.908	634.214	432.441	12.0496	94.5107	4.02625	94.3555	51.7708	-12.8931	-98.5442	-496.833
588.433	1448.65	1301.6	720.428	1212.07	154.354	109.332	-217.188	-315.341	-58.4887	1191.66	1242.05	1310.38	627.531	1291.61	95.4333	-0.0133696	-112.407	-242.206	-22.8356
74.6157	200.2	43.9822	23.4767	29.0225	182.627	7.8155	-54.7373	-387.936	-442.621	7.40746	37.0574	6.43816	1.75528	13.2023	94.5107	4.02625	-13.1248	-241.662	-330.977
318.796	-18.5457	115.713	6.13896	10.5597	182.627	7.8155	-54.7373	-387.936	-442.621	545.045	-112.743	206.67	-2.66307	16.6465	94.5107	4.02625	-13.1248	-241.662	-330.977
318.796	-18.5457	115.713	6.13896	10.5597	-48.4464	-246.653	-127.063	-280.612	-175.62	545.045	-112.743	206.67	-2.66307	16.6465	-34.2823	-355.736	-144.066	-405.263	-546.307
-13.8728	0.351419	22.0786	229.342	768.721	-1721.02	-1326.74	-361.476	-45.6367	0.0660542	-12.8516	0.118772	22.3669	123.67	1119.97	-2788.55	-1724.63	-405.51	-53.4486	-0.431244
-13.8728	0.351419	22.0786	229.342	768.721	-1326.74	-361.476	-45.6367	0.0660542	318.796	-12.8516	0.118772	22.3669	123.67	1119.97	-1724.63	-405.51	-53.4486	-0.431244	545.045
67.6716	299.206	217.685	70.2486	7.51352	-271.444	-442.304	-243.623	-13.8728	0.351419	48.9433	112.738	25.2734	23.7691	0.194141	-359.905	-684.066	-313.658	-12.8516	0.118772
67.6716	299.206	217.685	70.2486	7.51352	-442.304	-243.623	-13.8728	0.351419	22.0786	48.9433	112.738	25.2734	23.7691	0.194141	-684.066	-313.658	-12.8516	0.118772	22.3669
31.968	0.151206	1.05765	486.612	148.496	-42.7634	-126.976	-273.135	-821.308	-330.037	78.0834	2.03488	-0.0501097	534.863	191.91	-45.0678	-212.957	-438.822	-1294.91	-310.543
31.968	0.151206	1.05765	486.612	148.496	-330.037	67.6716	299.206	217.685	70.2486	78.0834	2.03488	-0.0501097	534.863	191.91	-310.543	48.9433	112.738	25.2734	23.7691
-0.0547462	-0.0787726	121.139	384.166	-4.49725	-2364.07	-1590.58	-107.122	31.968	0.151206	-0.0683459	-15.3655	328.519	463.857	0.021021	-2521.69	-1644.87	-111.39	78.0834	2.03488
121.139	384.166	-4.49725	-46.6389	-122.62	-1590.58	-107.122	31.968	0.151206	1.05765	328.519	463.857	0.021021	-20.7281	-152.616	-1644.87	-111.39	78.0834	2.03488	-0.0501097
37.875	781.942	339.159	47.1978	-62.0871	-117.462	-55.4665	30.6014	-96.5436	-114.361	29.7124	935.322	419.558	48.0524	-88.198	-160.206	-87.3974	15.5165	-139.107	-279.683
506.906	113.522	-17.948	-153.45	-67.7443	30.6014	-96.5436	-114.361	-0.0547462	-0.0787726	594.623	111.988	-23.1195	-180.37	-55.1927	15.5165	-139.107	-279.683	-0.0683459	-15.3655
688.131	1836.77	1100.98	853.905	669.28	-0.786392	-26.7649	-165.689	-915.001	-857.907	432.754	1706.86	1359.57	714.92	793.335	-26.2591	-7.45443	-113.521	-1181.97	-954.609
688.131	1836.77	1100.98	853.905	669.28	-6.0203	-47.2169	-152.722	-99.6877	37.875	432.754	1706.86	1359.57	714.92	793.335	-1.54233	-72.3922	-75.5453	-78.3187	29.7124
-2.77851	-18.2604	-11.854	-66.8803	-47.5842	-784.778	-1098.59	-188.011	-319.821	-271.482	-1.40347	-13.0263	-33.915	-99.5652	-79.9045	-1120.83	-1449.68	-289.571	-492.923	-439.614
-49.6535	-42.5845	116.225	147.238	21.347	-784.778	-1098.59	-188.011	-319.821	-271.482	-18.1729	5.21227	258.891	325.267	111.628	-1120.83	-1449.68	-289.571	-492.923	-439.614
0	62.3313	82.2139	387.228	251.597	-11.7351	-178.715	-351.683	-512.511	0.732376	0	370.865	190.821	381.109	252.32	-18.1647	-833.293	-272.727	-313.63	43.9512
62.3313	82.2139	387.228	251.597	300.562	-11.7351	-178.715	-351.683	-512.511	0.732376	370.865	190.821	381.109	252.32	178.897	-18.1647	-833.293	-272.727	-313.63	43.9512
-3.84905	7.46209	81.4407	962.301	350.05	-18.1316	-21.7338	-145.935	-49.6535	-42.5845	3.38406	27.6029	59.597	1098.75	405.696	-46.0923	-25.0557	-284.164	-18.1729	5.21227
0.990131	77.8963	57.9327	405.45	220.61	-18.1316	-21.7338	-145.935	-49.6535	-42.5845	-14.644	59.4676	49.6999	453.368	331.96	-46.0923	-25.0557	-284.164	-18.1729	5.21227
0.990131	77.8963	57.9327	405.45	220.61	-34.907	-150.173	-274.931	-3.84905	7.46209	-14.644	59.4676	49.6999	453.368	331.96	-2.54177	-116.159	-75.0869	3.38406	27.6029
-90.8332	3.44725	-25.9449	-4.02237	-72.1476	-857.351	-1316.56	-1252.29	-504.207	0.990131	-53.8619	41.9184	-2.66861	-0.236026	-45.9898	-948.609	-1406.78	-1857.23	-832.654	-14.644
3.44725	-25.9449	-4.02237	-72.1476	5.83551	-1252.29	-504.207	0.990131	77.8963	57.9327	41.9184	-2.66861	-0.236026	-45.9898	1.00262	-1857.23	-832.654	-14.644	59.4676	49.6999
644.219	1856.01	1121.98	696.837	864.634	-72.1476	5.83551	3.59993	-65.4032	-1.49605	887.038	2034.04	1232.85	735.201	742.644	-45.9898	1.00262	1.32621	-186.47	-22.0534
644.219	1856.01	1121.98	696.837	864.634	5.83551	3.59993	-65.4032	-1.49605	66.2601	887.038	2034.04	1232.85	735.201	742.644	1.00262	1.32621	-186.47	-22.0534	2.03425
-20.5016	-24.0947	2.74174	0.834989	1.44902	-9.08364	-31.8214	-64.4168	-643.751	-742.912	-26.9857	-0.591315	12.9954	14.4614	1.65465	-12.0454	-41.3724	-33.3955	-594.88	-436.78
-24.0947	2.74174	0.834989	1.44902	18.8547	-9.08364	-31.8214	-64.4168	-643.751	-742.912	-0.591315	12.9954	14.4614	1.65465	49.637	-12.0454	-41.3724	-33.3955	-594.88	-436.78
-5.81172	340.291	1368.73	659.032	152.85	-114.038	-12.936	-167.712	-145.997	-416.423	-4.93811	350.607	1300.72	451.363	48.2108	-49.9517	-0.31791	-112.22	-111.583	-248.92
-5.81172	340.291	1368.73	659.032	152.85	-12.936	-167.712	-145.997	-416.423	0	-4.93811	350.607	1300.72	451.363	48.2108	-0.31791	-112.22	-111.583	-248.92	0
165.236	33.2621	-15.3298	3.38108	-73.2065	-24.0947	2.74174	0.834989	1.44902	18.8547	141.085	72.6571	-7.29708	0.549282	-57.8673	-0.591315	12.9954	14.4614	1.65465	49.637
593.265	610.012	311.187	134.366	100.565	-24.0947	2.74174	0.834989	1.44902	18.8547	652.006	523.626	382.608	164.025	60.1186	-0.591315	12.9954	14.4614	1.65465	49.637
593.265	610.012	311.187	134.366	100.565	3.38108	-73.2065	3.71732	-11.3941	37.8672	652.006	523.626	382.608	164.025	60.1186	0.549282	-57.8673	5.85352	-2.29553	61.6046
-5.59428	152.318	7.65908	0.368256	0.810455	-123.142	-159.45	-182.729	-276.968	-48.2797	-3.07664	242.015	17.2777	-1.84514	1.77584	-68.3104	-152.646	-232.568	-435.666	-86.9762
-0.254705	117.58	-0.734251	-44.8358	-11.1813	92.0931	5.97705	30.0848	45.7756	-27.2796	4.79728	157.934	-0.129393	-7.02995	-21.9234	37.7455	1.43286	36.4466	180.903	-1.63044
117.58	-0.734251	-44.8358	-11.1813	-11.117	92.0931	5.97705	30.0848	45.7756	-27.2796	157.934	-0.129393	-7.02995	-21.9234	-2.29246	37.7455	1.43286	36.4466	180.903	-1.63044
-0.172006	258.337	959.099	1047.87	460.729	-22.6351	-102.749	-239.28	-544.31	-0.254705	-6.34855	361.732	784.066	1099.34	517.59	-27.3331	-237.254	-250.686	-544.444	4.79728
258.337	959.099	1047.87	460.729	73.4538	117.58	-0.734251	-44.8358	-11.1813	-11.117	361.732	784.066	1099.34	517.59	40.3332	157.934	-0.129393	-7.02995	-21.9234	-2.29246
55.0177	620.277	979.933	1111.17	1308.35	-192.777	-98.8254	-131.925	-108.007	-0.172006	88.5519	577.458	1033.41	845.029	1149.24	-157.738	-103.119	-196.046	-93.5092	-6.34855
376.391	488.243	64.379	36.2548	-1.56541	-337.519	-411.558	-435.734	-429.972	-242.133	661.82	716.325	59.276	7.58382	-11.2449	-315.202	-463.182	-472.502	-381.869	-206.053
-25.9884	11.5447	166.692	523.577	625.694	-337.519	-411.558	-435.734	-429.972	-242.133	2.61978	-0.00893856	139.125	388.106	699.265	-315.202	-463.182	-472.502	-381.869	-206.053
-25.9884	11.5447	166.692	523.577	625.694	3.47591	66.0387	-1.9379	0.275595	-13.4315	2.61978	-0.00893856	139.125	388.106	699.265	-7.41948	-0.293988	-165.338	-73.9447	-32.0227
6.46451	240.929	67.4257	14.291	12.47	-1.56541	-39.4856	-490.403	-589.71	-25.9884	67.8266	424.011	188.211	57.7787	42.5141	-11.2449	-23.8493	-646.931	-450.605	2.61978
6.46451	240.929	67.4257	14.291	12.47	-39.4856	-490.403	-589.71	-25.9884	11.5447	67.8266	424.011	188.211	57.7787	42.5141	-23.8493	-646.931	-450.605	2.61978	-0.00893856
84.2902	135.598	14.0819	-7.9346	-77.1575	-1182.69	-1519.8	-801.489	-532.362	6.46451	217.733	169.613	67.7256	1.53405	-67.2312	-423.175	-578.713	-52.4552	-53.4369	67.8266
29.2762	373.89	159.843	838.296	28.562	-1182.69	-1519.8	-801.489	-532.362	6.46451	5.93285	314.803	180.801	901.86	19.5122	-423.175	-578.713	-52.4552	-53.4369	67.8266
29.2762	373.89	159.843	838.296	28.562	184.872	251.905	99.6262	-47.7927	-164.394	5.93285	314.803	180.801	901.86	19.5122	170.4	119.348	129.226	-130.093	-151.06
[truncated: 3,423 more rows]
