# Supplementary material for: Cell-type differential targeting of SETDB1 prevents aberrant CTCF binding, chromatin looping, and cis-regulatory interactions
Source: Nat Commun. 2024 Jan 2;15:15. doi: 10.1038/s41467-023-44578-0 (PMC10762014; doi:10.1038/s41467-023-44578-0)
Supplement: Supplementary file 8 — Source data [file 41467_2023_44578_MOESM8_ESM.zip › Fig5.xlsx]

## Sheet: Fig5b
	loop anchor with gained CTCF	loop anchor with unchanged CTCF	loop anchor without CTCF
Increased loops	193	498	103
Decreased loops	18	378	103
Unchanged loops	890	13044	1327

## Sheet: Fig5c
	total #genes	#genes in all loops	#genes in increased loops	#genes in decreased loops	#genes in unchanged loops
up-gene	660	577	70	71	565
down-gene	286	253	22	62	248
random set1	660	527	63	78	520
random set2	286	242	28	34	242

## Sheet: Fig5d
	loops with dysregualted genes and/or repeats	loops without dysregualted genes and/or repeats
altered loops	674	619
random loops	580	713
unchanged loops	6610	8651
