# Supplementary material for: Cell-type differential targeting of SETDB1 prevents aberrant CTCF binding, chromatin looping, and cis-regulatory interactions
Source: Nat Commun. 2024 Jan 2;15:15. doi: 10.1038/s41467-023-44578-0 (PMC10762014; doi:10.1038/s41467-023-44578-0)
Supplement: Supplementary file 8 — Source data [file 41467_2023_44578_MOESM8_ESM.zip › SupplementaryFig2.xlsx]

## Sheet: SupplementaryFig2b
CTCF	Sample_Peaks
3.30318	mutant31_random
4.36237	mutant31_random
8.15048	mutant31_random
7.43613	mutant31_random
6.48228	mutant31_random
1.00323	mutant31_random
0.33427	mutant31_random
3.9193	mutant31_random
5.743	mutant31_random
11.1772	mutant31_random
2.17455	mutant31_random
1.29414	mutant31_random
7.8011	mutant31_random
12.3048	mutant31_random
4.42353	mutant31_random
10.3867	mutant31_random
10.6024	mutant31_random
3.28123	mutant31_random
5.3667	mutant31_random
5.32878	mutant31_random
0.461209	mutant31_random
0.202044	mutant31_random
0.29972	mutant31_random
6.96389	mutant31_random
7.27908	mutant31_random
7.14463	mutant31_random
4.37578	mutant31_random
-0.218884	mutant31_random
5.16196	mutant31_random
7.86801	mutant31_random
3.95037	mutant31_random
1.97833	mutant31_random
5.55023	mutant31_random
-0.231474	mutant31_random
5.33883	mutant31_random
4.82796	mutant31_random
5.34746	mutant31_random
8.46535	mutant31_random
8.05159	mutant31_random
6.71544	mutant31_random
3.13184	mutant31_random
1.04146	mutant31_random
5.81104	mutant31_random
0.916804	mutant31_random
13.1534	mutant31_random
0.292516	mutant31_random
9.30374	mutant31_random
10.3146	mutant31_random
9.92033	mutant31_random
4.38215	mutant31_random
3.30643	mutant31_random
4.37345	mutant31_random
2.57653	mutant31_random
4.27866	mutant31_random
6.20286	mutant31_random
7.65616	mutant31_random
2.08652	mutant31_random
17.74	mutant31_random
4.68641	mutant31_random
6.239	mutant31_random
10.6957	mutant31_random
4.551	mutant31_random
5.04056	mutant31_random
0.882448	mutant31_random
1.74546	mutant31_random
0.391383	mutant31_random
6.64262	mutant31_random
4.85877	mutant31_random
10.0689	mutant31_random
17.3825	mutant31_random
6.54772	mutant31_random
5.21104	mutant31_random
3.27674	mutant31_random
1.99595	mutant31_random
3.23905	mutant31_random
0.268096	mutant31_random
0.669554	mutant31_random
1.26259	mutant31_random
4.28101	mutant31_random
5.76147	mutant31_random
3.62922	mutant31_random
0.18387	mutant31_random
14.7486	mutant31_random
4.45955	mutant31_random
2.65525	mutant31_random
0.542976	mutant31_random
3.20495	mutant31_random
-0.2501	mutant31_random
1.34508	mutant31_random
1.93599	mutant31_random
4.11321	mutant31_random
4.56367	mutant31_random
4.11607	mutant31_random
0.610399	mutant31_random
4.82728	mutant31_random
4.24189	mutant31_random
0.61889	mutant31_random
11.4334	mutant31_random
6.87432	mutant31_random
5.96016	mutant31_random
6.93131	mutant31_random
1.03794	mutant31_random
3.56604	mutant31_random
14.1282	mutant31_random
5.67523	mutant31_random
5.6287	mutant31_random
1.11521	mutant31_random
4.28693	mutant31_random
16.0679	mutant31_random
7.04909	mutant31_random
0.509928	mutant31_random
7.05353	mutant31_random
17.3787	mutant31_random
3.02189	mutant31_random
4.59549	mutant31_random
7.22973	mutant31_random
6.82522	mutant31_random
0.34325	mutant31_random
4.46284	mutant31_random
6.32354	mutant31_random
9.54348	mutant31_random
4.73645	mutant31_random
1.70014	mutant31_random
5.95326	mutant31_random
7.37686	mutant31_random
3.01569	mutant31_random
4.33984	mutant31_random
1.21519	mutant31_random
3.06228	mutant31_random
1.17428	mutant31_random
6.51895	mutant31_random
2.81203	mutant31_random
2.03286	mutant31_random
2.8283	mutant31_random
1.33901	mutant31_random
12.0805	mutant31_random
2.14072	mutant31_random
5.89813	mutant31_random
0.500685	mutant31_random
4.98089	mutant31_random
2.58008	mutant31_random
12.0004	mutant31_random
7.58681	mutant31_random
10.8705	mutant31_random
6.02095	mutant31_random
15.4388	mutant31_random
6.73096	mutant31_random
1.62053	mutant31_random
2.15523	mutant31_random
4.44685	mutant31_random
8.13252	mutant31_random
0.800314	mutant31_random
4.7838	mutant31_random
6.02761	mutant31_random
5.02001	mutant31_random
8.64077	mutant31_random
8.21633	mutant31_random
8.00194	mutant31_random
9.58751	mutant31_random
1.84192	mutant31_random
8.87096	mutant31_random
3.43648	mutant31_random
3.76528	mutant31_random
7.69976	mutant31_random
10.7544	mutant31_random
6.85737	mutant31_random
6.40974	mutant31_random
0.04785	mutant31_random
1.80372	mutant31_random
0.60186	mutant31_random
2.7179	mutant31_random
5.05481	mutant31_random
1.93148	mutant31_random
7.44961	mutant31_random
8.53553	mutant31_random
4.88011	mutant31_random
0.898525	mutant31_random
-0.5421	mutant31_random
2.70998	mutant31_random
12.4672	mutant31_random
1.04971	mutant31_random
4.12625	mutant31_random
1.25351	mutant31_random
-0.17415	mutant31_random
7.78466	mutant31_random
2.05344	mutant31_random
4.64283	mutant31_random
7.26974	mutant31_random
4.08479	mutant31_random
8.62827	mutant31_random
14.3266	mutant31_random
7.95595	mutant31_random
5.45215	mutant31_random
0.94121	mutant31_random
2.86965	mutant31_random
3.42408	mutant31_random
6.88739	mutant31_random
7.99565	mutant31_random
2.48017	mutant31_random
6.10777	mutant31_random
5.84547	mutant31_random
3.98054	mutant31_random
3.4375	mutant31_random
1.18665	mutant31_random
4.80588	mutant31_random
4.71492	mutant31_random
7.50483	mutant31_random
3.73187	mutant31_random
5.45815	mutant31_random
7.11844	mutant31_random
1.75263	mutant31_random
0.163707	mutant31_random
11.7975	mutant31_random
5.32593	mutant31_random
9.02249	mutant31_random
3.09167	mutant31_random
6.10721	mutant31_random
8.5398	mutant31_random
4.02493	mutant31_random
6.22333	mutant31_random
5.19248	mutant31_random
2.25006	mutant31_random
4.13897	mutant31_random
0.92348	mutant31_random
0.212112	mutant31_random
1.18977	mutant31_random
11.2541	mutant31_random
7.60942	mutant31_random
6.06748	mutant31_random
7.11209	mutant31_random
14.2216	mutant31_random
2.31971	mutant31_random
4.21164	mutant31_random
11.8979	mutant31_random
4.98704	mutant31_random
7.89008	mutant31_random
5.34378	mutant31_random
14.5919	mutant31_random
0.97663	mutant31_random
1.52258	mutant31_random
4.49261	mutant31_random
6.6233	mutant31_random
1.8225	mutant31_random
3.59957	mutant31_random
10.2539	mutant31_random
7.28216	mutant31_random
10.9457	mutant31_random
7.02932	mutant31_random
12.0257	mutant31_random
8.29666	mutant31_random
8.98774	mutant31_random
0.014141	mutant31_random
4.6292	mutant31_random
4.33142	mutant31_random
8.78553	mutant31_random
5.83408	mutant31_random
8.80563	mutant31_random
10.6482	mutant31_random
8.47487	mutant31_random
3.59665	mutant31_random
6.21526	mutant31_random
6.1179	mutant31_random
4.75512	mutant31_random
0.69571	mutant31_random
7.22625	mutant31_random
10.671	mutant31_random
6.61637	mutant31_random
3.3111	mutant31_random
0.55051	mutant31_random
8.48468	mutant31_random
8.21785	mutant31_random
5.26491	mutant31_random
4.39139	mutant31_random
4.27559	mutant31_random
4.00725	mutant31_random
7.39591	mutant31_random
9.56957	mutant31_random
5.41924	mutant31_random
9.83695	mutant31_random
3.45182	mutant31_random
11.1336	mutant31_random
0.847356	mutant31_random
3.74592	mutant31_random
4.45851	mutant31_random
7.64268	mutant31_random
6.96505	mutant31_random
4.37405	mutant31_random
5.41391	mutant31_random
3.99302	mutant31_random
11.641	mutant31_random
8.8027	mutant31_random
0.837614	mutant31_random
3.92309	mutant31_random
4.13097	mutant31_random
4.71857	mutant31_random
12.7825	mutant31_random
1.80558	mutant31_random
3.74921	mutant31_random
1.82279	mutant31_random
5.70199	mutant31_random
4.375	mutant31_random
11.2216	mutant31_random
5.51847	mutant31_random
3.08043	mutant31_random
2.14471	mutant31_random
1.43714	mutant31_random
3.94547	mutant31_random
-0.709	mutant31_random
6.19135	mutant31_random
7.15272	mutant31_random
3.003	mutant31_random
6.53805	mutant31_random
5.25408	mutant31_random
1.11935	mutant31_random
2.13722	mutant31_random
4.12431	mutant31_random
17.8252	mutant31_random
1.29326	mutant31_random
5.15721	mutant31_random
3.94229	mutant31_random
9.73763	mutant31_random
5.95458	mutant31_random
8.72268	mutant31_random
6.85215	mutant31_random
1.22079	mutant31_random
3.50557	mutant31_random
10.2524	mutant31_random
3.20362	mutant31_random
8.52045	mutant31_random
3.05402	mutant31_random
3.09072	mutant31_random
8.34015	mutant31_random
11.1376	mutant31_random
10.2623	mutant31_random
3.65272	mutant31_random
2.21628	mutant31_random
5.19333	mutant31_random
0.769975	mutant31_random
0.875882	mutant31_random
4.60682	mutant31_random
2.78413	mutant31_random
6.74927	mutant31_random
1.96429	mutant31_random
1.78804	mutant31_random
6.35043	mutant31_random
5.95237	mutant31_random
8.07388	mutant31_random
7.73127	mutant31_random
4.92475	mutant31_random
5.86499	mutant31_random
5.28462	mutant31_random
1.95746	mutant31_random
1.78765	mutant31_random
8.52631	mutant31_random
8.81516	mutant31_random
9.31052	mutant31_random
6.28268	mutant31_random
8.10044	mutant31_random
5.50416	mutant31_random
5.32665	mutant31_random
-0.855838	mutant31_random
4.27687	mutant31_random
4.32883	mutant31_random
2.20386	mutant31_random
5.44796	mutant31_random
2.83951	mutant31_random
3.13696	mutant31_random
7.19396	mutant31_random
2.81305	mutant31_random
-0.262515	mutant31_random
5.81196	mutant31_random
3.14938	mutant31_random
7.89928	mutant31_random
3.98736	mutant31_random
1.65683	mutant31_random
8.0453	mutant31_random
3.48766	mutant31_random
7.14664	mutant31_random
6.87119	mutant31_random
8.30945	mutant31_random
3.11292	mutant31_random
3.53125	mutant31_random
4.9238	mutant31_random
2.36896	mutant31_random
7.82258	mutant31_random
13.0117	mutant31_random
1.81498	mutant31_random
2.20596	mutant31_random
6.49889	mutant31_random
3.85091	mutant31_random
0.790166	mutant31_random
4.3951	mutant31_random
2.10658	mutant31_random
10.0501	mutant31_random
7.9163	mutant31_random
6.32924	mutant31_random
3.5646	mutant31_random
8.33809	mutant31_random
10.3951	mutant31_random
10.2169	mutant31_random
6.87445	mutant31_random
3.8977	mutant31_random
10.5049	mutant31_random
3.00411	mutant31_random
8.32606	mutant31_random
7.64371	mutant31_random
4.30794	mutant31_random
4.26167	mutant31_random
2.84709	mutant31_random
0.36693	mutant31_random
2.57901	mutant31_random
2.65319	mutant31_random
5.15145	mutant31_random
3.61653	mutant31_random
-0.162785	mutant31_random
4.48192	mutant31_random
8.45359	mutant31_random
16.9032	mutant31_random
4.7275	mutant31_random
0.833723	mutant31_random
7.67068	mutant31_random
2.77545	mutant31_random
2.09961	mutant31_random
4.32816	mutant31_random
1.16353	mutant31_random
6.33252	mutant31_random
3.22218	mutant31_random
9.08207	mutant31_random
2.75487	mutant31_random
5.93092	mutant31_random
3.16085	mutant31_random
5.67097	mutant31_random
4.6838	mutant31_random
5.0351	mutant31_random
3.44847	mutant31_random
5.11948	mutant31_random
5.70624	mutant31_random
8.76492	mutant31_random
4.26344	mutant31_random
18.2622	mutant31_random
5.35699	mutant31_random
11.7711	mutant31_random
6.91411	mutant31_random
7.28925	mutant31_random
2.45398	mutant31_random
0.025115	mutant31_random
0.481498	mutant31_random
0.871432	mutant31_random
11.9461	mutant31_random
5.00667	mutant31_random
11.3333	mutant31_random
8.09063	mutant31_random
6.53573	mutant31_random
7.87581	mutant31_random
5.33598	mutant31_random
2.11078	mutant31_random
2.92498	mutant31_random
3.15138	mutant31_random
18.9943	mutant31_random
2.7036	mutant31_random
1.16218	mutant31_random
4.17535	mutant31_random
1.14654	mutant31_random
7.80066	mutant31_random
7.72228	mutant31_random
8.71456	mutant31_random
9.2338	mutant31_random
9.01801	mutant31_random
2.07269	mutant31_random
9.13356	mutant31_random
0.692976	mutant31_random
1.33919	mutant31_random
10.2313	mutant31_random
9.96458	mutant31_random
3.64822	mutant31_random
6.81418	mutant31_random
7.72923	mutant31_random
-0.471272	mutant31_random
5.35677	mutant31_random
5.04798	mutant31_random
3.42929	mutant31_random
3.29392	mutant31_random
19.3854	mutant31_random
4.61259	mutant31_random
4.37956	mutant31_random
8.91886	mutant31_random
12.1548	mutant31_random
2.5228	mutant31_random
9.01543	mutant31_random
4.70201	mutant31_random
8.60647	mutant31_random
7.67446	mutant31_random
0.64934	mutant31_random
2.62087	mutant31_random
13.003	mutant31_random
6.9207	mutant31_random
0.980131	mutant31_random
7.70536	mutant31_random
6.83009	mutant31_random
5.02906	mutant31_random
4.02865	mutant31_random
0.22081	mutant31_random
0.579872	mutant31_random
0.562901	mutant31_random
3.00471	mutant31_random
7.83129	mutant31_random
12.4294	mutant31_random
7.57442	mutant31_random
2.63748	mutant31_random
6.14291	mutant31_random
7.81176	mutant31_random
10.8296	mutant31_random
12.4862	mutant31_random
0.548791	mutant31_random
9.68792	mutant31_random
2.29572	mutant31_random
4.36119	mutant31_random
4.30686	mutant31_random
4.7317	mutant31_random
3.33502	mutant31_random
4.43245	mutant31_random
1.37785	mutant31_random
4.91197	mutant31_random
6.24697	mutant31_random
1.57846	mutant31_random
7.37245	mutant31_random
9.29162	mutant31_random
6.58743	mutant31_random
5.30626	mutant31_random
8.66494	mutant31_random
2.8598	mutant31_random
1.73404	mutant31_random
8.5592	mutant31_random
2.49488	mutant31_random
3.78778	mutant31_random
5.66687	mutant31_random
5.64998	mutant31_random
6.84884	mutant31_random
1.45417	mutant31_random
-0.279589	mutant31_random
5.71093	mutant31_random
4.48826	mutant31_random
2.48476	mutant31_random
13.6188	mutant31_random
0.910879	mutant31_random
8.28492	mutant31_random
0.213207	mutant31_random
7.11822	mutant31_random
4.00819	mutant31_random
1.15544	mutant31_random
6.71246	mutant31_random
2.13558	mutant31_random
4.40671	mutant31_random
5.34527	mutant31_random
0.74969	mutant31_random
4.52196	mutant31_random
5.43455	mutant31_random
8.48294	mutant31_random
7.39105	mutant31_random
1.39822	mutant31_random
7.78191	mutant31_random
8.1752	mutant31_random
9.71637	mutant31_random
8.0916	mutant31_random
4.17499	mutant31_random
2.11078	mutant31_random
4.35211	mutant31_random
4.72692	mutant31_random
2.32863	mutant31_random
2.71038	mutant31_random
20.54	mutant31_random
4.93525	mutant31_random
3.0958	mutant31_random
3.41593	mutant31_random
3.87457	mutant31_random
0.45668	mutant31_random
5.63804	mutant31_random
2.66564	mutant31_random
5.21423	mutant31_random
3.58296	mutant31_random
4.19915	mutant31_random
1.15594	mutant31_random
3.38573	mutant31_random
0.633372	mutant31_random
10.4815	mutant31_random
8.99741	mutant31_random
2.88656	mutant31_random
4.57263	mutant31_random
8.98413	mutant31_random
4.69994	mutant31_random
1.78074	mutant31_random
4.8825	mutant31_random
6.58444	mutant31_random
13.6649	mutant31_random
4.75691	mutant31_random
1.37088	mutant31_random
10.2125	mutant31_random
3.82826	mutant31_random
1.39876	mutant31_random
8.23586	mutant31_random
4.47386	mutant31_random
9.15156	mutant31_random
3.26485	mutant31_random
-0.47129	mutant31_random
3.12646	mutant31_random
14.6053	mutant31_random
8.28383	mutant31_random
9.21121	mutant31_random
5.7973	mutant31_random
2.2645	mutant31_random
0.231805	mutant31_random
5.46499	mutant31_random
7.44439	mutant31_random
2.11105	mutant31_random
1.82926	mutant31_random
6.3975	mutant31_random
9.7089	mutant31_random
5.74613	mutant31_random
4.97857	mutant31_random
4.48437	mutant31_random
4.58863	mutant31_random
2.33899	mutant31_random
0.243402	mutant31_random
7.59006	mutant31_random
1.95281	mutant31_random
4.27207	mutant31_random
6.96269	mutant31_random
2.83986	mutant31_random
3.62976	mutant31_random
15.0865	mutant31_random
3.62166	mutant31_random
-0.401032	mutant31_random
3.63544	mutant31_random
4.69668	mutant31_random
1.69989	mutant31_random
8.45452	mutant31_random
2.43339	mutant31_random
3.33516	mutant31_random
6.94406	mutant31_random
3.13503	mutant31_random
-0.335342	mutant31_random
-0.241976	mutant31_random
4.65339	mutant31_random
14.2092	mutant31_random
-0.443093	mutant31_random
3.87345	mutant31_random
0.866644	mutant31_random
5.64424	mutant31_random
1.97938	mutant31_random
1.39538	mutant31_random
8.42339	mutant31_random
4.09924	mutant31_random
3.04348	mutant31_random
5.99534	mutant31_random
1.49185	mutant31_random
5.31835	mutant31_random
3.55203	mutant31_random
4.35153	mutant31_random
8.75793	mutant31_random
4.00551	mutant31_random
3.58966	mutant31_random
6.22244	mutant31_random
13.702	mutant31_random
7.80195	mutant31_random
12.2266	mutant31_random
-1.30993	mutant31_random
10.749	mutant31_random
4.84148	mutant31_random
1.68384	mutant31_random
8.51566	mutant31_random
3.43892	mutant31_random
0.48904	mutant31_random
5.49925	mutant31_random
8.81282	mutant31_random
1.40891	mutant31_random
5.54619	mutant31_random
6.72694	mutant31_random
6.68157	mutant31_random
10.3307	mutant31_random
0.91186	mutant31_random
6.9353	mutant31_random
3.90408	mutant31_random
3.90657	mutant31_random
3.4716	mutant31_random
4.05742	mutant31_random
1.42271	mutant31_random
6.9438	mutant31_random
0.414812	mutant31_random
1.84238	mutant31_random
-0.26353	mutant31_random
-0.211282	mutant31_random
2.43305	mutant31_random
3.59289	mutant31_random
0.655364	mutant31_random
1.81844	mutant31_random
2.9798	mutant31_random
2.50049	mutant31_random
4.43464	mutant31_random
0.03895	mutant31_random
12.6734	mutant31_random
2.06624	mutant31_random
0.558196	mutant31_random
4.56799	mutant31_random
4.80395	mutant31_random
6.0026	mutant31_random
16.0438	mutant31_random
0.011362	mutant31_random
5.55324	mutant31_random
7.30487	mutant31_random
4.08981	mutant31_random
10.2013	mutant31_random
9.50163	mutant31_random
3.96207	mutant31_random
12.693	mutant31_random
11.105	mutant31_random
3.0164	mutant31_random
15.7151	mutant31_random
7.37998	mutant31_random
10.5125	mutant31_random
21.5265	mutant31_random
1.09692	mutant31_random
4.0327	mutant31_random
3.69619	mutant31_random
6.36938	mutant31_random
14.6822	mutant31_random
3.53266	mutant31_random
9.25883	mutant31_random
15.1002	mutant31_random
12.4468	mutant31_random
3.47499	mutant31_random
5.28064	mutant31_random
8.71673	mutant31_random
11.7394	mutant31_random
8.82706	mutant31_random
0.677045	mutant31_random
4.66276	mutant31_random
5.73987	mutant31_random
3.64865	mutant31_random
7.60482	mutant31_random
6.46182	mutant31_random
11.6735	mutant31_random
1.47258	mutant31_random
0.74188	mutant31_random
6.87209	mutant31_random
1.50337	mutant31_random
3.32342	mutant31_random
8.86057	mutant31_random
9.76799	mutant31_random
3.52194	mutant31_random
11.5564	mutant31_random
3.03896	mutant31_random
9.71393	mutant31_random
10.5884	mutant31_random
5.68403	mutant31_random
7.94676	mutant31_random
1.17272	mutant31_random
5.39513	mutant31_random
6.80504	mutant31_random
8.67421	mutant31_random
7.14321	mutant31_random
5.47647	mutant31_random
10.9717	mutant31_random
-0.626774	mutant31_random
1.38094	mutant31_random
15.4295	mutant31_random
11.209	mutant31_random
1.10977	mutant31_random
8.99458	mutant31_random
17.7996	mutant31_random
13.1178	mutant31_random
6.78366	mutant31_random
4.28185	mutant31_random
9.63213	mutant31_random
17.5112	mutant31_random
12.2376	mutant31_random
14.1046	mutant31_random
10.1286	mutant31_random
8.74104	mutant31_random
2.88476	mutant31_random
5.00368	mutant31_random
10.91	mutant31_random
2.99222	mutant31_random
18.4358	mutant31_random
5.06689	mutant31_random
4.70359	mutant31_random
7.05082	mutant31_random
4.02438	mutant31_random
4.45903	mutant31_random
8.87857	mutant31_random
7.07012	mutant31_random
3.10895	mutant31_random
7.632	mutant31_random
6.9885	mutant31_random
1.77341	mutant31_random
2.65756	mutant31_random
3.09697	mutant31_random
9.94841	mutant31_random
6.94227	mutant31_random
5.0762	mutant31_random
5.01458	mutant31_random
8.50237	mutant31_random
15.1885	mutant31_random
11.6438	mutant31_random
9.00087	mutant31_random
8.5036	mutant31_random
10.0141	mutant31_random
1.08893	mutant31_random
6.4587	mutant31_random
13.4352	mutant31_random
13.547	mutant31_random
5.71852	mutant31_random
10.1439	mutant31_random
12.302	mutant31_random
7.0933	mutant31_random
5.195	mutant31_random
9.28575	mutant31_random
0.948173	mutant31_random
5.52887	mutant31_random
8.90221	mutant31_random
7.7795	mutant31_random
6.32203	mutant31_random
9.42237	mutant31_random
2.07932	mutant31_random
7.08674	mutant31_random
4.94022	mutant31_random
3.46909	mutant31_random
2.03855	mutant31_random
0.241079	mutant31_random
1.01894	mutant31_random
3.36763	mutant31_random
10.7316	mutant31_random
0.92348	mutant31_random
2.67829	mutant31_random
0.823823	mutant31_random
5.84968	mutant31_random
4.27774	mutant31_random
0.924764	mutant31_random
6.23273	mutant31_random
4.57	mutant31_random
10.7295	mutant31_random
0.017073	mutant31_random
5.72279	mutant31_random
10.6797	mutant31_random
5.32371	mutant31_random
0.858492	mutant31_random
4.26455	mutant31_random
3.26102	mutant31_random
5.176	mutant31_random
1.37821	mutant31_random
4.97213	mutant31_random
6.18187	mutant31_random
11.0622	mutant31_random
10.1492	mutant31_random
4.01118	mutant31_random
2.17897	mutant31_random
8.89213	mutant31_random
11.0376	mutant31_random
3.18664	mutant31_random
11.1111	mutant31_random
6.01075	mutant31_random
11.0184	mutant31_random
8.08648	mutant31_random
2.85183	mutant31_random
1.92111	mutant31_random
8.12668	mutant31_random
0.976124	mutant31_random
1.57698	mutant31_random
1.39112	mutant31_random
13.1938	mutant31_random
1.66637	mutant31_random
4.08591	mutant31_random
5.95134	mutant31_random
6.0841	mutant31_random
4.38212	mutant31_random
5.85723	mutant31_random
5.36402	mutant31_random
3.85567	mutant31_random
5.97403	mutant31_random
8.36384	mutant31_random
2.16088	mutant31_random
8.10782	mutant31_random
2.17119	mutant31_random
2.87824	mutant31_random
8.76794	mutant31_random
0.84449	mutant31_random
12.1541	mutant31_random
1.24453	mutant31_random
3.18581	mutant31_random
5.7314	mutant31_random
2.5986	mutant31_random
10.1827	mutant31_random
0.25689	mutant31_random
0.801253	mutant31_random
9.8378	mutant31_random
2.16818	mutant31_random
1.65953	mutant31_random
9.98927	mutant31_random
8.87408	mutant31_random
0.501382	mutant31_random
11.4226	mutant31_random
7.84537	mutant31_random
5.97565	mutant31_random
0.710583	mutant31_random
8.3218	mutant31_random
6.80983	mutant31_random
5.35337	mutant31_random
6.49813	mutant31_random
0.24437	mutant31_random
6.35485	mutant31_random
17.7762	mutant31_random
0.741794	mutant31_random
5.14631	mutant31_random
13.9896	mutant31_random
7.06496	mutant31_random
12.4533	mutant31_random
4.95638	mutant31_random
7.63651	mutant31_random
1.50189	mutant31_random
-0.226464	mutant31_random
5.86172	mutant31_random
9.09722	mutant31_random
0.01993	mutant31_random
4.71649	mutant31_random
3.86919	mutant31_random
4.20953	mutant31_random
8.15067	mutant31_random
7.27498	mutant31_random
7.45456	mutant31_random
4.55185	mutant31_random
7.57419	mutant31_random
4.50142	mutant31_random
1.53596	mutant31_random
2.93673	mutant31_random
7.8349	mutant31_random
2.04018	mutant31_random
9.37721	mutant31_random
2.39037	mutant31_random
9.92817	mutant31_random
1.18597	mutant31_random
4.71808	mutant31_random
11.3221	mutant31_random
0.323023	mutant31_random
14.2751	mutant31_random
1.37239	mutant31_random
0.014452	mutant31_random
3.80685	mutant31_random
8.45612	mutant31_random
4.8417	mutant31_random
6.90604	mutant31_random
4.23181	mutant31_random
11.9616	mutant31_random
5.31421	mutant31_random
4.42013	mutant31_random
6.29463	mutant31_random
6.99748	mutant31_random
6.81557	mutant31_random
7.34665	mutant31_random
1.00546	mutant31_random
5.56285	mutant31_random
5.17051	mutant31_random
3.08933	mutant31_random
3.98347	mutant31_random
11.1373	mutant31_random
0.244157	mutant31_random
9.16629	mutant31_random
5.15713	mutant31_random
0.478888	mutant31_random
2.5183	mutant31_random
0.215966	mutant31_random
0.48108	mutant31_random
4.68905	mutant31_random
12.3158	mutant31_random
3.56777	mutant31_random
4.13186	mutant31_random
5.01687	mutant31_random
6.16096	mutant31_random
-0.210784	mutant31_random
2.92962	mutant31_random
5.34237	mutant31_random
1.21225	mutant31_random
10.8892	mutant31_random
1.42545	mutant31_random
5.48912	mutant31_random
5.24092	mutant31_random
0.79869	mutant31_random
3.22032	mutant31_random
7.21765	mutant31_random
7.77895	mutant31_random
2.76598	mutant31_random
8.49691	mutant31_random
7.91746	mutant31_random
4.96905	mutant31_random
4.59587	mutant31_random
3.07122	mutant31_random
10.2148	mutant31_random
2.24766	mutant31_random
8.22963	mutant31_random
5.06427	mutant31_random
10.6215	mutant31_random
6.52421	mutant31_random
5.13262	mutant31_random
7.24867	mutant31_random
2.79101	mutant31_random
12.0228	mutant31_random
7.69678	mutant31_random
6.83715	mutant31_random
7.70507	mutant31_random
2.98805	mutant31_random
11.1624	mutant31_random
9.44609	mutant31_random
2.97515	mutant31_random
12.084	mutant31_random
-0.18587	mutant31_random
1.26452	mutant31_random
7.24287	mutant31_random
-0.704866	mutant31_random
3.77387	mutant31_random
5.67605	mutant31_random
7.19315	mutant31_random
5.6414	mutant31_random
3.72814	mutant31_random
6.24997	mutant31_random
7.82752	mutant31_random
5.50214	mutant31_random
6.09104	mutant31_random
5.1094	mutant31_random
-0.576251	mutant31_random
3.06541	mutant31_random
1.59111	mutant31_random
4.90774	mutant31_random
5.48428	mutant31_random
0.643616	mutant31_random
4.69901	mutant31_random
2.83813	mutant31_random
8.32578	mutant31_random
7.646	mutant31_random
1.15668	mutant31_random
-0.262515	mutant31_random
3.07395	mutant31_random
16.3633	mutant31_random
7.04977	mutant31_random
0.244157	mutant31_random
3.16817	mutant31_random
6.23243	mutant31_random
-0.17421	mutant31_random
1.52622	mutant31_random
20.7804	mutant31_random
5.68883	mutant31_random
10.5238	mutant31_random
4.67947	mutant31_random
15.061	mutant31_random
6.07735	mutant31_random
-0.421568	mutant31_random
12.9885	mutant31_random
1.81144	mutant31_random
10.5811	mutant31_random
4.78657	mutant31_random
-0.21532	mutant31_random
9.44972	mutant31_random
7.41399	mutant31_random
0.03476	mutant31_random
6.84795	mutant31_random
3.49839	mutant31_random
9.59638	mutant31_random
3.90074	mutant31_random
1.86905	mutant31_random
12.2597	mutant31_random
2.44974	mutant31_random
3.90819	mutant31_random
8.15685	mutant31_random
11.034	mutant31_random
3.30003	mutant31_random
4.37719	mutant31_random
6.81354	mutant31_random
10.9566	mutant31_random
7.74063	mutant31_random
3.93452	mutant31_random
5.92075	mutant31_random
3.17598	mutant31_random
7.66335	mutant31_random
9.02087	mutant31_random
7.02585	mutant31_random
9.04251	mutant31_random
13.0364	mutant31_random
5.33074	mutant31_random
-0.984123	mutant31_random
5.08146	mutant31_random
5.3063	mutant31_random
7.23852	mutant31_random
3.28117	mutant31_random
5.16002	mutant31_random
0.745609	mutant31_random
1.37828	mutant31_random
5.87779	mutant31_random
9.7687	mutant31_random
2.02151	mutant31_random
2.24825	mutant31_random
7.06782	mutant31_random
4.77219	mutant31_random
3.16788	mutant31_random
0.210712	mutant31_random
10.9021	mutant31_random
5.1767	mutant31_random
1.6207	mutant31_random
3.77524	mutant31_random
2.58651	mutant31_random
1.19752	mutant31_random
4.65414	mutant31_random
7.07338	mutant31_random
2.47741	mutant31_random
8.55792	mutant31_random
4.21666	mutant31_random
1.5083	mutant31_random
5.17415	mutant31_random
7.89099	mutant31_random
6.7314	mutant31_random
1.96171	mutant31_random
-1.53653	mutant31_random
7.04455	mutant31_random
7.37714	mutant31_random
4.38695	mutant31_random
3.30077	mutant31_random
2.6972	mutant31_random
8.31857	mutant31_random
-0.219803	mutant31_random
3.27185	mutant31_random
5.15148	mutant31_random
8.15278	mutant31_random
0.302068	mutant31_random
0.771658	mutant31_random
2.46323	mutant31_random
5.74172	mutant31_random
-0.290111	mutant31_random
5.17631	mutant31_random
2.88566	mutant31_random
5.44942	mutant31_random
1.66536	mutant31_random
4.80255	mutant31_random
4.13292	mutant31_random
13.1768	mutant31_random
17	mutant31_random
1.46975	mutant31_random
1.43913	mutant31_random
4.16012	mutant31_random
2.94642	mutant31_random
7.0034	mutant31_random
8.50571	mutant31_random
8.63156	mutant31_random
0.961577	mutant31_random
3.76895	mutant31_random
7.18798	mutant31_random
3.91249	mutant31_random
7.42927	mutant31_random
9.85759	mutant31_random
3.64182	mutant31_random
3.4235	mutant31_random
4.41238	mutant31_random
4.29418	mutant31_random
2.04168	mutant31_random
5.54443	mutant31_random
8.15769	mutant31_random
16.6581	mutant31_random
4.78504	mutant31_random
1.06098	mutant31_random
6.68979	mutant31_random
0.03153	mutant31_random
2.50281	mutant31_random
3.67602	mutant31_random
0.473693	mutant31_random
3.94148	mutant31_random
3.56085	mutant31_random
8.57499	mutant31_random
20.9034	mutant31_random
0.844797	mutant31_random
1.48317	mutant31_random
6.40974	mutant31_random
0.23007	mutant31_random
4.38062	mutant31_random
5.3524	mutant31_random
6.49031	mutant31_random
11.6875	mutant31_random
6.74028	mutant31_random
1.78424	mutant31_random
4.84468	mutant31_random
-0.494293	mutant31_random
7.48604	mutant31_random
3.81589	mutant31_random
3.40112	mutant31_random
1.77316	mutant31_random
7.74735	mutant31_random
5.81805	mutant31_random
2.12114	mutant31_random
6.97223	mutant31_random
6.7241	mutant31_random
6.46155	mutant31_random
5.67292	mutant31_random
1.48871	mutant31_random
6.93403	mutant31_random
4.59836	mutant31_random
6.14285	mutant31_random
8.16501	mutant31_random
3.37676	mutant31_random
7.51843	mutant31_random
6.49783	mutant31_random
4.42495	mutant31_random
2.52798	mutant31_random
1.00414	mutant31_random
4.63541	mutant31_random
2.56545	mutant31_random
9.90848	mutant31_random
2.67893	mutant31_random
8.01372	mutant31_random
9.75602	mutant31_random
7.62293	mutant31_random
4.04395	mutant31_random
3.19346	mutant31_random
11.7539	mutant31_random
3.92408	mutant31_random
5.00153	mutant31_random
8.97451	mutant31_random
5.04307	mutant31_random
3.9977	mutant31_random
6.6816	mutant31_random
6.33827	mutant31_random
0.728633	mutant31_random
9.03141	mutant31_random
6.92531	mutant31_random
1.5907	mutant31_random
4.54702	mutant31_random
1.78022	mutant31_random
4.09909	mutant31_random
10.4497	mutant31_random
2.29744	mutant31_random
4.98563	mutant31_random
7.165	mutant31_random
10.9871	mutant31_random
4.21737	mutant31_random
9.14291	mutant31_random
7.15018	mutant31_random
0.256405	mutant31_random
5.92769	mutant31_random
2.37805	mutant31_random
1.44169	mutant31_random
4.62572	mutant31_random
5.28427	mutant31_random
2.54853	mutant31_random
0.933406	mutant31_random
2.16513	mutant31_random
11.1893	mutant31_random
5.8027	mutant31_random
2.05956	mutant31_random
6.3017	mutant31_random
6.35877	mutant31_random
3.33023	mutant31_random
5.20415	mutant31_random
3.79658	mutant31_random
4.64345	mutant31_random
1.04918	mutant31_random
3.79223	mutant31_random
0.91464	mutant31_random
6.48112	mutant31_random
4.10713	mutant31_random
6.13476	mutant31_random
12.2998	mutant31_random
4.9678	mutant31_random
8.66854	mutant31_random
1.54194	mutant31_random
2.92527	mutant31_random
7.87052	mutant31_random
-0.262515	mutant31_random
3.21816	mutant31_random
1.72475	mutant31_random
3.5639	mutant31_random
5.1323	mutant31_random
3.9418	mutant31_random
7.06259	mutant31_random
10.2389	mutant31_random
0.82131	mutant31_random
11.7837	mutant31_random
6.46926	mutant31_random
4.73571	mutant31_random
7.87306	mutant31_random
10.2987	mutant31_random
0.92229	mutant31_random
1.64531	mutant31_random
2.02922	mutant31_random
6.20762	mutant31_random
2.48924	mutant31_random
6.73552	mutant31_random
7.96204	mutant31_random
3.72503	mutant31_random
0.997076	mutant31_random
8.00527	mutant31_random
4.24599	mutant31_random
7.59553	mutant31_random
5.04325	mutant31_random
0.277591	mutant31_random
8.45457	mutant31_random
6.38725	mutant31_random
5.17022	mutant31_random
7.2448	mutant31_random
0.718939	mutant31_random
1.72661	mutant31_random
4.09778	mutant31_random
2.96048	mutant31_random
4.08997	mutant31_random
5.12922	mutant31_random
6.25892	mutant31_random
2.23951	mutant31_random
4.76004	mutant31_random
8.41508	mutant31_random
11.1216	mutant31_random
6.12125	mutant31_random
1.29005	mutant31_random
7.06692	mutant31_random
5.59697	mutant31_random
5.12649	mutant31_random
6.19808	mutant31_random
6.39969	mutant31_random
2.05956	mutant31_random
6.08063	mutant31_random
2.09141	mutant31_random
9.08248	mutant31_random
5.34844	mutant31_random
3.56248	mutant31_random
7.50475	mutant31_random
10.6351	mutant31_random
8.51841	mutant31_random
4.92175	mutant31_random
5.91411	mutant31_random
14.559	mutant31_random
6.55136	mutant31_random
6.85702	mutant31_random
3.0541	mutant31_random
3.10041	mutant31_random
7.61881	mutant31_random
9.31894	mutant31_random
4.4812	mutant31_random
7.49164	mutant31_random
7.27789	mutant31_random
6.28951	mutant31_random
11.1799	mutant31_random
2.1633	mutant31_random
7.69823	mutant31_random
7.39441	mutant31_random
7.73028	mutant31_random
1.12831	mutant31_random
2.22823	mutant31_random
3.03628	mutant31_random
-0.247526	mutant31_random
11.3572	mutant31_random
9.71033	mutant31_random
0.219782	mutant31_random
6.94331	mutant31_random
2.22025	mutant31_random
5.06729	mutant31_random
0.594297	mutant31_random
1.86395	mutant31_random
5.34121	mutant31_random
2.96719	mutant31_random
1.12051	mutant31_random
6.15071	mutant31_random
4.08743	mutant31_random
9.16751	mutant31_random
1.87866	mutant31_random
1.57993	mutant31_random
2.96365	mutant31_random
2.08516	mutant31_random
5.47155	mutant31_random
5.14982	mutant31_random
13.9285	mutant31_random
4.08724	mutant31_random
7.00651	mutant31_random
0.62747	mutant31_random
5.18913	mutant31_random
7.02774	mutant31_random
5.54659	mutant31_random
5.23801	mutant31_random
4.53946	mutant31_random
5.69521	mutant31_random
2.39247	mutant31_random
6.68304	mutant31_random
2.19646	mutant31_random
2.90235	mutant31_random
18.0332	mutant31_random
0.21247	mutant31_random
1.1099	mutant31_random
0.34992	mutant31_random
1.61316	mutant31_random
7.78718	mutant31_random
3.70622	mutant31_random
2.18716	mutant31_random
2.39622	mutant31_random
7.44034	mutant31_random
5.52942	mutant31_random
4.10732	mutant31_random
4.42064	mutant31_random
9.60946	mutant31_random
2.88694	mutant31_random
5.62026	mutant31_random
3.42368	mutant31_random
13.8906	mutant31_random
4.22336	mutant31_random
2.18126	mutant31_random
8.68778	mutant31_random
5.24492	mutant31_random
3.86025	mutant31_random
4.61699	mutant31_random
7.84274	mutant31_random
8.24562	mutant31_random
5.89175	mutant31_random
4.64666	mutant31_random
6.13454	mutant31_random
2.73737	mutant31_random
-0.272464	mutant31_random
1.36975	mutant31_random
3.39035	mutant31_random
21.11	mutant31_random
4.28757	mutant31_random
0.636587	mutant31_random
5.09148	mutant31_random
5.67602	mutant31_random
6.44804	mutant31_random
-0.22884	mutant31_random
0.021396	mutant31_random
7.81994	mutant31_random
7.43337	mutant31_random
5.47716	mutant31_random
5.15249	mutant31_random
5.99506	mutant31_random
10.5078	mutant31_random
9.91346	mutant31_random
3.12604	mutant31_random
7.47326	mutant31_random
6.51424	mutant31_random
6.63189	mutant31_random
12.3904	mutant31_random
1.1246	mutant31_random
2.60155	mutant31_random
3.23171	mutant31_random
6.25207	mutant31_random
8.50746	mutant31_random
6.67571	mutant31_random
19.2768	mutant31_random
0.293051	mutant31_random
5.0965	mutant31_random
4.25178	mutant31_random
2.35086	mutant31_random
8.90085	mutant31_random
1.69711	mutant31_random
12.8596	mutant31_random
2.10344	mutant31_random
10.1773	mutant31_random
6.69124	mutant31_random
8.18675	mutant31_random
11.1173	mutant31_random
7.85602	mutant31_random
4.88321	mutant31_random
2.68889	mutant31_random
15.7376	mutant31_random
19.0287	mutant31_random
10.6763	mutant31_random
7.77725	mutant31_random
8.60601	mutant31_random
12.6343	mutant31_random
1.21839	mutant31_random
7.03484	mutant31_random
9.19632	mutant31_random
15.347	mutant31_random
16.7984	mutant31_random
2.67361	mutant31_random
16.4982	mutant31_random
8.89997	mutant31_random
14.1255	mutant31_random
14.0165	mutant31_random
13.5973	mutant31_random
3.85994	mutant31_random
3.86137	mutant31_random
0.591994	mutant31_random
8.30559	mutant31_random
7.41168	mutant31_random
1.26719	mutant31_random
1.38627	mutant31_random
5.16774	mutant31_random
5.9606	mutant31_random
7.10747	mutant31_random
9.94428	mutant31_random
7.80707	mutant31_random
1.88239	mutant31_random
4.24738	mutant31_random
2.67811	mutant31_random
8.59691	mutant31_random
3.55116	mutant31_random
3.08881	mutant31_random
0.7689	mutant31_random
11.864	mutant31_random
1.24456	mutant31_random
5.79047	mutant31_random
4.17767	mutant31_random
4.07926	mutant31_random
0.88671	mutant31_random
-0.134575	mutant31_random
0.870954	mutant31_random
4.20434	mutant31_random
0.516262	mutant31_random
5.44363	mutant31_random
4.5074	mutant31_random
0.826696	mutant31_random
5.45729	mutant31_random
4.44113	mutant31_random
3.82183	mutant31_random
3.42944	mutant31_random
6.24712	mutant31_random
8.42718	mutant31_random
8.7912	mutant31_random
14.3139	mutant31_random
0.857508	mutant31_random
3.19061	mutant31_random
5.33388	mutant31_random
2.7794	mutant31_random
7.3352	mutant31_random
2.41066	mutant31_random
3.96162	mutant31_random
2.79631	mutant31_random
3.50728	mutant31_random
7.24201	mutant31_random
0.33081	mutant31_random
6.75638	mutant31_random
3.24368	mutant31_random
6.93933	mutant31_random
7.74961	mutant31_random
8.39585	mutant31_random
2.95309	mutant31_random
6.15777	mutant31_random
3.45767	mutant31_random
2.01475	mutant31_random
3.58952	mutant31_random
4.24984	mutant31_random
1.49185	mutant31_random
7.37686	mutant31_random
4.85416	mutant31_random
6.74336	mutant31_random
0.017465	mutant31_random
2.20123	mutant31_random
0.376533	mutant31_random
5.38174	mutant31_random
4.71098	mutant31_random
3.6816	mutant31_random
7.11586	mutant31_random
10.8199	mutant31_random
8.81603	mutant31_random
5.07808	mutant31_random
1.55009	mutant31_random
1.06395	mutant31_random
5.82014	mutant31_random
4.57783	mutant31_random
5.07082	mutant31_random
17.3148	mutant31_random
8.32977	mutant31_random
3.86398	mutant31_random
8.42602	mutant31_random
7.3616	mutant31_random
6.01814	mutant31_random
0.618934	mutant31_random
3.91846	mutant31_random
7.74456	mutant31_random
4.54756	mutant31_random
6.00503	mutant31_random
6.5262	mutant31_random
8.43363	mutant31_random
3.72628	mutant31_random
6.57117	mutant31_random
4.67619	mutant31_random
8.16814	mutant31_random
-0.34022	mutant31_random
5.90407	mutant31_random
0.313734	mutant31_random
8.65995	mutant31_random
4.09817	mutant31_random
2.64751	mutant31_random
0.351019	mutant31_random
0.2529	mutant31_random
10.6421	mutant31_random
2.39939	mutant31_random
7.15145	mutant31_random
8.50062	mutant31_random
1.06545	mutant31_random
4.39582	mutant31_random
3.99175	mutant31_random
3.66152	mutant31_random
9.46799	mutant31_random
5.27827	mutant31_random
4.54816	mutant31_random
3.88311	mutant31_random
6.87627	mutant31_random
10.586	mutant31_random
1.16494	mutant31_random
0.482814	mutant31_random
4.23662	mutant31_random
0.795988	mutant31_random
5.61462	mutant31_random
7.02323	mutant31_random
4.43471	mutant31_random
5.44091	mutant31_random
10.7984	mutant31_random
0.93266	mutant31_random
4.55238	mutant31_random
4.93025	mutant31_random
6.00392	mutant31_random
6.58896	mutant31_random
4.24381	mutant31_random
0.72396	mutant31_random
3.45352	mutant31_random
5.38549	mutant31_random
5.64292	mutant31_random
2.94666	mutant31_random
2.11	mutant31_random
1.21225	mutant31_random
0.862058	mutant31_random
6.74339	mutant31_random
2.3989	mutant31_random
1.65937	mutant31_random
5.54037	mutant31_random
2.11	mutant31_random
2.3058	mutant31_random
6.60949	mutant31_random
4.11911	mutant31_random
5.22998	mutant31_random
8.72488	mutant31_random
0.025743	mutant31_random
3.95558	mutant31_random
3.27903	mutant31_random
1.15254	mutant31_random
0.955689	mutant31_random
1.17332	mutant31_random
4.08768	mutant31_random
3.17482	mutant31_random
7.16214	mutant31_random
5.26956	mutant31_random
6.53163	mutant31_random
2.33603	mutant31_random
8.46227	mutant31_random
5.74127	mutant31_random
1.67384	mutant31_random
0.290646	mutant31_random
1.73003	mutant31_random
4.25549	mutant31_random
12.6519	mutant31_random
8.65084	mutant31_random
4.17284	mutant31_random
3.25088	mutant31_random
2.74099	mutant31_random
6.7846	mutant31_random
2.52277	mutant31_random
6.97704	mutant31_random
4.89556	mutant31_random
15.5377	mutant31_random
5.56916	mutant31_random
11.5612	mutant31_random
1.21225	mutant31_random
0.879157	mutant31_random
4.03908	mutant31_random
3.9708	mutant31_random
5.41596	mutant31_random
0.785032	mutant31_random
6.54073	mutant31_random
1.0011	mutant31_random
3.79502	mutant31_random
2.28193	mutant31_random
5.73424	mutant31_random
1.70571	mutant31_random
3.86167	mutant31_random
8.13307	mutant31_random
2.04356	mutant31_random
1.41155	mutant31_random
5.71106	mutant31_random
-0.22487	mutant31_random
4.32793	mutant31_random
1.2185	mutant31_random
-0.281254	mutant31_random
10.9767	mutant31_random
1.84855	mutant31_random
2.99222	mutant31_random
2.79966	mutant31_random
4.86489	mutant31_random
5.75731	mutant31_random
10.4164	mutant31_random
5.78753	mutant31_random
0.596993	mutant31_random
4.60073	mutant31_random
4.57157	mutant31_random
1.636	mutant31_random
3.49846	mutant31_random
11.9055	mutant31_random
3.23243	mutant31_random
4.8652	mutant31_random
1.67979	mutant31_random
3.90585	mutant31_random
9.67402	mutant31_random
8.41607	mutant31_random
5.61605	mutant31_random
6.11212	mutant31_random
12.3402	mutant31_random
7.7339	mutant31_random
7.5449	mutant31_random
5.56361	mutant31_random
21.3733	mutant31_random
9.31695	mutant31_random
5.61304	mutant31_random
3.58535	mutant31_random
1.42526	mutant31_random
7.45593	mutant31_random
8.38459	mutant31_random
6.86572	mutant31_random
0.331816	mutant31_random
1.86288	mutant31_random
12.1936	mutant31_random
2.89115	mutant31_random
6.31968	mutant31_random
3.65167	mutant31_random
9.61168	mutant31_random
1.41865	mutant31_random
2.09371	mutant31_random
9.71571	mutant31_random
0.290164	mutant31_random
5.98492	mutant31_random
7.36536	mutant31_random
4.64785	mutant31_random
5.85939	mutant31_random
2.95773	mutant31_random
8.80561	mutant31_random
2.46564	mutant31_random
5.70024	mutant31_random
5.57024	mutant31_random
3.07349	mutant31_random
4.38464	mutant31_random
1.36012	mutant31_random
4.92235	mutant31_random
2.6971	mutant31_random
0.25335	mutant31_random
3.33309	mutant31_random
10.0036	mutant31_random
5.38489	mutant31_random
3.77102	mutant31_random
15.9928	mutant31_random
4.24363	mutant31_random
9.52799	mutant31_random
4.11644	mutant31_random
1.89011	mutant31_random
10.6275	mutant31_random
3.83635	mutant31_random
4.07292	mutant31_random
3.96159	mutant31_random
2.42967	mutant31_random
1.96108	mutant31_random
0.413314	mutant31_random
9.1796	mutant31_random
6.68564	mutant31_random
5.98146	mutant31_random
4.94125	mutant31_random
1.30164	mutant31_random
10.2963	mutant31_random
8.10387	mutant31_random
9.32114	mutant31_random
2.99675	mutant31_random
11.182	mutant31_random
7.44423	mutant31_random
12.0438	mutant31_random
2.49833	mutant31_random
10.8547	mutant31_random
1.10494	mutant31_random
6.16925	mutant31_random
1.07324	mutant31_random
4.5462	mutant31_random
7.73931	mutant31_random
8.77526	mutant31_random
6.60331	mutant31_random
4.939	mutant31_random
3.83465	mutant31_random
8.4124	mutant31_random
-0.45629	mutant31_random
6.03572	mutant31_random
0.649483	mutant31_random
7.73136	mutant31_random
3.90421	mutant31_random
5.35585	mutant31_random
0.04055	mutant31_random
7.89219	mutant31_random
2.48811	mutant31_random
2.82261	mutant31_random
8.08121	mutant31_random
9.16923	mutant31_random
8.43762	mutant31_random
1.06874	mutant31_random
7.11031	mutant31_random
1.21272	mutant31_random
6.80502	mutant31_random
4.99395	mutant31_random
8.29344	mutant31_random
5.29311	mutant31_random
0.758414	mutant31_random
6.6857	mutant31_random
1.7343	mutant31_random
6.89266	mutant31_random
6.70902	mutant31_random
2.67838	mutant31_random
3.90808	mutant31_random
6.94851	mutant31_random
4.4254	mutant31_random
4.21146	mutant31_random
7.93292	mutant31_random
4.03218	mutant31_random
1.95404	mutant31_random
-0.469268	mutant31_random
0.008076	mutant31_random
7.36075	mutant31_random
10.9189	mutant31_random
6.09431	mutant31_random
0.851529	mutant31_random
5.61712	mutant31_random
11.9351	mutant31_random
1.13906	mutant31_random
2.11394	mutant31_random
4.21663	mutant31_random
3.41182	mutant31_random
8.22728	mutant31_random
6.03425	mutant31_random
8.27311	mutant31_random
6.92097	mutant31_random
2.21192	mutant31_random
4.42293	mutant31_random
4.65504	mutant31_random
2.67264	mutant31_random
2.02151	mutant31_random
7.45171	mutant31_random
7.62525	mutant31_random
-0.763545	mutant31_random
4.80202	mutant31_random
5.11436	mutant31_random
5.15789	mutant31_random
4.21823	mutant31_random
5.96903	mutant31_random
7.12607	mutant31_random
8.03884	mutant31_random
-0.87033	mutant31_random
2.63723	mutant31_random
8.70447	mutant31_random
4.7111	mutant31_random
8.14935	mutant31_random
1.00137	mutant31_random
4.24494	mutant31_random
-0.262515	mutant31_random
2.96509	mutant31_random
5.37282	mutant31_random
9.03554	mutant31_random
4.91256	mutant31_random
1.23574	mutant31_random
10.4615	mutant31_random
10.2286	mutant31_random
3.19504	mutant31_random
3.70614	mutant31_random
0.793103	mutant31_random
4.75043	mutant31_random
7.38342	mutant31_random
3.99343	mutant31_random
0.41914	mutant31_random
6.5146	mutant31_random
3.71268	mutant31_random
1.81327	mutant31_random
1.33234	mutant31_random
0.26227	mutant31_random
1.32542	mutant31_random
2.09371	mutant31_random
2.36882	mutant31_random
1.16669	mutant31_random
0.58222	mutant31_random
1.02795	mutant31_random
18.3809	mutant31_random
6.07122	mutant31_random
0.701091	mutant31_random
7.27436	mutant31_random
11.2901	mutant31_random
4.47421	mutant31_random
0.282504	mutant31_random
3.18919	mutant31_random
10.428	mutant31_random
7.16677	mutant31_random
4.29238	mutant31_random
10.536	mutant31_random
0.610399	mutant31_random
8.11145	mutant31_random
2.59642	mutant31_random
7.66177	mutant31_random
1.01826	mutant31_random
4.21873	mutant31_random
7.03814	mutant31_random
2.70225	mutant31_random
4.33503	mutant31_random
1.51746	mutant31_random
4.02295	mutant31_random
1.97377	mutant31_random
11.1107	mutant31_random
8.85196	mutant31_random
3.1573	mutant31_random
4.15778	mutant31_random
1.4156	mutant31_random
4.43883	mutant31_random
-0.77738	mutant31_random
4.70485	mutant31_random
2.30197	mutant31_random
6.99036	mutant31_random
4.5668	mutant31_random
2.22749	mutant31_random
0.542892	mutant31_random
3.98325	mutant31_random
4.00362	mutant31_random
2.12736	mutant31_random
5.66357	mutant31_random
5.73922	mutant31_random
1.90148	mutant31_random
6.35458	mutant31_random
3.06302	mutant31_random
9.81297	mutant31_random
10.3447	mutant31_random
3.84281	mutant31_random
0.75632	mutant31_random
9.69553	mutant31_random
3.78235	mutant31_random
5.53606	mutant31_random
8.65751	mutant31_random
5.6036	mutant31_random
5.21983	mutant31_random
4.34492	mutant31_random
5.3233	mutant31_random
4.79057	mutant31_random
10.6514	mutant31_random
4.32475	mutant31_random
1.71415	mutant31_random
8.82378	mutant31_random
2.80628	mutant31_random
9.42694	mutant31_random
-1.12689	mutant31_random
10.1874	mutant31_random
8.56682	mutant31_random
6.03797	mutant31_random
7.13203	mutant31_random
16.5502	mutant31_random
5.58178	mutant31_random
1.42279	mutant31_random
3.00547	mutant31_random
9.24448	mutant31_random
10.3758	mutant31_random
10.4561	mutant31_random
1.78851	mutant31_random
6.74319	mutant31_random
4.36835	mutant31_random
5.72826	mutant31_random
7.59338	mutant31_random
0.902792	mutant31_random
3.76819	mutant31_random
2.01716	mutant31_random
10.4767	mutant31_random
10.1178	mutant31_random
7.10714	mutant31_random
1.68329	mutant31_random
5.09885	mutant31_random
6.72017	mutant31_random
0.021122	mutant31_random
3.35543	mutant31_random
1.133	mutant31_random
7.73806	mutant31_random
4.66347	mutant31_random
5.53464	mutant31_random
7.12843	mutant31_random
0.692206	mutant31_random
3.86515	mutant31_random
8.98097	mutant31_random
2.66242	mutant31_random
4.21806	mutant31_random
3.99568	mutant31_random
3.11997	mutant31_random
5.01867	mutant31_random
6.72808	mutant31_random
1.43341	mutant31_random
8.77203	mutant31_random
12.0789	mutant31_random
6.43035	mutant31_random
4.02399	mutant31_random
4.19837	mutant31_random
4.75577	mutant31_random
7.45922	mutant31_random
5.3338	mutant31_random
7.05306	mutant31_random
3.44893	mutant31_random
1.86467	mutant31_random
6.8637	mutant31_random
6.65751	mutant31_random
13.6302	mutant31_random
9.60584	mutant31_random
[truncated: 19,353 more rows]

## Sheet: SupplementaryFig2c
Sample	Gene	FPKM
WT	Ctcf	57.17
Setdb1KO	Ctcf	56.36

## Sheet: SupplementaryFig2e
chr;start;end	WT_rpkm	KO_rpkm	overlapwithDefinedPeaks(1=overlap;0=not)
chr1;3140194;3140414	-0.083483	1.34323	0
chr1;3549420;3549695	1.3372	0.116296	0
chr1;3985121;3985362	6.50668	-0.364147	0
chr1;4142543;4142907	0.10828	-0.241097	0
chr1;4173304;4173643	0.286709	-0.612095	0
chr1;4228243;4228587	-0.362627	-0.371143	0
chr1;4332511;4332847	-0.199296	-0.023608	0
chr1;4346012;4346622	0.523167	0.602306	0
chr1;4382711;4383110	0.388407	0.080154	0
chr1;4416644;4417228	-0.015725	-0.150273	0
chr1;4491903;4492580	-0.26565	0.000373	0
chr1;4516559;4517065	-0.132339	-0.48896	0
chr1;4768328;4768875	-0.35047	-0.101971	0
chr1;4769788;4770553	-0.703775	-0.47994	0
chr1;4779850;4780668	0.048183	-0.214571	0
chr1;4851886;4852278	-0.24111	-0.834795	0
chr1;4855358;4856014	0.120164	-0.206716	0
chr1;4932166;4932383	3.87942	1.32525	0
chr1;4936570;4936843	0.712043	-0.935331	0
chr1;5017975;5018218	0.399976	-0.196896	0
chr1;5019861;5020060	0.39612	-0.641569	0
chr1;5070260;5070516	0.415536	0.436752	0
chr1;5083186;5083379	-0.09516	-0.661522	0
chr1;5099327;5099540	0.499424	-0.224628	0
chr1;5103229;5103439	0.506559	0.532421	0
chr1;5138441;5138901	0.105646	-0.121257	0
chr1;5206750;5207336	0.300381	-0.721732	0
chr1;5238525;5238819	1.80914	0.35332	0
chr1;5669069;5669289	0.220896	-0.217481	0
chr1;5816775;5816979	1.04292	-0.038884	0
chr1;5867640;5867854	0.49709	1.53034	0
chr1;5915314;5915652	-0.198116	-0.023468	1
chr1;5917869;5918187	-0.392275	1.0049	0
chr1;5964018;5964359	-0.250229	-0.842606	0
chr1;6133737;6134059	-0.028519	0.099321	0
chr1;6135131;6135368	1.10275	-0.201882	0
chr1;6141361;6141678	-0.057938	0.554479	0
chr1;6142202;6142392	1.67964	0.168322	0
chr1;6143836;6144282	0.108962	-0.017786	0
chr1;6152466;6152816	0.74672	0.18275	0
chr1;6272290;6272629	-0.879303	0.212079	0
chr1;6382747;6383004	-1.15986	-1.11801	0
chr1;6406252;6406734	-0.019052	-0.016457	0
chr1;6417855;6418280	0.2503	0.169165	0
chr1;6457919;6458105	0.261275	-0.47183	0
chr1;6483263;6483632	-0.338059	-0.021496	0
chr1;6859073;6859394	-0.028607	0.572284	0
chr1;6979717;6979951	-0.286168	-0.37504	0
chr1;6997593;6998154	1.79322	0.370325	0
chr1;7010274;7010467	0.802981	0.165706	0
chr1;7012604;7013085	0.442317	-0.016491	0
chr1;7204752;7205186	0.469059	-0.386144	0
chr1;7205529;7205799	-0.462014	1.21294	0
chr1;7218894;7219266	-0.024685	-0.128618	0
chr1;7352789;7353254	12.026	0.756005	1
chr1;7360585;7360835	0.814288	-0.382763	0
chr1;7396873;7397665	-0.023189	-0.312391	0
chr1;7398218;7398692	-0.50697	-0.942997	0
chr1;7543464;7543868	0.767199	0.079161	0
chr1;7698598;7698890	0.332857	-0.027166	0
chr1;7769543;7769948	0.52532	0.27607	0
chr1;8094557;8094901	2.92439	1.39306	0
chr1;8287501;8288119	0.157272	0.05175	0
chr1;8341305;8341576	1.53626	-0.02927	0
chr1;8533734;8534076	3.56359	0.864069	1
chr1;8678747;8679128	-0.175757	0.29346	0
chr1;9100905;9101163	0.412315	0.433366	0
chr1;9449148;9449344	0.542741	-0.651389	0
chr1;9469470;9469784	0.280286	-0.406601	0
chr1;9541191;9541731	-0.141012	-0.103293	0
chr1;9545199;9545458	0.410723	-0.030626	0
chr1;9548221;9548530	-0.246429	-0.413182	0
chr1;9548974;9549304	-0.728194	-0.265938	0
chr1;9573210;9573757	-0.139208	-0.744182	0
chr1;9621493;9621754	0.151011	-0.642095	0
chr1;9695579;9695811	-1.78295	0.309892	0
chr1;9696591;9697178	-0.015644	-0.081509	0
chr1;9703117;9703387	0.179989	-0.029379	0
chr1;9707634;9707865	0.631127	0.138447	0
chr1;9729469;9729915	-0.150142	-0.017786	1
chr1;9772742;9773199	0.106339	-0.454049	0
chr1;9845873;9846159	2.02966	-0.306851	0
chr1;9865435;9865628	-0.34696	-0.247906	0
chr1;10007253;10007636	-0.198816	-0.541776	0
chr1;10037373;10037636	-0.47431	-0.333686	0
chr1;10039501;10039812	-0.244844	0.077328	0
chr1;10089328;10090018	0.46251	-0.127188	0
chr1;10114790;10114984	-0.940843	0.164852	0
chr1;10181787;10182148	-0.076314	-0.574792	1
chr1;10196948;10197326	1.94565	-0.020985	1
chr1;10229091;10229319	-0.547123	0.315329	0
chr1;10332903;10333189	2.53943	-0.027736	0
chr1;10369036;10369338	0.96551	0.846352	0
chr1;10397921;10398232	0.15626	0.102833	0
chr1;10429931;10430223	0.364306	0.109524	0
chr1;10488132;10488910	0.398392	-0.133192	1
chr1;10759561;10760025	0.917046	-0.120211	0
chr1;10835677;10836025	0.139647	-0.022794	1
chr1;11027520;11027739	-0.305769	0.328287	0
chr1;11065157;11065553	-0.023189	-0.322407	0
chr1;11145242;11145643	0.53056	0.079754	0
chr1;11145700;11145934	-0.780016	-0.545606	0
chr1;11176843;11177282	-0.284154	0.036712	0
chr1;11233881;11234306	0.822032	0.244414	0
chr1;11351028;11351398	0.131343	0.302185	0
chr1;11353334;11353527	3.55887	-0.0411	0
chr1;11385861;11386232	-0.491978	-0.021381	0
chr1;11414138;11414338	-1.49042	0.559042	0
chr1;11466244;11466626	0.405692	0.08372	0
chr1;11565379;11565679	0.32398	0.372695	0
chr1;11657735;11658103	0.132057	0.086905	0
chr1;11871010;11871256	-0.272209	-0.843494	0
chr1;11873722;11873932	-0.318873	1.21713	0
chr1;11903531;11903748	-0.308587	-0.220488	0
chr1;12028168;12028396	0.213145	0.490388	0
chr1;12699095;12699508	0.772717	-0.019207	0
chr1;12834601;12834916	-0.241735	0.076346	0
chr1;12836801;12837207	-0.022619	-0.117847	0
chr1;12864034;12864561	0.132151	-0.318001	0
chr1;12935780;12936228	-0.339942	0.142774	0
chr1;12990000;12990673	-0.542418	-0.557335	0
chr1;13050093;13050623	-0.017327	-0.557094	0
chr1;13051971;13052353	0.230395	-0.543194	0
chr1;13117729;13118498	-0.237352	0.405238	0
chr1;13134301;13134764	0.419846	-1.05161	0
chr1;13138219;13138679	3.17769	0.79871	0
chr1;13142922;13143221	-1.2209	-0.16002	0
chr1;13150835;13151437	-0.687117	-0.569945	0
chr1;13227196;13227800	-0.045612	-0.343543	0
chr1;13355625;13356036	0.472962	-0.135713	0
chr1;13376754;13377255	1.00666	0.271172	1
chr1;13503564;13503868	1.17943	0.814687	0
chr1;13531502;13531858	-0.188099	0.067553	0
chr1;13589829;13590225	-0.606828	0.262314	0
chr1;13625739;13625941	0.52662	0.158323	0
chr1;13697280;13697762	0.201648	0.132702	0
chr1;13706240;13706712	-0.038912	-0.439619	0
chr1;13784399;13784848	0.108234	-0.28435	0
chr1;13789216;13789562	0.421362	0.207789	0
chr1;13839636;13840174	-0.339264	-0.044232	0
chr1;14177162;14177504	-0.195799	-0.046388	0
chr1;14336372;14336573	4.95926	1.43074	0
chr1;14570574;14571060	0.437767	-0.262702	0
chr1;14686195;14686547	0.604417	-0.249317	0
chr1;14706181;14706655	2.0836	0.202413	1
chr1;14729075;14729404	-0.027913	0.097207	0
chr1;14734317;14734552	2.26335	0.13609	0
chr1;14738355;14738878	-0.017559	-0.396749	0
chr1;14740093;14740399	-0.06002	0.104514	0
chr1;14862268;14862874	-0.030308	0.052774	0
chr1;14878529;14878850	0.24557	0.074919	0
chr1;14918781;14919055	1.34207	0.6415	0
chr1;14961116;14961441	0.14953	-0.39284	0
chr1;14980252;14980660	1.0204	-0.019442	0
chr1;15007607;15007985	0.128564	0.295789	0
chr1;15017729;15018004	0.143323	-0.899684	0
chr1;15111336;15111815	-0.139798	-0.516522	0
chr1;15327364;15327775	0.118241	-0.31064	0
chr1;15621845;15622255	0.096132	-0.311398	0
chr1;15683663;15684018	0.136893	-0.359642	0
chr1;15719534;15719751	-0.308587	-0.220488	0
chr1;15729607;15729881	2.11855	0.78717	0
chr1;15791840;15792359	0.204966	-0.169094	0
chr1;15902441;15902948	0.611339	-0.251821	0
chr1;15968569;15968770	0.39218	0.159111	0
chr1;15993608;15993884	0.176076	0.260489	0
chr1;16006882;16007265	0.102908	-0.645988	0
chr1;16061901;16062394	-0.037254	0.048781	0
chr1;16062643;16062940	1.75995	-0.026708	0
chr1;16068095;16068432	2.18237	0.948253	0
chr1;16090670;16091407	1.20818	-0.29231	0
chr1;16103985;16104319	-0.40098	-0.382254	0
chr1;16105437;16105947	0.04127	-0.406863	0
chr1;16115176;16115779	-0.111051	-0.277921	0
chr1;16160068;16160553	1.19687	0.214178	0
chr1;16408361;16408579	0.222922	-0.219476	0
chr1;16433228;16434014	-0.390926	-0.020184	0
chr1;16440226;16440549	0.150456	0.074455	0
chr1;16491088;16491570	0.485068	-0.761731	0
chr1;16519717;16519947	0.211292	-0.208026	0
chr1;16553909;16554353	0.13617	-0.035731	1
chr1;16574178;16574364	0.571921	0.171942	0
chr1;16577794;16577997	-0.329869	-0.432313	0
chr1;16602604;16602829	-0.040814	0.284278	0
chr1;16631702;16632181	1.97957	0.917119	0
chr1;16675108;16675375	3.51697	0.807803	0
chr1;16745992;16746776	0.321643	0.305783	1
chr1;16798293;16798719	0.228155	-0.112314	0
chr1;16824744;16825093	-0.357432	-0.137094	0
chr1;16926552;16926858	1.04292	-0.573586	0
chr1;17099337;17099669	0.118716	-1.10589	0
chr1;17113048;17113423	2.39898	-0.234025	0
chr1;17123425;17123791	-0.233145	-0.130727	0
chr1;17145429;17145939	-0.167313	-0.406863	0
chr1;17163547;17163910	0.133877	0.198057	0
chr1;17250676;17250976	0.485968	-0.159486	0
chr1;17629659;17629919	0.409144	-0.030509	0
chr1;17636025;17636330	-0.060218	-0.026007	0
chr1;17669899;17670172	3.26166	0.117148	0
chr1;17707371;17707636	0.401424	0.271301	0
chr1;17846878;17847069	-0.350594	-0.668446	0
chr1;17911217;17911457	-0.279014	0.599124	0
chr1;17931980;17932268	0.369366	0.111047	0
chr1;17977961;17978463	0.308714	-0.254328	0
chr1;17980676;17981016	0.312875	0.211455	0
chr1;18012847;18013436	-0.11369	-0.081233	0
chr1;18015640;18015995	0.898963	0.832427	0
chr1;18106068;18106550	-0.138928	-0.182073	0
chr1;18106696;18107101	0.382653	-0.019586	0
chr1;18131639;18132072	0.112233	-0.018319	0
chr1;18288886;18289351	0.686305	0.068777	0
chr1;18289975;18290438	0.314884	-0.292883	0
chr1;18359925;18360296	0.286731	0.193786	0
chr1;18379317;18379524	0.5139	1.08027	0
chr1;18384142;18384354	0.229232	0.339127	0
chr1;18412809;18413044	0.452669	0.13609	0
chr1;18441924;18442334	0.11853	0.175353	0
chr1;18610721;18610991	-0.034012	0.384726	0
chr1;18793714;18793985	-0.920617	-0.323835	0
chr1;18976604;18977147	0.089498	0.470715	0
chr1;19056292;19056684	0.271371	0.36681	0
chr1;19149853;19150046	0.503601	0.372512	0
chr1;19178812;19179341	0.091866	0.060456	0
chr1;19192464;19192843	0.946027	-0.463112	0
chr1;19205530;19206570	0.344755	-0.046006	0
chr1;19232863;19233271	0.618065	0.900505	0
chr1;19290012;19290534	0.483082	-0.015196	0
chr1;19577194;19577550	1.03295	-0.134399	0
chr1;19783035;19783233	0.24544	1.65401	0
chr1;19927138;19927488	1.05065	0.274126	0
chr1;20289774;20290127	-0.05203	-0.022471	0
chr1;20311534;20311909	-0.024488	0.298156	0
chr1;20374116;20374375	0.187633	0.709279	0
chr1;20450215;20450425	-0.318873	-0.798029	0
chr1;20513702;20514076	0.41437	0.192232	0
chr1;20544386;20544963	-0.316332	-0.290445	0
chr1;20548024;20548273	0.427218	-0.512742	0
chr1;20554414;20554851	-0.549895	0.146368	0
chr1;20612695;20613275	-0.047499	-0.564208	0
chr1;20700056;20700356	0.516581	-0.292531	0
chr1;20742432;20742724	1.09292	0.49243	0
chr1;20762262;20762621	0.270736	-0.044191	0
chr1;20801800;20802045	-0.27332	-0.521114	0
chr1;20909454;20909862	-0.164126	-0.215097	0
chr1;20933411;20933839	0.113544	-0.018533	0
chr1;20938930;20939496	-0.016224	-0.155052	0
chr1;20940006;20940201	0.249216	-0.040679	0
chr1;20942952;20943393	0.944048	-0.470521	0
chr1;20997687;20997886	-0.09229	-0.039861	0
chr1;21080413;21080837	0.185915	0.263699	0
chr1;21101189;21101558	-0.494645	-0.454164	0
chr1;21125293;21125494	-0.333152	-0.039464	0
chr1;21128517;21128982	0.980087	0.944733	1
chr1;21161790;21162226	-0.021062	-0.018194	0
chr1;21166143;21166702	-0.326519	0.171635	0
chr1;21213368;21213955	-0.310944	-0.829466	0
chr1;21218134;21218841	-0.258167	-0.406403	0
chr1;21266770;21267055	0.884807	1.1491	0
chr1;21271320;21271917	-0.40252	0.414851	0
chr1;21276138;21276568	0.833832	0.167198	0
chr1;21344325;21344768	0.589959	0.072192	0
chr1;21354477;21354775	-0.061632	0.482516	0
chr1;21394212;21394480	-0.068531	0.268264	0
chr1;21411173;21411560	-0.173032	-0.329904	0
chr1;21460953;21461598	0.046869	-0.334003	0
chr1;21522067;21522424	0.732078	-0.022219	0
chr1;21961248;21961592	-0.221356	-0.162145	0
chr1;21967285;21967478	0.551178	0.372512	0
chr1;21983039;21983423	0.126555	-0.332481	0
chr1;22105514;22105896	-0.175297	0.188206	0
chr1;22268922;22269398	0.20419	0.067188	0
chr1;22293990;22294291	0.868279	0.371456	0
chr1;22358272;22358589	0.153303	0.100887	0
chr1;22377691;22378305	0.049236	-0.597972	0
chr1;22386395;22386918	0.499717	0.565031	0
chr1;22487338;22487703	-0.025159	0.196972	0
chr1;22533062;22533306	-0.511244	-0.19609	0
chr1;22604241;22604795	-0.016576	-0.086365	0
chr1;22716204;22716632	0.248545	0.522469	0
chr1;22756384;22756710	0.149071	-0.2692	0
chr1;23061968;23062360	0.395342	-0.325697	0
chr1;23114854;23115186	0.759539	-0.144114	0
chr1;23140503;23140713	0.231415	0.532421	0
chr1;23168441;23168892	0.923118	0.159412	0
chr1;23286744;23287198	-0.020227	0.052971	0
chr1;23324283;23324679	0.26863	0.08076	0
chr1;23453186;23453448	0.997525	1.24998	0
chr1;23495425;23495708	-0.032449	0.395083	0
chr1;23675004;23675332	-0.055995	-0.267559	0
chr1;23684469;23684838	-0.024887	0.389674	0
chr1;23705535;23706065	-0.017327	-0.240893	0
chr1;23762675;23763238	-0.648395	0.042716	0
chr1;23792743;23793143	-0.311859	0.459258	0
chr1;23827024;23827488	-0.268845	-0.361178	0
chr1;23893578;23893818	0.202488	-0.199358	0
chr1;23905999;23906429	0.113016	0.26002	0
chr1;23935380;23935638	-0.483503	-0.030745	0
chr1;23959419;23959660	-0.517608	-0.695375	0
chr1;23995494;23995822	-0.556475	0.876769	0
chr1;24001549;24001805	-0.48728	0.28084	0
chr1;24134838;24135295	0.106339	0.069981	0
chr1;24137117;24137680	-0.151562	0.709392	0
chr1;24171425;24171846	0.505355	0.075965	0
chr1;24175134;24175467	1.42375	0.168256	0
chr1;24239337;24239590	-0.264677	-0.504637	0
chr1;24249092;24249697	-0.110684	-0.079084	0
chr1;24297302;24297992	1.25056	-0.312221	1
chr1;24298603;24298923	-0.750951	-0.648438	0
chr1;24300677;24301171	0.079785	-0.339244	0
chr1;24302662;24303059	0.390364	0.080557	0
chr1;24337503;24337945	-0.282225	-0.017946	0
chr1;24367552;24368107	0.279233	-0.086208	0
chr1;24374710;24375256	-0.228468	-0.233834	0
chr1;24633647;24634132	0.219335	-0.197302	0
chr1;24678431;24678759	-0.204157	-0.267559	0
chr1;24680886;24681137	-0.266786	-0.508657	0
chr1;24681492;24681710	-0.042125	-0.036386	0
chr1;24716868;24717303	1.64849	0.679337	1
chr1;24719658;24720042	0.277024	0.187226	0
chr1;24901274;24901639	-0.025159	-0.021733	0
chr1;25237103;25237514	0.377066	-0.504866	0
chr1;25471727;25471953	0.470696	0.494727	0
chr1;25510298;25510790	0.098774	-0.097247	0
chr1;25526968;25527310	0.62209	0.093512	0
chr1;25580449;25580642	0.551178	0.745028	0
chr1;25616790;25617236	0.108962	0.250691	0
chr1;25696740;25697303	-0.016311	0.1277	0
chr1;25826755;25827257	-0.248493	-0.254328	0
chr1;25885044;25885456	-0.02229	0.174502	0
chr1;26524570;26524860	-0.461813	-0.440252	0
chr1;26824238;26824488	1.27653	1.02239	0
chr1;26837935;26838198	0.404477	0.425127	0
chr1;26877125;26877352	0.468623	0.316717	0
chr1;26899921;26900237	0.490425	0.101207	0
chr1;26902288;26902620	0.905923	1.39564	0
chr1;27485499;27485833	3.47595	0.383007	1
chr1;27900378;27900606	-0.800543	-0.03479	0
chr1;28321213;28321488	0.176717	0.406576	0
chr1;28392101;28392385	0.716797	0.11261	0
chr1;28428793;28429029	-0.528575	-0.371862	0
chr1;28431189;28431405	0.492488	0.480905	0
chr1;29254003;29254279	0.352153	-0.462583	0
chr1;29525354;29525630	3.25948	0.926081	0
chr1;29566216;29566426	0.231415	0.342356	0
chr1;29566893;29567164	0.179325	0.265295	0
chr1;29972613;29972806	0.251799	-0.661522	0
chr1;29994979;29995226	-0.037179	-0.193707	0
chr1;30259397;30259949	-0.049908	-0.665135	0
chr1;30402152;30402495	0.45182	0.163354	0
chr1;30491284;30491503	-0.041932	-0.218474	0
chr1;30584836;30585238	0.26462	0.27813	0
chr1;30596144;30596482	0.917005	0.307326	0
chr1;30696401;30696655	-0.263636	0.28305	0
chr1;30740892;30741184	0.895042	1.25824	0
chr1;30778620;30779035	0.256331	-0.019114	0
chr1;30780278;30780613	0.145066	0.333756	0
chr1;30920774;30921209	1.44616	1.28515	1
chr1;30948452;30948676	-0.298943	-0.035412	0
chr1;30963872;30964111	2.14862	0.133813	0
chr1;31154022;31154333	0.15626	0.359512	0
chr1;31210075;31210571	0.097978	0.064478	0
chr1;31337157;31337419	0.591506	0.42675	0
chr1;31835321;31835571	0.157656	1.02239	0
chr1;31891887;31892262	-0.178569	-0.127589	0
chr1;31995858;31996236	0.128564	0.591579	0
chr1;32174553;32174823	0.39399	0.118449	0
chr1;32700130;32700532	-0.022844	-0.019732	0
chr1;32964879;32965547	0.131754	0.024126	0
chr1;33022867;33023283	0.11682	-0.21096	0
chr1;33203561;33203829	-0.465462	0.268264	0
chr1;33296179;33296393	0.227089	0.335957	0
chr1;33536465;33537056	2.06218	-0.161915	0
chr1;33565726;33566312	-0.410076	-0.081648	0
chr1;33597003;33597347	0.309236	-0.139087	0
chr1;33663018;33663725	-0.094715	-0.124129	0
chr1;33672510;33672829	0.123555	-0.275107	0
chr1;33684370;33685075	-0.43584	-0.124482	0
chr1;33702331;33702625	4.50723	0.842398	0
chr1;33739302;33739899	-0.3365	-0.147	0
chr1;33742780;33743345	0.462569	-0.508544	0
chr1;33782486;33782691	-0.32665	-0.622793	0
chr1;33805975;33806285	0.343153	0.360672	0
chr1;33846815;33847279	0.104735	-0.017096	0
chr1;33849642;33849887	1.26509	0.22869	0
chr1;33875689;33876070	0.127552	-0.3351	0
chr1;33892731;33893386	-0.455091	-0.438667	0
chr1;33907519;33907778	-0.035456	-0.030626	0
chr1;33943960;33944328	0.660282	-0.476956	0
chr1;33947824;33948320	-0.83396	0.257914	0
chr1;33964641;33964955	-0.21326	-0.152375	0
chr1;33966235;33966827	-0.503521	-0.620193	0
chr1;34005616;34005979	-0.50282	0.374262	0
chr1;34011103;34011337	-1.76772	0.41002	0
chr1;34020165;34020384	-0.833439	0.146034	0
chr1;34061136;34061410	-0.033516	-0.17462	0
chr1;34068113;34068711	-0.417203	-0.640498	0
chr1;34090441;34090638	2.85339	1.13511	0
chr1;34093589;34094170	0.266737	-0.563237	0
chr1;34164523;34165391	-0.609683	-0.340161	0
chr1;34168571;34168814	-0.275569	0.295864	0
chr1;34189915;34190449	0.329628	-0.837041	0
chr1;34201398;34202048	-0.458592	-0.257825	0
chr1;34218266;34218798	-0.360351	-0.390038	0
chr1;34290775;34291159	2.21619	1.64307	0
chr1;34291235;34291679	-0.541225	0.036299	0
chr1;34409701;34410242	0.269485	-0.531104	0
chr1;34441958;34442289	-0.23005	-0.506303	0
chr1;34443092;34443366	-0.666142	-0.7573	0
chr1;34462750;34463434	-0.618169	-1.06196	0
chr1;34472008;34472328	-0.209261	-0.024789	0
chr1;34485858;34486202	-0.248051	0.185938	0
chr1;34487400;34487743	-0.869052	-0.139492	0
chr1;34511102;34511666	-0.221177	-0.438676	0
chr1;34516012;34516402	1.39423	0.041325	1
chr1;34518350;34518581	-0.289885	0.484019	0
chr1;34541150;34541589	0.290265	0.21855	1
chr1;34545770;34545963	-0.34696	-0.868322	0
chr1;34602290;34602740	-0.534009	-0.035255	0
chr1;34641565;34641833	-1.11226	-0.774255	0
chr1;34642344;34643033	-0.600355	-0.196814	0
chr1;34662123;34662387	-0.034785	-0.332422	0
chr1;34700520;34701067	-0.472888	-0.758684	0
chr1;34738267;34738943	-0.697374	-0.543128	0
chr1;34775466;34775953	0.28051	-0.34412	0
chr1;34776309;34776923	1.96998	1.62596	1
chr1;34791824;34792017	0.503601	-1.28193	0
chr1;34798497;34798886	-0.617748	-0.328208	0
chr1;34857710;34857903	0.251799	0.331416	0
chr1;34867193;34867675	-0.138928	-0.347689	0
chr1;34891501;34892055	-0.450338	0.029092	0
chr1;34893785;34894152	-0.969654	0.761986	0
chr1;34896841;34897297	0.106573	-0.104925	0
chr1;34898481;34898768	0.507985	-0.166711	0
chr1;34912034;34912307	-0.033637	-0.175259	0
chr1;34946318;34946620	-0.060815	-0.290594	0
chr1;34988229;34988573	-0.221356	-1.18334	0
chr1;34996892;34997227	0.03542	0.501015	0
chr1;35032628;35032964	-0.199296	0.404337	0
chr1;35129871;35130256	0.2286	0.830031	0
chr1;35200411;35200604	1.35415	-0.247906	0
chr1;35220675;35220926	8.24608	3.08656	0
chr1;35266697;35266929	-0.537688	-0.206232	0
chr1;35271357;35271644	3.84385	-0.027639	0
chr1;35383770;35384086	-0.21191	-0.025102	0
chr1;35385241;35386029	-0.756557	-0.222739	0
chr1;35388066;35388769	-0.272699	-0.317731	0
chr1;35447331;35447774	-0.281589	0.216577	0
chr1;35474757;35475157	4.06473	0.079953	0
chr1;35475940;35476284	2.16466	-0.023059	0
chr1;35478262;35478722	0.105646	-0.017244	0
chr1;35495402;35495663	0.151011	0.979299	0
chr1;35575649;35575884	-0.530824	0.272181	0
chr1;35708225;35708571	-0.193536	0.508009	0
chr1;35715913;35716569	-0.292236	-0.498842	0
chr1;35726619;35727021	-0.166576	0.079555	0
chr1;35839367;35839974	1.547	-0.604867	0
chr1;35846419;35846931	-0.695048	0.07845	0
chr1;35915025;35915351	0.77352	-0.146766	0
chr1;35980668;35980973	-0.030109	-0.287736	0
chr1;35983278;35983486	0.978711	-0.61381	0
chr1;36008048;36008298	-0.073465	-0.191383	0
chr1;36010155;36010534	3.64883	1.07473	0
chr1;36064888;36065234	0.280908	-0.022925	0
chr1;36090930;36091140	-1.41945	-0.607969	0
chr1;36134440;36134956	0.394519	-0.32478	0
chr1;36145093;36145473	0.127887	-0.335981	0
chr1;36149248;36149824	-1.01907	-0.63742	0
chr1;36214974;36215301	-0.558177	-0.878678	0
chr1;36224712;36224958	-0.07466	-0.681244	0
chr1;36248431;36248633	-0.13638	-1.02722	0
chr1;36252634;36253324	-0.291145	-0.532108	0
chr1;36254599;36255102	-0.592613	-1.04734	0
chr1;36256040;36256743	0.45777	-0.204178	0
chr1;36277197;36277920	-0.83728	-0.419353	0
chr1;36279134;36279789	-0.218489	-0.207031	0
chr1;36321729;36322232	0.253331	-1.12669	0
chr1;36324043;36324394	-0.026163	-0.136313	0
chr1;36371621;36372009	-0.047336	-0.452368	0
chr1;36412664;36412963	-1.19018	-0.987488	0
chr1;36454390;36455026	1.56731	0.037813	1
chr1;36471699;36471911	-1.40606	-0.037416	0
chr1;36492437;36492730	-1.41176	-0.21744	0
chr1;36501235;36501750	-0.354415	-0.480414	0
chr1;36511088;36511709	0.406068	-0.526957	0
chr1;36513630;36514186	-0.432202	-0.229628	0
chr1;36533150;36533444	-0.424298	-0.02698	0
chr1;36545904;36546342	-0.020966	-0.291491	0
chr1;36547197;36547581	-0.776266	-0.436423	0
chr1;36557007;36557602	-1.09907	-0.294989	0
chr1;36615990;36616472	-1.21781	-0.198531	0
chr1;36634847;36635438	-0.60214	-0.567129	0
chr1;36684099;36684472	-0.334433	-0.128273	0
chr1;36689116;36689380	-0.691376	-1.08836	0
chr1;36737231;36737812	0.151482	-0.151049	0
chr1;36744507;36744972	-0.641042	-0.703744	0
chr1;36746255;36746921	-0.447574	-0.371492	0
chr1;36784496;36785199	-0.013063	0.079702	0
chr1;36786379;36786986	0.545301	-0.183783	1
chr1;36805615;36805808	-1.2451	0.49711	0
chr1;36821992;36822252	0.151592	-0.337536	0
chr1;36824769;36825006	-1.05269	-0.403759	0
chr1;36848076;36848348	0.178666	-0.469386	0
chr1;36929993;36930312	-0.753309	-0.049732	0
chr1;36933139;36933358	-0.569609	-0.218474	0
chr1;37013058;37013317	-0.070912	-0.492945	0
chr1;37098626;37099091	-0.09875	-0.222848	0
chr1;37151900;37152259	0.49031	-0.466815	1
chr1;37194401;37194986	-0.608315	-0.42293	0
chr1;37211793;37212143	4.97557	0.730281	1
chr1;37236213;37236508	0.69007	-0.29749	0
chr1;37245707;37246039	-0.229357	-0.625	0
chr1;37250436;37251387	-0.556473	-0.260162	0
chr1;37258333;37258850	0.975506	-0.648302	0
chr1;37272342;37272965	-0.663957	-0.409865	0
chr1;37313139;37313455	-1.33807	-0.656646	0
chr1;37329173;37329525	1.54474	-0.249317	0
chr1;37401586;37402072	-0.970007	-0.032643	0
chr1;37419370;37420115	1.26044	0.311142	0
chr1;37448306;37448736	-0.961961	-0.668202	0
chr1;37479139;37479446	0.504803	-0.545884	0
chr1;37538694;37539014	2.26961	0.099941	0
chr1;37624114;37624471	-0.12861	-0.804841	0
chr1;37634437;37635142	-0.258899	-0.294327	0
chr1;37635791;37636026	-1.02257	-0.2036	0
chr1;37636135;37636489	-0.352383	-0.135158	0
chr1;37639148;37639696	-0.138954	-0.11626	0
chr1;37642018;37642290	0.960853	-0.175904	0
chr1;37653988;37655023	2.73957	-0.06922	1
chr1;37675378;37675831	0.087006	0.053088	0
chr1;37678244;37678983	-0.65035	-0.550836	0
chr1;37690697;37691032	-0.054824	-0.047357	0
chr1;37704906;37705495	2.43039	1.19326	0
chr1;37708316;37708647	0.265894	-0.289099	0
chr1;37718671;37718864	-0.09516	-0.661522	0
chr1;37759450;37759685	0.659466	0.305935	0
chr1;37867090;37867510	-0.021865	0.076145	0
chr1;37903165;37903531	-0.523793	-0.23978	0
chr1;37931820;37932165	-0.194097	-0.254375	0
chr1;37961811;37962130	-0.08637	1.803	0
chr1;37965578;37965938	-0.372019	-0.354647	0
chr1;37985677;37986248	-0.234548	-0.293496	0
chr1;38096666;38096881	0.226033	0.14875	0
chr1;38107117;38107417	-0.223211	-0.292531	0
chr1;38129918;38130448	-0.126346	-0.617436	0
chr1;38150370;38150667	0.296335	-0.429875	0
chr1;38185442;38185942	0.212755	-0.255346	0
chr1;38202782;38203221	-0.43669	-0.217976	0
chr1;38252638;38253135	0.409601	-0.337196	0
chr1;38264595;38264996	2.09934	1.55363	0
chr1;38306915;38307788	-0.460234	-0.484459	0
chr1;38392976;38393269	-0.228544	-0.163296	0
chr1;38654939;38655364	0.957986	0.676653	0
chr1;38711419;38711752	0.06321	0.983458	1
chr1;38720268;38720873	-0.301693	-0.21103	0
chr1;38767785;38768335	0.193413	0.174443	0
chr1;38769758;38770261	-0.133128	-0.01577	0
chr1;38778326;38778621	1.34902	0.487423	0
chr1;38787373;38787897	-1.00993	-0.24365	0
chr1;38788890;38789444	-0.120872	-0.518641	0
chr1;38799410;38799724	-0.21326	0.228965	0
chr1;38834944;38835228	0.171116	-0.027931	0
chr1;38855947;38856633	-0.602981	0.023494	0
chr1;38862178;38862679	-0.382649	-0.175169	0
chr1;38919914;38920151	5.5525	0.573242	0
chr1;38934623;38935211	0.330592	-0.217131	0
chr1;38936588;38937182	-0.501826	-0.147743	0
chr1;39000985;39001502	-0.241283	-0.710163	0
chr1;39010629;39011090	-0.646604	-0.276948	0
chr1;39048544;39049016	4.9834	1.79369	1
chr1;39094044;39094280	-1.5079	-0.743721	0
chr1;39180487;39180940	2.88468	1.78081	0
chr1;39188753;39189181	-0.760829	0.746634	0
chr1;39196608;39196979	0.130989	-0.236549	0
chr1;39207001;39207231	0.46251	0.312586	0
chr1;39217504;39218021	-1.02361	-0.246949	0
chr1;39227482;39228047	-0.220786	-0.579187	0
chr1;39230043;39230495	2.27221	0.636238	1
chr1;39253848;39254309	-0.791863	-0.536689	0
chr1;39303185;39303378	-0.34696	-0.247906	0
chr1;39340596;39341030	0.714168	-0.294177	0
chr1;39344960;39345413	-0.423194	-0.281838	0
chr1;39352742;39353188	1.28094	0.071706	1
chr1;39362269;39362464	-0.639715	-0.040679	0
chr1;39390654;39390865	0.46064	0.340734	0
chr1;39392120;39392632	-0.695048	-0.264853	0
chr1;39401266;39401465	-0.3365	-0.68144	0
chr1;39414066;39414387	0.274178	-0.273393	0
chr1;39416425;39416676	-0.266786	-0.349639	0
chr1;39417059;39417254	0.249216	0.368691	0
chr1;39429044;39429338	-0.227766	-0.298501	0
chr1;39432135;39432533	0.778767	-0.421071	1
chr1;39497668;39498244	-0.015943	0.34691	0
chr1;39504352;39504616	1.20883	0.121142	0
chr1;39522359;39522955	-0.07704	-0.173866	0
chr1;39527409;39528034	-0.569383	-0.089245	0
chr1;39530190;39530666	-0.262066	-0.771328	0
chr1;39540620;39540977	0.570228	0.514575	0
chr1;39611476;39612044	-0.423071	-0.505857	0
chr1;39614860;39615510	-0.458592	-0.270029	0
chr1;39641613;39642080	0.25319	0.513346	0
chr1;39664343;39664647	2.7994	0.315602	0
chr1;39680535;39680882	-0.692519	0.299355	0
chr1;39685857;39686223	-0.4987	-0.457887	0
chr1;39720604;39720994	-0.639715	-0.736732	0
chr1;39911453;39911950	-0.250993	-0.417505	0
chr1;39936458;39936936	-0.865363	-0.4341	0
chr1;39976904;39977132	0.466567	-0.910092	0
chr1;40001028;40001355	-1.26497	0.195604	0
chr1;40095468;40096125	1.1334	0.766001	0
chr1;40114898;40115874	0.796673	-0.147067	0
chr1;40116314;40116785	-0.019497	-0.440552	0
chr1;40256805;40257078	0.957331	1.1415	0
chr1;40290672;40290957	-0.469922	0.504525	0
chr1;40293864;40294318	0.575665	0.387161	0
chr1;40329160;40329474	0.154767	0.457929	0
chr1;40378625;40379294	0.11783	0.095609	0
chr1;40380015;40380620	-0.698889	-0.606867	0
chr1;40544626;40545042	0.255715	0.26877	0
chr1;40579742;40580453	-0.094181	-0.145744	0
chr1;40619216;40619411	-0.639715	-0.859414	0
chr1;40657885;40658398	-0.243165	0.015954	0
chr1;40763967;40764387	-0.203166	0.247324	0
chr1;40768516;40769079	0.172637	0.099521	0
chr1;40797285;40797831	0.178012	-0.233834	0
chr1;40802619;40803168	0.177038	0.261912	0
chr1;40844523;40845144	0.0782561	-0.012773	0
chr1;40878901;40879538	-0.391659	-0.100016	0
chr1;40884752;40885319	0.359033	-0.01399	0
chr1;40887522;40888023	-0.248989	-0.254837	0
chr1;41001655;41001931	-1.70806	0.376363	0
chr1;41058321;41058626	0.508113	0.471442	0
chr1;41105425;41105809	1.48776	-0.041314	0
chr1;41152576;41152932	0.136509	0.089835	0
chr1;41264238;41264585	-0.526005	-0.02286	0
chr1;41386473;41386774	0.353413	-0.026354	0
chr1;41420675;41420943	0.759594	-0.774255	0
chr1;41597224;41597483	0.410723	0.246959	0
chr1;41597665;41598076	0.258826	0.27204	0
chr1;41810335;41810653	0.487341	0.351599	0
chr1;41897826;41898084	0.188361	0.278662	0
chr1;42160831;42161131	0.840558	-0.452021	0
chr1;42238264;42238837	0.811386	-0.167001	0
chr1;42376232;42376420	1.39017	-0.466805	0
chr1;42490712;42491024	0.340953	-0.28128	0
chr1;42514407;42514782	0.931637	0.979748	0
chr1;42684837;42685191	-0.189162	-0.247908	0
chr1;42691193;42691620	-0.021506	0.149796	0
chr1;42738207;42738426	5.07931	-0.07244	0
chr1;42779894;42780119	-0.297615	0.319532	0
chr1;42807884;42808255	0.679704	0.366192	0
chr1;42822729;42823104	1.08572	-0.063458	0
chr1;42856100;42856322	0.218906	-0.035731	0
chr1;42856403;42856783	-0.17622	-0.546052	0
chr1;42915083;42915444	0.589348	-0.021973	0
chr1;42927709;42928042	0.145937	0.072219	0
chr1;42993779;42994182	1.01028	0.178399	0
chr1;43065900;43066315	-0.718275	-0.692354	0
chr1;43110478;43110973	-0.60219	-0.257925	0
chr1;43112979;43113203	-0.814841	-0.035412	0
chr1;43138149;43138881	-0.170415	-0.250616	0
chr1;43139531;43140157	0.125923	-0.26771	0
chr1;43264341;43264858	-0.241283	0.401842	0
chr1;43269703;43270089	-0.622549	-0.330759	0
chr1;43280123;43280452	3.02982	0.048988	0
chr1;43299436;43299882	-0.02059	0.071706	0
chr1;43511247;43511708	0.566923	-0.796426	0
chr1;43561566;43561814	-0.968969	-0.353869	0
chr1;43635766;43636064	-0.418603	0.080701	0
chr1;43732084;43732563	-0.019172	-0.116447	0
chr1;43738123;43738620	-0.036954	-0.096269	0
chr1;43760171;43760581	-0.163325	0.078003	0
chr1;43898882;43899449	-0.831436	-0.225173	0
chr1;43902668;43903146	-0.038424	-0.183597	0
chr1;43949867;43950089	0.479177	-0.035731	0
chr1;43966801;43967210	-0.304997	-0.136377	0
chr1;44041563;44042342	-0.234306	-0.122839	0
chr1;44064556;44064998	-0.020776	-0.017946	0
chr1;44119817;44120088	-0.033886	-0.176553	0
chr1;44148402;44149161	-0.392733	-0.220799	0
chr1;44155275;44155698	-0.043419	-0.207469	0
chr1;44167737;44168370	0.6432	-0.201695	0
chr1;44173367;44173564	-1.21981	-0.445475	0
chr1;44173788;44174285	-0.367251	-0.096269	0
chr1;44229066;44229352	0.541868	0.502761	0
chr1;44234449;44234724	-0.243503	-0.464265	0
chr1;44237339;44237669	-0.027827	-0.144988	0
chr1;44437820;44438273	2.41502	1.88643	1
chr1;44551430;44551788	-0.348446	-0.133648	0
chr1;44745701;44746071	0.287506	0.302185	0
chr1;45313991;45314226	0.452669	0.47578	0
chr1;45431896;45432239	0.141682	0.209606	0
chr1;45554268;45554793	1.88119	0.19786	0
chr1;45627908;45628143	-0.284951	0.305935	0
chr1;45668964;45669288	0.478316	0.221898	0
chr1;45675179;45675372	1.35415	-0.0411	0
chr1;45750972;45751190	3.37367	0.659591	1
chr1;45766128;45766535	0.119403	0.078578	0
chr1;45769970;45770475	-0.018185	-0.331854	0
chr1;45816859;45817342	0.100615	0.066213	0
chr1;45824927;45825636	-0.012952	0.135323	0
chr1;45827666;45827899	-0.287397	-0.034044	0
chr1;45862945;45863335	3.2496	0.942065	0
chr1;46018410;46018718	-0.217414	0.441093	0
chr1;46022356;46022655	0.162532	0.106961	0
chr1;46168209;46168430	0.962691	-0.035893	0
chr1;46341175;46341414	5.30269	0.86926	0
chr1;46342047;46342436	1.04664	0.328856	0
chr1;46416821;46417331	-0.131301	-0.031107	0
chr1;46425637;46425884	-0.738963	0.452666	0
chr1;46428368;46428769	-0.35688	0.259043	0
chr1;46769364;46769644	-0.032797	-0.455975	0
chr1;46778711;46779100	0.671856	-0.020392	0
chr1;46779532;46780071	0.394721	-0.029434	0
chr1;46845366;46845620	0.191327	-0.18837	0
chr1;46849757;46850199	-0.020776	0.144711	0
chr1;46856581;46856861	0.314328	0.627756	0
chr1;46914260;46914802	1.33999	0.191653	1
chr1;46939326;46939699	-0.02462	-0.021267	1
chr1;46970309;46970905	0.050722	-0.026618	0
chr1;47277807;47278071	-0.034785	0.272329	0
chr1;47774096;47774379	0.171722	-0.169066	0
chr1;47809482;47809970	0.217986	0.065536	0
chr1;47891362;47891612	0.388777	-0.191383	0
chr1;49319857;49320141	0.887915	-0.477487	0
chr1;49565164;49565360	0.247944	0.16317	0
chr1;49785800;49786075	0.176717	-0.319125	0
chr1;49915790;49915983	0.251799	-0.0411	0
chr1;50029849;50030056	0.234768	0.347318	0
chr1;50962281;50962738	-0.020095	0.157319	0
chr1;51333961;51334301	0.285865	-0.140723	0
chr1;51338155;51338349	0.548337	-0.246628	0
chr1;51347524;51347990	2.26307	0.548493	0
chr1;51458954;51459478	-0.348328	-0.16748	0
chr1;51466487;51466752	-0.470731	-0.029934	0
chr1;51546888;51547243	0.136893	0.405041	0
chr1;51597008;51597388	-0.352439	-0.12591	0
chr1;51600373;51600773	0.265943	-0.019831	0
chr1;51615351;51615992	-0.37489	-0.13691	0
chr1;51638853;51639305	0.107516	-0.105853	0
chr1;51644445;51644812	-0.025023	0.087142	0
chr1;51668922;51669192	-0.248013	-0.029379	0
chr1;51727219;51727562	-0.727364	-0.372224	0
chr1;51744109;51744468	0.109788	0.289349	0
chr1;51837869;51838063	0.250501	-0.863848	0
chr1;51895535;51895938	-0.166162	0.257757	0
chr1;51944804;51945261	0.339112	-0.541387	0
chr1;51998486;51999035	-0.332466	-0.087151	0
chr1;52003521;52003725	-0.045015	-0.234539	0
chr1;52004091;52004589	0.176729	-0.256371	0
chr1;52037875;52038178	2.26687	0.079369	0
chr1;52086317;52086538	0.481345	0.325316	0
chr1;52098688;52099433	-0.555228	-0.599975	0
chr1;52100527;52100924	-1.47856	-0.321595	0
chr1;52113736;52114213	-0.019252	-0.183982	0
chr1;52131998;52132252	-0.946082	-0.03123	0
chr1;52146125;52147004	-0.602054	-0.508511	0
chr1;52169965;52170676	0.029603	-0.34798	0
chr1;52216794;52217149	-0.025868	0.314953	0
chr1;52239082;52239360	0.382652	0.402188	0
chr1;52267598;52268008	-0.44518	-0.019347	0
chr1;52301233;52301652	0.253884	0.076328	0
chr1;52302635;52302954	-0.391046	-0.149986	0
chr1;52306899;52307455	-0.640044	-0.301415	0
chr1;52328553;52328892	-0.027089	0.07094	0
chr1;52392913;52393343	-0.155729	-0.296913	0
chr1;52486191;52486521	0.441792	-0.048074	0
chr1;52489857;52490272	-0.579046	-0.692354	0
chr1;52581983;52582439	0.42629	-0.192455	0
chr1;52630423;52630860	-0.703127	-0.127639	0
chr1;52631427;52632236	0.157509	-0.216958	0
chr1;52648177;52648442	-0.252692	-0.180551	0
chr1;52671780;52672091	0.439257	0.539674	0
chr1;52691283;52691744	0.105416	-0.190368	0
chr1;52718703;52719453	0.040307	-0.542757	0
chr1;52748202;52748726	-0.017525	-0.015138	0
chr1;52817027;52817299	-1.0959	-0.175904	0
chr1;52854003;52854357	-0.189162	0.518936	0
chr1;52935656;52935939	17.9779	1.77832	0
chr1;52955147;52955536	-0.320677	0.061822	0
chr1;52964634;52964943	-1.33866	0.181329	0
chr1;53032589;53032982	0.394336	0.2845	0
chr1;53033070;53033290	-0.567017	0.326795	0
chr1;53053071;53053635	-0.237458	-0.509445	0
chr1;53093144;53093546	0.385508	0.159111	0
chr1;53272735;53272939	0.521458	0.352425	0
chr1;53352681;53353030	-0.191872	0.091637	0
chr1;53495853;53496051	0.490881	0.363105	0
chr1;53621969;53622212	0.637755	-0.196896	0
chr1;53622300;53622944	-0.207961	-0.260227	0
chr1;53704182;53704508	-0.205409	-0.2692	0
chr1;53706437;53706708	-0.033886	-0.942236	0
chr1;53712316;53712813	-0.287947	-0.417505	0
chr1;53715478;53715989	0.208175	0.281389	0
chr1;53890425;53890686	-0.035184	0.428385	0
chr1;53909021;53909524	0.096615	-0.095121	0
chr1;53927540;53927934	-0.169958	-0.425346	0
chr1;54039077;54039585	-0.604862	-0.094185	0
chr1;54275563;54275893	-0.756019	0.096913	0
chr1;54332877;54333356	0.063112	-0.433195	0
chr1;54362663;54362936	-0.245287	0.117148	0
chr1;54381020;54382118	0.168675	-0.021673	0
chr1;54437066;54437259	-1.2451	-0.247906	0
chr1;54451824;54452086	-0.69666	-0.060552	0
chr1;54477855;54478312	0.465546	0.646634	1
chr1;54480493;54480756	-0.694003	0.243204	0
chr1;54492445;54492674	0.212215	-0.208934	0
chr1;54513826;54514278	0.235348	0.15906	0
chr1;54539371;54539620	1.0496	-0.352447	0
chr1;54541110;54541366	0.189832	-0.186897	0
chr1;54555441;54555716	0.353433	0.261436	0
chr1;54665919;54666376	-0.399396	0.314639	0
chr1;54706465;54707220	-0.088693	-0.17961	0
chr1;54736706;54737441	-0.091107	-0.228009	0
chr1;54832813;54833347	-0.017197	-0.239088	0
chr1;54846765;54847102	0.116955	0.758451	0
chr1;54934741;54935117	-0.178095	-0.233402	0
chr1;54948048;54948379	-0.551431	-0.04793	0
chr1;54958548;54959003	-0.274162	-0.192878	0
chr1;54979290;54979528	0.20419	0.302079	0
chr1;54983401;54983647	-0.272209	-0.518995	0
chr1;55008322;55008653	-0.027743	-0.265134	0
chr1;55012629;55012856	-0.040454	-0.210775	0
chr1;55025708;55026005	0.163627	-0.295486	0
chr1;55042212;55042593	-0.630719	-0.75414	0
chr1;55082138;55082442	-0.220275	0.105202	0
chr1;55089638;55089916	0.174809	-0.028534	0
chr1;55135925;55136210	1.08754	-0.16788	0
chr1;55161928;55162352	0.207573	-0.112844	0
chr1;55169098;55169391	5.38325	1.7447	0
chr1;55171072;55171442	-0.493308	-0.237187	0
chr1;55179989;55180557	2.50408	0.281526	0
chr1;55185784;55186038	-0.263636	-0.81693	0
chr1;55192070;55192296	-0.551964	-0.388316	0
chr1;55192761;55193446	0.057539	-0.477724	0
chr1;55235034;55235232	0.24544	-0.241645	0
chr1;55239283;55239631	-0.026388	0.0919	0
chr1;55295173;55295459	0.339839	0.111822	0
chr1;55363121;55363895	-0.856765	-0.371224	0
chr1;55383124;55383521	-0.459758	-0.221057	0
chr1;55404362;55404786	-0.157932	-0.112844	0
chr1;55429780;55430072	2.71657	0.246215	0
chr1;55447462;55448065	-0.141509	0.09292	0
chr1;55473654;55474143	1.1683	0.032958	0
chr1;55584878;55585128	1.20307	0.415504	0
chr1;55718394;55718589	-0.343402	-0.450044	0
chr1;55736367;55736818	0.107754	0.070912	0
chr1;55755691;55756141	0.452381	-0.123952	0
chr1;55838127;55838558	-0.289429	-0.203618	0
chr1;55874070;55875265	-0.063721	-0.059952	0
chr1;55886433;55886697	-0.034785	0.423517	0
chr1;55905150;55905775	2.69388	0.217372	0
chr1;55960249;55960753	-0.476794	-0.094932	0
chr1;56063610;56063929	0.152342	-0.149986	0
chr1;56195214;56195605	1.21254	-0.122368	0
chr1;56567636;56567881	-0.27332	0.261072	0
chr1;56668224;56668537	1.01959	0.102176	0
chr1;56753292;56753649	-0.67312	-0.245824	0
chr1;56898489;56898693	-0.328251	0.54808	0
chr1;56977005;56977502	-0.501986	-0.12819	0
chr1;57000418;57000774	1.60478	-0.134399	0
chr1;57048922;57049173	-0.036586	0.286434	0
chr1;57052076;57052298	0.479177	0.144059	0
chr1;57205591;57206016	-0.021607	0.169165	0
chr1;57208431;57208720	-0.063551	0.331985	0
chr1;57269739;57270169	0.473422	-0.426631	0
chr1;57281448;57281868	1.12883	-0.113919	0
chr1;57339021;57339610	-0.309887	0.04083	0
chr1;57393988;57394613	-0.014693	0.05117	0
chr1;57428915;57429394	-0.019172	0.066766	0
chr1;57564668;57565027	-0.373055	0.801061	0
chr1;57688848;57689129	3.37442	2.64322	0
chr1;57774002;57774363	-0.505606	-0.353664	0
chr1;57776784;57777282	0.060704	-0.176224	0
chr1;57969937;57970362	-0.021607	-0.206492	0
chr1;58030976;58031668	0.127183	-0.484354	0
chr1;58079571;58080085	-0.485383	-0.403697	0
chr1;58112648;58113237	-0.129281	-0.148998	0
chr1;58138817;58139412	1.39941	0.215	0
chr1;58140586;58141049	0.419846	0.207222	0
chr1;58156759;58157102	-0.195229	-0.023126	0
chr1;58235477;58235934	-0.146528	-0.104696	0
chr1;58240170;58240671	-0.248989	-0.414172	0
chr1;58271226;58271539	-0.583143	-0.407901	0
chr1;58296340;58296760	-0.159437	0.152292	0
chr1;58337685;58338089	0.195118	-0.61241	0
chr1;58391586;58391787	-0.333152	0.159111	0
chr1;58393874;58394270	-0.023189	0.564689	0
chr1;58395344;58395713	-0.206359	-0.23783	0
chr1;58396229;58396555	-0.205409	-0.146766	0
chr1;58401872;58402072	-0.09183	-0.239229	0
chr1;58415522;58415838	-0.029061	0.227515	0
chr1;58448410;58448797	-0.919543	-0.845579	0
chr1;58474207;58474417	-0.594021	-0.037773	0
chr1;58498741;58499163	-0.021761	-0.018797	0
chr1;58560377;58560928	0.369458	-0.376588	0
chr1;58562183;58562894	-0.581778	-0.123431	0
chr1;58579126;58579622	0.722873	-0.015993	0
chr1;58600925;58601308	0.380656	-0.020711	0
chr1;58618778;58619371	1.34219	0.000425	1
chr1;58677490;58678034	-0.229308	-0.20507	0
chr1;58697660;58697985	-0.561612	-0.515651	0
chr1;58746751;58747304	-0.17091	0.10132	0
chr1;58761424;58761832	4.34235	1.25293	0
chr1;58769556;58769932	-0.663533	-0.021096	0
chr1;58770081;58770420	-0.027089	-0.258878	0
chr1;58802406;58802762	-0.051591	-0.694982	0
chr1;58882294;58882610	1.47127	0.101207	0
chr1;58897570;58897901	-0.900558	-0.265134	0
chr1;58993831;58994084	0.420464	0.284169	0
chr1;59009244;59009562	-0.028878	-0.275973	0
chr1;59068027;59068323	0.164179	-0.296484	0
chr1;59070774;59071343	-0.422327	-0.294528	0
chr1;59142810;59143290	0.202488	0.133255	0
chr1;59144480;59145005	-0.237607	0.15253	0
chr1;59150560;59150839	-0.861309	0.229257	0
chr1;59176575;59176807	0.458523	-0.206232	0
chr1;59220254;59220447	0.251799	-0.454712	0
chr1;59220499;59220905	0.119697	-0.53062	0
chr1;59237967;59238259	0.134979	0.246215	0
chr1;59243863;59244118	-0.489191	-0.500679	0
chr1;59247601;59248021	-0.043729	-0.208951	0
chr1;59258955;59259179	-0.298943	0.142774	0
chr1;59286431;59286868	-0.417675	-0.200823	0
chr1;59294628;59294876	-0.037029	0.418856	0
chr1;59316676;59317141	-0.019749	-0.102894	0
chr1;59378492;59378687	-0.09419	0.368691	0
chr1;59441149;59441399	1.89643	-0.382763	0
chr1;59483796;59484164	-1.12403	-0.238477	0
chr1;59518013;59518245	0.20947	-0.034191	0
chr1;59523398;59523802	-0.88085	-0.513614	0
chr1;59563471;59563724	1.64556	-0.189114	0
chr1;59580963;59581166	-0.329869	-0.82555	0
chr1;59584386;59585122	-0.417483	-0.075786	0
chr1;59603891;59604352	-0.897277	-0.120994	0
chr1;59608930;59610092	-0.345766	-0.226573	0
chr1;59610914;59611343	2.32356	0.316684	1
chr1;59613667;59614288	-0.480007	-0.218366	0
chr1;59623291;59623717	0.499424	0.506302	0
chr1;59638348;59638735	0.125574	0.288911	0
chr1;59661255;59661571	-1.12615	-0.656646	0
chr1;59690487;59690758	0.179325	0.118012	0
chr1;59701828;59702084	0.189832	-0.186897	0
chr1;59719687;59720574	-0.726907	-0.566809	0
chr1;59736899;59737193	0.361828	0.624841	0
chr1;59749697;59750061	-0.025229	-0.131445	0
chr1;59763351;59763614	-0.254613	0.516567	0
chr1;59783959;59784501	-0.33676	-0.3092	0
chr1;59789983;59790180	0.246685	0.162341	0
chr1;59862666;59862994	-0.204157	0.07332	0
chr1;59883729;59884427	-0.274652	-0.297278	0
chr1;59892803;59893127	-0.206677	-0.270862	0
chr1;59909379;59909612	-0.57479	0.137258	0
chr1;59922331;59922524	-0.047581	-0.454712	0
chr1;59934600;59934793	-0.047581	0.165706	0
chr1;59967360;59967628	-0.034266	0.417195	0
chr1;59973181;59973400	-0.305769	0.146034	0
chr1;59995785;59995991	0.516395	-0.426017	0
chr1;60005524;60005852	-0.027998	-0.389247	0
chr1;60008624;60008825	-0.045688	-0.039464	0
chr1;60035389;60035728	1.37145	-0.376617	0
chr1;60054484;60055046	-0.119151	-0.085135	0
chr1;60101884;60102086	-0.61754	-0.434452	0
chr1;60104391;60104888	-0.134735	-0.417505	0
chr1;60113914;60114112	-0.338199	-0.08012	0
chr1;60129751;60129956	-0.608506	-0.038694	0
chr1;60152787;60153050	-0.254613	0.698491	0
chr1;60196591;60197241	-0.458592	-0.503447	0
chr1;60232725;60233005	-0.445513	-0.028329	0
chr1;60239499;60239784	0.170516	-0.027833	0
chr1;60247139;60247337	0.24544	-0.241645	0
chr1;60272522;60272812	-0.031666	0.385546	0
chr1;60299396;60299708	0.467281	0.07708	0
chr1;60382685;60382899	-0.042912	0.149445	0
chr1;60423947;60424226	0.381281	0.515375	0
chr1;60428282;60428611	0.942092	-0.02411	0
chr1;60428904;60429482	0.120493	-0.165557	0
chr1;60441425;60441745	0.151866	0.099941	0
chr1;60447039;60447422	-0.047954	-0.645988	0
chr1;60448738;60448948	-0.594021	-0.227837	0
chr1;60534964;60535270	0.347638	0.365387	0
chr1;60565263;60565748	0.400801	-0.510131	0
chr1;60628479;60628713	-0.039244	-0.204469	0
chr1;60720273;60720542	2.37273	1.21745	0
chr1;60822937;60823401	-0.288635	0.361721	0
chr1;60853423;60853789	-0.4987	0.08738	0
chr1;60857384;60857694	1.71576	-0.540602	0
chr1;60860661;60861020	0.270736	-0.244455	0
chr1;60868422;60868871	0.412481	-0.106561	0
chr1;60954733;60955336	-0.01523	-0.158693	0
chr1;60958159;60958751	0.230757	-0.215663	0
chr1;60961067;60961498	-0.021307	-0.036809	0
chr1;60962052;60962690	0.21412	-0.024866	0
chr1;61055193;61055495	-0.030408	0.82009	0
chr1;61101563;61102061	0.390338	0.352953	0
chr1;61125168;61125479	0.15626	-0.307695	0
chr1;61139208;61139557	0.112934	-0.137094	0
chr1;61181062;61181510	-0.278446	-0.195892	0
chr1;61297967;61298573	-0.205848	-0.276546	0
chr1;61354715;61354940	-0.040814	0.496926	0
chr1;61377026;61377520	-0.018589	-0.258447	0
chr1;61524910;61525324	0.234768	0.07725	0
chr1;61741048;61741243	1.34026	0.368691	0
chr1;61771252;61771642	0.272762	0.184346	0
chr1;61967151;61967538	0.251148	0.268414	0
chr1;62378367;62378826	0.655259	-0.295436	0
chr1;62504044;62504292	-0.307038	-0.353869	0
chr1;62525336;62525560	-0.556891	-0.035412	0
chr1;62597985;62598321	-0.887151	0.59471	0
chr1;62696966;62697394	-0.312913	0.951684	0
chr1;62701005;62701571	0.069636	-0.578164	0
chr1;62717890;62718196	0.128804	-0.286795	0
chr1;62722486;62723079	0.358777	-0.484532	0
chr1;62738185;62738631	0.176744	-0.823219	0
chr1;62743383;62743579	-0.636449	-0.244111	0
chr1;62774837;62775229	-0.465622	-0.936615	0
chr1;62783259;62783522	-1.1334	-0.637213	0
chr1;62786042;62786864	-0.654973	-0.398103	0
chr1;62795565;62796128	-0.632087	-0.226773	0
chr1;62820165;62820584	0.623752	0.152656	0
chr1;62929432;62929945	-0.355797	-0.482288	0
chr1;62964350;62964687	-0.027249	-0.023538	0
chr1;62966000;62966186	0.833194	-0.47183	0
chr1;62966619;62967386	-0.123224	-0.228838	0
chr1;62984432;62984840	-0.045015	-0.508579	0
chr1;62986269;62986607	-0.369064	0.094619	0
chr1;63088688;63089030	-0.364747	-0.1399	0
chr1;63090639;63091151	-0.261576	-0.717098	0
chr1;63100978;63101254	0.176076	0.405103	0
chr1;63110781;63111243	-0.270008	0.155616	0
chr1;63114539;63114895	-0.837317	-0.807102	0
chr1;63160426;63160741	0.154277	0.354947	0
chr1;63180680;63181831	0.010308	-0.33277	0
chr1;63182402;63183166	-0.919563	-0.543194	0
chr1;63217553;63217941	-0.321505	-0.637664	0
chr1;63219180;63219712	-0.360351	-0.494882	0
chr1;63242295;63242603	0.848542	-0.673706	0
chr1;63403599;63403978	0.280679	0.189696	0
chr1;63609574;63610018	1.15658	0.21609	0
chr1;63657996;63658554	-0.637751	-0.300335	0
chr1;63659629;63659976	-0.026464	0.092165	0
chr1;63668879;63669087	-0.04415	-0.421921	0
chr1;63730267;63730581	0.154767	-0.152375	0
chr1;63854889;63855106	0.22395	0.331313	0
chr1;63881946;63882210	2.56697	-0.030046	0
chr1;63958155;63958439	0.138781	0.11261	0
chr1;63977384;63977635	-0.266786	-0.222227	0
chr1;64418477;64418957	0.265472	-0.016526	0
chr1;64448035;64448510	-0.019333	0.386744	0
chr1;64461487;64462079	0.26631	0.21609	0
chr1;64534254;64534457	0.239394	-0.039076	0
chr1;64617557;64617997	-0.283508	-0.108741	0
chr1;64656635;64656882	-0.037179	0.420551	0
chr1;64705267;64705635	-0.181966	0.195366	0
chr1;64709878;64710260	-0.024039	0.230398	0
chr1;64717574;64717921	-0.526005	-0.482959	0
chr1;64735793;64736281	-0.729231	-0.588785	0
chr1;64918703;64919317	-0.109061	-0.207937	0
chr1;64986228;64986585	-0.025723	-0.022219	0
chr1;65010096;65010655	0.260807	-0.01419	0
chr1;65046381;65047110	-0.262972	-0.120384	0
chr1;65075626;65075920	0.165297	0.244541	0
chr1;65112027;65112435	-0.164126	-0.019442	0
chr1;65178087;65178571	-0.157327	-0.511185	0
chr1;65179153;65180255	-0.16563	-0.050615	0
chr1;65282782;65283173	0.124289	-0.020287	0
chr1;65310123;65310533	0.637444	-0.116698	0
chr1;65312169;65312543	0.129938	0.192232	0
chr1;65330040;65330256	0.492488	-0.406294	0
chr1;65352533;65353038	-0.415987	0.490427	0
chr1;65388083;65388684	-0.3037	-0.424869	0
chr1;65654508;65654825	0.488878	0.201775	0
chr1;66063241;66063504	-1.35309	-0.485448	0
chr1;66099905;66100130	0.472788	0.496926	0
chr1;66104562;66104807	0.198355	-0.358201	0
chr1;66655779;66656058	0.174183	0.257688	0
chr1;66678814;66679028	0.227089	0.149445	0
chr1;66838526;66838999	-0.141572	-0.101154	0
chr1;66847312;66847882	1.01839	-0.097856	0
chr1;66895740;66896208	0.291898	0.119722	0
chr1;66940966;66941313	0.306563	0.092165	0
chr1;66992772;66993046	0.742966	0.11672	0
chr1;67014073;67014823	0.0647957	-0.063794	0
chr1;67061421;67061866	0.348257	-0.107519	0
chr1;67143857;67144371	0.094547	0.06222	0
chr1;67181166;67181618	-0.020317	-0.017549	0
chr1;67218347;67218705	-0.025652	0.089333	0
chr1;67477977;67478445	0.227302	0.153622	0
chr1;67521514;67522096	0.0835002	0.109901	0
chr1;67559220;67559413	0.551178	0.372512	0
chr1;67640392;67640944	0.192713	-0.014371	0
chr1;67643715;67643921	0.516395	-0.426017	0
chr1;67706168;67706426	0.376721	0.835989	0
chr1;68106515;68106937	0.115159	0.075785	0
chr1;69065154;69065373	0.707645	0.328287	0
chr1;69101701;69101894	0.251799	0.745028	0
chr1;69138845;69139587	0.143366	0.043101	0
chr1;69165188;69165545	0.297976	-0.134022	0
chr1;69170483;69170690	0.5139	0.347318	0
chr1;69239424;69239734	1.99967	0.335084	1
chr1;69241741;69242183	0.109948	0.072356	0
chr1;69370151;69370398	1.48878	-0.032114	0
chr1;69376913;69377252	-0.197533	0.306419	0
chr1;69626312;69626505	-0.945722	-0.0822	0
chr1;69688990;69689445	-0.020183	0.403743	0
chr1;69757663;69758059	3.03126	1.21014	0
chr1;69775677;69775948	0.179325	0.118012	0
chr1;69785155;69785500	0.30834	0.324082	0
chr1;69790252;69790652	0.265943	0.179737	0
chr1;70083365;70083697	-0.375733	-0.047785	0
chr1;70128016;70128470	0.214085	0.316717	0
chr1;70270177;70270518	0.311957	0.327884	0
chr1;70756891;70757084	1.10236	0.745028	0
chr1;70787169;70787536	0.132417	-0.021614	0
chr1;70951595;70951818	0.653777	0.322398	0
chr1;71036849;71037450	0.065581	-0.358457	0
chr1;71046869;71047209	0.142933	-0.02333	0
chr1;71140921;71141128	0.234768	0.540137	0
chr1;71188692;71189064	-0.180009	-0.021324	0
chr1;71289508;71289945	-0.021014	0.164519	1
chr1;71362011;71362233	0.218906	0.467908	0
chr1;71470872;71471283	1.60417	0.058514	0
chr1;71505591;71506215	-0.385103	-0.012712	0
chr1;71531741;71532069	0.148162	-0.024184	0
chr1;71536325;71536600	0.563543	0.116296	0
chr1;71578119;71578424	0.856887	-0.4186	0
chr1;71587505;71587705	1.30676	-0.837928	0
chr1;71609433;71609768	-0.772147	-0.261969	0
chr1;71675362;71676039	-0.95239	-0.329933	0
chr1;71705786;71706105	-0.419837	-0.024866	0
chr1;71778231;71778736	0.824407	0.047621	0
chr1;71779604;71779861	0.342457	-0.807398	0
chr1;72061201;72061447	-0.507088	0.09776	0
chr1;72088279;72088519	0.202488	0.732374	0
chr1;72123667;72124035	0.553184	-0.238477	0
chr1;72125187;72125481	14.5759	3.88481	0
chr1;72141548;72142241	-0.763644	-0.207125	0
chr1;72154601;72154794	0.204222	0.12461	0
chr1;72165935;72166570	-0.65141	-0.08784	0
chr1;72166751;72167751	-0.441195	-0.494827	0
chr1;72172932;72173252	-0.418522	-0.07437	0
chr1;72212217;72212486	-0.034138	-0.919755	0
chr1;72232621;72233053	-0.823756	-0.572716	0
chr1;72252443;72252636	-0.34696	0.165706	0
chr1;72255069;72255442	-0.02462	0.299754	0
chr1;72306598;72307199	-0.015279	-0.079611	0
chr1;72313523;72314164	-0.104467	-0.13691	0
chr1;72314428;72314621	0.551178	-0.247906	0
chr1;72380546;72380907	2.46657	0.088591	0
chr1;72575135;72575537	0.120888	0.178842	0
chr1;72610474;72610880	-0.591882	-0.511084	0
chr1;72701895;72702211	-0.029061	-0.909266	0
chr1;72704249;72704594	-0.053236	0.208391	0
chr1;72716849;72717577	-0.091982	0.04393	0
chr1;72718863;72719282	-0.297717	-0.781004	0
chr1;72854857;72855295	-0.020966	-0.473745	0
chr1;72865764;72866298	-0.341805	-0.164343	0
chr1;72870159;72870352	0.251799	-0.0411	0
chr1;72877892;72878152	-0.257551	1.10607	0
chr1;72879164;72879662	-0.366514	-0.015928	0
chr1;73049667;73050217	-0.121752	0.973169	0
chr1;73274581;73274830	1.47682	-0.031856	0
chr1;73618610;73618803	0.204222	-0.0411	0
chr1;73715677;73715879	0.240579	0.355915	0
chr1;73737144;73737403	-0.927817	-0.030626	0
chr1;73826228;73826693	-0.392525	-0.789582	0
chr1;73860970;73861163	-0.39454	0.745028	0
chr1;73862704;73863474	-0.462162	-0.383454	0
chr1;73901463;73902083	-0.167248	-0.167136	0
chr1;73902246;73902872	-0.383872	-0.20395	0
chr1;73926311;73926606	-0.453988	-0.02689	0
chr1;73986655;73987029	-0.024554	-0.234651	0
chr1;73996225;73996685	-0.899225	-0.624624	0
chr1;74077177;74077691	-1.25441	-0.248391	0
chr1;74082693;74083361	-1.4842	-0.382254	0
chr1;74098260;74098655	-0.608365	-0.222176	0
chr1;74125091;74125522	-0.691611	0.556225	0
chr1;74139362;74139956	-1.18273	-0.685299	0
chr1;74183085;74183290	-0.044796	-0.233394	0
chr1;74195745;74196376	-0.655539	-0.531177	0
chr1;74203556;74203805	-0.03688	-0.192152	0
chr1;74205748;74206405	-0.717542	0.146034	0
chr1;74210591;74210902	-0.958471	-0.667208	0
chr1;74279251;74279584	-0.54812	-1.46215	0
chr1;74287126;74287607	-0.499592	-0.265432	0
chr1;74313165;74313850	-0.182108	-0.477724	0
chr1;74326767;74327366	-0.883478	-0.612946	0
chr1;74360806;74361253	-1.44243	-0.732082	0
chr1;74361812;74362236	0.114616	-0.319824	0
chr1;74367295;74367689	-1.19651	-0.627953	0
chr1;74377760;74377988	0.172868	0.315329	0
chr1;74381239;74381432	-0.945722	0.12461	0
chr1;74386547;74386926	-0.481593	-0.126242	0
chr1;74390414;74391365	-0.981772	-0.184562	0
chr1;74393184;74393473	-0.031775	-1.40854	0
chr1;74397367;74397778	-0.444097	-0.62128	0
chr1;74398028;74398760	-0.565089	-0.174416	0
chr1;74401358;74401740	-1.38535	-0.438708	1
chr1;74441832;74442114	-0.442353	-0.311203	0
chr1;74442271;74442534	0.18478	-0.181923	0
chr1;74452661;74453145	-0.496496	-0.181321	0
chr1;74456319;74456574	-0.036012	0.125416	0
chr1;74460282;74460670	0.12525	-0.020444	0
chr1;74570004;74570361	-0.349422	-0.693031	0
chr1;74588088;74588335	0.196749	0.291073	0
chr1;74609886;74610146	-0.035319	-0.49105	0
chr1;74661650;74661917	-0.250799	-0.478176	0
chr1;74723545;74724614	-0.051543	-0.388214	0
chr1;74727656;74727860	-0.611492	-0.038884	0
chr1;74748701;74749542	-0.708881	-0.911163	0
chr1;74756843;74757132	0.13638	0.497542	0
chr1;74759828;74760174	-0.527526	-0.022925	0
chr1;74763102;74763504	-0.45404	-0.416882	0
chr1;74775820;74776479	-0.743233	-1.04168	0
chr1;74783664;74783884	-1.09229	0.145369	0
chr1;74784194;74785031	-0.665176	-0.591191	0
chr1;74787833;74789034	-0.71177	-0.458456	0
chr1;74803049;74803382	-1.06866	-0.623123	0
chr1;74806235;74806890	-0.659556	-0.109378	0
chr1;74807934;74808626	-1.01524	-0.484354	0
chr1;74808914;74809389	-0.403593	0.03393	0
chr1;74814999;74815263	0.184079	-0.181234	0
chr1;74823647;74824037	-0.764318	-0.143021	0
chr1;74860077;74860320	-0.275569	-0.36115	0
chr1;74861823;74862125	0.352243	0.238062	0
chr1;74866416;74866714	-0.643308	0.10732	0
chr1;74873365;74873669	-0.030208	-0.288682	0
chr1;74880526;74881345	-0.586823	-0.302093	0
chr1;74893333;74894570	-0.489371	-0.386993	0
chr1;74894703;74895598	-0.591291	-0.321036	0
chr1;74896179;74896372	-0.34696	-0.0411	0
chr1;74901532;74902206	-0.95663	-0.023538	0
chr1;74915657;74916181	-0.458596	-0.472163	0
chr1;74926573;74927225	-0.914369	-0.440686	0
chr1;74948757;74949513	-0.406438	-0.707331	0
chr1;74954155;74954563	-0.164126	-0.136711	0
chr1;74964466;74964833	-0.339901	-0.021614	0
chr1;74973592;74973884	-0.031449	0.0552	0
chr1;75000225;75000970	-0.400114	-0.332099	0
chr1;75016896;75017567	-0.272017	-0.190273	0
chr1;75028741;75029303	1.01655	-0.24129	0
chr1;75052149;75052429	0.173561	-0.170878	0
chr1;75122337;75122849	-0.148724	-0.093449	0
chr1;75124481;75124950	-0.512376	-0.033826	0
chr1;75142620;75142961	-0.196374	-0.491456	0
chr1;75161094;75161336	-0.037947	-0.032778	0
chr1;75163619;75163896	0.142288	0.115455	0
chr1;75182218;75182634	-1.54991	-0.421921	0
chr1;75219245;75219806	-0.840329	-0.227581	0
chr1;75232278;75233257	-0.205199	-0.228156	0
chr1;75234671;75234954	-0.44079	0.367053	0
chr1;75251582;75252041	-0.523538	-0.365112	0
chr1;75252964;75253450	-0.613343	-0.262702	0
chr1;75253982;75254773	-0.096266	-0.272355	0
chr1;75264115;75264403	-1.03501	-0.166131	0
chr1;75290630;75291037	-0.022563	0.078578	0
chr1;75294929;75295150	-0.303002	-0.397102	0
chr1;75317962;75318236	-0.033516	0.37911	0
chr1;75323149;75323355	-0.325065	0.504255	0
chr1;75323450;75323652	-0.045462	0.355915	0
chr1;75327471;75327907	0.87063	0.897836	0
chr1;75336390;75336689	-0.223958	-0.427	0
chr1;75342864;75343240	-0.485436	-0.339555	0
chr1;75371403;75371885	-0.97806	-0.430498	0
chr1;75381596;75381806	-0.08746	-0.798029	0
chr1;75388348;75388716	-1.12403	-0.780783	0
chr1;75390448;75390789	1.11317	-0.631762	0
chr1;75398668;75399094	-0.835358	-0.768169	0
chr1;75403081;75403274	-1.2451	0.910726	0
chr1;75413739;75414316	-0.564359	-0.567142	0
chr1;75425720;75426362	-0.838606	-0.509721	0
chr1;75435102;75435661	-0.963131	-0.514002	0
chr1;75445516;75446125	-0.978929	-0.7995	0
chr1;75456664;75457356	-1.09874	-0.553492	0
chr1;75467238;75467964	-0.171823	-0.296739	0
chr1;75477038;75478001	-0.499074	-0.348051	0
chr1;75486843;75487058	-1.65518	-0.036894	0
chr1;75495149;75495714	-0.425317	-0.084683	0
chr1;75499509;75499897	-0.768262	-0.637664	0
chr1;75559167;75560156	-1.00247	-0.694098	0
chr1;75578517;75579020	-0.707484	0.36571	0
chr1;75597034;75597394	-0.076526	-0.909001	0
chr1;75597508;75598017	0.095476	0.219663	0
chr1;75609059;75609256	-0.633214	-0.242873	0
chr1;75635969;75636168	0.244206	-0.240432	0
chr1;75652519;75653233	-0.255636	-0.189923	0
chr1;75653488;75654140	-0.279945	-0.257035	0
chr1;75681882;75682535	1.247	-0.036442	0
chr1;75690436;75690713	-0.867526	-0.172729	0
chr1;75741679;75741950	0.392536	-0.912963	0
chr1;75783013;75783266	-0.721436	-0.09406	0
chr1;75816258;75816692	0.22395	-0.202211	0
chr1;75925738;75926117	0.079765	-0.758121	0
chr1;75955902;75956152	0.851019	0.575159	0
chr1;76845424;76845907	0.981582	0.744256	0
chr1;77081695;77081946	-0.727186	0.127416	0
chr1;77184015;77184325	-0.029623	-0.283095	0
chr1;77198427;77198761	1.82849	0.406762	0
chr1;77432985;77433497	-0.166659	0.109434	0
chr1;77516245;77516872	-0.490059	-0.330941	0
chr1;77561830;77562519	0.087753	0.011878	0
chr1;77589325;77589825	0.078828	0.127926	0
chr1;77630030;77630253	0.217924	0.465816	0
chr1;77691488;77691763	-0.033393	1.45232	0
chr1;77740783;77741134	-0.520011	0.091114	0
chr1;77805134;77805590	1.71942	0.543126	0
chr1;77930573;77931314	0.471475	-0.193707	0
chr1;77943105;77943647	0.196268	-0.088276	0
chr1;77972304;77972802	0.292753	-0.336519	0
chr1;77978596;77979124	-0.25365	-0.256828	0
chr1;78008761;78009253	0.277658	0.568384	0
chr1;78034116;78034332	0.182472	1.33139	0
chr1;78036807;78037037	0.92502	0.590684	0
chr1;78200276;78200500	-1.33073	0.142774	0
chr1;78215809;78216014	-0.608506	0.545407	0
chr1;78230867;78231157	-0.262574	-0.990784	0
chr1;78267375;78267976	2.04761	0.332479	1
chr1;78338123;78338468	-0.026618	-0.60145	0
chr1;78419485;78420020	-0.233166	-0.611665	0
chr1;78454410;78455116	-0.176691	-0.350444	0
chr1;78520964;78521381	-0.044044	-0.401886	0
chr1;78525203;78525771	0.171116	0.098645	0
chr1;78530526;78530816	0.13591	-0.440252	0
chr1;78536840;78537311	0.083681	-0.271068	0
chr1;78557392;78557757	1.54005	0.787891	0
chr1;78629854;78630074	-0.041742	1.16181	0
chr1;78633431;78633642	1.69927	0.45471	0
chr1;78686898;78687308	-0.586107	-0.506098	0
chr1;78707226;78707798	0.08496	0.432982	0
chr1;78724458;78724886	-0.561458	-0.037067	0
chr1;78725870;78726185	-0.579441	-0.405311	0
chr1;78798936;78799325	0.374785	0.328856	1
chr1;78846477;78846849	0.130638	0.064647	0
chr1;78969550;78969743	-0.945722	1.11753	0
chr1;79611297;79611687	-0.171701	-0.532052	0
chr1;79614448;79614949	2.7053	0.191504	1
chr1;79626210;79626531	0.331394	0.223972	0
chr1;79682995;79683335	0.312875	0.211455	0
chr1;79776056;79776499	-0.542448	0.144385	0
chr1;79782386;79782909	0.354119	-0.320433	0
chr1;79858456;79858960	-0.495015	-0.332513	0
chr1;80066436;80066691	0.381154	1.75386	0
chr1;80149689;80150214	1.69606	0.106724	0
chr1;80153129;80153694	-0.220786	-0.084683	0
chr1;80180130;80180553	0.36637	0.698609	0
chr1;80181018;80181415	0.122411	0.462728	0
chr1;80408460;80408899	0.332098	-0.290827	0
chr1;80504776;80505128	-0.190237	0.295103	0
chr1;80512661;80512884	-0.04118	-0.035571	0
chr1;80515844;80516471	-0.014646	0.395001	0
chr1;80522212;80522574	-0.025368	-0.264342	0
chr1;80576804;80577347	-0.22973	-0.382136	0
chr1;80655779;80656233	-0.040454	0.650907	0
chr1;80722663;80723018	-0.051736	-0.022345	0
chr1;80830448;80830891	0.34983	-0.288201	0
chr1;80863391;80863685	-0.424298	-0.298501	0
chr1;81287005;81287529	0.20301	-0.16748	0
chr1;81300799;81301073	0.177361	0.26239	0
chr1;81301755;81301985	0.211292	0.139049	0
chr1;81307474;81307866	-0.318223	-0.325697	0
chr1;81309853;81310431	-0.14763	-0.358997	0
chr1;81316563;81317002	-0.152537	-0.199907	0
chr1;81319704;81320050	0.447903	0.069505	0
chr1;81516505;81516952	0.237981	-0.017745	0
chr1;81591658;81592019	-0.185494	0.088591	0
chr1;82294077;82294321	0.435973	-0.19609	0
chr1;82381883;82382284	0.26528	0.179289	0
chr1;82433352;82433758	-0.022619	-0.511084	0
chr1;82476122;82476629	-0.360008	0.141804	0
chr1;82481403;82481696	-0.820147	0.736129	0
chr1;82554346;82554951	-0.015179	0.052861	0
chr1;82571753;82572111	-0.187049	0.089333	0
chr1;82576183;82576589	1.42976	-0.216156	0
chr1;82641316;82642082	-0.087419	0.187715	0
chr1;82759559;82759946	-0.322335	0.082639	0
chr1;82762170;82762681	0.380407	0.062586	0
chr1;82787372;82787702	-0.202919	-0.024038	0
chr1;82789324;82789680	-0.512707	0.269505	0
chr1;82795040;82795233	-0.047581	0.66282	0
chr1;82803403;82804112	0.029686	0.090215	1
chr1;82839149;82839624	-0.505904	-0.520871	0
chr1;82959988;82960353	0.399428	0.481564	0
chr1;82985429;82985642	0.684464	0.675065	0
chr1;82987560;82988178	-0.295346	-0.658686	0
chr1;83000327;83000657	0.764145	0.096913	0
chr1;83064729;83065420	-0.264144	-0.0922	0
chr1;83076010;83076587	-0.416471	-0.497968	0
chr1;83138726;83139027	0.77675	0.451354	0
chr1;83150286;83150638	0.302208	0.204246	0
chr1;83181508;83181760	0.422132	0.285297	0
chr1;83184746;83185177	-1.1151	-0.851864	0
chr1;83187154;83187529	-0.33265	-0.021152	0
chr1;83223069;83223423	-0.189162	-0.247908	0
chr1;83717183;83717464	0.378567	-0.17027	0
chr1;83727163;83727607	-0.150818	0.07203	0
chr1;83736509;83736721	-0.043317	-0.037416	0
chr1;83746074;83746415	0.311957	0.210835	0
chr1;83811195;83811592	0.122411	-0.221057	0
chr1;83845978;83846349	0.704452	-0.128965	0
chr1;84102006;84102393	0.251148	-0.226768	0
chr1;84153756;84154351	-0.015434	0.174582	0
chr1;84173320;84173622	0.160918	-0.026266	0
chr1;84248597;84248876	1.6993	0.486943	0
chr1;84283090;84283303	0.14193	-0.224628	0
chr1;84286671;84287295	-0.014717	-0.46046	0
chr1;84433565;84434002	1.21713	0.164519	0
chr1;84470352;84470756	2.73066	0.711826	0
chr1;84581784;84582197	-0.604086	-0.212493	0
chr1;84696537;84697836	-0.161719	-0.344096	0
chr1;84733782;84734316	-0.341805	0.134634	0
chr1;84866610;84867112	-0.054879	-0.254328	0
chr1;84867393;84867691	-0.418603	-0.294495	0
chr1;84879777;84880231	-1.42019	0.00056	0
chr1;84881163;84881716	-0.330061	-0.173041	0
chr1;84885027;84886401	-0.172943	-0.394959	0
chr1;84887676;84887992	-0.760453	-0.782956	0
chr1;84896639;84897029	1.96331	-0.634394	0
chr1;84897414;84897845	0.225508	-0.203618	0
chr1;84933445;84933982	-0.339895	0.252993	0
chr1;84994925;84995193	-0.249864	0.417195	0
chr1;85114720;85115209	-0.373259	-0.424336	0
chr1;85243756;85244002	0.197549	0.292256	0
chr1;85287068;85287389	-0.028607	0.223972	0
chr1;85451689;85451931	0.200815	0.297086	0
chr1;85581516;85581989	0.205484	-0.219078	0
chr1;85725907;85726319	0.494105	0.135996	0
chr1;85736430;85736863	-0.021208	-0.387036	0
chr1;85738273;85738641	3.99705	-0.130016	0
chr1;85756982;85757410	1.69691	0.61631	0
chr1;85793287;85793516	-0.292416	-0.208934	0
chr1;85819761;85820012	1.46506	-0.190621	0
chr1;85842302;85842738	0.111462	-0.201283	0
chr1;85853324;85853803	-0.260425	-0.349868	0
chr1;85854450;85854784	0.090511	-0.167001	0
chr1;85888814;85889048	1.81842	-0.545606	0
chr1;85895519;85895831	-0.770207	-0.28128	0
chr1;85899394;85899889	-0.952376	-0.580458	0
chr1;85935472;85935874	-0.597772	-0.218307	0
chr1;86007612;86008433	-0.011186	-0.116555	0
chr1;86018165;86018650	-0.1136	-0.03271	0
chr1;86021648;86021982	0.409006	-0.382254	0
chr1;86059459;86059878	-0.021917	-0.304709	0
chr1;86062511;86062818	0.128384	-0.155849	0
chr1;86064131;86064512	-0.327411	-0.23034	0
chr1;86092676;86092883	0.5139	0.347318	0
chr1;86093762;86094083	0.331394	-0.397735	0
chr1;86144211;86144594	-1.5326	-0.437563	0
chr1;86149970;86150186	0.224987	-0.406294	0
chr1;86152404;86153151	-0.333986	-0.277777	0
chr1;86174551;86175274	-0.824574	-0.783848	0
chr1;86178769;86179362	-0.907903	-0.228677	0
chr1;86189088;86189343	0.345143	-0.344155	0
chr1;86204016;86204367	0.883048	0.523371	0
chr1;86214127;86214652	0.075074	-0.851392	0
chr1;86250770;86250963	-0.945722	-0.454712	0
chr1;86273336;86273616	-1.68366	-0.028329	0
chr1;86288781;86288981	-0.912623	-1.23707	0
chr1;86301788;86301981	-1.2451	-1.28193	0
chr1;86303122;86303367	-0.980837	0.293449	0
chr1;86309888;86310228	-0.706775	-0.140723	0
chr1;86313623;86314113	-1.43376	-0.130021	0
chr1;86339385;86339856	-0.264849	-0.186326	0
chr1;86340852;86341424	0.137811	-0.572099	0
chr1;86347022;86347465	-0.151159	0.054286	0
chr1;86348824;86349222	-0.313426	-0.421071	0
chr1;86356820;86357015	-0.936015	0.164006	0
chr1;86363715;86364198	-0.73678	-0.264334	0
chr1;86370989;86371239	-0.535711	-1.62827	0
chr1;86371833;86372405	-0.319098	-0.362763	0
chr1;86380979;86381503	-0.145318	-0.472163	0
chr1;86389188;86389921	-0.892158	-0.827607	0
chr1;86392965;86393258	-0.425746	-0.844411	0
chr1;86395618;86396424	-0.535994	-0.574251	0
chr1;86401214;86401763	-0.36592	-0.37796	0
chr1;86404732;86405312	-0.29424	-0.357759	0
chr1;86415570;86416837	-0.88822	-0.585825	0
chr1;86429867;86430348	-0.019091	-0.680334	0
chr1;86440465;86440885	-0.572153	-0.208951	0
chr1;86449003;86449223	-1.35493	0.980384	0
chr1;86450002;86450414	0.095665	-0.309885	0
chr1;86471211;86471882	-0.444238	-0.428208	0
chr1;86486374;86486704	-0.903284	-0.507838	0
chr1;86499869;86500563	-0.276235	-0.586553	0
chr1;86500770;86502124	-0.52565	-0.483369	0
chr1;86504120;86504596	-0.159971	-0.855188	0
chr1;86509332;86509753	-0.708039	-0.208455	0
chr1;86520381;86520803	-1.11712	-0.510502	0
chr1;86524880;86525722	-0.834378	-0.682487	0
chr1;86527968;86528762	-0.520964	-0.261335	0
chr1;86532227;86532871	-0.462864	-0.941984	0
chr1;86533587;86534322	0.384219	-0.49953	0
chr1;86538439;86538848	-0.067358	-0.312159	0
chr1;86539200;86540116	-0.156234	-0.409483	1
chr1;86598462;86598852	-0.764318	-0.634394	0
chr1;86609528;86609819	-0.031557	-0.850219	0
chr1;86611973;86612566	0.08647	-0.686455	0
chr1;86614121;86614660	-0.445833	-0.310921	0
chr1;86615660;86615973	-0.029339	-0.305719	0
chr1;86618419;86619110	-0.765854	-0.184765	0
chr1;86620665;86620973	-0.029815	-0.544112	0
chr1;86650192;86650802	-0.772828	-0.536461	0
chr1;86652743;86653018	-0.663723	-0.028845	0
chr1;86669419;86670103	-1.19606	-0.886897	0
chr1;86696945;86697343	-1.47484	-0.721924	0
chr1;86698769;86699276	-0.018113	-0.409271	0
chr1;86699740;86700099	0.109788	-0.133275	0
chr1;86863049;86863242	-0.34696	-0.454712	0
chr1;86914776;86915021	0.868386	0.130536	0
chr1;86972767;86972991	-0.298943	0.499145	0
chr1;87002958;87003163	-0.32665	-1.01219	0
chr1;87020827;87021020	0.251799	-0.661522	0
chr1;87036796;87037228	-1.22502	-0.757504	0
chr1;87041101;87041728	-1.02834	-0.585573	0
chr1;87042041;87042552	-0.922555	-0.562284	0
chr1;87060895;87061315	-0.434581	-0.113919	0
chr1;87070544;87071078	-0.900013	-0.61281	0
chr1;87086982;87087325	-1.37442	-0.48859	0
chr1;87098418;87099162	-1.09961	-0.074971	0
chr1;87111535;87112300	-0.465183	-0.271242	0
chr1;87165584;87165778	-0.643013	0.12396	0
chr1;87174122;87174811	-0.45929	-0.834037	0
chr1;87175302;87176218	-0.398524	-0.50529	0
chr1;87184400;87185429	-0.907351	-0.480881	0
chr1;87185519;87185709	-0.40077	-0.25182	0
chr1;87186819;87187518	-0.687565	-0.034044	0
chr1;87191934;87192202	-1.11226	-0.476392	0
chr1;87206328;87206696	0.132057	-0.238477	0
chr1;87218034;87218385	0.138453	0.204828	0
chr1;87241752;87242050	-0.806389	-0.830244	0
chr1;87245649;87246721	-0.817058	-0.156331	0
chr1;87282383;87282929	0.038549	0.044046	0
chr1;87338103;87338296	0.251799	-0.0411	0
chr1;87380025;87380308	-0.032449	-0.028029	0
chr1;87418653;87419354	-0.204152	-0.18213	0
chr1;87447435;87448039	-0.397855	-0.54179	0
chr1;87541545;87541992	0.108719	-0.107037	0
chr1;87568189;87568937	-0.345816	-0.437488	0
chr1;87590229;87590553	-0.206677	-0.147672	0
chr1;87608340;87608921	-0.811402	-0.769331	0
chr1;87663808;87664585	1.69707	0.061902	0
chr1;87682526;87683026	-0.073465	-0.015864	0
chr1;87696308;87696873	-0.543836	-0.310653	0
chr1;87754693;87754932	-0.763697	-0.534192	0
chr1;87766125;87766734	-0.394588	-0.746983	0
chr1;87810312;87810798	0.66217	0.016841	1
chr1;87884616;87884896	-1.06459	0.114219	0
chr1;87900073;87900403	-1.25346	-0.628788	0
chr1;87922694;87923011	-0.211241	-0.427774	0
chr1;87936400;87936886	-0.851117	-0.591209	0
chr1;87963558;87963973	0.351305	-0.115291	0
chr1;88015078;88015485	2.16523	1.25601	0
chr1;88085676;88086003	-0.204781	-0.878678	0
chr1;88094179;88094605	-0.585646	-0.299702	0
chr1;88120324;88121056	0.053844	0.120235	0
chr1;88121579;88121946	0.289856	-0.13037	0
chr1;88125889;88126109	0.220896	-0.036056	0
chr1;88143981;88144917	0.084218	0.017218	0
chr1;88145292;88145643	-0.026163	-0.0226	0
chr1;88150033;88150470	0.201398	-0.474829	0
chr1;88217090;88217579	7.46918	1.97775	1
chr1;88277454;88278018	1.91192	-0.06987	0
chr1;88284506;88285400	-0.57995	0.20689	0
chr1;88287207;88288213	-0.32482	-0.87211	0
chr1;88289672;88290741	0.43134	0.4265	0
chr1;88301427;88302005	0.00928	1.56212	0
chr1;88318611;88318960	0.139247	-0.137094	0
chr1;88357168;88358015	-1.17054	-0.348595	0
chr1;88367222;88367852	0.631682	-0.164482	0
chr1;88368226;88368715	1.23013	0.80052	1
chr1;88424633;88425054	0.461729	-0.113648	0
chr1;88434034;88434507	-0.263729	0.18607	0
chr1;88445307;88445802	0.061072	-0.661092	0
chr1;88456541;88457131	-0.716659	-0.148744	0
chr1;88463661;88463944	-1.0533	0.367053	0
chr1;88465752;88466054	-0.604383	-0.687084	0
chr1;88473876;88474500	-0.19991	0.268972	0
chr1;88527770;88527993	-0.300285	0.644801	0
chr1;88536294;88536572	0.557462	1.12096	0
chr1;88562255;88562773	0.076088	0.092853	0
chr1;88604356;88604592	-0.038912	-1.21749	0
chr1;88669528;88669851	-1.10175	-0.419828	0
chr1;88687812;88688005	0.755392	0.70392	0
chr1;88699668;88700045	-0.20198	0.445199	0
chr1;88705176;88705660	-0.496496	-0.428719	0
chr1;88705785;88706314	-0.362395	-0.39225	0
chr1;88717840;88718061	-0.083109	-0.035893	0
chr1;88742184;88742890	-0.762588	-0.463514	0
chr1;88745126;88745617	-0.371739	-0.097445	0
chr1;88750147;88750554	0.455053	-0.411761	0
chr1;88756476;88757060	1.62825	0.328578	1
chr1;88760744;88761011	-1.11642	-0.029709	0
chr1;88776952;88777386	2.9898	-0.202211	1
chr1;88806977;88807405	-0.042912	-0.018533	0
chr1;88900403;88900701	0.815383	0.482516	0
chr1;88926752;88927264	2.93193	0.889492	1
chr1;88999466;88999796	-0.027827	-0.265938	0
chr1;89006759;89006953	0.798834	0.370592	0
chr1;89057522;89058400	1.32534	0.045747	0
chr1;89127096;89127533	1.52974	0.658079	0
chr1;89175292;89175822	-0.671443	-0.090275	1
chr1;89191394;89192175	-1.13326	-0.275842	0
chr1;89192449;89192661	-0.86096	-0.602232	0
chr1;89192733;89193347	-0.970954	-0.142931	0
chr1;89196126;89196488	0.134246	0.198605	0
chr1;89207353;89207690	-0.568861	0.2847	0
chr1;89276547;89276889	0.71048	0.093512	0
chr1;89323007;89323581	-0.015999	-0.152891	0
chr1;89342776;89343218	-0.151501	-0.288853	0
chr1;89344164;89344990	-0.232091	-0.492818	0
chr1;89354690;89355096	3.03106	-0.55016	1
chr1;89364984;89365283	-1.60739	-0.186549	0
chr1;89487416;89487897	-0.139217	-0.597354	0
chr1;89524342;89524822	-0.019132	0.066628	0
chr1;89525852;89526249	-0.6053	-0.321595	0
chr1;89580433;89580680	-0.738963	-0.193707	0
chr1;89583321;89583726	-0.450676	-0.315242	0
chr1;89606580;89606955	-0.33265	-0.766204	0
chr1;89627426;89628401	-0.898345	-0.261893	0
chr1;89631796;89632214	-0.43666	-0.209951	0
chr1;89633977;89634482	-0.704683	-0.885107	0
chr1;89643578;89644334	-0.776436	-0.548942	0
chr1;89646612;89647194	-0.611451	0.178481	0
chr1;89673265;89674209	0.617755	-0.600341	0
chr1;89676228;89676750	-0.903112	-0.565631	0
chr1;89726714;89727015	0.676318	-0.21166	0
chr1;89730476;89730857	0.079346	-0.23034	0
chr1;89752588;89753077	2.41721	0.408635	0
chr1;89757300;89758225	-0.634578	-0.836992	0
chr1;89770306;89770692	0.251799	-0.330759	0
chr1;89778526;89778881	0.984124	-0.472075	0
chr1;89827488;89827707	-0.083868	-0.10866	0
chr1;89831143;89831421	-0.864408	-0.315682	0
chr1;89843809;89844437	-0.673289	-0.457527	0
chr1;89859206;89859713	-0.701903	-0.802891	0
chr1;89860161;89860715	-0.466909	-0.403189	0
chr1;89865770;89866130	-0.667511	-0.154939	0
chr1;89938901;89939664	-0.466402	-0.795066	0
chr1;89940140;89940808	-0.532731	-0.489881	0
chr1;89941870;89942063	-0.34696	-0.49581	0
chr1;89943223;89944204	-0.018722	-0.504411	0
chr1;90012711;90013743	-0.015199	-0.394446	0
chr1;90026922;90027321	-0.046031	-0.820148	0
chr1;90051402;90051808	0.119697	0.157543	0
chr1;90060557;90060937	-0.024167	-0.12591	0
chr1;90146516;90146721	0.755975	0.350707	0
chr1;90153121;90153409	0.136854	-0.859076	0
chr1;90159500;90160409	-0.358233	-0.491728	1
chr1;90193277;90193490	1.49827	-0.224628	0
chr1;90203794;90204218	-0.043317	0.075428	0
chr1;90272145;90272893	1.194	-0.191895	1
chr1;90281676;90282048	1.61702	0.257914	0
chr1;90291265;90291632	-0.65478	-0.26074	0
chr1;90303256;90303734	5.50603	0.501531	1
chr1;90369285;90369615	-0.553102	0.169789	0
chr1;90372702;90373088	1.92912	0.165706	0
chr1;90471778;90472174	0.51407	-0.826366	0
chr1;90478828;90479323	1.79886	0.790816	0
chr1;90554339;90554525	0.261275	0.60112	0
chr1;90556996;90557577	0.883851	-0.219747	0
chr1;90577452;90577768	0.336637	0.556235	0
chr1;90588285;90588865	-0.215075	-0.220126	0
chr1;90590884;90591217	-0.201092	-0.503263	0
chr1;90592515;90593243	-0.647562	-0.295923	0
chr1;90595439;90595828	0.796779	0.739278	0
chr1;90650533;90651080	-0.561732	-0.45231	0
chr1;90793325;90793749	0.731012	-0.018708	0
chr1;90829937;90830507	-0.218848	-0.027833	0
chr1;90840270;90840615	-0.361576	-0.022992	0
chr1;90849947;90850220	-0.456936	-0.789131	0
chr1;90871776;90872478	1.75301	0.227787	1
chr1;90886536;90886882	3.1884	1.47744	0
chr1;90891831;90892156	4.40463	1.00767	0
chr1;90906284;90906823	-0.76743	-0.681177	0
chr1;90909916;90910204	-1.03501	-0.470853	0
chr1;90927867;90928271	-1.73898	-0.711206	0
chr1;90928410;90928937	-0.784904	-0.469476	0
chr1;90956342;90957062	-0.815258	-0.620808	0
chr1;90973120;90973706	-0.607278	-0.163296	0
chr1;90982574;90982806	-1.57348	0.103659	0
chr1;91021088;91021625	0.396191	-0.237753	0
chr1;91038119;91038378	0.821447	-0.030626	0
chr1;91080502;91080781	-0.44711	-0.743723	0
chr1;91098944;91099477	-0.125635	-0.089767	0
chr1;91128840;91129400	2.11074	0.813244	1
chr1;91179032;91179369	-1.22743	-0.189053	0
chr1;91185674;91185893	0.40187	0.76638	0
chr1;91211134;91211520	-0.921931	-0.744371	0
chr1;91239178;91239448	-0.248013	-0.472863	0
chr1;91249902;91250289	-0.023729	0.082639	0
chr1;91251906;91252561	-1.24902	-0.207031	0
chr1;91346773;91347523	-0.551527	-0.595975	0
chr1;91366156;91366992	-0.978594	-0.639642	0
chr1;91380471;91381045	-0.418649	-0.152891	0
chr1;91412771;91413251	-0.418522	-0.282511	0
chr1;91428563;91429035	0.225376	-0.270494	0
chr1;91447503;91447936	3.6003	-0.479215	1
chr1;91478950;91479412	5.92697	1.03726	1
chr1;91483116;91483729	-0.12422	-0.208276	0
chr1;91515076;91515280	-0.894722	-0.8215	0
chr1;91523701;91524181	-0.500634	-0.033051	0
chr1;91534162;91534795	-0.394135	-0.352866	0
chr1;91544183;91544390	-1.16089	0.154499	0
chr1;91564113;91564348	-0.530824	-1.22267	0
chr1;91574230;91574559	-0.027913	-0.266746	0
chr1;91600612;91601059	-1.05464	-1.08925	0
chr1;91602066;91602490	-0.703029	-0.771791	0
chr1;91660684;91661024	-0.536834	0.282188	0
chr1;91682530;91682917	3.37663	0.454189	0
chr1;91689521;91689944	0.114887	-0.113111	0
chr1;91754789;91755000	-0.317362	0.15157	0
chr1;91755108;91755517	-0.163725	-0.116983	0
chr1;91807896;91808089	0.503601	0.745028	0
chr1;91819137;91819668	-0.343736	-0.330544	0
chr1;91822558;91822769	-0.317362	0.681472	0
chr1;91874596;91875254	-0.453015	-0.691357	0
chr1;91897087;91897472	0.102374	-0.331618	0
chr1;91913779;91914393	-0.609501	-0.337948	0
chr1;91962205;91962662	-0.020095	-0.104696	0
chr1;91968922;91969340	-0.713121	-0.305438	0
chr1;91978563;91978771	-0.04415	-0.8057	0
chr1;92017827;92018186	0.515894	-0.244455	0
chr1;92079760;92080067	-0.782754	-0.805903	0
chr1;92122268;92122604	-0.054662	-0.142398	0
chr1;92271967;92272183	-1.11252	-0.406294	0
chr1;92274317;92274510	1.05477	-0.0822	0
chr1;92275403;92275736	0.145937	-0.143681	0
chr1;92360053;92360735	-0.69124	-0.889498	0
chr1;92453591;92454161	-0.13359	-0.223988	0
chr1;92475179;92475387	-0.04415	0.53754	0
chr1;92521235;92521712	-0.503782	-0.284288	0
chr1;92611013;92611483	0.103398	-0.526412	0
chr1;92614515;92615053	0.090329	-0.163122	0
chr1;92632964;92633184	-0.041742	-0.036056	0
chr1;92647687;92648223	-0.771726	-0.312661	0
chr1;92648767;92649282	-0.915392	-0.402912	0
chr1;92696800;92697245	-0.410166	-0.197212	0
chr1;92707868;92708429	0.70938	0.228031	0
chr1;92727056;92727249	-0.34696	0.165706	0
chr1;92832709;92832994	0.341033	-0.72807	0
chr1;92833627;92834629	-0.853135	-0.366169	0
chr1;92840246;92840492	-0.03733	-0.194495	0
chr1;92894977;92895460	-0.13864	0.066213	0
chr1;92906880;92907232	-0.518534	-0.816273	0
chr1;92908901;92909527	-0.413211	-0.662935	0
chr1;92910510;92911150	-0.826883	-0.947869	0
chr1;92912394;92912587	-0.09516	-0.454712	0
chr1;92949414;92949882	-0.636932	-0.699232	0
chr1;92956596;92957042	0.585991	-0.39354	0
chr1;92985603;92985819	-0.042514	0.480905	0
chr1;93010633;93011214	-0.230511	-0.357143	0
chr1;93014370;93014913	-1.29382	-0.382136	0
chr1;93018195;93018451	-0.938684	-0.529707	0
chr1;93029404;93029664	-0.07064	-0.184023	0
chr1;93072600;93072814	0.227089	-0.783111	0
chr1;93080744;93081491	-0.03688	-0.662419	0
chr1;93091249;93091586	-0.198704	-0.260413	0
chr1;93091744;93092082	-0.225285	-0.259643	0
chr1;93128751;93129098	-0.192978	-0.943056	0
chr1;93174389;93175082	-0.346759	-0.644994	0
chr1;93194695;93194916	6.57263	1.48187	0
chr1;93194994;93195318	10.4498	2.39113	1
chr1;93197456;93197770	1.66466	0.814004	0
chr1;93223993;93224436	-1.19459	-0.828791	0
chr1;93236348;93237090	-0.594597	-0.871365	0
chr1;93238112;93238607	-0.718918	-0.902994	0
chr1;93314882;93315157	-0.243503	0.261436	0
chr1;93400057;93400317	-0.479783	-0.337536	0
chr1;93449973;93450444	0.103178	-0.35581	0
chr1;93507067;93507593	-0.676549	-0.015081	0
chr1;93539672;93539880	1.21235	0.53754	0
chr1;93539963;93540173	1.2008	0.152292	0
chr1;93543243;93543493	-0.730091	-0.191383	0
chr1;93593937;93594330	1.25993	0.833316	0
chr1;93603021;93603320	0.26364	0.080431	0
chr1;93657460;93657700	0.164225	-0.698282	0
chr1;93661375;93661603	0.892856	-0.735032	0
chr1;93667881;93668236	-0.18863	-0.359642	0
chr1;93668435;93669052	-0.857709	-0.465684	0
chr1;93686285;93686792	-0.606046	-0.645446	0
chr1;93726900;93727539	-1.64199	-0.449651	0
chr1;93742747;93743246	-0.249987	0.032298	0
chr1;93803617;93804023	-0.876517	-0.117847	0
chr1;93827457;93828057	-0.015305	-0.092963	0
chr1;93832789;93833282	-0.721834	-0.582814	0
chr1;93845580;93845979	-0.167828	-0.01988	0
chr1;93890907;93891301	1.1567	-0.020132	0
chr1;93962776;93963112	3.13866	0.427945	0
chr1;93993751;93993961	0.187688	-0.64574	0
chr1;94011677;94011999	-0.387403	-0.024634	0
chr1;94034852;94035400	-0.333073	-0.305815	0
chr1;94079016;94079524	-0.131818	-0.094185	0
chr1;94139496;94139816	0.151866	0.224671	0
chr1;94357209;94357462	0.612548	0.284169	0
chr1;94975952;94976187	0.452669	0.305935	0
chr1;95397180;95397573	-0.170391	-0.324867	0
chr1;95762252;95762636	0.277024	0.291168	0
chr1;95768795;95769154	-0.05116	0.912241	0
chr1;95972161;95972524	0.293051	0.396115	0
chr1;96445246;96445449	0.239394	0.904941	0
chr1;96789288;96789647	0.296316	-0.133275	0
chr1;96801572;96802090	-0.017728	-0.015314	0
chr1;96815953;96816319	-0.025091	0.08738	0
chr1;96845853;96846327	-0.141273	0.050736	0
chr1;96846741;96847396	0.236602	-0.19492	0
chr1;97019003;97019351	0.305682	0.206594	0
chr1;97038608;97038946	0.314726	0.330794	0
chr1;97246822;97247053	-0.039754	0.41534	0
chr1;97576617;97577004	0.549754	0.185775	0
chr1;97647033;97647574	1.6459	0.118231	0
chr1;97660730;97660962	-0.786737	0.2757	0
chr1;97688734;97689195	0.230753	0.138747	0
chr1;97726646;97727142	-0.153521	-0.096464	0
chr1;97770229;97770575	-0.360531	-0.484354	0
chr1;97794119;97794471	-0.190237	-0.022535	0
chr1;97802595;97803064	0.226817	-0.187121	0
chr1;97877064;97877451	0.800904	0.082639	0
chr1;97976027;97976329	0.352243	0.105898	0
chr1;98071984;98072476	-0.370984	0.42226	0
chr1;98144829;98145233	1.03051	0.355915	0
chr1;98178939;98179519	0.167576	0.123956	0
chr1;98350338;98350606	0.39693	0.417195	0
chr1;98440219;98440552	0.78484	0.647698	0
chr1;98523046;98523300	-0.036155	-0.03123	0
chr1;98748951;98749181	0.46251	-0.208026	0
chr1;99693699;99694021	0.481287	-0.049269	0
chr1;99774178;99774437	0.187633	0.431693	0
chr1;100232026;100232287	0.186196	0.275459	0
chr1;100434735;100434928	0.503601	0.165706	0
chr1;100556810;100557305	0.294528	-0.354583	0
chr1;100806743;100806981	0.893927	0.939566	0
chr1;101438821;101439139	0.33452	0.226085	0
chr1;101629081;101629356	-0.243503	0.116296	0
chr1;101680759;101680996	-0.038747	-0.201882	0
chr1;101901643;101902027	1.61431	0.353795	0
chr1;101918774;101919090	0.336637	0.227515	0
chr1;102062349;102062556	4.1112	0.347318	0
chr1;102303632;102303927	3.01841	1.48916	0
chr1;102314585;102314797	1.41871	1.01738	0
chr1;102344315;102344624	0.816077	-0.800691	0
chr1;102378636;102378913	0.559474	-0.316821	0
chr1;103175893;103176196	-0.030308	-0.289635	0
chr1;103323659;103324002	4.71343	1.90958	0
chr1;103399090;103399379	-0.031775	0.746312	0
chr1;103617745;103617969	0.949798	0.320959	0
chr1;103636979;103637231	0.614978	-0.031477	0
chr1;103722719;103723045	0.326311	0.220537	0
chr1;103762741;103763143	0.05236	-0.218307	0
chr1;103784676;103785024	0.305682	0.0919	0
chr1;103799125;103799713	0.180914	0.19015	0
chr1;103986917;103987262	-0.194097	-0.022992	0
chr1;104120496;104120746	1.27653	0.28758	0
chr1;104609411;104609774	0.108578	0.484217	0
chr1;104769440;104769674	0.623038	-0.033898	0
chr1;104986206;104986718	0.207768	0.218376	0
chr1;105092508;105092906	-0.313426	-0.120215	0
chr1;105362595;105363117	-0.017592	-0.703361	0
chr1;105563901;105564158	-0.035732	0.279746	0
chr1;105630575;105630873	0.356971	0.10732	0
chr1;105658546;105658836	0.167576	0.247913	0
chr1;105660038;105660391	0.301352	0.316738	0
chr1;105680693;105680945	0.192845	-0.189865	0
chr1;105710524;105711583	-0.117794	-0.23363	0
chr1;105735319;105735760	0.241218	-0.017987	0
chr1;105780365;105780760	-0.216021	-0.626364	0
chr1;105825553;105825739	-0.049372	0.171942	0
chr1;105840355;105840591	-0.038912	-0.236351	0
chr1;105844387;105844795	-0.872221	-0.80206	0
chr1;105891088;105891479	0.100803	-0.836935	0
chr1;105904583;105905183	0.13138	0.279731	0
chr1;105997662;105997855	-0.047581	0.951834	0
chr1;106036900;106037416	-0.465705	-0.943597	0
chr1;106053124;106053486	-0.050736	-0.3746	0
chr1;106071017;106071653	0.138382	-0.451773	0
chr1;106151786;106152533	0.130113	-0.39526	0
chr1;106346770;106347140	1.56888	1.20874	0
chr1;106389622;106390132	-0.244595	-0.172077	0
chr1;106395520;106395914	0.346718	-0.121436	0
chr1;106425050;106425939	-0.335303	-0.412997	0
chr1;106494991;106495177	-1.60261	-0.042647	0
chr1;106511539;106511986	-0.020544	0.232385	0
chr1;106542785;106543076	0.334001	0.109901	0
chr1;106544746;106545377	-0.747108	-0.151651	0
chr1;106628796;106629091	0.360601	0.243711	0
chr1;106712215;106712670	-0.949471	-0.456044	0
chr1;106717228;106717591	0.133877	-0.021852	0
chr1;106735584;106736032	0.216952	-0.284985	0
chr1;106737742;106738421	-0.45253	0.035419	0
chr1;106799988;106800249	-0.035184	0.275459	0
chr1;106818373;106818697	0.328325	-0.147672	0
chr1;106883857;106884418	-0.119364	0.099876	0
chr1;106901503;106901870	0.132417	-0.13037	0
chr1;106961034;106961409	-0.178569	-0.340461	0
chr1;106968922;106969409	-0.018857	-0.098246	0
chr1;107014508;107014877	-0.049773	0.389674	0
chr1;107127471;107127880	-0.022453	0.995892	0
chr1;107243174;107243589	0.234203	-0.115291	0
chr1;107352989;107353467	-0.26097	0.050312	0
chr1;107384941;107385353	-0.044578	-0.213008	0
chr1;107481522;107481938	0.255715	-0.019068	0
chr1;107554162;107554479	0.488878	-0.276843	0
chr1;107598486;107598823	0.144205	-0.260413	0
chr1;107635992;107636210	0.487969	0.329793	0
chr1;107960033;107960333	0.485968	-0.292531	0
chr1;108371400;108371632	-0.039583	0.929676	0
chr1;108371765;108372016	0.193614	0.286434	0
chr1;108548946;108549250	0.699851	-0.157387	0
chr1;108639416;108639664	2.76961	-0.224909	0
chr1;108827256;108827620	0.133508	-0.241097	0
chr1;108872511;108872766	0.417166	0.28194	0
chr1;109834627;109834910	0.719329	0.649128	0
chr1;109985442;109985809	0.132417	-0.043228	0
chr1;110156136;110156356	0.967067	0.50822	0
chr1;110533642;110533957	-0.579441	0.811421	0
chr1;111242369;111242738	0.288285	0.194837	0
chr1;111634027;111634442	-0.022128	0.269418	0
chr1;111660250;111660618	0.289069	0.086905	0
chr1;111842769;111843030	0.186196	0.428385	0
chr1;111863915;111864401	-0.256675	-0.098449	0
chr1;111864782;111865149	-0.65478	-0.456639	0
chr1;112377822;112379247	-0.627546	-0.263219	0
chr1;112379583;112380351	-0.400088	-0.22854	0
chr1;112388807;112389381	-0.418649	-0.013819	0
chr1;112450071;112450330	1.00908	0.555172	0
chr1;112451599;112452026	-0.156823	-0.018577	0
chr1;112452447;112452772	0.093018	-0.270029	1
chr1;112453500;112453805	1.71378	0.838022	1
chr1;112456085;112456451	-0.025091	-0.348834	0
chr1;112460526;112460719	1.65353	0.372512	0
chr1;112704021;112704357	0.316599	0.332763	0
chr1;112874692;112874946	-0.946082	0.22059	0
chr1;112977507;112977740	-0.287397	0.479864	0
chr1;113228063;113228317	-0.491117	-0.18837	0
chr1;113247281;113247761	0.626598	-0.432292	0
chr1;113525945;113526318	0.415481	1.09201	0
chr1;113837866;113838228	0.29386	0.176692	0
chr1;114296500;114296824	0.328325	0.566985	0
chr1;114757715;114757981	0.182696	0.540563	0
chr1;114961848;114962236	-0.023668	-0.534794	0
chr1;115601412;115601688	0.10954	0.231749	0
chr1;115646975;115647278	0.35108	0.738009	0
chr1;116313261;116313554	0.165861	0.109152	0
chr1;116394852;116395066	-0.85292	-0.410091	0
chr1;116395344;116395530	0.261275	0.386531	0
chr1;116417607;116417800	0.251799	0.951834	0
chr1;116477659;116478164	-0.132601	0.205695	0
chr1;117354595;117355027	0.60498	0.591662	0
chr1;117412343;117412810	-0.019664	-0.102454	0
chr1;117496740;117496941	0.483552	-0.238039	0
chr1;117519515;117519890	0.283673	-0.127589	0
chr1;117650470;117650686	0.492488	1.18332	0
chr1;117816532;117816788	0.605369	0.28084	0
chr1;117918642;117918835	0.551178	0.372512	0
chr1;118004103;118004374	0.358651	0.530589	0
chr1;118012681;118013125	0.198223	0.575671	0
chr1;118275179;118275550	-0.64772	-0.128965	0
chr1;118320584;118321228	-0.283422	-0.520455	0
chr1;118321399;118321958	-0.119792	-0.514002	0
chr1;118335877;118336217	-0.366893	-0.02333	0
chr1;118367977;118368298	-0.028607	-0.024711	0
chr1;118374249;118374508	0.562901	0.12348	0
chr1;118378495;118378920	0.049525	0.1505	0
chr1;118436162;118436498	-0.027331	-0.736347	0
chr1;118458686;118459185	0.194778	-0.095883	0
chr1;118465986;118466384	-0.603779	-0.120215	0
chr1;118476824;118477233	-0.044905	-0.116983	0
chr1;118492838;118493196	-0.348446	-0.356628	1
chr1;118498107;118498763	-0.542476	-0.206716	0
chr1;118505782;118506146	0.10828	-0.175032	0
chr1;118529207;118529680	1.27173	0.219611	0
chr1;118564565;118564954	-0.617748	-0.636025	0
chr1;118690691;118690884	-0.39454	-0.454712	0
chr1;118731267;118731473	0.19133	-0.813531	0
chr1;118759556;118759955	-0.74708	0.060273	0
chr1;118768844;118769261	-0.160583	-0.784754	0
chr1;118772266;118772676	-0.867963	-0.603448	0
chr1;118822115;118822730	1.69985	0.584511	0
chr1;118970053;118970395	1.21732	-0.373313	1
chr1;119022053;119022331	-0.066065	-0.028534	0
chr1;119053584;119053844	0.338503	-0.49105	0
chr1;119074846;119075498	-0.723045	-0.465018	0
chr1;119082404;119083049	-0.282983	-0.445469	0
chr1;119083568;119084119	-0.347925	-0.188065	0
chr1;119087469;119087921	0.046565	-0.158505	0
chr1;119093706;119094237	0.074226	-0.691439	0
chr1;119094766;119095234	0.830724	-0.067793	0
chr1;119153647;119154057	-0.467578	-0.428094	0
chr1;119160379;119160629	-0.036733	0.28758	0
chr1;119256135;119256414	-0.861309	-1.1729	0
chr1;119324742;119324973	-0.3694	-0.10301	0
chr1;119345287;119345817	-0.361711	-0.466818	0
chr1;119397861;119398120	-1.59709	-0.338839	0
chr1;119423603;119423884	-0.03268	-0.738435	0
chr1;119426202;119426750	1.80224	-0.6261	0
chr1;119435514;119435849	0.96064	0.04811	0
chr1;119458277;119458611	-0.373484	-0.262752	0
chr1;119463367;119463795	-0.042912	-0.484813	0
chr1;119481574;119482244	0.203893	-0.500259	0
chr1;119482889;119483283	-0.023308	-0.121436	0
chr1;119484293;119484904	-0.487863	-0.35259	0
chr1;119494209;119494653	-0.671361	-0.467342	0
[truncated: 59,018 more rows]

## Sheet: SupplementaryFig2f
H3K9me3	Sample	Peaks		SMC3	Sample	Peaks		ATAC	Sample	Peaks		mCG ratio	Sample	Peaks		5hmC	Sample	Peaks		H3K27ac	Sample	Peaks
-0.354262	Setdb1KO	Defined peaks		13.589	Setdb1KO	Defined peaks		56.2518	Setdb1KO	Defined peaks		0.0454546	Setdb1KO	Defined peaks		0.147087	Setdb1KO	Defined peaks		-1.18536	Setdb1KO	Defined peaks
0.756005	Setdb1KO	Defined peaks		4.06491	Setdb1KO	Defined peaks		12.1128	Setdb1KO	Defined peaks		0.866667	Setdb1KO	Defined peaks		0.0490289	Setdb1KO	Defined peaks		-0.275609	Setdb1KO	Defined peaks
0.864069	Setdb1KO	Defined peaks		2.59253	Setdb1KO	Defined peaks		207.06	Setdb1KO	Defined peaks		0.1875	Setdb1KO	Defined peaks		0.0980577	Setdb1KO	Defined peaks		0.55119	Setdb1KO	Defined peaks
-0.268477	Setdb1KO	Defined peaks		1.61712	Setdb1KO	Defined peaks		3.38114	Setdb1KO	Defined peaks		0.784259	Setdb1KO	Defined peaks		0.0490289	Setdb1KO	Defined peaks		-0.107405	Setdb1KO	Defined peaks
-0.884511	Setdb1KO	Defined peaks		3.29312	Setdb1KO	Defined peaks		16.8176	Setdb1KO	Defined peaks		0.25	Setdb1KO	Defined peaks		0.0490289	Setdb1KO	Defined peaks		0.04481	Setdb1KO	Defined peaks
-0.020985	Setdb1KO	Defined peaks		6.47521	Setdb1KO	Defined peaks		10.3766	Setdb1KO	Defined peaks		0.5	Setdb1KO	Defined peaks		0.0490289	Setdb1KO	Defined peaks		-1.13399	Setdb1KO	Defined peaks
-0.133192	Setdb1KO	Defined peaks		2.44587	Setdb1KO	Defined peaks		14.0109	Setdb1KO	Defined peaks		0.763889	Setdb1KO	Defined peaks		0.0980577	Setdb1KO	Defined peaks		0.103156	Setdb1KO	Defined peaks
-0.344082	Setdb1KO	Defined peaks		5.09567	Setdb1KO	Defined peaks		8.86008	Setdb1KO	Defined peaks		0.307692	Setdb1KO	Defined peaks		0.245144	Setdb1KO	Defined peaks		0.829511	Setdb1KO	Defined peaks
0.271172	Setdb1KO	Defined peaks		7.79327	Setdb1KO	Defined peaks		18.1831	Setdb1KO	Defined peaks		0.426136	Setdb1KO	Defined peaks		0.44126	Setdb1KO	Defined peaks		-0.167638	Setdb1KO	Defined peaks
0.202413	Setdb1KO	Defined peaks		4.53798	Setdb1KO	Defined peaks		16.1473	Setdb1KO	Defined peaks		0.50119	Setdb1KO	Defined peaks		0.147087	Setdb1KO	Defined peaks		-0.253312	Setdb1KO	Defined peaks
-0.035731	Setdb1KO	Defined peaks		6.81294	Setdb1KO	Defined peaks		24.3474	Setdb1KO	Defined peaks		0.708333	Setdb1KO	Defined peaks		0.0980577	Setdb1KO	Defined peaks		0.262026	Setdb1KO	Defined peaks
0.305783	Setdb1KO	Defined peaks		2.24358	Setdb1KO	Defined peaks		7.48165	Setdb1KO	Defined peaks		0.623783	Setdb1KO	Defined peaks		0.147087	Setdb1KO	Defined peaks		0.066659	Setdb1KO	Defined peaks
0.944733	Setdb1KO	Defined peaks		2.63013	Setdb1KO	Defined peaks		12.9524	Setdb1KO	Defined peaks		0	Setdb1KO	Defined peaks		0.0490289	Setdb1KO	Defined peaks		0.094994	Setdb1KO	Defined peaks
-0.312221	Setdb1KO	Defined peaks		3.19809	Setdb1KO	Defined peaks		13.3812	Setdb1KO	Defined peaks		0	Setdb1KO	Defined peaks		0.0980577	Setdb1KO	Defined peaks		-0.278605	Setdb1KO	Defined peaks
0.679337	Setdb1KO	Defined peaks		9.10369	Setdb1KO	Defined peaks		15.6591	Setdb1KO	Defined peaks		0.49611	Setdb1KO	Defined peaks		0.490289	Setdb1KO	Defined peaks		-0.690778	Setdb1KO	Defined peaks
0.383007	Setdb1KO	Defined peaks		1.00707	Setdb1KO	Defined peaks		56.2051	Setdb1KO	Defined peaks		0.0909091	Setdb1KO	Defined peaks		0.0490289	Setdb1KO	Defined peaks		0.696642	Setdb1KO	Defined peaks
1.28515	Setdb1KO	Defined peaks		3.99792	Setdb1KO	Defined peaks		28.4397	Setdb1KO	Defined peaks		0	Setdb1KO	Defined peaks		0.0490289	Setdb1KO	Defined peaks		-0.064357	Setdb1KO	Defined peaks
0.041325	Setdb1KO	Defined peaks		1.86768	Setdb1KO	Defined peaks		0.892397	Setdb1KO	Defined peaks		0.833333	Setdb1KO	Defined peaks		0.196115	Setdb1KO	Defined peaks		-0.472176	Setdb1KO	Defined peaks
0.21855	Setdb1KO	Defined peaks		2.58119	Setdb1KO	Defined peaks		9.47464	Setdb1KO	Defined peaks		0	Setdb1KO	Defined peaks		0.0490289	Setdb1KO	Defined peaks		0.119044	Setdb1KO	Defined peaks
1.62596	Setdb1KO	Defined peaks		2.96711	Setdb1KO	Defined peaks		7.67693	Setdb1KO	Defined peaks		0.307359	Setdb1KO	Defined peaks		0.0490289	Setdb1KO	Defined peaks		-0.208726	Setdb1KO	Defined peaks
0.037813	Setdb1KO	Defined peaks		6.62541	Setdb1KO	Defined peaks		10.8844	Setdb1KO	Defined peaks		0.670139	Setdb1KO	Defined peaks		0.588346	Setdb1KO	Defined peaks		-0.705272	Setdb1KO	Defined peaks
-0.183783	Setdb1KO	Defined peaks		7.5878	Setdb1KO	Defined peaks		18.988	Setdb1KO	Defined peaks		0.678329	Setdb1KO	Defined peaks		1.8631	Setdb1KO	Defined peaks		-0.435593	Setdb1KO	Defined peaks
-0.466815	Setdb1KO	Defined peaks		10.2645	Setdb1KO	Defined peaks		17.9047	Setdb1KO	Defined peaks		0.748775	Setdb1KO	Defined peaks		0.245144	Setdb1KO	Defined peaks		-0.713973	Setdb1KO	Defined peaks
0.730281	Setdb1KO	Defined peaks		2.8468	Setdb1KO	Defined peaks		0.892397	Setdb1KO	Defined peaks		0.645833	Setdb1KO	Defined peaks		0.0980577	Setdb1KO	Defined peaks		1.15717	Setdb1KO	Defined peaks
-0.06922	Setdb1KO	Defined peaks		7.25975	Setdb1KO	Defined peaks		5.81819	Setdb1KO	Defined peaks		0.482143	Setdb1KO	Defined peaks		0.490289	Setdb1KO	Defined peaks		-0.135243	Setdb1KO	Defined peaks
0.983458	Setdb1KO	Defined peaks		3.0948	Setdb1KO	Defined peaks		1.82521	Setdb1KO	Defined peaks		0.829365	Setdb1KO	Defined peaks		0.245144	Setdb1KO	Defined peaks		0.325079	Setdb1KO	Defined peaks
1.79369	Setdb1KO	Defined peaks		8.39005	Setdb1KO	Defined peaks		18.1831	Setdb1KO	Defined peaks		0.758256	Setdb1KO	Defined peaks		0.0490289	Setdb1KO	Defined peaks		-0.34797	Setdb1KO	Defined peaks
0.636238	Setdb1KO	Defined peaks		9.52132	Setdb1KO	Defined peaks		12.0741	Setdb1KO	Defined peaks		0.583333	Setdb1KO	Defined peaks		0.0490289	Setdb1KO	Defined peaks		-0.185811	Setdb1KO	Defined peaks
0.071706	Setdb1KO	Defined peaks		6.70572	Setdb1KO	Defined peaks		5.29816	Setdb1KO	Defined peaks		0	Setdb1KO	Defined peaks		0.0490289	Setdb1KO	Defined peaks		-0.044635	Setdb1KO	Defined peaks
-0.421071	Setdb1KO	Defined peaks		4.54141	Setdb1KO	Defined peaks		4.54681	Setdb1KO	Defined peaks		0.383929	Setdb1KO	Defined peaks		0.0980577	Setdb1KO	Defined peaks		-0.714354	Setdb1KO	Defined peaks
1.88643	Setdb1KO	Defined peaks		9.50023	Setdb1KO	Defined peaks		12.4802	Setdb1KO	Defined peaks		0.5	Setdb1KO	Defined peaks		0.147087	Setdb1KO	Defined peaks		-0.50402	Setdb1KO	Defined peaks
0.659591	Setdb1KO	Defined peaks		0.693052	Setdb1KO	Defined peaks		18.176	Setdb1KO	Defined peaks		0	Setdb1KO	Defined peaks		0.0490289	Setdb1KO	Defined peaks		0.496565	Setdb1KO	Defined peaks
0.191653	Setdb1KO	Defined peaks		19.0026	Setdb1KO	Defined peaks		38.4907	Setdb1KO	Defined peaks		0	Setdb1KO	Defined peaks		0.0490289	Setdb1KO	Defined peaks		0.214649	Setdb1KO	Defined peaks
-0.021267	Setdb1KO	Defined peaks		8.53402	Setdb1KO	Defined peaks		2.84717	Setdb1KO	Defined peaks		0	Setdb1KO	Defined peaks		0.0490289	Setdb1KO	Defined peaks		0.043369	Setdb1KO	Defined peaks
0.646634	Setdb1KO	Defined peaks		1.18845	Setdb1KO	Defined peaks		3.29896	Setdb1KO	Defined peaks		0.555556	Setdb1KO	Defined peaks		0.0490289	Setdb1KO	Defined peaks		-0.420651	Setdb1KO	Defined peaks
0.000425	Setdb1KO	Defined peaks		4.53113	Setdb1KO	Defined peaks		20.657	Setdb1KO	Defined peaks		0.741908	Setdb1KO	Defined peaks		0.147087	Setdb1KO	Defined peaks		-0.249689	Setdb1KO	Defined peaks
0.316684	Setdb1KO	Defined peaks		5.51265	Setdb1KO	Defined peaks		29.5495	Setdb1KO	Defined peaks		0.3	Setdb1KO	Defined peaks		0.147087	Setdb1KO	Defined peaks		-0.092807	Setdb1KO	Defined peaks
0.335084	Setdb1KO	Defined peaks		1.8623	Setdb1KO	Defined peaks		14.065	Setdb1KO	Defined peaks		0.472515	Setdb1KO	Defined peaks		0.0490289	Setdb1KO	Defined peaks		0.14249	Setdb1KO	Defined peaks
-0.0913354	Setdb1KO	Defined peaks		16.8193	Setdb1KO	Defined peaks		16.436	Setdb1KO	Defined peaks		0.235979	Setdb1KO	Defined peaks		0.294173	Setdb1KO	Defined peaks		-0.834251	Setdb1KO	Defined peaks
-0.438708	Setdb1KO	Defined peaks		1.05953	Setdb1KO	Defined peaks		21.414	Setdb1KO	Defined peaks		0.332406	Setdb1KO	Defined peaks		0.44126	Setdb1KO	Defined peaks		-0.00977	Setdb1KO	Defined peaks
0.332479	Setdb1KO	Defined peaks		10.7067	Setdb1KO	Defined peaks		19.4413	Setdb1KO	Defined peaks		0.591372	Setdb1KO	Defined peaks		0.539317	Setdb1KO	Defined peaks		0.180118	Setdb1KO	Defined peaks
0.328856	Setdb1KO	Defined peaks		5.86689	Setdb1KO	Defined peaks		11.4847	Setdb1KO	Defined peaks		0.673077	Setdb1KO	Defined peaks		0.0490289	Setdb1KO	Defined peaks		-0.401423	Setdb1KO	Defined peaks
0.191504	Setdb1KO	Defined peaks		7.079	Setdb1KO	Defined peaks		12.2786	Setdb1KO	Defined peaks		0.61397	Setdb1KO	Defined peaks		0.294173	Setdb1KO	Defined peaks		0.032288	Setdb1KO	Defined peaks
0.090215	Setdb1KO	Defined peaks		6.28309	Setdb1KO	Defined peaks		9.71604	Setdb1KO	Defined peaks		0.225626	Setdb1KO	Defined peaks		0.0490289	Setdb1KO	Defined peaks		-0.067563	Setdb1KO	Defined peaks
-0.409483	Setdb1KO	Defined peaks		2.19114	Setdb1KO	Defined peaks		17.3432	Setdb1KO	Defined peaks		0.732397	Setdb1KO	Defined peaks		0.980577	Setdb1KO	Defined peaks		-0.192206	Setdb1KO	Defined peaks
0.016841	Setdb1KO	Defined peaks		5.0919	Setdb1KO	Defined peaks		10.7429	Setdb1KO	Defined peaks		0.640873	Setdb1KO	Defined peaks		0.147087	Setdb1KO	Defined peaks		0.165136	Setdb1KO	Defined peaks
1.97775	Setdb1KO	Defined peaks		8.15029	Setdb1KO	Defined peaks		31.7096	Setdb1KO	Defined peaks		0.596962	Setdb1KO	Defined peaks		0.343202	Setdb1KO	Defined peaks		-2.81802	Setdb1KO	Defined peaks
0.80052	Setdb1KO	Defined peaks		3.30275	Setdb1KO	Defined peaks		4.00685	Setdb1KO	Defined peaks		0.705882	Setdb1KO	Defined peaks		0.0980577	Setdb1KO	Defined peaks		-0.171751	Setdb1KO	Defined peaks
0.328578	Setdb1KO	Defined peaks		7.19081	Setdb1KO	Defined peaks		38.8183	Setdb1KO	Defined peaks		0.409556	Setdb1KO	Defined peaks		0.539317	Setdb1KO	Defined peaks		0.934271	Setdb1KO	Defined peaks
-0.202211	Setdb1KO	Defined peaks		14.1139	Setdb1KO	Defined peaks		19.748	Setdb1KO	Defined peaks		0.428571	Setdb1KO	Defined peaks		0.539317	Setdb1KO	Defined peaks		-0.590591	Setdb1KO	Defined peaks
0.889492	Setdb1KO	Defined peaks		0.414656	Setdb1KO	Defined peaks		7.67981	Setdb1KO	Defined peaks		0.712054	Setdb1KO	Defined peaks		0.294173	Setdb1KO	Defined peaks		-0.304988	Setdb1KO	Defined peaks
-0.301234	Setdb1KO	Defined peaks		9.52142	Setdb1KO	Defined peaks		22.4736	Setdb1KO	Defined peaks		0.0833335	Setdb1KO	Defined peaks		0.0980577	Setdb1KO	Defined peaks		-0.143204	Setdb1KO	Defined peaks
-0.55016	Setdb1KO	Defined peaks		1.09876	Setdb1KO	Defined peaks		15.2223	Setdb1KO	Defined peaks		0.443182	Setdb1KO	Defined peaks		0.0490289	Setdb1KO	Defined peaks		0.197674	Setdb1KO	Defined peaks
-0.61473	Setdb1KO	Defined peaks		8.03859	Setdb1KO	Defined peaks		24.444	Setdb1KO	Defined peaks		0.38662	Setdb1KO	Defined peaks		2.59853	Setdb1KO	Defined peaks		-0.59475	Setdb1KO	Defined peaks
-0.191895	Setdb1KO	Defined peaks		6.78258	Setdb1KO	Defined peaks		7.27548	Setdb1KO	Defined peaks		0.769762	Setdb1KO	Defined peaks		0.735433	Setdb1KO	Defined peaks		-0.224562	Setdb1KO	Defined peaks
0.501531	Setdb1KO	Defined peaks		4.75954	Setdb1KO	Defined peaks		9.87156	Setdb1KO	Defined peaks		0.780357	Setdb1KO	Defined peaks		0.0490289	Setdb1KO	Defined peaks		-0.268113	Setdb1KO	Defined peaks
0.227787	Setdb1KO	Defined peaks		5.0136	Setdb1KO	Defined peaks		6.42174	Setdb1KO	Defined peaks		0.773505	Setdb1KO	Defined peaks		0.0980577	Setdb1KO	Defined peaks		0.382853	Setdb1KO	Defined peaks
0.813244	Setdb1KO	Defined peaks		4.14924	Setdb1KO	Defined peaks		9.36576	Setdb1KO	Defined peaks		0.61409	Setdb1KO	Defined peaks		0.0490289	Setdb1KO	Defined peaks		0.107765	Setdb1KO	Defined peaks
-0.479215	Setdb1KO	Defined peaks		4.53979	Setdb1KO	Defined peaks		8.18344	Setdb1KO	Defined peaks		0.828572	Setdb1KO	Defined peaks		0.0490289	Setdb1KO	Defined peaks		0.0833342	Setdb1KO	Defined peaks
1.03726	Setdb1KO	Defined peaks		2.90022	Setdb1KO	Defined peaks		18.2043	Setdb1KO	Defined peaks		0.790477	Setdb1KO	Defined peaks		0.147087	Setdb1KO	Defined peaks		-0.494201	Setdb1KO	Defined peaks
2.39113	Setdb1KO	Defined peaks		4.75155	Setdb1KO	Defined peaks		43.5062	Setdb1KO	Defined peaks		0.575	Setdb1KO	Defined peaks		0.0490289	Setdb1KO	Defined peaks		0.161297	Setdb1KO	Defined peaks
-0.614055	Setdb1KO	Defined peaks		4.18888	Setdb1KO	Defined peaks		22.4294	Setdb1KO	Defined peaks		0	Setdb1KO	Defined peaks		0.0490289	Setdb1KO	Defined peaks		1.32085	Setdb1KO	Defined peaks
0.838022	Setdb1KO	Defined peaks		4.93544	Setdb1KO	Defined peaks		18.0323	Setdb1KO	Defined peaks		0	Setdb1KO	Defined peaks		0.0980577	Setdb1KO	Defined peaks		1.02601	Setdb1KO	Defined peaks
-0.356628	Setdb1KO	Defined peaks		5.29985	Setdb1KO	Defined peaks		17.5697	Setdb1KO	Defined peaks		0.235294	Setdb1KO	Defined peaks		0.196115	Setdb1KO	Defined peaks		-0.917555	Setdb1KO	Defined peaks
-0.373313	Setdb1KO	Defined peaks		2.95527	Setdb1KO	Defined peaks		5.93831	Setdb1KO	Defined peaks		0.846154	Setdb1KO	Defined peaks		0.196115	Setdb1KO	Defined peaks		0.340174	Setdb1KO	Defined peaks
0.52478	Setdb1KO	Defined peaks		8.13002	Setdb1KO	Defined peaks		11.652	Setdb1KO	Defined peaks		0.857143	Setdb1KO	Defined peaks		0.0980577	Setdb1KO	Defined peaks		-0.15591	Setdb1KO	Defined peaks
1.39522	Setdb1KO	Defined peaks		3.21904	Setdb1KO	Defined peaks		13.4938	Setdb1KO	Defined peaks		0.714286	Setdb1KO	Defined peaks		0.0490289	Setdb1KO	Defined peaks		-0.162226	Setdb1KO	Defined peaks
-0.038136	Setdb1KO	Defined peaks		8.75868	Setdb1KO	Defined peaks		24.7479	Setdb1KO	Defined peaks		0.5	Setdb1KO	Defined peaks		0.0490289	Setdb1KO	Defined peaks		-0.375369	Setdb1KO	Defined peaks
0.520247	Setdb1KO	Defined peaks		6.05891	Setdb1KO	Defined peaks		14.2289	Setdb1KO	Defined peaks		0.769181	Setdb1KO	Defined peaks		0.245144	Setdb1KO	Defined peaks		-0.367667	Setdb1KO	Defined peaks
0.821497	Setdb1KO	Defined peaks		1.05888	Setdb1KO	Defined peaks		14.3748	Setdb1KO	Defined peaks		0.75	Setdb1KO	Defined peaks		0.0490289	Setdb1KO	Defined peaks		0.041585	Setdb1KO	Defined peaks
0.81738	Setdb1KO	Defined peaks		3.75422	Setdb1KO	Defined peaks		11.4701	Setdb1KO	Defined peaks		0.838505	Setdb1KO	Defined peaks		0.294173	Setdb1KO	Defined peaks		0.040041	Setdb1KO	Defined peaks
0.181197	Setdb1KO	Defined peaks		5.18121	Setdb1KO	Defined peaks		9.45167	Setdb1KO	Defined peaks		0.7	Setdb1KO	Defined peaks		0.196115	Setdb1KO	Defined peaks		-0.260835	Setdb1KO	Defined peaks
0.913341	Setdb1KO	Defined peaks		5.26281	Setdb1KO	Defined peaks		5.59554	Setdb1KO	Defined peaks		0.513889	Setdb1KO	Defined peaks		0.0490289	Setdb1KO	Defined peaks		-0.512412	Setdb1KO	Defined peaks
-0.193317	Setdb1KO	Defined peaks		1.28996	Setdb1KO	Defined peaks		4.89495	Setdb1KO	Defined peaks		0.682336	Setdb1KO	Defined peaks		0.343202	Setdb1KO	Defined peaks		-0.793061	Setdb1KO	Defined peaks
0.11876	Setdb1KO	Defined peaks		5.99048	Setdb1KO	Defined peaks		22.8214	Setdb1KO	Defined peaks		0.748506	Setdb1KO	Defined peaks		1.17669	Setdb1KO	Defined peaks		-1.55302	Setdb1KO	Defined peaks
-0.3486	Setdb1KO	Defined peaks		12.0527	Setdb1KO	Defined peaks		9.5922	Setdb1KO	Defined peaks		0.7	Setdb1KO	Defined peaks		0.294173	Setdb1KO	Defined peaks		-0.143935	Setdb1KO	Defined peaks
0.511044	Setdb1KO	Defined peaks		0.579612	Setdb1KO	Defined peaks		5.44754	Setdb1KO	Defined peaks		0.6875	Setdb1KO	Defined peaks		0.245144	Setdb1KO	Defined peaks		-0.676227	Setdb1KO	Defined peaks
0.448709	Setdb1KO	Defined peaks		3.29412	Setdb1KO	Defined peaks		9.22989	Setdb1KO	Defined peaks		0.873303	Setdb1KO	Defined peaks		0.490289	Setdb1KO	Defined peaks		-0.198865	Setdb1KO	Defined peaks
-0.432902	Setdb1KO	Defined peaks		3.92078	Setdb1KO	Defined peaks		4.12704	Setdb1KO	Defined peaks		0.833333	Setdb1KO	Defined peaks		0.0490289	Setdb1KO	Defined peaks		-0.556001	Setdb1KO	Defined peaks
-0.211468	Setdb1KO	Defined peaks		5.99365	Setdb1KO	Defined peaks		52.6517	Setdb1KO	Defined peaks		0.0796298	Setdb1KO	Defined peaks		0.0490289	Setdb1KO	Defined peaks		0.734567	Setdb1KO	Defined peaks
-0.39285	Setdb1KO	Defined peaks		8.93192	Setdb1KO	Defined peaks		17.0745	Setdb1KO	Defined peaks		0.719746	Setdb1KO	Defined peaks		0.686404	Setdb1KO	Defined peaks		-1.112	Setdb1KO	Defined peaks
-0.253822	Setdb1KO	Defined peaks		15.062	Setdb1KO	Defined peaks		23.0233	Setdb1KO	Defined peaks		0.0777777	Setdb1KO	Defined peaks		0.245144	Setdb1KO	Defined peaks		-0.452006	Setdb1KO	Defined peaks
0.269558	Setdb1KO	Defined peaks		8.23916	Setdb1KO	Defined peaks		5.58097	Setdb1KO	Defined peaks		0.472527	Setdb1KO	Defined peaks		0.343202	Setdb1KO	Defined peaks		-0.039499	Setdb1KO	Defined peaks
0.250506	Setdb1KO	Defined peaks		3.80365	Setdb1KO	Defined peaks		17.5256	Setdb1KO	Defined peaks		0.654738	Setdb1KO	Defined peaks		0.539317	Setdb1KO	Defined peaks		-0.334617	Setdb1KO	Defined peaks
0.082853	Setdb1KO	Defined peaks		8.33518	Setdb1KO	Defined peaks		31.2515	Setdb1KO	Defined peaks		0	Setdb1KO	Defined peaks		0.588346	Setdb1KO	Defined peaks		-0.498025	Setdb1KO	Defined peaks
0.154998	Setdb1KO	Defined peaks		5.7411	Setdb1KO	Defined peaks		26.2618	Setdb1KO	Defined peaks		0.581481	Setdb1KO	Defined peaks		0.147087	Setdb1KO	Defined peaks		-0.562829	Setdb1KO	Defined peaks
-0.040888	Setdb1KO	Defined peaks		8.93085	Setdb1KO	Defined peaks		22.0345	Setdb1KO	Defined peaks		0.768939	Setdb1KO	Defined peaks		0.245144	Setdb1KO	Defined peaks		0.434212	Setdb1KO	Defined peaks
0.591934	Setdb1KO	Defined peaks		7.45131	Setdb1KO	Defined peaks		8.18344	Setdb1KO	Defined peaks		0.420635	Setdb1KO	Defined peaks		0.147087	Setdb1KO	Defined peaks		-1.23658	Setdb1KO	Defined peaks
0.045808	Setdb1KO	Defined peaks		5.77544	Setdb1KO	Defined peaks		7.02876	Setdb1KO	Defined peaks		0.585715	Setdb1KO	Defined peaks		0.343202	Setdb1KO	Defined peaks		-0.81647	Setdb1KO	Defined peaks
-0.044397	Setdb1KO	Defined peaks		7.36152	Setdb1KO	Defined peaks		20.7466	Setdb1KO	Defined peaks		0.05	Setdb1KO	Defined peaks		0.0490289	Setdb1KO	Defined peaks		2.0881	Setdb1KO	Defined peaks
-0.346253	Setdb1KO	Defined peaks		4.04662	Setdb1KO	Defined peaks		7.2504	Setdb1KO	Defined peaks		0.166667	Setdb1KO	Defined peaks		0.343202	Setdb1KO	Defined peaks		-0.678686	Setdb1KO	Defined peaks
-0.098548	Setdb1KO	Defined peaks		9.23049	Setdb1KO	Defined peaks		35.2556	Setdb1KO	Defined peaks		0.636752	Setdb1KO	Defined peaks		0.0490289	Setdb1KO	Defined peaks		0.156085	Setdb1KO	Defined peaks
-0.530413	Setdb1KO	Defined peaks		3.5612	Setdb1KO	Defined peaks		40.3859	Setdb1KO	Defined peaks		0.2625	Setdb1KO	Defined peaks		0.196115	Setdb1KO	Defined peaks		0.719277	Setdb1KO	Defined peaks
0.25274	Setdb1KO	Defined peaks		3.14206	Setdb1KO	Defined peaks		69.611	Setdb1KO	Defined peaks		0.0555555	Setdb1KO	Defined peaks		0.0490289	Setdb1KO	Defined peaks		0.38146	Setdb1KO	Defined peaks
-0.370766	Setdb1KO	Defined peaks		5.38343	Setdb1KO	Defined peaks		50.9915	Setdb1KO	Defined peaks		0.627146	Setdb1KO	Defined peaks		0.735433	Setdb1KO	Defined peaks		-1.16994	Setdb1KO	Defined peaks
0.198605	Setdb1KO	Defined peaks		2.75242	Setdb1KO	Defined peaks		12.7995	Setdb1KO	Defined peaks		0.616162	Setdb1KO	Defined peaks		0.147087	Setdb1KO	Defined peaks		-0.154671	Setdb1KO	Defined peaks
0.155753	Setdb1KO	Defined peaks		6.21572	Setdb1KO	Defined peaks		23.7409	Setdb1KO	Defined peaks		0.138951	Setdb1KO	Defined peaks		0.147087	Setdb1KO	Defined peaks		0.0585775	Setdb1KO	Defined peaks
-0.280078	Setdb1KO	Defined peaks		3.89344	Setdb1KO	Defined peaks		10.5246	Setdb1KO	Defined peaks		0.723506	Setdb1KO	Defined peaks		0.294173	Setdb1KO	Defined peaks		0.092135	Setdb1KO	Defined peaks
-0.113566	Setdb1KO	Defined peaks		6.48208	Setdb1KO	Defined peaks		7.60266	Setdb1KO	Defined peaks		0.73366	Setdb1KO	Defined peaks		0.0980577	Setdb1KO	Defined peaks		-0.47131	Setdb1KO	Defined peaks
-0.153236	Setdb1KO	Defined peaks		3.68105	Setdb1KO	Defined peaks		36.6631	Setdb1KO	Defined peaks		0.5	Setdb1KO	Defined peaks		0.0490289	Setdb1KO	Defined peaks		0.418745	Setdb1KO	Defined peaks
-0.471118	Setdb1KO	Defined peaks		3.11916	Setdb1KO	Defined peaks		15.414	Setdb1KO	Defined peaks		0.729167	Setdb1KO	Defined peaks		0.0980577	Setdb1KO	Defined peaks		-0.576209	Setdb1KO	Defined peaks
0.6611	Setdb1KO	Defined peaks		6.07519	Setdb1KO	Defined peaks		21.7463	Setdb1KO	Defined peaks		0.606341	Setdb1KO	Defined peaks		0.0490289	Setdb1KO	Defined peaks		-0.205983	Setdb1KO	Defined peaks
0.923702	Setdb1KO	Defined peaks		2.22212	Setdb1KO	Defined peaks		28.6795	Setdb1KO	Defined peaks		0.56767	Setdb1KO	Defined peaks		0.539317	Setdb1KO	Defined peaks		0.420975	Setdb1KO	Defined peaks
0.667884	Setdb1KO	Defined peaks		3.56583	Setdb1KO	Defined peaks		10.6986	Setdb1KO	Defined peaks		0.708205	Setdb1KO	Defined peaks		0.44126	Setdb1KO	Defined peaks		-0.031399	Setdb1KO	Defined peaks
-0.629551	Setdb1KO	Defined peaks		6.0864	Setdb1KO	Defined peaks		5.14596	Setdb1KO	Defined peaks		0.535714	Setdb1KO	Defined peaks		0.0490289	Setdb1KO	Defined peaks		-0.835838	Setdb1KO	Defined peaks
0.401304	Setdb1KO	Defined peaks		2.19677	Setdb1KO	Defined peaks		10.8059	Setdb1KO	Defined peaks		0	Setdb1KO	Defined peaks		0.0490289	Setdb1KO	Defined peaks		-0.686047	Setdb1KO	Defined peaks
-0.034438	Setdb1KO	Defined peaks		3.27169	Setdb1KO	Defined peaks		7.35205	Setdb1KO	Defined peaks		0.405159	Setdb1KO	Defined peaks		0.245144	Setdb1KO	Defined peaks		0.180069	Setdb1KO	Defined peaks
0.428797	Setdb1KO	Defined peaks		3.98282	Setdb1KO	Defined peaks		14.7518	Setdb1KO	Defined peaks		0.495238	Setdb1KO	Defined peaks		0.245144	Setdb1KO	Defined peaks		0.464597	Setdb1KO	Defined peaks
-0.147218	Setdb1KO	Defined peaks		10.5358	Setdb1KO	Defined peaks		7.55536	Setdb1KO	Defined peaks		0.5	Setdb1KO	Defined peaks		0.0490289	Setdb1KO	Defined peaks		-0.086139	Setdb1KO	Defined peaks
0.546216	Setdb1KO	Defined peaks		1.85354	Setdb1KO	Defined peaks		14.3796	Setdb1KO	Defined peaks		0.755556	Setdb1KO	Defined peaks		0.0980577	Setdb1KO	Defined peaks		-0.136507	Setdb1KO	Defined peaks
-0.011262	Setdb1KO	Defined peaks		5.1	Setdb1KO	Defined peaks		11.0204	Setdb1KO	Defined peaks		0.740614	Setdb1KO	Defined peaks		1.02961	Setdb1KO	Defined peaks		0.047439	Setdb1KO	Defined peaks
0.048098	Setdb1KO	Defined peaks		4.19389	Setdb1KO	Defined peaks		5.82935	Setdb1KO	Defined peaks		0.567965	Setdb1KO	Defined peaks		0.245144	Setdb1KO	Defined peaks		0.032354	Setdb1KO	Defined peaks
0.243952	Setdb1KO	Defined peaks		2.13591	Setdb1KO	Defined peaks		1.81174	Setdb1KO	Defined peaks		0.623409	Setdb1KO	Defined peaks		0.245144	Setdb1KO	Defined peaks		-0.226968	Setdb1KO	Defined peaks
-0.059343	Setdb1KO	Defined peaks		7.42251	Setdb1KO	Defined peaks		11.434	Setdb1KO	Defined peaks		0.69961	Setdb1KO	Defined peaks		0.245144	Setdb1KO	Defined peaks		0.02017	Setdb1KO	Defined peaks
-0.30953	Setdb1KO	Defined peaks		6.33074	Setdb1KO	Defined peaks		6.98973	Setdb1KO	Defined peaks		0.652767	Setdb1KO	Defined peaks		0.245144	Setdb1KO	Defined peaks		-0.028602	Setdb1KO	Defined peaks
0.795883	Setdb1KO	Defined peaks		14.8653	Setdb1KO	Defined peaks		43.5025	Setdb1KO	Defined peaks		0.557693	Setdb1KO	Defined peaks		0.0980577	Setdb1KO	Defined peaks		-1.71487	Setdb1KO	Defined peaks
0.119556	Setdb1KO	Defined peaks		7.29799	Setdb1KO	Defined peaks		15.958	Setdb1KO	Defined peaks		0.714286	Setdb1KO	Defined peaks		0.0490289	Setdb1KO	Defined peaks		-0.786089	Setdb1KO	Defined peaks
0.546729	Setdb1KO	Defined peaks		6.92701	Setdb1KO	Defined peaks		12.1608	Setdb1KO	Defined peaks		0.5	Setdb1KO	Defined peaks		0.0980577	Setdb1KO	Defined peaks		-0.175046	Setdb1KO	Defined peaks
0.352217	Setdb1KO	Defined peaks		1.31537	Setdb1KO	Defined peaks		6.96973	Setdb1KO	Defined peaks		0.807119	Setdb1KO	Defined peaks		0.0980577	Setdb1KO	Defined peaks		-0.564574	Setdb1KO	Defined peaks
0.468282	Setdb1KO	Defined peaks		2.65227	Setdb1KO	Defined peaks		19.6884	Setdb1KO	Defined peaks		0.822083	Setdb1KO	Defined peaks		0.44126	Setdb1KO	Defined peaks		0.0728964	Setdb1KO	Defined peaks
0.541938	Setdb1KO	Defined peaks		2.7075	Setdb1KO	Defined peaks		14.3314	Setdb1KO	Defined peaks		0.607418	Setdb1KO	Defined peaks		0.392231	Setdb1KO	Defined peaks		-0.521389	Setdb1KO	Defined peaks
1.66336	Setdb1KO	Defined peaks		5.30836	Setdb1KO	Defined peaks		86.6805	Setdb1KO	Defined peaks		0.363636	Setdb1KO	Defined peaks		0.0980577	Setdb1KO	Defined peaks		1.30151	Setdb1KO	Defined peaks
0.616911	Setdb1KO	Defined peaks		7.09999	Setdb1KO	Defined peaks		12.3419	Setdb1KO	Defined peaks		0.784091	Setdb1KO	Defined peaks		0.0980577	Setdb1KO	Defined peaks		-0.317069	Setdb1KO	Defined peaks
0.984859	Setdb1KO	Defined peaks		7.55333	Setdb1KO	Defined peaks		3.77768	Setdb1KO	Defined peaks		0.5	Setdb1KO	Defined peaks		0.0490289	Setdb1KO	Defined peaks		-0.17556	Setdb1KO	Defined peaks
1.02086	Setdb1KO	Defined peaks		8.16725	Setdb1KO	Defined peaks		17.4818	Setdb1KO	Defined peaks		0	Setdb1KO	Defined peaks		0.0490289	Setdb1KO	Defined peaks		-0.913705	Setdb1KO	Defined peaks
-0.235835	Setdb1KO	Defined peaks		5.22341	Setdb1KO	Defined peaks		19.5831	Setdb1KO	Defined peaks		0.626263	Setdb1KO	Defined peaks		0.0980577	Setdb1KO	Defined peaks		-0.055175	Setdb1KO	Defined peaks
0.303932	Setdb1KO	Defined peaks		11.2893	Setdb1KO	Defined peaks		7.15466	Setdb1KO	Defined peaks		0.429167	Setdb1KO	Defined peaks		0.539317	Setdb1KO	Defined peaks		-0.107165	Setdb1KO	Defined peaks
-0.027119	Setdb1KO	Defined peaks		5.84099	Setdb1KO	Defined peaks		8.05705	Setdb1KO	Defined peaks		0.746296	Setdb1KO	Defined peaks		0.44126	Setdb1KO	Defined peaks		-0.191421	Setdb1KO	Defined peaks
-0.186171	Setdb1KO	Defined peaks		6.50085	Setdb1KO	Defined peaks		16.7875	Setdb1KO	Defined peaks		0	Setdb1KO	Defined peaks		0.0490289	Setdb1KO	Defined peaks		0.452682	Setdb1KO	Defined peaks
0.056492	Setdb1KO	Defined peaks		7.48452	Setdb1KO	Defined peaks		16.207	Setdb1KO	Defined peaks		0.567567	Setdb1KO	Defined peaks		0.392231	Setdb1KO	Defined peaks		0.31063	Setdb1KO	Defined peaks
-0.498919	Setdb1KO	Defined peaks		5.05403	Setdb1KO	Defined peaks		14.5482	Setdb1KO	Defined peaks		0.134615	Setdb1KO	Defined peaks		0.0490289	Setdb1KO	Defined peaks		-0.204306	Setdb1KO	Defined peaks
1.33508	Setdb1KO	Defined peaks		2.84289	Setdb1KO	Defined peaks		26.828	Setdb1KO	Defined peaks		0.385346	Setdb1KO	Defined peaks		0.245144	Setdb1KO	Defined peaks		0.477618	Setdb1KO	Defined peaks
-0.12558	Setdb1KO	Defined peaks		15.7183	Setdb1KO	Defined peaks		6.46949	Setdb1KO	Defined peaks		0.6	Setdb1KO	Defined peaks		0.0490289	Setdb1KO	Defined peaks		-0.672748	Setdb1KO	Defined peaks
0.229489	Setdb1KO	Defined peaks		0.243115	Setdb1KO	Defined peaks		2.18458	Setdb1KO	Defined peaks		0.909091	Setdb1KO	Defined peaks		0.0490289	Setdb1KO	Defined peaks		-0.141869	Setdb1KO	Defined peaks
0.157932	Setdb1KO	Defined peaks		11.9495	Setdb1KO	Defined peaks		35.8092	Setdb1KO	Defined peaks		0.153947	Setdb1KO	Defined peaks		0.0980577	Setdb1KO	Defined peaks		-0.365594	Setdb1KO	Defined peaks
-0.293501	Setdb1KO	Defined peaks		7.76006	Setdb1KO	Defined peaks		23.3963	Setdb1KO	Defined peaks		0.625	Setdb1KO	Defined peaks		0.245144	Setdb1KO	Defined peaks		-0.257429	Setdb1KO	Defined peaks
0.048683	Setdb1KO	Defined peaks		7.52864	Setdb1KO	Defined peaks		6.96973	Setdb1KO	Defined peaks		0.538462	Setdb1KO	Defined peaks		0.0490289	Setdb1KO	Defined peaks		-1.47598	Setdb1KO	Defined peaks
0.331873	Setdb1KO	Defined peaks		10.7619	Setdb1KO	Defined peaks		21.709	Setdb1KO	Defined peaks		0	Setdb1KO	Defined peaks		0.0490289	Setdb1KO	Defined peaks		0.025841	Setdb1KO	Defined peaks
-0.042306	Setdb1KO	Defined peaks		4.17741	Setdb1KO	Defined peaks		16.1943	Setdb1KO	Defined peaks		0.378968	Setdb1KO	Defined peaks		1.17669	Setdb1KO	Defined peaks		0.235584	Setdb1KO	Defined peaks
-0.593476	Setdb1KO	Defined peaks		6.91143	Setdb1KO	Defined peaks		69.3967	Setdb1KO	Defined peaks		0.714286	Setdb1KO	Defined peaks		0.245144	Setdb1KO	Defined peaks		0.066846	Setdb1KO	Defined peaks
0.554003	Setdb1KO	Defined peaks		9.49577	Setdb1KO	Defined peaks		37.4442	Setdb1KO	Defined peaks		0.5	Setdb1KO	Defined peaks		0.0490289	Setdb1KO	Defined peaks		-1.31394	Setdb1KO	Defined peaks
0.179289	Setdb1KO	Defined peaks		9.94295	Setdb1KO	Defined peaks		14.275	Setdb1KO	Defined peaks		0.388889	Setdb1KO	Defined peaks		0.0490289	Setdb1KO	Defined peaks		-0.299426	Setdb1KO	Defined peaks
0.080819	Setdb1KO	Defined peaks		3.13623	Setdb1KO	Defined peaks		9.86806	Setdb1KO	Defined peaks		0.50166	Setdb1KO	Defined peaks		0.44126	Setdb1KO	Defined peaks		-0.496445	Setdb1KO	Defined peaks
0.202322	Setdb1KO	Defined peaks		4.78764	Setdb1KO	Defined peaks		21.0201	Setdb1KO	Defined peaks		0.486111	Setdb1KO	Defined peaks		0.147087	Setdb1KO	Defined peaks		1.26286	Setdb1KO	Defined peaks
0.457326	Setdb1KO	Defined peaks		6.98781	Setdb1KO	Defined peaks		15.4863	Setdb1KO	Defined peaks		0.571429	Setdb1KO	Defined peaks		0.0490289	Setdb1KO	Defined peaks		-0.174602	Setdb1KO	Defined peaks
-0.217227	Setdb1KO	Defined peaks		6.43247	Setdb1KO	Defined peaks		23.1793	Setdb1KO	Defined peaks		0.7	Setdb1KO	Defined peaks		0.0490289	Setdb1KO	Defined peaks		-0.069296	Setdb1KO	Defined peaks
-0.287909	Setdb1KO	Defined peaks		0.465959	Setdb1KO	Defined peaks		3.98026	Setdb1KO	Defined peaks		0.762879	Setdb1KO	Defined peaks		0.44126	Setdb1KO	Defined peaks		-0.484758	Setdb1KO	Defined peaks
0.609279	Setdb1KO	Defined peaks		7.45782	Setdb1KO	Defined peaks		13.4397	Setdb1KO	Defined peaks		0.333333	Setdb1KO	Defined peaks		0.0490289	Setdb1KO	Defined peaks		-0.158166	Setdb1KO	Defined peaks
-0.231555	Setdb1KO	Defined peaks		9.61373	Setdb1KO	Defined peaks		20.2876	Setdb1KO	Defined peaks		0.451389	Setdb1KO	Defined peaks		0.196115	Setdb1KO	Defined peaks		-0.507223	Setdb1KO	Defined peaks
0.84405	Setdb1KO	Defined peaks		12.6536	Setdb1KO	Defined peaks		9.52111	Setdb1KO	Defined peaks		0.885246	Setdb1KO	Defined peaks		0.0980577	Setdb1KO	Defined peaks		0.134692	Setdb1KO	Defined peaks
-0.122434	Setdb1KO	Defined peaks		18.3702	Setdb1KO	Defined peaks		14.7352	Setdb1KO	Defined peaks		0.23125	Setdb1KO	Defined peaks		0.0490289	Setdb1KO	Defined peaks		-0.564873	Setdb1KO	Defined peaks
0.761986	Setdb1KO	Defined peaks		1.64671	Setdb1KO	Defined peaks		12.055	Setdb1KO	Defined peaks		0.480086	Setdb1KO	Defined peaks		0.343202	Setdb1KO	Defined peaks		-0.327166	Setdb1KO	Defined peaks
-0.611665	Setdb1KO	Defined peaks		14.058	Setdb1KO	Defined peaks		17.7637	Setdb1KO	Defined peaks		0.307407	Setdb1KO	Defined peaks		0.294173	Setdb1KO	Defined peaks		-0.463978	Setdb1KO	Defined peaks
-0.040164	Setdb1KO	Defined peaks		8.99684	Setdb1KO	Defined peaks		12.6353	Setdb1KO	Defined peaks		0.142857	Setdb1KO	Defined peaks		0.0490289	Setdb1KO	Defined peaks		-0.354368	Setdb1KO	Defined peaks
1.54417	Setdb1KO	Defined peaks		5.14482	Setdb1KO	Defined peaks		13.567	Setdb1KO	Defined peaks		0.875	Setdb1KO	Defined peaks		0.0490289	Setdb1KO	Defined peaks		-0.757937	Setdb1KO	Defined peaks
-0.710163	Setdb1KO	Defined peaks		6.04935	Setdb1KO	Defined peaks		3.40643	Setdb1KO	Defined peaks		0.775651	Setdb1KO	Defined peaks		0.147087	Setdb1KO	Defined peaks		-0.286393	Setdb1KO	Defined peaks
1.00419	Setdb1KO	Defined peaks		4.54524	Setdb1KO	Defined peaks		7.43233	Setdb1KO	Defined peaks		0.670635	Setdb1KO	Defined peaks		0.735433	Setdb1KO	Defined peaks		-0.536288	Setdb1KO	Defined peaks
-0.176578	Setdb1KO	Defined peaks		0.579174	Setdb1KO	Defined peaks		25.0635	Setdb1KO	Defined peaks		0.420355	Setdb1KO	Defined peaks		2.35339	Setdb1KO	Defined peaks		0.57332	Setdb1KO	Defined peaks
-0.434686	Setdb1KO	Defined peaks		3.84726	Setdb1KO	Defined peaks		16.6265	Setdb1KO	Defined peaks		0.210682	Setdb1KO	Defined peaks		0.882519	Setdb1KO	Defined peaks		0.042828	Setdb1KO	Defined peaks
0.150285	Setdb1KO	Defined peaks		5.15471	Setdb1KO	Defined peaks		22.4432	Setdb1KO	Defined peaks		0.367216	Setdb1KO	Defined peaks		0.196115	Setdb1KO	Defined peaks		-0.265642	Setdb1KO	Defined peaks
-0.114177	Setdb1KO	Defined peaks		2.09199	Setdb1KO	Defined peaks		19.183	Setdb1KO	Defined peaks		0.55866	Setdb1KO	Defined peaks		0.539317	Setdb1KO	Defined peaks		-0.330016	Setdb1KO	Defined peaks
1.34023	Setdb1KO	Defined peaks		5.46767	Setdb1KO	Defined peaks		20.9947	Setdb1KO	Defined peaks		0.727273	Setdb1KO	Defined peaks		0.0490289	Setdb1KO	Defined peaks		-1.19623	Setdb1KO	Defined peaks
-0.436214	Setdb1KO	Defined peaks		4.69441	Setdb1KO	Defined peaks		12.0741	Setdb1KO	Defined peaks		0	Setdb1KO	Defined peaks		0.0980577	Setdb1KO	Defined peaks		-0.04306	Setdb1KO	Defined peaks
-0.964454	Setdb1KO	Defined peaks		2.49052	Setdb1KO	Defined peaks		22.5762	Setdb1KO	Defined peaks		0.75	Setdb1KO	Defined peaks		0.294173	Setdb1KO	Defined peaks		0.999115	Setdb1KO	Defined peaks
1.01023	Setdb1KO	Defined peaks		5.71538	Setdb1KO	Defined peaks		21.7838	Setdb1KO	Defined peaks		0.725529	Setdb1KO	Defined peaks		0.294173	Setdb1KO	Defined peaks		-0.53471	Setdb1KO	Defined peaks
1.28974	Setdb1KO	Defined peaks		1.93721	Setdb1KO	Defined peaks		42.7268	Setdb1KO	Defined peaks		0.657494	Setdb1KO	Defined peaks		1.12766	Setdb1KO	Defined peaks		-0.665602	Setdb1KO	Defined peaks
0.616911	Setdb1KO	Defined peaks		2.65268	Setdb1KO	Defined peaks		18.8911	Setdb1KO	Defined peaks		0.438462	Setdb1KO	Defined peaks		0.833491	Setdb1KO	Defined peaks		0.341092	Setdb1KO	Defined peaks
0.384156	Setdb1KO	Defined peaks		1.21544	Setdb1KO	Defined peaks		14.0565	Setdb1KO	Defined peaks		0.5	Setdb1KO	Defined peaks		0.0490289	Setdb1KO	Defined peaks		0.132649	Setdb1KO	Defined peaks
-0.196492	Setdb1KO	Defined peaks		1.29645	Setdb1KO	Defined peaks		11.6304	Setdb1KO	Defined peaks		0.369841	Setdb1KO	Defined peaks		0.196115	Setdb1KO	Defined peaks		-0.394738	Setdb1KO	Defined peaks
1.55025	Setdb1KO	Defined peaks		1.35938	Setdb1KO	Defined peaks		8.64986	Setdb1KO	Defined peaks		0.750496	Setdb1KO	Defined peaks		0.147087	Setdb1KO	Defined peaks		-0.4582	Setdb1KO	Defined peaks
0.635816	Setdb1KO	Defined peaks		3.07793	Setdb1KO	Defined peaks		15.6174	Setdb1KO	Defined peaks		0.821768	Setdb1KO	Defined peaks		0.0980577	Setdb1KO	Defined peaks		-0.478203	Setdb1KO	Defined peaks
-0.293501	Setdb1KO	Defined peaks		2.29052	Setdb1KO	Defined peaks		10.8163	Setdb1KO	Defined peaks		0	Setdb1KO	Defined peaks		0.0490289	Setdb1KO	Defined peaks		0.018594	Setdb1KO	Defined peaks
-0.301614	Setdb1KO	Defined peaks		2.23336	Setdb1KO	Defined peaks		7.2504	Setdb1KO	Defined peaks		0.704365	Setdb1KO	Defined peaks		0.0490289	Setdb1KO	Defined peaks		0.181782	Setdb1KO	Defined peaks
0.165145	Setdb1KO	Defined peaks		5.54111	Setdb1KO	Defined peaks		28.7688	Setdb1KO	Defined peaks		0.505848	Setdb1KO	Defined peaks		0.539317	Setdb1KO	Defined peaks		-0.522232	Setdb1KO	Defined peaks
-0.205045	Setdb1KO	Defined peaks		5.37871	Setdb1KO	Defined peaks		1.29403	Setdb1KO	Defined peaks		0.5	Setdb1KO	Defined peaks		0.0980577	Setdb1KO	Defined peaks		-0.13082	Setdb1KO	Defined peaks
1.79673	Setdb1KO	Defined peaks		1.51555	Setdb1KO	Defined peaks		7.56887	Setdb1KO	Defined peaks		0.8	Setdb1KO	Defined peaks		0.0490289	Setdb1KO	Defined peaks		-0.671746	Setdb1KO	Defined peaks
0.180345	Setdb1KO	Defined peaks		5.59479	Setdb1KO	Defined peaks		19.1473	Setdb1KO	Defined peaks		0.658778	Setdb1KO	Defined peaks		0.637375	Setdb1KO	Defined peaks		-0.429175	Setdb1KO	Defined peaks
0.915478	Setdb1KO	Defined peaks		4.85197	Setdb1KO	Defined peaks		14.7352	Setdb1KO	Defined peaks		0.503509	Setdb1KO	Defined peaks		0.245144	Setdb1KO	Defined peaks		-0.051841	Setdb1KO	Defined peaks
0.363287	Setdb1KO	Defined peaks		2.55769	Setdb1KO	Defined peaks		8.18344	Setdb1KO	Defined peaks		0.835749	Setdb1KO	Defined peaks		0.833491	Setdb1KO	Defined peaks		-0.181788	Setdb1KO	Defined peaks
0.674401	Setdb1KO	Defined peaks		3.57316	Setdb1KO	Defined peaks		10.4973	Setdb1KO	Defined peaks		0.520833	Setdb1KO	Defined peaks		0.0490289	Setdb1KO	Defined peaks		-0.073867	Setdb1KO	Defined peaks
-0.614055	Setdb1KO	Defined peaks		2.93303	Setdb1KO	Defined peaks		16.7875	Setdb1KO	Defined peaks		0.814744	Setdb1KO	Defined peaks		0.147087	Setdb1KO	Defined peaks		0.416351	Setdb1KO	Defined peaks
0.827358	Setdb1KO	Defined peaks		0.649307	Setdb1KO	Defined peaks		3.9657	Setdb1KO	Defined peaks		0.2	Setdb1KO	Defined peaks		0.0490289	Setdb1KO	Defined peaks		0.106757	Setdb1KO	Defined peaks
-0.208951	Setdb1KO	Defined peaks		4.14071	Setdb1KO	Defined peaks		13.0661	Setdb1KO	Defined peaks		0.544107	Setdb1KO	Defined peaks		0.196115	Setdb1KO	Defined peaks		-0.476966	Setdb1KO	Defined peaks
1.21731	Setdb1KO	Defined peaks		5.91337	Setdb1KO	Defined peaks		4.98784	Setdb1KO	Defined peaks		0.521428	Setdb1KO	Defined peaks		0.0490289	Setdb1KO	Defined peaks		-0.116891	Setdb1KO	Defined peaks
-0.182555	Setdb1KO	Defined peaks		2.9994	Setdb1KO	Defined peaks		19.2468	Setdb1KO	Defined peaks		0.549547	Setdb1KO	Defined peaks		0.784462	Setdb1KO	Defined peaks		-0.518522	Setdb1KO	Defined peaks
0.157832	Setdb1KO	Defined peaks		4.24031	Setdb1KO	Defined peaks		5.69697	Setdb1KO	Defined peaks		0.545454	Setdb1KO	Defined peaks		0.0980577	Setdb1KO	Defined peaks		-0.925311	Setdb1KO	Defined peaks
-0.196135	Setdb1KO	Defined peaks		7.04348	Setdb1KO	Defined peaks		19.6391	Setdb1KO	Defined peaks		0.333333	Setdb1KO	Defined peaks		0.0490289	Setdb1KO	Defined peaks		-0.472328	Setdb1KO	Defined peaks
-0.115569	Setdb1KO	Defined peaks		2.44131	Setdb1KO	Defined peaks		0.892397	Setdb1KO	Defined peaks		0.757408	Setdb1KO	Defined peaks		0.147087	Setdb1KO	Defined peaks		-0.396719	Setdb1KO	Defined peaks
0.218227	Setdb1KO	Defined peaks		4.72276	Setdb1KO	Defined peaks		3.38114	Setdb1KO	Defined peaks		0.571429	Setdb1KO	Defined peaks		0.0490289	Setdb1KO	Defined peaks		-0.748905	Setdb1KO	Defined peaks
2.87606	Setdb1KO	Defined peaks		3.63677	Setdb1KO	Defined peaks		147.365	Setdb1KO	Defined peaks		0	Setdb1KO	Defined peaks		0.0490289	Setdb1KO	Defined peaks		1.02195	Setdb1KO	Defined peaks
-0.0278	Setdb1KO	Defined peaks		12.0552	Setdb1KO	Defined peaks		19.5152	Setdb1KO	Defined peaks		0.415772	Setdb1KO	Defined peaks		0.44126	Setdb1KO	Defined peaks		-0.771842	Setdb1KO	Defined peaks
0.171635	Setdb1KO	Defined peaks		4.50091	Setdb1KO	Defined peaks		26.4875	Setdb1KO	Defined peaks		0.478658	Setdb1KO	Defined peaks		0.147087	Setdb1KO	Defined peaks		-0.379507	Setdb1KO	Defined peaks
-0.378273	Setdb1KO	Defined peaks		2.0131	Setdb1KO	Defined peaks		11.1808	Setdb1KO	Defined peaks		0.799509	Setdb1KO	Defined peaks		0.735433	Setdb1KO	Defined peaks		-0.281558	Setdb1KO	Defined peaks
-0.180512	Setdb1KO	Defined peaks		3.87048	Setdb1KO	Defined peaks		15.0952	Setdb1KO	Defined peaks		0.583333	Setdb1KO	Defined peaks		0.0490289	Setdb1KO	Defined peaks		0.169127	Setdb1KO	Defined peaks
-0.622793	Setdb1KO	Defined peaks		1.74164	Setdb1KO	Defined peaks		3.40643	Setdb1KO	Defined peaks		0.74375	Setdb1KO	Defined peaks		0.147087	Setdb1KO	Defined peaks		-0.292854	Setdb1KO	Defined peaks
-0.670137	Setdb1KO	Defined peaks		1.47234	Setdb1KO	Defined peaks		9.65728	Setdb1KO	Defined peaks		0.660679	Setdb1KO	Defined peaks		0.196115	Setdb1KO	Defined peaks		0.294746	Setdb1KO	Defined peaks
0.013012	Setdb1KO	Defined peaks		4.48042	Setdb1KO	Defined peaks		12.2881	Setdb1KO	Defined peaks		0.792593	Setdb1KO	Defined peaks		0.294173	Setdb1KO	Defined peaks		-0.089016	Setdb1KO	Defined peaks
3.13871	Setdb1KO	Defined peaks		0.312446	Setdb1KO	Defined peaks		18.3565	Setdb1KO	Defined peaks		0.733438	Setdb1KO	Defined peaks		1.81407	Setdb1KO	Defined peaks		0.121024	Setdb1KO	Defined peaks
0.374359	Setdb1KO	Defined peaks		0.228698	Setdb1KO	Defined peaks		15.9914	Setdb1KO	Defined peaks		0.800553	Setdb1KO	Defined peaks		0.735433	Setdb1KO	Defined peaks		1.17353	Setdb1KO	Defined peaks
0.36537	Setdb1KO	Defined peaks		3.07046	Setdb1KO	Defined peaks		24.5795	Setdb1KO	Defined peaks		0.793582	Setdb1KO	Defined peaks		0.784462	Setdb1KO	Defined peaks		-0.128423	Setdb1KO	Defined peaks
-0.777435	Setdb1KO	Defined peaks		5.3876	Setdb1KO	Defined peaks		15.0126	Setdb1KO	Defined peaks		0.729167	Setdb1KO	Defined peaks		0.490289	Setdb1KO	Defined peaks		-0.257109	Setdb1KO	Defined peaks
-0.609896	Setdb1KO	Defined peaks		0.658117	Setdb1KO	Defined peaks		6.77753	Setdb1KO	Defined peaks		0.776	Setdb1KO	Defined peaks		0.294173	Setdb1KO	Defined peaks		0.319667	Setdb1KO	Defined peaks
0.11251	Setdb1KO	Defined peaks		5.00909	Setdb1KO	Defined peaks		20.83	Setdb1KO	Defined peaks		0.655172	Setdb1KO	Defined peaks		0.294173	Setdb1KO	Defined peaks		-0.224863	Setdb1KO	Defined peaks
-0.149986	Setdb1KO	Defined peaks		8.7497	Setdb1KO	Defined peaks		31.2326	Setdb1KO	Defined peaks		0.723214	Setdb1KO	Defined peaks		0.196115	Setdb1KO	Defined peaks		0.45246	Setdb1KO	Defined peaks
-0.667794	Setdb1KO	Defined peaks		2.01613	Setdb1KO	Defined peaks		20.0809	Setdb1KO	Defined peaks		0.457689	Setdb1KO	Defined peaks		0.637375	Setdb1KO	Defined peaks		-0.288243	Setdb1KO	Defined peaks
0.536886	Setdb1KO	Defined peaks		1.59908	Setdb1KO	Defined peaks		5.30466	Setdb1KO	Defined peaks		0.568624	Setdb1KO	Defined peaks		0.784462	Setdb1KO	Defined peaks		0.025276	Setdb1KO	Defined peaks
-0.95716	Setdb1KO	Defined peaks		5.57211	Setdb1KO	Defined peaks		6.34164	Setdb1KO	Defined peaks		0.680199	Setdb1KO	Defined peaks		0.147087	Setdb1KO	Defined peaks		0.173063	Setdb1KO	Defined peaks
-0.325919	Setdb1KO	Defined peaks		3.25417	Setdb1KO	Defined peaks		8.63167	Setdb1KO	Defined peaks		0.622727	Setdb1KO	Defined peaks		0.0490289	Setdb1KO	Defined peaks		0.176006	Setdb1KO	Defined peaks
1.65309	Setdb1KO	Defined peaks		13.4695	Setdb1KO	Defined peaks		37.2623	Setdb1KO	Defined peaks		0.527778	Setdb1KO	Defined peaks		0.147087	Setdb1KO	Defined peaks		-0.418148	Setdb1KO	Defined peaks
-0.661092	Setdb1KO	Defined peaks		2.65227	Setdb1KO	Defined peaks		4.75254	Setdb1KO	Defined peaks		0.518939	Setdb1KO	Defined peaks		0.0980577	Setdb1KO	Defined peaks		0.04902	Setdb1KO	Defined peaks
0.615784	Setdb1KO	Defined peaks		13.269	Setdb1KO	Defined peaks		15.958	Setdb1KO	Defined peaks		0.594786	Setdb1KO	Defined peaks		1.17669	Setdb1KO	Defined peaks		0.02899	Setdb1KO	Defined peaks
-0.490019	Setdb1KO	Defined peaks		13.83	Setdb1KO	Defined peaks		65.0604	Setdb1KO	Defined peaks		0.225397	Setdb1KO	Defined peaks		0.245144	Setdb1KO	Defined peaks		-0.725814	Setdb1KO	Defined peaks
-0.102235	Setdb1KO	Defined peaks		7.46265	Setdb1KO	Defined peaks		13.8492	Setdb1KO	Defined peaks		0.357142	Setdb1KO	Defined peaks		0.931548	Setdb1KO	Defined peaks		-0.042536	Setdb1KO	Defined peaks
-0.958884	Setdb1KO	Defined peaks		2.97062	Setdb1KO	Defined peaks		10.1027	Setdb1KO	Defined peaks		0.522436	Setdb1KO	Defined peaks		0.44126	Setdb1KO	Defined peaks		0.650157	Setdb1KO	Defined peaks
2.32495	Setdb1KO	Defined peaks		3.72673	Setdb1KO	Defined peaks		18.8773	Setdb1KO	Defined peaks		0.590909	Setdb1KO	Defined peaks		0.245144	Setdb1KO	Defined peaks		2.19449	Setdb1KO	Defined peaks
-0.438611	Setdb1KO	Defined peaks		13.4289	Setdb1KO	Defined peaks		12.8657	Setdb1KO	Defined peaks		0.857143	Setdb1KO	Defined peaks		0.0490289	Setdb1KO	Defined peaks		-1.00156	Setdb1KO	Defined peaks
-0.130016	Setdb1KO	Defined peaks		10.947	Setdb1KO	Defined peaks		6.34164	Setdb1KO	Defined peaks		0.371212	Setdb1KO	Defined peaks		0.637375	Setdb1KO	Defined peaks		0.218086	Setdb1KO	Defined peaks
0.117362	Setdb1KO	Defined peaks		3.95993	Setdb1KO	Defined peaks		5.98596	Setdb1KO	Defined peaks		0.417857	Setdb1KO	Defined peaks		0.0490289	Setdb1KO	Defined peaks		-0.28652	Setdb1KO	Defined peaks
0.499475	Setdb1KO	Defined peaks		1.97044	Setdb1KO	Defined peaks		19.5853	Setdb1KO	Defined peaks		0.666667	Setdb1KO	Defined peaks		0.0980577	Setdb1KO	Defined peaks		-0.220717	Setdb1KO	Defined peaks
-0.387931	Setdb1KO	Defined peaks		6.69844	Setdb1KO	Defined peaks		18.2901	Setdb1KO	Defined peaks		0.54402	Setdb1KO	Defined peaks		1.51989	Setdb1KO	Defined peaks		-0.491073	Setdb1KO	Defined peaks
-0.506565	Setdb1KO	Defined peaks		3.75564	Setdb1KO	Defined peaks		13.1442	Setdb1KO	Defined peaks		0.744445	Setdb1KO	Defined peaks		0.196115	Setdb1KO	Defined peaks		-0.086673	Setdb1KO	Defined peaks
0.017376	Setdb1KO	Defined peaks		4.17352	Setdb1KO	Defined peaks		4.41656	Setdb1KO	Defined peaks		0.703409	Setdb1KO	Defined peaks		0.294173	Setdb1KO	Defined peaks		-0.254926	Setdb1KO	Defined peaks
-0.220112	Setdb1KO	Defined peaks		2.47621	Setdb1KO	Defined peaks		6.10222	Setdb1KO	Defined peaks		0.584596	Setdb1KO	Defined peaks		0.147087	Setdb1KO	Defined peaks		0.228727	Setdb1KO	Defined peaks
-0.597536	Setdb1KO	Defined peaks		3.20685	Setdb1KO	Defined peaks		22.4773	Setdb1KO	Defined peaks		0.610331	Setdb1KO	Defined peaks		0.637375	Setdb1KO	Defined peaks		-0.599805	Setdb1KO	Defined peaks
0.36681	Setdb1KO	Defined peaks		11.1896	Setdb1KO	Defined peaks		13.7757	Setdb1KO	Defined peaks		0	Setdb1KO	Defined peaks		0.0490289	Setdb1KO	Defined peaks		0.276151	Setdb1KO	Defined peaks
-0.770745	Setdb1KO	Defined peaks		9.06417	Setdb1KO	Defined peaks		31.5996	Setdb1KO	Defined peaks		0.599815	Setdb1KO	Defined peaks		1.17669	Setdb1KO	Defined peaks		0.531175	Setdb1KO	Defined peaks
0.037135	Setdb1KO	Defined peaks		7.85673	Setdb1KO	Defined peaks		23.3233	Setdb1KO	Defined peaks		0.649123	Setdb1KO	Defined peaks		0.0490289	Setdb1KO	Defined peaks		-0.212153	Setdb1KO	Defined peaks
-0.321236	Setdb1KO	Defined peaks		4.9936	Setdb1KO	Defined peaks		4.17931	Setdb1KO	Defined peaks		0	Setdb1KO	Defined peaks		0.0490289	Setdb1KO	Defined peaks		0.960115	Setdb1KO	Defined peaks
0.67247	Setdb1KO	Defined peaks		1.19683	Setdb1KO	Defined peaks		7.56437	Setdb1KO	Defined peaks		0.793527	Setdb1KO	Defined peaks		0.637375	Setdb1KO	Defined peaks		-0.246551	Setdb1KO	Defined peaks
0.246959	Setdb1KO	Defined peaks		1.63184	Setdb1KO	Defined peaks		7.60987	Setdb1KO	Defined peaks		0	Setdb1KO	Defined peaks		0.0490289	Setdb1KO	Defined peaks		-0.3555	Setdb1KO	Defined peaks
-0.982852	Setdb1KO	Defined peaks		5.61683	Setdb1KO	Defined peaks		14.065	Setdb1KO	Defined peaks		0.658834	Setdb1KO	Defined peaks		1.07863	Setdb1KO	Defined peaks		-0.545523	Setdb1KO	Defined peaks
1.35884	Setdb1KO	Defined peaks		1.93467	Setdb1KO	Defined peaks		11.9989	Setdb1KO	Defined peaks		0.633254	Setdb1KO	Defined peaks		0.294173	Setdb1KO	Defined peaks		-0.426509	Setdb1KO	Defined peaks
-0.462994	Setdb1KO	Defined peaks		5.59948	Setdb1KO	Defined peaks		8.4052	Setdb1KO	Defined peaks		0.77205	Setdb1KO	Defined peaks		0.882519	Setdb1KO	Defined peaks		-0.029808	Setdb1KO	Defined peaks
0.084088	Setdb1KO	Defined peaks		3.10016	Setdb1KO	Defined peaks		16.5531	Setdb1KO	Defined peaks		0.333333	Setdb1KO	Defined peaks		0.196115	Setdb1KO	Defined peaks		-0.419826	Setdb1KO	Defined peaks
0.94334	Setdb1KO	Defined peaks		6.54944	Setdb1KO	Defined peaks		7.02876	Setdb1KO	Defined peaks		0.758772	Setdb1KO	Defined peaks		0.0490289	Setdb1KO	Defined peaks		-1.68759	Setdb1KO	Defined peaks
0.346059	Setdb1KO	Defined peaks		4.53509	Setdb1KO	Defined peaks		12.0741	Setdb1KO	Defined peaks		0.490741	Setdb1KO	Defined peaks		0.245144	Setdb1KO	Defined peaks		-0.528487	Setdb1KO	Defined peaks
-0.030275	Setdb1KO	Defined peaks		1.00915	Setdb1KO	Defined peaks		5.98596	Setdb1KO	Defined peaks		0.535714	Setdb1KO	Defined peaks		0.0980577	Setdb1KO	Defined peaks		-0.244577	Setdb1KO	Defined peaks
-0.023989	Setdb1KO	Defined peaks		2.02164	Setdb1KO	Defined peaks		64.3416	Setdb1KO	Defined peaks		0.673913	Setdb1KO	Defined peaks		0.833491	Setdb1KO	Defined peaks		-0.068356	Setdb1KO	Defined peaks
0.658939	Setdb1KO	Defined peaks		2.00479	Setdb1KO	Defined peaks		21.8974	Setdb1KO	Defined peaks		0.777778	Setdb1KO	Defined peaks		0.147087	Setdb1KO	Defined peaks		0.088877	Setdb1KO	Defined peaks
-0.195218	Setdb1KO	Defined peaks		6.81148	Setdb1KO	Defined peaks		8.85868	Setdb1KO	Defined peaks		0.142857	Setdb1KO	Defined peaks		0.0490289	Setdb1KO	Defined peaks		-0.183594	Setdb1KO	Defined peaks
0.26286	Setdb1KO	Defined peaks		3.99122	Setdb1KO	Defined peaks		12.4802	Setdb1KO	Defined peaks		0.559523	Setdb1KO	Defined peaks		0.196115	Setdb1KO	Defined peaks		-0.0767	Setdb1KO	Defined peaks
0.932034	Setdb1KO	Defined peaks		9.52731	Setdb1KO	Defined peaks		10.1913	Setdb1KO	Defined peaks		0.666667	Setdb1KO	Defined peaks		0.147087	Setdb1KO	Defined peaks		-0.305139	Setdb1KO	Defined peaks
-0.192981	Setdb1KO	Defined peaks		2.69557	Setdb1KO	Defined peaks		4.46182	Setdb1KO	Defined peaks		0.700694	Setdb1KO	Defined peaks		0.0490289	Setdb1KO	Defined peaks		0.019584	Setdb1KO	Defined peaks
0.419849	Setdb1KO	Defined peaks		1.74498	Setdb1KO	Defined peaks		16.8075	Setdb1KO	Defined peaks		0.474177	Setdb1KO	Defined peaks		2.25533	Setdb1KO	Defined peaks		-0.322503	Setdb1KO	Defined peaks
0.280537	Setdb1KO	Defined peaks		1.03512	Setdb1KO	Defined peaks		6.94079	Setdb1KO	Defined peaks		0.5625	Setdb1KO	Defined peaks		0.0980577	Setdb1KO	Defined peaks		0.204105	Setdb1KO	Defined peaks
0.432495	Setdb1KO	Defined peaks		7.29801	Setdb1KO	Defined peaks		16.8708	Setdb1KO	Defined peaks		0.552778	Setdb1KO	Defined peaks		0.539317	Setdb1KO	Defined peaks		-0.460245	Setdb1KO	Defined peaks
-0.630048	Setdb1KO	Defined peaks		3.37696	Setdb1KO	Defined peaks		12.0104	Setdb1KO	Defined peaks		0.545673	Setdb1KO	Defined peaks		1.02961	Setdb1KO	Defined peaks		0.17723	Setdb1KO	Defined peaks
2.74188	Setdb1KO	Defined peaks		5.70198	Setdb1KO	Defined peaks		57.5439	Setdb1KO	Defined peaks		0.151786	Setdb1KO	Defined peaks		0.0490289	Setdb1KO	Defined peaks		1.8019	Setdb1KO	Defined peaks
0.335084	Setdb1KO	Defined peaks		8.82673	Setdb1KO	Defined peaks		10.0285	Setdb1KO	Defined peaks		0.416666	Setdb1KO	Defined peaks		0.343202	Setdb1KO	Defined peaks		0.026091	Setdb1KO	Defined peaks
-0.607125	Setdb1KO	Defined peaks		2.1023	Setdb1KO	Defined peaks		35.8092	Setdb1KO	Defined peaks		0.379121	Setdb1KO	Defined peaks		0.245144	Setdb1KO	Defined peaks		0.12697	Setdb1KO	Defined peaks
0.364948	Setdb1KO	Defined peaks		11.0279	Setdb1KO	Defined peaks		48.2326	Setdb1KO	Defined peaks		0	Setdb1KO	Defined peaks		0.0490289	Setdb1KO	Defined peaks		-0.975822	Setdb1KO	Defined peaks
4.7104	Setdb1KO	Defined peaks		41.2681	Setdb1KO	Defined peaks		1309.89	Setdb1KO	Defined peaks		0.534538	Setdb1KO	Defined peaks		4.46163	Setdb1KO	Defined peaks		-5.92042	Setdb1KO	Defined peaks
23.9983	Setdb1KO	Defined peaks		28.3029	Setdb1KO	Defined peaks		3946.73	Setdb1KO	Defined peaks		0.394782	Setdb1KO	Defined peaks		45.4007	Setdb1KO	Defined peaks		2.7368	Setdb1KO	Defined peaks
1.27017	Setdb1KO	Defined peaks		12.0095	Setdb1KO	Defined peaks		19.5853	Setdb1KO	Defined peaks		0.749504	Setdb1KO	Defined peaks		0.588346	Setdb1KO	Defined peaks		-0.862908	Setdb1KO	Defined peaks
-0.29683	Setdb1KO	Defined peaks		4.60791	Setdb1KO	Defined peaks		11.1122	Setdb1KO	Defined peaks		0.51355	Setdb1KO	Defined peaks		0.833491	Setdb1KO	Defined peaks		-0.007437	Setdb1KO	Defined peaks
-0.334678	Setdb1KO	Defined peaks		3.71304	Setdb1KO	Defined peaks		29.1758	Setdb1KO	Defined peaks		0.410256	Setdb1KO	Defined peaks		1.37281	Setdb1KO	Defined peaks		-0.342169	Setdb1KO	Defined peaks
-0.705297	Setdb1KO	Defined peaks		0.616405	Setdb1KO	Defined peaks		16.1434	Setdb1KO	Defined peaks		0.718797	Setdb1KO	Defined peaks		1.02961	Setdb1KO	Defined peaks		0.541116	Setdb1KO	Defined peaks
-0.404646	Setdb1KO	Defined peaks		7.9203	Setdb1KO	Defined peaks		14.3748	Setdb1KO	Defined peaks		0.837531	Setdb1KO	Defined peaks		0.539317	Setdb1KO	Defined peaks		0.225412	Setdb1KO	Defined peaks
-0.38638	Setdb1KO	Defined peaks		7.61707	Setdb1KO	Defined peaks		37.6341	Setdb1KO	Defined peaks		0.373894	Setdb1KO	Defined peaks		2.05921	Setdb1KO	Defined peaks		0.21719	Setdb1KO	Defined peaks
0.506709	Setdb1KO	Defined peaks		6.54005	Setdb1KO	Defined peaks		9.9804	Setdb1KO	Defined peaks		0.491906	Setdb1KO	Defined peaks		0.539317	Setdb1KO	Defined peaks		-0.889189	Setdb1KO	Defined peaks
0.07203	Setdb1KO	Defined peaks		3.31333	Setdb1KO	Defined peaks		26.4479	Setdb1KO	Defined peaks		0	Setdb1KO	Defined peaks		0.0490289	Setdb1KO	Defined peaks		-0.559073	Setdb1KO	Defined peaks
2.22996	Setdb1KO	Defined peaks		15.3914	Setdb1KO	Defined peaks		37.4052	Setdb1KO	Defined peaks		0.384615	Setdb1KO	Defined peaks		0.0980577	Setdb1KO	Defined peaks		0.427919	Setdb1KO	Defined peaks
1.24159	Setdb1KO	Defined peaks		6.69006	Setdb1KO	Defined peaks		38.1936	Setdb1KO	Defined peaks		0.408069	Setdb1KO	Defined peaks		0.392231	Setdb1KO	Defined peaks		0.861324	Setdb1KO	Defined peaks
0.778643	Setdb1KO	Defined peaks		11.5534	Setdb1KO	Defined peaks		4.15398	Setdb1KO	Defined peaks		0.818182	Setdb1KO	Defined peaks		0.147087	Setdb1KO	Defined peaks		0.0146	Setdb1KO	Defined peaks
0.642548	Setdb1KO	Defined peaks		3.7443	Setdb1KO	Defined peaks		4.82269	Setdb1KO	Defined peaks		0.74408	Setdb1KO	Defined peaks		0.245144	Setdb1KO	Defined peaks		-0.07269	Setdb1KO	Defined peaks
0.02267	Setdb1KO	Defined peaks		4.15	Setdb1KO	Defined peaks		24.5904	Setdb1KO	Defined peaks		0.75	Setdb1KO	Defined peaks		0.343202	Setdb1KO	Defined peaks		-0.610066	Setdb1KO	Defined peaks
-0.126312	Setdb1KO	Defined peaks		3.55693	Setdb1KO	Defined peaks		9.53091	Setdb1KO	Defined peaks		0.790714	Setdb1KO	Defined peaks		0.245144	Setdb1KO	Defined peaks		0.725824	Setdb1KO	Defined peaks
-0.307027	Setdb1KO	Defined peaks		3.17264	Setdb1KO	Defined peaks		1.29403	Setdb1KO	Defined peaks		0.888889	Setdb1KO	Defined peaks		0.0490289	Setdb1KO	Defined peaks		-0.585438	Setdb1KO	Defined peaks
-0.41904	Setdb1KO	Defined peaks		13.0467	Setdb1KO	Defined peaks		38.3687	Setdb1KO	Defined peaks		0.571429	Setdb1KO	Defined peaks		0.0490289	Setdb1KO	Defined peaks		-1.74555	Setdb1KO	Defined peaks
-0.35406	Setdb1KO	Defined peaks		12.9786	Setdb1KO	Defined peaks		93.7449	Setdb1KO	Defined peaks		0.388889	Setdb1KO	Defined peaks		0.0490289	Setdb1KO	Defined peaks		0.230663	Setdb1KO	Defined peaks
0.387616	Setdb1KO	Defined peaks		11.9078	Setdb1KO	Defined peaks		25.3388	Setdb1KO	Defined peaks		0.785714	Setdb1KO	Defined peaks		0.0980577	Setdb1KO	Defined peaks		-0.09195	Setdb1KO	Defined peaks
0.551623	Setdb1KO	Defined peaks		14.7184	Setdb1KO	Defined peaks		16.5531	Setdb1KO	Defined peaks		0.142857	Setdb1KO	Defined peaks		0.0490289	Setdb1KO	Defined peaks		0.5744	Setdb1KO	Defined peaks
0.423234	Setdb1KO	Defined peaks		1.19898	Setdb1KO	Defined peaks		34.701	Setdb1KO	Defined peaks		0	Setdb1KO	Defined peaks		0.0490289	Setdb1KO	Defined peaks		-0.036818	Setdb1KO	Defined peaks
0.212707	Setdb1KO	Defined peaks		2.39971	Setdb1KO	Defined peaks		6.75963	Setdb1KO	Defined peaks		0.7	Setdb1KO	Defined peaks		0.0980577	Setdb1KO	Defined peaks		0.02393	Setdb1KO	Defined peaks
-0.370427	Setdb1KO	Defined peaks		1.48151	Setdb1KO	Defined peaks		11.6304	Setdb1KO	Defined peaks		0.142857	Setdb1KO	Defined peaks		0.0980577	Setdb1KO	Defined peaks		-0.129909	Setdb1KO	Defined peaks
-0.138408	Setdb1KO	Defined peaks		9.48314	Setdb1KO	Defined peaks		4.40576	Setdb1KO	Defined peaks		0.25	Setdb1KO	Defined peaks		0.147087	Setdb1KO	Defined peaks		0.467759	Setdb1KO	Defined peaks
0.438433	Setdb1KO	Defined peaks		2.59246	Setdb1KO	Defined peaks		14.7352	Setdb1KO	Defined peaks		0	Setdb1KO	Defined peaks		0.147087	Setdb1KO	Defined peaks		-0.133629	Setdb1KO	Defined peaks
-0.47437	Setdb1KO	Defined peaks		3.34413	Setdb1KO	Defined peaks		7.02876	Setdb1KO	Defined peaks		0.492064	Setdb1KO	Defined peaks		0.245144	Setdb1KO	Defined peaks		-0.075663	Setdb1KO	Defined peaks
-0.270534	Setdb1KO	Defined peaks		9.31328	Setdb1KO	Defined peaks		15.1333	Setdb1KO	Defined peaks		0.261904	Setdb1KO	Defined peaks		0.0490289	Setdb1KO	Defined peaks		-0.062454	Setdb1KO	Defined peaks
-0.761294	Setdb1KO	Defined peaks		9.27156	Setdb1KO	Defined peaks		28.2541	Setdb1KO	Defined peaks		0.440476	Setdb1KO	Defined peaks		0.44126	Setdb1KO	Defined peaks		0.317002	Setdb1KO	Defined peaks
-0.263579	Setdb1KO	Defined peaks		3.61496	Setdb1KO	Defined peaks		12.7742	Setdb1KO	Defined peaks		0.721172	Setdb1KO	Defined peaks		2.50047	Setdb1KO	Defined peaks		-0.434417	Setdb1KO	Defined peaks
0.694632	Setdb1KO	Defined peaks		4.68285	Setdb1KO	Defined peaks		5.44754	Setdb1KO	Defined peaks		0.777778	Setdb1KO	Defined peaks		0.0980577	Setdb1KO	Defined peaks		-0.551501	Setdb1KO	Defined peaks
0.713737	Setdb1KO	Defined peaks		5.72684	Setdb1KO	Defined peaks		3.40643	Setdb1KO	Defined peaks		0.520833	Setdb1KO	Defined peaks		0.147087	Setdb1KO	Defined peaks		-0.657986	Setdb1KO	Defined peaks
0.816611	Setdb1KO	Defined peaks		3.33831	Setdb1KO	Defined peaks		4.17931	Setdb1KO	Defined peaks		0.740873	Setdb1KO	Defined peaks		0.245144	Setdb1KO	Defined peaks		-0.320009	Setdb1KO	Defined peaks
-0.294738	Setdb1KO	Defined peaks		4.10661	Setdb1KO	Defined peaks		23.263	Setdb1KO	Defined peaks		0.222222	Setdb1KO	Defined peaks		0.0490289	Setdb1KO	Defined peaks		-0.674505	Setdb1KO	Defined peaks
0.534067	Setdb1KO	Defined peaks		4.3828	Setdb1KO	Defined peaks		17.4818	Setdb1KO	Defined peaks		0.458334	Setdb1KO	Defined peaks		0.735433	Setdb1KO	Defined peaks		-0.071968	Setdb1KO	Defined peaks
0.709995	Setdb1KO	Defined peaks		8.09781	Setdb1KO	Defined peaks		14.275	Setdb1KO	Defined peaks		0.728572	Setdb1KO	Defined peaks		0.343202	Setdb1KO	Defined peaks		-0.27823	Setdb1KO	Defined peaks
-0.274006	Setdb1KO	Defined peaks		10.3213	Setdb1KO	Defined peaks		6.96973	Setdb1KO	Defined peaks		0.559441	Setdb1KO	Defined peaks		0.196115	Setdb1KO	Defined peaks		-0.210697	Setdb1KO	Defined peaks
0.591824	Setdb1KO	Defined peaks		2.21023	Setdb1KO	Defined peaks		4.95359	Setdb1KO	Defined peaks		0.67415	Setdb1KO	Defined peaks		0.490289	Setdb1KO	Defined peaks		-0.107877	Setdb1KO	Defined peaks
0.130607	Setdb1KO	Defined peaks		9.50345	Setdb1KO	Defined peaks		6.32622	Setdb1KO	Defined peaks		0.75	Setdb1KO	Defined peaks		0.0490289	Setdb1KO	Defined peaks		-0.532217	Setdb1KO	Defined peaks
1.74198	Setdb1KO	Defined peaks		2.97988	Setdb1KO	Defined peaks		9.01108	Setdb1KO	Defined peaks		0.5	Setdb1KO	Defined peaks		0.245144	Setdb1KO	Defined peaks		-0.223368	Setdb1KO	Defined peaks
-0.37665	Setdb1KO	Defined peaks		5.48791	Setdb1KO	Defined peaks		23.2151	Setdb1KO	Defined peaks		0.360806	Setdb1KO	Defined peaks		0.294173	Setdb1KO	Defined peaks		0.017357	Setdb1KO	Defined peaks
1.04081	Setdb1KO	Defined peaks		4.85006	Setdb1KO	Defined peaks		15.8214	Setdb1KO	Defined peaks		0	Setdb1KO	Defined peaks		0.0490289	Setdb1KO	Defined peaks		0.10222	Setdb1KO	Defined peaks
0.223255	Setdb1KO	Defined peaks		3.09475	Setdb1KO	Defined peaks		5.66818	Setdb1KO	Defined peaks		0.76418	Setdb1KO	Defined peaks		0.0490289	Setdb1KO	Defined peaks		-0.27252	Setdb1KO	Defined peaks
0.357277	Setdb1KO	Defined peaks		2.1308	Setdb1KO	Defined peaks		9.58565	Setdb1KO	Defined peaks		0.616667	Setdb1KO	Defined peaks		0.0980577	Setdb1KO	Defined peaks		-0.447822	Setdb1KO	Defined peaks
0.154659	Setdb1KO	Defined peaks		2.72638	Setdb1KO	Defined peaks		5.31087	Setdb1KO	Defined peaks		0.721988	Setdb1KO	Defined peaks		0.490289	Setdb1KO	Defined peaks		-0.012418	Setdb1KO	Defined peaks
-0.491859	Setdb1KO	Defined peaks		2.19677	Setdb1KO	Defined peaks		3.73526	Setdb1KO	Defined peaks		0.790918	Setdb1KO	Defined peaks		0.735433	Setdb1KO	Defined peaks		-0.731495	Setdb1KO	Defined peaks
-0.534463	Setdb1KO	Defined peaks		2.86655	Setdb1KO	Defined peaks		27.3709	Setdb1KO	Defined peaks		0.442067	Setdb1KO	Defined peaks		1.71601	Setdb1KO	Defined peaks		-0.162531	Setdb1KO	Defined peaks
0.744789	Setdb1KO	Defined peaks		8.67979	Setdb1KO	Defined peaks		12.3337	Setdb1KO	Defined peaks		0	Setdb1KO	Defined peaks		0.0490289	Setdb1KO	Defined peaks		-0.543044	Setdb1KO	Defined peaks
0.546086	Setdb1KO	Defined peaks		11.5566	Setdb1KO	Defined peaks		18.9439	Setdb1KO	Defined peaks		0.720866	Setdb1KO	Defined peaks		0.784462	Setdb1KO	Defined peaks		-0.045347	Setdb1KO	Defined peaks
0.887451	Setdb1KO	Defined peaks		2.40671	Setdb1KO	Defined peaks		22.5208	Setdb1KO	Defined peaks		0	Setdb1KO	Defined peaks		0.0490289	Setdb1KO	Defined peaks		0.039074	Setdb1KO	Defined peaks
0.891918	Setdb1KO	Defined peaks		4.29961	Setdb1KO	Defined peaks		20.4492	Setdb1KO	Defined peaks		0.752525	Setdb1KO	Defined peaks		0.343202	Setdb1KO	Defined peaks		0.01881	Setdb1KO	Defined peaks
0.944177	Setdb1KO	Defined peaks		7.52527	Setdb1KO	Defined peaks		5.29816	Setdb1KO	Defined peaks		0	Setdb1KO	Defined peaks		0.0490289	Setdb1KO	Defined peaks		-0.047062	Setdb1KO	Defined peaks
0.549401	Setdb1KO	Defined peaks		5.45547	Setdb1KO	Defined peaks		7.79637	Setdb1KO	Defined peaks		0.727273	Setdb1KO	Defined peaks		0.196115	Setdb1KO	Defined peaks		0.157673	Setdb1KO	Defined peaks
-0.093439	Setdb1KO	Defined peaks		7.58129	Setdb1KO	Defined peaks		16.977	Setdb1KO	Defined peaks		0.559564	Setdb1KO	Defined peaks		1.12766	Setdb1KO	Defined peaks		0.777527	Setdb1KO	Defined peaks
-0.403337	Setdb1KO	Defined peaks		4.79799	Setdb1KO	Defined peaks		5.88241	Setdb1KO	Defined peaks		0.756817	Setdb1KO	Defined peaks		1.51989	Setdb1KO	Defined peaks		0.236576	Setdb1KO	Defined peaks
0.000373	Setdb1KO	Defined peaks		1.33237	Setdb1KO	Defined peaks		16.7312	Setdb1KO	Defined peaks		0.599359	Setdb1KO	Defined peaks		0.588346	Setdb1KO	Defined peaks		-0.379729	Setdb1KO	Defined peaks
-0.771989	Setdb1KO	Defined peaks		6.43577	Setdb1KO	Defined peaks		19.394	Setdb1KO	Defined peaks		0.4625	Setdb1KO	Defined peaks		0.196115	Setdb1KO	Defined peaks		-0.380367	Setdb1KO	Defined peaks
-0.589994	Setdb1KO	Defined peaks		2.97666	Setdb1KO	Defined peaks		5.54966	Setdb1KO	Defined peaks		0.458333	Setdb1KO	Defined peaks		0.196115	Setdb1KO	Defined peaks		0.090703	Setdb1KO	Defined peaks
-0.152192	Setdb1KO	Defined peaks		3.75144	Setdb1KO	Defined peaks		6.05056	Setdb1KO	Defined peaks		0.723943	Setdb1KO	Defined peaks		0.637375	Setdb1KO	Defined peaks		-0.152771	Setdb1KO	Defined peaks
0.256877	Setdb1KO	Defined peaks		3.71251	Setdb1KO	Defined peaks		32.3849	Setdb1KO	Defined peaks		0.650794	Setdb1KO	Defined peaks		0.490289	Setdb1KO	Defined peaks		-0.643364	Setdb1KO	Defined peaks
-0.954745	Setdb1KO	Defined peaks		3.20179	Setdb1KO	Defined peaks		21.7082	Setdb1KO	Defined peaks		0.520987	Setdb1KO	Defined peaks		1.02961	Setdb1KO	Defined peaks		0.496676	Setdb1KO	Defined peaks
1.1783	Setdb1KO	Defined peaks		6.41184	Setdb1KO	Defined peaks		32.8097	Setdb1KO	Defined peaks		0.446738	Setdb1KO	Defined peaks		0.931548	Setdb1KO	Defined peaks		0.253862	Setdb1KO	Defined peaks
-0.654552	Setdb1KO	Defined peaks		3.98514	Setdb1KO	Defined peaks		11.0204	Setdb1KO	Defined peaks		0.603658	Setdb1KO	Defined peaks		0.539317	Setdb1KO	Defined peaks		0.282871	Setdb1KO	Defined peaks
-0.770036	Setdb1KO	Defined peaks		5.69038	Setdb1KO	Defined peaks		37.9882	Setdb1KO	Defined peaks		0.813492	Setdb1KO	Defined peaks		0.588346	Setdb1KO	Defined peaks		-0.032005	Setdb1KO	Defined peaks
1.17147	Setdb1KO	Defined peaks		2.76729	Setdb1KO	Defined peaks		8.18344	Setdb1KO	Defined peaks		0.541667	Setdb1KO	Defined peaks		0.0490289	Setdb1KO	Defined peaks		-0.608857	Setdb1KO	Defined peaks
0.594012	Setdb1KO	Defined peaks		5.46624	Setdb1KO	Defined peaks		9.76519	Setdb1KO	Defined peaks		0.546667	Setdb1KO	Defined peaks		0.196115	Setdb1KO	Defined peaks		-0.498458	Setdb1KO	Defined peaks
-0.238053	Setdb1KO	Defined peaks		8.41996	Setdb1KO	Defined peaks		14.065	Setdb1KO	Defined peaks		0.345238	Setdb1KO	Defined peaks		0.0490289	Setdb1KO	Defined peaks		0.01608	Setdb1KO	Defined peaks
0.453588	Setdb1KO	Defined peaks		1.7141	Setdb1KO	Defined peaks		5.20126	Setdb1KO	Defined peaks		0.555556	Setdb1KO	Defined peaks		0.147087	Setdb1KO	Defined peaks		-0.31644	Setdb1KO	Defined peaks
-0.035333	Setdb1KO	Defined peaks		3.87327	Setdb1KO	Defined peaks		4.54681	Setdb1KO	Defined peaks		0.8125	Setdb1KO	Defined peaks		0.0490289	Setdb1KO	Defined peaks		0.018014	Setdb1KO	Defined peaks
1.45822	Setdb1KO	Defined peaks		4.67291	Setdb1KO	Defined peaks		19.5786	Setdb1KO	Defined peaks		0	Setdb1KO	Defined peaks		0.0980577	Setdb1KO	Defined peaks		0	Setdb1KO	Defined peaks
-0.192878	Setdb1KO	Defined peaks		3.54954	Setdb1KO	Defined peaks		77.5625	Setdb1KO	Defined peaks		0.466667	Setdb1KO	Defined peaks		0.196115	Setdb1KO	Defined peaks		1.33999	Setdb1KO	Defined peaks
0.657064	Setdb1KO	Defined peaks		5.9732	Setdb1KO	Defined peaks		11.434	Setdb1KO	Defined peaks		0.6	Setdb1KO	Defined peaks		0.0490289	Setdb1KO	Defined peaks		-0.494183	Setdb1KO	Defined peaks
-1.18262	Setdb1KO	Defined peaks		7.90879	Setdb1KO	Defined peaks		30.7563	Setdb1KO	Defined peaks		0.34	Setdb1KO	Defined peaks		0.539317	Setdb1KO	Defined peaks		0.554544	Setdb1KO	Defined peaks
0.133553	Setdb1KO	Defined peaks		2.87913	Setdb1KO	Defined peaks		6.82385	Setdb1KO	Defined peaks		0.695028	Setdb1KO	Defined peaks		0.147087	Setdb1KO	Defined peaks		-0.747687	Setdb1KO	Defined peaks
-0.183959	Setdb1KO	Defined peaks		2.09666	Setdb1KO	Defined peaks		7.00792	Setdb1KO	Defined peaks		0.291027	Setdb1KO	Defined peaks		0.44126	Setdb1KO	Defined peaks		-0.213065	Setdb1KO	Defined peaks
0.400528	Setdb1KO	Defined peaks		1.77864	Setdb1KO	Defined peaks		20.4492	Setdb1KO	Defined peaks		0.10989	Setdb1KO	Defined peaks		0.147087	Setdb1KO	Defined peaks		-1.07096	Setdb1KO	Defined peaks
0.479299	Setdb1KO	Defined peaks		5.82087	Setdb1KO	Defined peaks		7.55536	Setdb1KO	Defined peaks		0	Setdb1KO	Defined peaks		0.882519	Setdb1KO	Defined peaks		0.120279	Setdb1KO	Defined peaks
1.99667	Setdb1KO	Defined peaks		5.79638	Setdb1KO	Defined peaks		6.38861	Setdb1KO	Defined peaks		0.777778	Setdb1KO	Defined peaks		0.0490289	Setdb1KO	Defined peaks		-1.2961	Setdb1KO	Defined peaks
0.354719	Setdb1KO	Defined peaks		6.89312	Setdb1KO	Defined peaks		21.0201	Setdb1KO	Defined peaks		0	Setdb1KO	Defined peaks		0.0490289	Setdb1KO	Defined peaks		-0.523044	Setdb1KO	Defined peaks
0.659537	Setdb1KO	Defined peaks		4.78947	Setdb1KO	Defined peaks		16.6735	Setdb1KO	Defined peaks		0.664418	Setdb1KO	Defined peaks		0.539317	Setdb1KO	Defined peaks		0.266028	Setdb1KO	Defined peaks
-0.244334	Setdb1KO	Defined peaks		2.27812	Setdb1KO	Defined peaks		6.95644	Setdb1KO	Defined peaks		0.607143	Setdb1KO	Defined peaks		1.02961	Setdb1KO	Defined peaks		0.325079	Setdb1KO	Defined peaks
-0.776391	Setdb1KO	Defined peaks		8.76478	Setdb1KO	Defined peaks		18.5103	Setdb1KO	Defined peaks		0.598464	Setdb1KO	Defined peaks		1.37281	Setdb1KO	Defined peaks		0.42576	Setdb1KO	Defined peaks
0.833364	Setdb1KO	Defined peaks		3.4125	Setdb1KO	Defined peaks		14.1144	Setdb1KO	Defined peaks		0.721814	Setdb1KO	Defined peaks		0.392231	Setdb1KO	Defined peaks		-0.770947	Setdb1KO	Defined peaks
-0.705867	Setdb1KO	Defined peaks		8.46593	Setdb1KO	Defined peaks		4.76711	Setdb1KO	Defined peaks		0.547222	Setdb1KO	Defined peaks		0.490289	Setdb1KO	Defined peaks		0.026007	Setdb1KO	Defined peaks
-0.191767	Setdb1KO	Defined peaks		1.36249	Setdb1KO	Defined peaks		10.9577	Setdb1KO	Defined peaks		0.5	Setdb1KO	Defined peaks		0.147087	Setdb1KO	Defined peaks		0.538603	Setdb1KO	Defined peaks
-0.594247	Setdb1KO	Defined peaks		2.57502	Setdb1KO	Defined peaks		20.1458	Setdb1KO	Defined peaks		0.333333	Setdb1KO	Defined peaks		0.245144	Setdb1KO	Defined peaks		-0.615956	Setdb1KO	Defined peaks
0.163027	Setdb1KO	Defined peaks		2.77326	Setdb1KO	Defined peaks		9.52111	Setdb1KO	Defined peaks		0.461538	Setdb1KO	Defined peaks		0.0980577	Setdb1KO	Defined peaks		-0.045141	Setdb1KO	Defined peaks
0.262435	Setdb1KO	Defined peaks		7.72833	Setdb1KO	Defined peaks		4.73459	Setdb1KO	Defined peaks		0.393225	Setdb1KO	Defined peaks		0.490289	Setdb1KO	Defined peaks		-0.543741	Setdb1KO	Defined peaks
0.070714	Setdb1KO	Defined peaks		6.83901	Setdb1KO	Defined peaks		18.5079	Setdb1KO	Defined peaks		0.605784	Setdb1KO	Defined peaks		0.833491	Setdb1KO	Defined peaks		-0.338446	Setdb1KO	Defined peaks
-0.303525	Setdb1KO	Defined peaks		4.39021	Setdb1KO	Defined peaks		0	Setdb1KO	Defined peaks		0	Setdb1KO	Defined peaks		0.0490289	Setdb1KO	Defined peaks		-0.350094	Setdb1KO	Defined peaks
-0.375591	Setdb1KO	Defined peaks		1.17562	Setdb1KO	Defined peaks		9.34746	Setdb1KO	Defined peaks		0.722475	Setdb1KO	Defined peaks		1.37281	Setdb1KO	Defined peaks		-0.004876	Setdb1KO	Defined peaks
-0.751381	Setdb1KO	Defined peaks		1.70696	Setdb1KO	Defined peaks		9.40199	Setdb1KO	Defined peaks		0.825758	Setdb1KO	Defined peaks		0.392231	Setdb1KO	Defined peaks		-0.018239	Setdb1KO	Defined peaks
0.231867	Setdb1KO	Defined peaks		5.09424	Setdb1KO	Defined peaks		4.06244	Setdb1KO	Defined peaks		0.25	Setdb1KO	Defined peaks		0.0490289	Setdb1KO	Defined peaks		-0.572135	Setdb1KO	Defined peaks
-0.008145	Setdb1KO	Defined peaks		3.21366	Setdb1KO	Defined peaks		7.49082	Setdb1KO	Defined peaks		0.543282	Setdb1KO	Defined peaks		0.539317	Setdb1KO	Defined peaks		-0.369449	Setdb1KO	Defined peaks
-0.028985	Setdb1KO	Defined peaks		4.5213	Setdb1KO	Defined peaks		1.805	Setdb1KO	Defined peaks		0.8	Setdb1KO	Defined peaks		0.0490289	Setdb1KO	Defined peaks		0.381163	Setdb1KO	Defined peaks
0.037221	Setdb1KO	Defined peaks		1.45813	Setdb1KO	Defined peaks		14.0907	Setdb1KO	Defined peaks		0.79922	Setdb1KO	Defined peaks		0.637375	Setdb1KO	Defined peaks		-0.212643	Setdb1KO	Defined peaks
0.960664	Setdb1KO	Defined peaks		3.90659	Setdb1KO	Defined peaks		7.02876	Setdb1KO	Defined peaks		0.659091	Setdb1KO	Defined peaks		0.196115	Setdb1KO	Defined peaks		-0.387363	Setdb1KO	Defined peaks
0.843022	Setdb1KO	Defined peaks		3.60985	Setdb1KO	Defined peaks		8.26093	Setdb1KO	Defined peaks		0.827586	Setdb1KO	Defined peaks		0.0490289	Setdb1KO	Defined peaks		-0.7012	Setdb1KO	Defined peaks
0.17524	Setdb1KO	Defined peaks		6.13937	Setdb1KO	Defined peaks		15.414	Setdb1KO	Defined peaks		0.571429	Setdb1KO	Defined peaks		0.147087	Setdb1KO	Defined peaks		-0.724396	Setdb1KO	Defined peaks
0.169165	Setdb1KO	Defined peaks		8.20085	Setdb1KO	Defined peaks		9.08801	Setdb1KO	Defined peaks		0	Setdb1KO	Defined peaks		0.0490289	Setdb1KO	Defined peaks		-0.772903	Setdb1KO	Defined peaks
0.080355	Setdb1KO	Defined peaks		2.22775	Setdb1KO	Defined peaks		10.271	Setdb1KO	Defined peaks		0.928571	Setdb1KO	Defined peaks		0.0490289	Setdb1KO	Defined peaks		-0.412668	Setdb1KO	Defined peaks
-0.567064	Setdb1KO	Defined peaks		13.348	Setdb1KO	Defined peaks		27.0392	Setdb1KO	Defined peaks		0.132464	Setdb1KO	Defined peaks		0.539317	Setdb1KO	Defined peaks		-0.054754	Setdb1KO	Defined peaks
-0.457326	Setdb1KO	Defined peaks		9.73349	Setdb1KO	Defined peaks		9.48207	Setdb1KO	Defined peaks		0.526838	Setdb1KO	Defined peaks		0.392231	Setdb1KO	Defined peaks		-0.221941	Setdb1KO	Defined peaks
-0.718022	Setdb1KO	Defined peaks		1.04679	Setdb1KO	Defined peaks		6.77385	Setdb1KO	Defined peaks		0.680556	Setdb1KO	Defined peaks		0.539317	Setdb1KO	Defined peaks		0.093486	Setdb1KO	Defined peaks
0.037656	Setdb1KO	Defined peaks		14.5218	Setdb1KO	Defined peaks		10.8059	Setdb1KO	Defined peaks		0.75	Setdb1KO	Defined peaks		0.0490289	Setdb1KO	Defined peaks		-0.917207	Setdb1KO	Defined peaks
0.05781	Setdb1KO	Defined peaks		5.96592	Setdb1KO	Defined peaks		13.3862	Setdb1KO	Defined peaks		0.5	Setdb1KO	Defined peaks		0.0490289	Setdb1KO	Defined peaks		-0.548849	Setdb1KO	Defined peaks
-0.498832	Setdb1KO	Defined peaks		8.51115	Setdb1KO	Defined peaks		8.95605	Setdb1KO	Defined peaks		0.638889	Setdb1KO	Defined peaks		0.392231	Setdb1KO	Defined peaks		-0.39639	Setdb1KO	Defined peaks
-0.472415	Setdb1KO	Defined peaks		7.74333	Setdb1KO	Defined peaks		22.2262	Setdb1KO	Defined peaks		0.520659	Setdb1KO	Defined peaks		0.245144	Setdb1KO	Defined peaks		-0.384224	Setdb1KO	Defined peaks
-0.325161	Setdb1KO	Defined peaks		6.84584	Setdb1KO	Defined peaks		84.596	Setdb1KO	Defined peaks		0.271429	Setdb1KO	Defined peaks		0.147087	Setdb1KO	Defined peaks		1.1277	Setdb1KO	Defined peaks
-0.103403	Setdb1KO	Defined peaks		1.17424	Setdb1KO	Defined peaks		11.4847	Setdb1KO	Defined peaks		0.9	Setdb1KO	Defined peaks		0.147087	Setdb1KO	Defined peaks		-0.290111	Setdb1KO	Defined peaks
0.967038	Setdb1KO	Defined peaks		1.54609	Setdb1KO	Defined peaks		1.42358	Setdb1KO	Defined peaks		0.823529	Setdb1KO	Defined peaks		0.0490289	Setdb1KO	Defined peaks		-1.36778	Setdb1KO	Defined peaks
0.523606	Setdb1KO	Defined peaks		3.58932	Setdb1KO	Defined peaks		5.72708	Setdb1KO	Defined peaks		0.666667	Setdb1KO	Defined peaks		0.490289	Setdb1KO	Defined peaks		-0.059187	Setdb1KO	Defined peaks
-0.525178	Setdb1KO	Defined peaks		5.15412	Setdb1KO	Defined peaks		20.7738	Setdb1KO	Defined peaks		0.235408	Setdb1KO	Defined peaks		0.44126	Setdb1KO	Defined peaks		0.306157	Setdb1KO	Defined peaks
0.985944	Setdb1KO	Defined peaks		2.37059	Setdb1KO	Defined peaks		11.9209	Setdb1KO	Defined peaks		0.857143	Setdb1KO	Defined peaks		0.0490289	Setdb1KO	Defined peaks		-0.058568	Setdb1KO	Defined peaks
0.141929	Setdb1KO	Defined peaks		16.558	Setdb1KO	Defined peaks		9.46316	Setdb1KO	Defined peaks		0	Setdb1KO	Defined peaks		0.0490289	Setdb1KO	Defined peaks		0.368129	Setdb1KO	Defined peaks
-0.473478	Setdb1KO	Defined peaks		3.71557	Setdb1KO	Defined peaks		8.20902	Setdb1KO	Defined peaks		0.724664	Setdb1KO	Defined peaks		0.980577	Setdb1KO	Defined peaks		-0.123057	Setdb1KO	Defined peaks
-0.23816	Setdb1KO	Defined peaks		6.32283	Setdb1KO	Defined peaks		12.2999	Setdb1KO	Defined peaks		0.65861	Setdb1KO	Defined peaks		0.294173	Setdb1KO	Defined peaks		-0.535066	Setdb1KO	Defined peaks
0.488492	Setdb1KO	Defined peaks		9.0703	Setdb1KO	Defined peaks		8.65363	Setdb1KO	Defined peaks		0.592593	Setdb1KO	Defined peaks		0.245144	Setdb1KO	Defined peaks		-0.521509	Setdb1KO	Defined peaks
-0.502142	Setdb1KO	Defined peaks		4.18493	Setdb1KO	Defined peaks		16.2781	Setdb1KO	Defined peaks		0.476429	Setdb1KO	Defined peaks		1.81407	Setdb1KO	Defined peaks		0.082267	Setdb1KO	Defined peaks
1.58307	Setdb1KO	Defined peaks		4.30983	Setdb1KO	Defined peaks		9.85284	Setdb1KO	Defined peaks		0	Setdb1KO	Defined peaks		0.0490289	Setdb1KO	Defined peaks		-0.476405	Setdb1KO	Defined peaks
0.533872	Setdb1KO	Defined peaks		4.69641	Setdb1KO	Defined peaks		10.7638	Setdb1KO	Defined peaks		0.404762	Setdb1KO	Defined peaks		0.147087	Setdb1KO	Defined peaks		-0.565152	Setdb1KO	Defined peaks
-0.521357	Setdb1KO	Defined peaks		6.42554	Setdb1KO	Defined peaks		20.4851	Setdb1KO	Defined peaks		0.235294	Setdb1KO	Defined peaks		0.343202	Setdb1KO	Defined peaks		0	Setdb1KO	Defined peaks
-0.382841	Setdb1KO	Defined peaks		2.42227	Setdb1KO	Defined peaks		11.434	Setdb1KO	Defined peaks		0.695536	Setdb1KO	Defined peaks		0.44126	Setdb1KO	Defined peaks		-0.118227	Setdb1KO	Defined peaks
1.11307	Setdb1KO	Defined peaks		9.15786	Setdb1KO	Defined peaks		19.2525	Setdb1KO	Defined peaks		0.817916	Setdb1KO	Defined peaks		0.392231	Setdb1KO	Defined peaks		-0.730492	Setdb1KO	Defined peaks
0.13769	Setdb1KO	Defined peaks		6.78195	Setdb1KO	Defined peaks		15.6593	Setdb1KO	Defined peaks		0.821105	Setdb1KO	Defined peaks		0.147087	Setdb1KO	Defined peaks		-0.558016	Setdb1KO	Defined peaks
-1.05484	Setdb1KO	Defined peaks		4.00654	Setdb1KO	Defined peaks		21.4912	Setdb1KO	Defined peaks		0.635734	Setdb1KO	Defined peaks		2.74562	Setdb1KO	Defined peaks		-0.39415	Setdb1KO	Defined peaks
-0.382864	Setdb1KO	Defined peaks		0.03046	Setdb1KO	Defined peaks		17.5991	Setdb1KO	Defined peaks		0.516195	Setdb1KO	Defined peaks		0.0490289	Setdb1KO	Defined peaks		-0.153667	Setdb1KO	Defined peaks
-0.624412	Setdb1KO	Defined peaks		2.38285	Setdb1KO	Defined peaks		18.7509	Setdb1KO	Defined peaks		0.673535	Setdb1KO	Defined peaks		0.980577	Setdb1KO	Defined peaks		-0.531135	Setdb1KO	Defined peaks
-0.731749	Setdb1KO	Defined peaks		2.76066	Setdb1KO	Defined peaks		14.0622	Setdb1KO	Defined peaks		0.824242	Setdb1KO	Defined peaks		2.15727	Setdb1KO	Defined peaks		0.114062	Setdb1KO	Defined peaks
0.708559	Setdb1KO	Defined peaks		6.64367	Setdb1KO	Defined peaks		20.8595	Setdb1KO	Defined peaks		0.59731	Setdb1KO	Defined peaks		1.76504	Setdb1KO	Defined peaks		0.13381	Setdb1KO	Defined peaks
-0.23034	Setdb1KO	Defined peaks		4.45603	Setdb1KO	Defined peaks		21.709	Setdb1KO	Defined peaks		0.7	Setdb1KO	Defined peaks		0.147087	Setdb1KO	Defined peaks		0.042459	Setdb1KO	Defined peaks
-0.103102	Setdb1KO	Defined peaks		5.87066	Setdb1KO	Defined peaks		10.6986	Setdb1KO	Defined peaks		0.521905	Setdb1KO	Defined peaks		0.245144	Setdb1KO	Defined peaks		-0.155243	Setdb1KO	Defined peaks
-0.348154	Setdb1KO	Defined peaks		4.61376	Setdb1KO	Defined peaks		17.8327	Setdb1KO	Defined peaks		0.5	Setdb1KO	Defined peaks		0.0490289	Setdb1KO	Defined peaks		-0.262002	Setdb1KO	Defined peaks
0.856423	Setdb1KO	Defined peaks		5.49595	Setdb1KO	Defined peaks		19.394	Setdb1KO	Defined peaks		0.625	Setdb1KO	Defined peaks		0.147087	Setdb1KO	Defined peaks		-0.382849	Setdb1KO	Defined peaks
1.03329	Setdb1KO	Defined peaks		8.01649	Setdb1KO	Defined peaks		8.81152	Setdb1KO	Defined peaks		0.707197	Setdb1KO	Defined peaks		0.0490289	Setdb1KO	Defined peaks		-0.951211	Setdb1KO	Defined peaks
0.487974	Setdb1KO	Defined peaks		5.1634	Setdb1KO	Defined peaks		11.4847	Setdb1KO	Defined peaks		0.555556	Setdb1KO	Defined peaks		0.44126	Setdb1KO	Defined peaks		-0.498264	Setdb1KO	Defined peaks
-0.028792	Setdb1KO	Defined peaks		6.86092	Setdb1KO	Defined peaks		11.8346	Setdb1KO	Defined peaks		0.398889	Setdb1KO	Defined peaks		0.539317	Setdb1KO	Defined peaks		-0.581481	Setdb1KO	Defined peaks
0.15859	Setdb1KO	Defined peaks		5.84562	Setdb1KO	Defined peaks		11.971	Setdb1KO	Defined peaks		0.282047	Setdb1KO	Defined peaks		0.294173	Setdb1KO	Defined peaks		-0.238402	Setdb1KO	Defined peaks
1.11656	Setdb1KO	Defined peaks		6.54727	Setdb1KO	Defined peaks		8.1249	Setdb1KO	Defined peaks		0.608059	Setdb1KO	Defined peaks		0.392231	Setdb1KO	Defined peaks		-0.030579	Setdb1KO	Defined peaks
0.000447	Setdb1KO	Defined peaks		8.3109	Setdb1KO	Defined peaks		13.0853	Setdb1KO	Defined peaks		0.60697	Setdb1KO	Defined peaks		0.490289	Setdb1KO	Defined peaks		-0.325927	Setdb1KO	Defined peaks
-0.02759	Setdb1KO	Defined peaks		2.98716	Setdb1KO	Defined peaks		12.2753	Setdb1KO	Defined peaks		0.613004	Setdb1KO	Defined peaks		1.17669	Setdb1KO	Defined peaks		0.139575	Setdb1KO	Defined peaks
-0.143021	Setdb1KO	Defined peaks		1.63726	Setdb1KO	Defined peaks		7.42986	Setdb1KO	Defined peaks		0.767384	Setdb1KO	Defined peaks		0.0490289	Setdb1KO	Defined peaks		-0.256828	Setdb1KO	Defined peaks
0.168767	Setdb1KO	Defined peaks		4.85198	Setdb1KO	Defined peaks		8.46585	Setdb1KO	Defined peaks		0.752228	Setdb1KO	Defined peaks		0.343202	Setdb1KO	Defined peaks		0.190415	Setdb1KO	Defined peaks
0.443866	Setdb1KO	Defined peaks		8.80142	Setdb1KO	Defined peaks		8.34085	Setdb1KO	Defined peaks		0.546296	Setdb1KO	Defined peaks		0.0980577	Setdb1KO	Defined peaks		-0.323632	Setdb1KO	Defined peaks
-0.090755	Setdb1KO	Defined peaks		5.38514	Setdb1KO	Defined peaks		11.4644	Setdb1KO	Defined peaks		0.413826	Setdb1KO	Defined peaks		0.245144	Setdb1KO	Defined peaks		0.085967	Setdb1KO	Defined peaks
1.29066	Setdb1KO	Defined peaks		14.0083	Setdb1KO	Defined peaks		4.67007	Setdb1KO	Defined peaks		0.460317	Setdb1KO	Defined peaks		0.0490289	Setdb1KO	Defined peaks		-0.853789	Setdb1KO	Defined peaks
0.742235	Setdb1KO	Defined peaks		11.7641	Setdb1KO	Defined peaks		3.77768	Setdb1KO	Defined peaks		0.727273	Setdb1KO	Defined peaks		0.0980577	Setdb1KO	Defined peaks		-0.096773	Setdb1KO	Defined peaks
0.84003	Setdb1KO	Defined peaks		2.89069	Setdb1KO	Defined peaks		3.2986	Setdb1KO	Defined peaks		0.699059	Setdb1KO	Defined peaks		0.196115	Setdb1KO	Defined peaks		-0.489959	Setdb1KO	Defined peaks
0.136161	Setdb1KO	Defined peaks		2.31214	Setdb1KO	Defined peaks		9.36828	Setdb1KO	Defined peaks		0.57834	Setdb1KO	Defined peaks		0.44126	Setdb1KO	Defined peaks		-0.700743	Setdb1KO	Defined peaks
1.29164	Setdb1KO	Defined peaks		6.59216	Setdb1KO	Defined peaks		17.3311	Setdb1KO	Defined peaks		0.68596	Setdb1KO	Defined peaks		0.490289	Setdb1KO	Defined peaks		0.142239	Setdb1KO	Defined peaks
1.31616	Setdb1KO	Defined peaks		4.48184	Setdb1KO	Defined peaks		21.7838	Setdb1KO	Defined peaks		0.692099	Setdb1KO	Defined peaks		0.147087	Setdb1KO	Defined peaks		-0.898316	Setdb1KO	Defined peaks
-0.518909	Setdb1KO	Defined peaks		6.53629	Setdb1KO	Defined peaks		2.30424	Setdb1KO	Defined peaks		0.547619	Setdb1KO	Defined peaks		0.0490289	Setdb1KO	Defined peaks		-0.753334	Setdb1KO	Defined peaks
0.204571	Setdb1KO	Defined peaks		3.12144	Setdb1KO	Defined peaks		17.4818	Setdb1KO	Defined peaks		0.685796	Setdb1KO	Defined peaks		0.588346	Setdb1KO	Defined peaks		-0.179075	Setdb1KO	Defined peaks
-0.343415	Setdb1KO	Defined peaks		3.75924	Setdb1KO	Defined peaks		17.4963	Setdb1KO	Defined peaks		0.580357	Setdb1KO	Defined peaks		0.0490289	Setdb1KO	Defined peaks		-1.42018	Setdb1KO	Defined peaks
-0.145444	Setdb1KO	Defined peaks		3.56647	Setdb1KO	Defined peaks		9.18739	Setdb1KO	Defined peaks		0.883598	Setdb1KO	Defined peaks		0.392231	Setdb1KO	Defined peaks		-0.287136	Setdb1KO	Defined peaks
-0.239003	Setdb1KO	Defined peaks		5.92668	Setdb1KO	Defined peaks		7.78158	Setdb1KO	Defined peaks		0.54625	Setdb1KO	Defined peaks		0.343202	Setdb1KO	Defined peaks		-0.463176	Setdb1KO	Defined peaks
-0.150222	Setdb1KO	Defined peaks		7.8459	Setdb1KO	Defined peaks		8.1958	Setdb1KO	Defined peaks		0.697181	Setdb1KO	Defined peaks		0.637375	Setdb1KO	Defined peaks		0.749099	Setdb1KO	Defined peaks
-0.907126	Setdb1KO	Defined peaks		4.38985	Setdb1KO	Defined peaks		5.72708	Setdb1KO	Defined peaks		0.500916	Setdb1KO	Defined peaks		0.735433	Setdb1KO	Defined peaks		0.182399	Setdb1KO	Defined peaks
-0.999505	Setdb1KO	Defined peaks		4.37159	Setdb1KO	Defined peaks		9.19191	Setdb1KO	Defined peaks		0.477679	Setdb1KO	Defined peaks		0.637375	Setdb1KO	Defined peaks		-0.126708	Setdb1KO	Defined peaks
0.266194	Setdb1KO	Defined peaks		1.66602	Setdb1KO	Defined peaks		5.34265	Setdb1KO	Defined peaks		0.460149	Setdb1KO	Defined peaks		0.735433	Setdb1KO	Defined peaks		-0.500069	Setdb1KO	Defined peaks
0.496568	Setdb1KO	Defined peaks		8.27904	Setdb1KO	Defined peaks		3.56474	Setdb1KO	Defined peaks		0.825758	Setdb1KO	Defined peaks		0.0980577	Setdb1KO	Defined peaks		-0.485923	Setdb1KO	Defined peaks
-0.264332	Setdb1KO	Defined peaks		3.64235	Setdb1KO	Defined peaks		12.469	Setdb1KO	Defined peaks		0.389667	Setdb1KO	Defined peaks		1.32378	Setdb1KO	Defined peaks		-0.290456	Setdb1KO	Defined peaks
0.836019	Setdb1KO	Defined peaks		4.21253	Setdb1KO	Defined peaks		15.0369	Setdb1KO	Defined peaks		0.525	Setdb1KO	Defined peaks		0.44126	Setdb1KO	Defined peaks		-0.532854	Setdb1KO	Defined peaks
0.044645	Setdb1KO	Defined peaks		6.34178	Setdb1KO	Defined peaks		12.9524	Setdb1KO	Defined peaks		0.483334	Setdb1KO	Defined peaks		0.147087	Setdb1KO	Defined peaks		0.144765	Setdb1KO	Defined peaks
-0.772461	Setdb1KO	Defined peaks		3.30049	Setdb1KO	Defined peaks		27.7489	Setdb1KO	Defined peaks		0.516022	Setdb1KO	Defined peaks		4.55968	Setdb1KO	Defined peaks		-0.550028	Setdb1KO	Defined peaks
0.670883	Setdb1KO	Defined peaks		9.63047	Setdb1KO	Defined peaks		11.9818	Setdb1KO	Defined peaks		0.525	Setdb1KO	Defined peaks		0.735433	Setdb1KO	Defined peaks		-1.16945	Setdb1KO	Defined peaks
0.757852	Setdb1KO	Defined peaks		10.2105	Setdb1KO	Defined peaks		12.1128	Setdb1KO	Defined peaks		0.583333	Setdb1KO	Defined peaks		0.490289	Setdb1KO	Defined peaks		-0.4451	Setdb1KO	Defined peaks
-0.23783	Setdb1KO	Defined peaks		6.91112	Setdb1KO	Defined peaks		33.4926	Setdb1KO	Defined peaks		0.425926	Setdb1KO	Defined peaks		0.147087	Setdb1KO	Defined peaks		4.04304	Setdb1KO	Defined peaks
0.92347	Setdb1KO	Defined peaks		6.55295	Setdb1KO	Defined peaks		12.4802	Setdb1KO	Defined peaks		0.4	Setdb1KO	Defined peaks		0.0490289	Setdb1KO	Defined peaks		-0.287733	Setdb1KO	Defined peaks
0.17678	Setdb1KO	Defined peaks		13.4622	Setdb1KO	Defined peaks		15.5432	Setdb1KO	Defined peaks		0.662222	Setdb1KO	Defined peaks		0.392231	Setdb1KO	Defined peaks		0.57544	Setdb1KO	Defined peaks
-0.083501	Setdb1KO	Defined peaks		3.89826	Setdb1KO	Defined peaks		17.5256	Setdb1KO	Defined peaks		0	Setdb1KO	Defined peaks		0.0490289	Setdb1KO	Defined peaks		-0.097716	Setdb1KO	Defined peaks
0.839549	Setdb1KO	Defined peaks		5.91953	Setdb1KO	Defined peaks		9.45167	Setdb1KO	Defined peaks		0.714286	Setdb1KO	Defined peaks		0.539317	Setdb1KO	Defined peaks		-0.217217	Setdb1KO	Defined peaks
0.900505	Setdb1KO	Defined peaks		7.43163	Setdb1KO	Defined peaks		6.75963	Setdb1KO	Defined peaks		0.666667	Setdb1KO	Defined peaks		0.0490289	Setdb1KO	Defined peaks		-0.245497	Setdb1KO	Defined peaks
-0.321541	Setdb1KO	Defined peaks		9.59347	Setdb1KO	Defined peaks		57.2547	Setdb1KO	Defined peaks		0.117695	Setdb1KO	Defined peaks		0.343202	Setdb1KO	Defined peaks		0.209857	Setdb1KO	Defined peaks
-0.104444	Setdb1KO	Defined peaks		3.13256	Setdb1KO	Defined peaks		12.4701	Setdb1KO	Defined peaks		0.61056	Setdb1KO	Defined peaks		0.490289	Setdb1KO	Defined peaks		-0.032635	Setdb1KO	Defined peaks
1.39176	Setdb1KO	Defined peaks		2.80132	Setdb1KO	Defined peaks		14.065	Setdb1KO	Defined peaks		0	Setdb1KO	Defined peaks		0.0490289	Setdb1KO	Defined peaks		-0.150109	Setdb1KO	Defined peaks
-0.247908	Setdb1KO	Defined peaks		6.47432	Setdb1KO	Defined peaks		10.223	Setdb1KO	Defined peaks		0.9	Setdb1KO	Defined peaks		0.490289	Setdb1KO	Defined peaks		-0.178786	Setdb1KO	Defined peaks
-0.075683	Setdb1KO	Defined peaks		1.88168	Setdb1KO	Defined peaks		12.3485	Setdb1KO	Defined peaks		0.551282	Setdb1KO	Defined peaks		0.392231	Setdb1KO	Defined peaks		0.43558	Setdb1KO	Defined peaks
-0.159822	Setdb1KO	Defined peaks		4.41118	Setdb1KO	Defined peaks		16.7875	Setdb1KO	Defined peaks		0.444444	Setdb1KO	Defined peaks		0.0490289	Setdb1KO	Defined peaks		-0.160432	Setdb1KO	Defined peaks
0.471726	Setdb1KO	Defined peaks		1.0492	Setdb1KO	Defined peaks		10.0918	Setdb1KO	Defined peaks		0.916667	Setdb1KO	Defined peaks		0.0490289	Setdb1KO	Defined peaks		0.626453	Setdb1KO	Defined peaks
-0.104696	Setdb1KO	Defined peaks		6.36334	Setdb1KO	Defined peaks		15.2924	Setdb1KO	Defined peaks		0.756945	Setdb1KO	Defined peaks		0.147087	Setdb1KO	Defined peaks		-0.280433	Setdb1KO	Defined peaks
-0.99473	Setdb1KO	Defined peaks		6.72326	Setdb1KO	Defined peaks		56.2518	Setdb1KO	Defined peaks		0.352504	Setdb1KO	Defined peaks		0.686404	Setdb1KO	Defined peaks		0.500032	Setdb1KO	Defined peaks
3.44315	Setdb1KO	Defined peaks		8.17232	Setdb1KO	Defined peaks		117.985	Setdb1KO	Defined peaks		0.125031	Setdb1KO	Defined peaks		0.980577	Setdb1KO	Defined peaks		20.7703	Setdb1KO	Defined peaks
-0.219398	Setdb1KO	Defined peaks		7.286	Setdb1KO	Defined peaks		12.9826	Setdb1KO	Defined peaks		0.379579	Setdb1KO	Defined peaks		0.44126	Setdb1KO	Defined peaks		0.821994	Setdb1KO	Defined peaks
-0.413178	Setdb1KO	Defined peaks		3.82375	Setdb1KO	Defined peaks		17.4963	Setdb1KO	Defined peaks		0.84375	Setdb1KO	Defined peaks		0.0490289	Setdb1KO	Defined peaks		-0.270428	Setdb1KO	Defined peaks
-0.110244	Setdb1KO	Defined peaks		3.00855	Setdb1KO	Defined peaks		23.8254	Setdb1KO	Defined peaks		0.545455	Setdb1KO	Defined peaks		0.0490289	Setdb1KO	Defined peaks		-0.378438	Setdb1KO	Defined peaks
2.02873	Setdb1KO	Defined peaks		1.34748	Setdb1KO	Defined peaks		15.422	Setdb1KO	Defined peaks		0.769231	Setdb1KO	Defined peaks		0.0490289	Setdb1KO	Defined peaks		-0.206042	Setdb1KO	Defined peaks
-0.118431	Setdb1KO	Defined peaks		6.70409	Setdb1KO	Defined peaks		6.46949	Setdb1KO	Defined peaks		0	Setdb1KO	Defined peaks		0.0490289	Setdb1KO	Defined peaks		-0.277182	Setdb1KO	Defined peaks
2.36241	Setdb1KO	Defined peaks		2.94559	Setdb1KO	Defined peaks		25.6221	Setdb1KO	Defined peaks		0.4375	Setdb1KO	Defined peaks		0.196115	Setdb1KO	Defined peaks		1.93651	Setdb1KO	Defined peaks
1.34575	Setdb1KO	Defined peaks		3.10383	Setdb1KO	Defined peaks		9.9449	Setdb1KO	Defined peaks		0.61688	Setdb1KO	Defined peaks		0.588346	Setdb1KO	Defined peaks		0.402492	Setdb1KO	Defined peaks
0.405766	Setdb1KO	Defined peaks		5.77454	Setdb1KO	Defined peaks		2.84717	Setdb1KO	Defined peaks		0.669643	Setdb1KO	Defined peaks		0.0490289	Setdb1KO	Defined peaks		-0.609972	Setdb1KO	Defined peaks
0.875339	Setdb1KO	Defined peaks		5.87275	Setdb1KO	Defined peaks		9.47729	Setdb1KO	Defined peaks		0.689286	Setdb1KO	Defined peaks		0.245144	Setdb1KO	Defined peaks		-0.500685	Setdb1KO	Defined peaks
0.83874	Setdb1KO	Defined peaks		1.69474	Setdb1KO	Defined peaks		24.01	Setdb1KO	Defined peaks		0.703081	Setdb1KO	Defined peaks		0.0490289	Setdb1KO	Defined peaks		-0.388625	Setdb1KO	Defined peaks
0.13161	Setdb1KO	Defined peaks		1.15842	Setdb1KO	Defined peaks		16.7864	Setdb1KO	Defined peaks		0.744444	Setdb1KO	Defined peaks		0.294173	Setdb1KO	Defined peaks		0.272667	Setdb1KO	Defined peaks
-0.574455	Setdb1KO	Defined peaks		6.67378	Setdb1KO	Defined peaks		23.2602	Setdb1KO	Defined peaks		0.686681	Setdb1KO	Defined peaks		0.294173	Setdb1KO	Defined peaks		-0.585738	Setdb1KO	Defined peaks
0.11261	Setdb1KO	Defined peaks		0.240778	Setdb1KO	Defined peaks		2.9656	Setdb1KO	Defined peaks		0	Setdb1KO	Defined peaks		0.0490289	Setdb1KO	Defined peaks		0.381166	Setdb1KO	Defined peaks
-0.040266	Setdb1KO	Defined peaks		2.63383	Setdb1KO	Defined peaks		34.5361	Setdb1KO	Defined peaks		0.407407	Setdb1KO	Defined peaks		0.686404	Setdb1KO	Defined peaks		1.59797	Setdb1KO	Defined peaks
0.508009	Setdb1KO	Defined peaks		3.23825	Setdb1KO	Defined peaks		12.716	Setdb1KO	Defined peaks		0.547619	Setdb1KO	Defined peaks		0.196115	Setdb1KO	Defined peaks		-0.1852	Setdb1KO	Defined peaks
-0.790367	Setdb1KO	Defined peaks		3.02724	Setdb1KO	Defined peaks		4.67007	Setdb1KO	Defined peaks		0.793651	Setdb1KO	Defined peaks		0.0490289	Setdb1KO	Defined peaks		-0.317224	Setdb1KO	Defined peaks
0.317876	Setdb1KO	Defined peaks		1.88708	Setdb1KO	Defined peaks		11.5143	Setdb1KO	Defined peaks		0.603174	Setdb1KO	Defined peaks		0.147087	Setdb1KO	Defined peaks		-0.553788	Setdb1KO	Defined peaks
-0.667699	Setdb1KO	Defined peaks		8.04954	Setdb1KO	Defined peaks		14.4913	Setdb1KO	Defined peaks		0.240776	Setdb1KO	Defined peaks		0.147087	Setdb1KO	Defined peaks		-0.39432	Setdb1KO	Defined peaks
0.075605	Setdb1KO	Defined peaks		6.3052	Setdb1KO	Defined peaks		13.6604	Setdb1KO	Defined peaks		0.5	Setdb1KO	Defined peaks		0.0490289	Setdb1KO	Defined peaks		-0.454462	Setdb1KO	Defined peaks
0.286434	Setdb1KO	Defined peaks		2.4648	Setdb1KO	Defined peaks		3.9657	Setdb1KO	Defined peaks		0.714286	Setdb1KO	Defined peaks		0.0490289	Setdb1KO	Defined peaks		0.28752	Setdb1KO	Defined peaks
-0.432667	Setdb1KO	Defined peaks		2.49549	Setdb1KO	Defined peaks		8.81152	Setdb1KO	Defined peaks		0.5	Setdb1KO	Defined peaks		0.0980577	Setdb1KO	Defined peaks		0.315283	Setdb1KO	Defined peaks
0.136478	Setdb1KO	Defined peaks		3.42057	Setdb1KO	Defined peaks		18.3485	Setdb1KO	Defined peaks		0.75	Setdb1KO	Defined peaks		0.0490289	Setdb1KO	Defined peaks		0.216818	Setdb1KO	Defined peaks
1.29523	Setdb1KO	Defined peaks		2.05659	Setdb1KO	Defined peaks		14.1339	Setdb1KO	Defined peaks		0	Setdb1KO	Defined peaks		0.0490289	Setdb1KO	Defined peaks		-1.59089	Setdb1KO	Defined peaks
-0.504171	Setdb1KO	Defined peaks		5.0357	Setdb1KO	Defined peaks		33.4926	Setdb1KO	Defined peaks		0.537067	Setdb1KO	Defined peaks		0.0980577	Setdb1KO	Defined peaks		0.379829	Setdb1KO	Defined peaks
-0.34374	Setdb1KO	Defined peaks		9.11308	Setdb1KO	Defined peaks		13.6089	Setdb1KO	Defined peaks		0.44013	Setdb1KO	Defined peaks		0.490289	Setdb1KO	Defined peaks		-0.58488	Setdb1KO	Defined peaks
0.120684	Setdb1KO	Defined peaks		3.37285	Setdb1KO	Defined peaks		4.67007	Setdb1KO	Defined peaks		0.856951	Setdb1KO	Defined peaks		0.147087	Setdb1KO	Defined peaks		0.302852	Setdb1KO	Defined peaks
-0.062955	Setdb1KO	Defined peaks		8.11418	Setdb1KO	Defined peaks		21.6715	Setdb1KO	Defined peaks		0.457516	Setdb1KO	Defined peaks		0.931548	Setdb1KO	Defined peaks		-0.252944	Setdb1KO	Defined peaks
0.500772	Setdb1KO	Defined peaks		-0.414649	Setdb1KO	Defined peaks		81.1776	Setdb1KO	Defined peaks		0.654762	Setdb1KO	Defined peaks		0.882519	Setdb1KO	Defined peaks		2.35383	Setdb1KO	Defined peaks
0.091637	Setdb1KO	Defined peaks		8.90443	Setdb1KO	Defined peaks		9.68985	Setdb1KO	Defined peaks		0.5	Setdb1KO	Defined peaks		0.0490289	Setdb1KO	Defined peaks		0.103392	Setdb1KO	Defined peaks
0.328722	Setdb1KO	Defined peaks		12.1847	Setdb1KO	Defined peaks		10.1027	Setdb1KO	Defined peaks		0	Setdb1KO	Defined peaks		0.0490289	Setdb1KO	Defined peaks		-0.088593	Setdb1KO	Defined peaks
-1.26309	Setdb1KO	Defined peaks		7.35308	Setdb1KO	Defined peaks		12.9524	Setdb1KO	Defined peaks		0.5	Setdb1KO	Defined peaks		0.0980577	Setdb1KO	Defined peaks		-1.15369	Setdb1KO	Defined peaks
-0.579657	Setdb1KO	Defined peaks		5.77591	Setdb1KO	Defined peaks		10.271	Setdb1KO	Defined peaks		0.595238	Setdb1KO	Defined peaks		0.147087	Setdb1KO	Defined peaks		0.091643	Setdb1KO	Defined peaks
0.132702	Setdb1KO	Defined peaks		7.62646	Setdb1KO	Defined peaks		25.4152	Setdb1KO	Defined peaks		0.81875	Setdb1KO	Defined peaks		0.147087	Setdb1KO	Defined peaks		-1.00848	Setdb1KO	Defined peaks
0.280118	Setdb1KO	Defined peaks		8.25042	Setdb1KO	Defined peaks		15.422	Setdb1KO	Defined peaks		0.930736	Setdb1KO	Defined peaks		0.0490289	Setdb1KO	Defined peaks		0.033354	Setdb1KO	Defined peaks
0.042339	Setdb1KO	Defined peaks		11.2084	Setdb1KO	Defined peaks		31.2713	Setdb1KO	Defined peaks		0.888889	Setdb1KO	Defined peaks		0.588346	Setdb1KO	Defined peaks		-0.853234	Setdb1KO	Defined peaks
-0.171741	Setdb1KO	Defined peaks		2.93179	Setdb1KO	Defined peaks		1.89811	Setdb1KO	Defined peaks		0.733333	Setdb1KO	Defined peaks		0.0490289	Setdb1KO	Defined peaks		-1.10547	Setdb1KO	Defined peaks
0.519264	Setdb1KO	Defined peaks		6.34632	Setdb1KO	Defined peaks		39.8641	Setdb1KO	Defined peaks		0.715278	Setdb1KO	Defined peaks		0.392231	Setdb1KO	Defined peaks		0.355639	Setdb1KO	Defined peaks
-0.189426	Setdb1KO	Defined peaks		7.25237	Setdb1KO	Defined peaks		14.0238	Setdb1KO	Defined peaks		0.717262	Setdb1KO	Defined peaks		0.735433	Setdb1KO	Defined peaks		-1.02827	Setdb1KO	Defined peaks
-0.134389	Setdb1KO	Defined peaks		5.71632	Setdb1KO	Defined peaks		1.78479	Setdb1KO	Defined peaks		0.527731	Setdb1KO	Defined peaks		0.0980577	Setdb1KO	Defined peaks		-0.310015	Setdb1KO	Defined peaks
0.899084	Setdb1KO	Defined peaks		8.2286	Setdb1KO	Defined peaks		9.81734	Setdb1KO	Defined peaks		0	Setdb1KO	Defined peaks		0.147087	Setdb1KO	Defined peaks		-0.327771	Setdb1KO	Defined peaks
0.445298	Setdb1KO	Defined peaks		3.56826	Setdb1KO	Defined peaks		11.8535	Setdb1KO	Defined peaks		0.609687	Setdb1KO	Defined peaks		0.343202	Setdb1KO	Defined peaks		-0.465606	Setdb1KO	Defined peaks
0.30029	Setdb1KO	Defined peaks		12.9603	Setdb1KO	Defined peaks		9.43252	Setdb1KO	Defined peaks		0.833333	Setdb1KO	Defined peaks		0.0490289	Setdb1KO	Defined peaks		-0.216137	Setdb1KO	Defined peaks
-0.014659	Setdb1KO	Defined peaks		11.3747	Setdb1KO	Defined peaks		8.49739	Setdb1KO	Defined peaks		0.700142	Setdb1KO	Defined peaks		0.637375	Setdb1KO	Defined peaks		-0.755904	Setdb1KO	Defined peaks
-0.112971	Setdb1KO	Defined peaks		4.87151	Setdb1KO	Defined peaks		18.9503	Setdb1KO	Defined peaks		0.322663	Setdb1KO	Defined peaks		1.12766	Setdb1KO	Defined peaks		0.130954	Setdb1KO	Defined peaks
0.325269	Setdb1KO	Defined peaks		6.44789	Setdb1KO	Defined peaks		5.93707	Setdb1KO	Defined peaks		0.632441	Setdb1KO	Defined peaks		0.0490289	Setdb1KO	Defined peaks		0.396674	Setdb1KO	Defined peaks
-0.483683	Setdb1KO	Defined peaks		5.39956	Setdb1KO	Defined peaks		4.58669	Setdb1KO	Defined peaks		0.835909	Setdb1KO	Defined peaks		0.147087	Setdb1KO	Defined peaks		0.355299	Setdb1KO	Defined peaks
2.49787	Setdb1KO	Defined peaks		7.6077	Setdb1KO	Defined peaks		8.79539	Setdb1KO	Defined peaks		0.307692	Setdb1KO	Defined peaks		0.0490289	Setdb1KO	Defined peaks		0.123999	Setdb1KO	Defined peaks
1.28724	Setdb1KO	Defined peaks		8.02045	Setdb1KO	Defined peaks		8.02574	Setdb1KO	Defined peaks		0.579683	Setdb1KO	Defined peaks		0.245144	Setdb1KO	Defined peaks		0.080902	Setdb1KO	Defined peaks
-0.060245	Setdb1KO	Defined peaks		2.13998	Setdb1KO	Defined peaks		24.1527	Setdb1KO	Defined peaks		0.691531	Setdb1KO	Defined peaks		1.71601	Setdb1KO	Defined peaks		-0.070875	Setdb1KO	Defined peaks
0.186827	Setdb1KO	Defined peaks		4.5252	Setdb1KO	Defined peaks		18.4597	Setdb1KO	Defined peaks		0.713889	Setdb1KO	Defined peaks		0.931548	Setdb1KO	Defined peaks		-0.100703	Setdb1KO	Defined peaks
0.232591	Setdb1KO	Defined peaks		13.9753	Setdb1KO	Defined peaks		21.8341	Setdb1KO	Defined peaks		0.64302	Setdb1KO	Defined peaks		0.0980577	Setdb1KO	Defined peaks		-0.072389	Setdb1KO	Defined peaks
0.029013	Setdb1KO	Defined peaks		3.68755	Setdb1KO	Defined peaks		11.8849	Setdb1KO	Defined peaks		0.675613	Setdb1KO	Defined peaks		0.196115	Setdb1KO	Defined peaks		-0.331502	Setdb1KO	Defined peaks
-0.035255	Setdb1KO	Defined peaks		3.08537	Setdb1KO	Defined peaks		21.8974	Setdb1KO	Defined peaks		0.515151	Setdb1KO	Defined peaks		0.0980577	Setdb1KO	Defined peaks		0.09816	Setdb1KO	Defined peaks
0.022926	Setdb1KO	Defined peaks		2.09033	Setdb1KO	Defined peaks		10.5985	Setdb1KO	Defined peaks		0.434337	Setdb1KO	Defined peaks		0.980577	Setdb1KO	Defined peaks		-0.353099	Setdb1KO	Defined peaks
0.331376	Setdb1KO	Defined peaks		5.03756	Setdb1KO	Defined peaks		27.2886	Setdb1KO	Defined peaks		0.407062	Setdb1KO	Defined peaks		1.47087	Setdb1KO	Defined peaks		0.818167	Setdb1KO	Defined peaks
0.514575	Setdb1KO	Defined peaks		10.3421	Setdb1KO	Defined peaks		7.02876	Setdb1KO	Defined peaks		0	Setdb1KO	Defined peaks		0.0490289	Setdb1KO	Defined peaks		0.325881	Setdb1KO	Defined peaks
1.10809	Setdb1KO	Defined peaks		8.0175	Setdb1KO	Defined peaks		22.6055	Setdb1KO	Defined peaks		0.630952	Setdb1KO	Defined peaks		0.0980577	Setdb1KO	Defined peaks		-0.978143	Setdb1KO	Defined peaks
-0.434822	Setdb1KO	Defined peaks		1.40031	Setdb1KO	Defined peaks		35.9726	Setdb1KO	Defined peaks		0.753571	Setdb1KO	Defined peaks		0.0490289	Setdb1KO	Defined peaks		0.218678	Setdb1KO	Defined peaks
1.28649	Setdb1KO	Defined peaks		3.59186	Setdb1KO	Defined peaks		18.8911	Setdb1KO	Defined peaks		0.5625	Setdb1KO	Defined peaks		0.0980577	Setdb1KO	Defined peaks		0.226711	Setdb1KO	Defined peaks
0.601407	Setdb1KO	Defined peaks		2.61946	Setdb1KO	Defined peaks		6.32622	Setdb1KO	Defined peaks		0.666667	Setdb1KO	Defined peaks		0.0490289	Setdb1KO	Defined peaks		0.339611	Setdb1KO	Defined peaks
-0.289157	Setdb1KO	Defined peaks		2.34367	Setdb1KO	Defined peaks		2.92612	Setdb1KO	Defined peaks		0.489583	Setdb1KO	Defined peaks		0.0490289	Setdb1KO	Defined peaks		-0.092242	Setdb1KO	Defined peaks
0.134658	Setdb1KO	Defined peaks		10.0598	Setdb1KO	Defined peaks		14.065	Setdb1KO	Defined peaks		0.545455	Setdb1KO	Defined peaks		0.196115	Setdb1KO	Defined peaks		-0.885381	Setdb1KO	Defined peaks
1.07907	Setdb1KO	Defined peaks		4.87163	Setdb1KO	Defined peaks		14.0819	Setdb1KO	Defined peaks		0.525	Setdb1KO	Defined peaks		0.0490289	Setdb1KO	Defined peaks		-0.049114	Setdb1KO	Defined peaks
-0.196742	Setdb1KO	Defined peaks		4.70221	Setdb1KO	Defined peaks		13.5473	Setdb1KO	Defined peaks		0.467172	Setdb1KO	Defined peaks		0.539317	Setdb1KO	Defined peaks		-0.277825	Setdb1KO	Defined peaks
0.576294	Setdb1KO	Defined peaks		3.08692	Setdb1KO	Defined peaks		8.70922	Setdb1KO	Defined peaks		0.494444	Setdb1KO	Defined peaks		0.147087	Setdb1KO	Defined peaks		-0.748593	Setdb1KO	Defined peaks
-0.415196	Setdb1KO	Defined peaks		2.55885	Setdb1KO	Defined peaks		16.1459	Setdb1KO	Defined peaks		0.614696	Setdb1KO	Defined peaks		0.343202	Setdb1KO	Defined peaks		-0.214453	Setdb1KO	Defined peaks
0.79691	Setdb1KO	Defined peaks		3.23828	Setdb1KO	Defined peaks		9.52111	Setdb1KO	Defined peaks		0.5375	Setdb1KO	Defined peaks		0.245144	Setdb1KO	Defined peaks		0.02017	Setdb1KO	Defined peaks
0.532554	Setdb1KO	Defined peaks		3.05513	Setdb1KO	Defined peaks		10.1913	Setdb1KO	Defined peaks		0.571429	Setdb1KO	Defined peaks		0.0490289	Setdb1KO	Defined peaks		-0.405535	Setdb1KO	Defined peaks
1.94156	Setdb1KO	Defined peaks		2.51672	Setdb1KO	Defined peaks		7.98309	Setdb1KO	Defined peaks		0.441601	Setdb1KO	Defined peaks		1.17669	Setdb1KO	Defined peaks		-0.194412	Setdb1KO	Defined peaks
0.457435	Setdb1KO	Defined peaks		8.35629	Setdb1KO	Defined peaks		50.8562	Setdb1KO	Defined peaks		0.3	Setdb1KO	Defined peaks		0.147087	Setdb1KO	Defined peaks		-0.215755	Setdb1KO	Defined peaks
0.68979	Setdb1KO	Defined peaks		1.98941	Setdb1KO	Defined peaks		12.9817	Setdb1KO	Defined peaks		0.727679	Setdb1KO	Defined peaks		0.588346	Setdb1KO	Defined peaks		-0.590798	Setdb1KO	Defined peaks
-0.043584	Setdb1KO	Defined peaks		6.031	Setdb1KO	Defined peaks		12.3901	Setdb1KO	Defined peaks		0.669875	Setdb1KO	Defined peaks		0.686404	Setdb1KO	Defined peaks		0.345251	Setdb1KO	Defined peaks
1.64021	Setdb1KO	Defined peaks		1.57051	Setdb1KO	Defined peaks		5.12793	Setdb1KO	Defined peaks		0.5875	Setdb1KO	Defined peaks		0.0490289	Setdb1KO	Defined peaks		-0.214411	Setdb1KO	Defined peaks
0.079161	Setdb1KO	Defined peaks		12.0324	Setdb1KO	Defined peaks		19.824	Setdb1KO	Defined peaks		0.637725	Setdb1KO	Defined peaks		0.196115	Setdb1KO	Defined peaks		-0.247928	Setdb1KO	Defined peaks
0.064349	Setdb1KO	Defined peaks		6.47361	Setdb1KO	Defined peaks		7.12055	Setdb1KO	Defined peaks		0.833333	Setdb1KO	Defined peaks		0.0490289	Setdb1KO	Defined peaks		-0.314193	Setdb1KO	Defined peaks
0.214141	Setdb1KO	Defined peaks		5.06721	Setdb1KO	Defined peaks		2.31598	Setdb1KO	Defined peaks		0.7875	Setdb1KO	Defined peaks		0.0490289	Setdb1KO	Defined peaks		0.17559	Setdb1KO	Defined peaks
1.94812	Setdb1KO	Defined peaks		3.93191	Setdb1KO	Defined peaks		5.14596	Setdb1KO	Defined peaks		0.806239	Setdb1KO	Defined peaks		0.0490289	Setdb1KO	Defined peaks		-0.204156	Setdb1KO	Defined peaks
0.196607	Setdb1KO	Defined peaks		4.57727	Setdb1KO	Defined peaks		12.6353	Setdb1KO	Defined peaks		0.397498	Setdb1KO	Defined peaks		0.147087	Setdb1KO	Defined peaks		0.460226	Setdb1KO	Defined peaks
1.19718	Setdb1KO	Defined peaks		3.4117	Setdb1KO	Defined peaks		52.0771	Setdb1KO	Defined peaks		0.268254	Setdb1KO	Defined peaks		0.147087	Setdb1KO	Defined peaks		0.694984	Setdb1KO	Defined peaks
1.38502	Setdb1KO	Defined peaks		3.83621	Setdb1KO	Defined peaks		14.0907	Setdb1KO	Defined peaks		0.548611	Setdb1KO	Defined peaks		0.0490289	Setdb1KO	Defined peaks		0.019213	Setdb1KO	Defined peaks
0.293999	Setdb1KO	Defined peaks		3.62027	Setdb1KO	Defined peaks		16.2422	Setdb1KO	Defined peaks		0.67918	Setdb1KO	Defined peaks		0.735433	Setdb1KO	Defined peaks		-0.103273	Setdb1KO	Defined peaks
-0.04757	Setdb1KO	Defined peaks		7.555	Setdb1KO	Defined peaks		12.4061	Setdb1KO	Defined peaks		0.704295	Setdb1KO	Defined peaks		0.588346	Setdb1KO	Defined peaks		-0.234114	Setdb1KO	Defined peaks
0.26307	Setdb1KO	Defined peaks		14.2238	Setdb1KO	Defined peaks		34.1138	Setdb1KO	Defined peaks		0.875	Setdb1KO	Defined peaks		0.196115	Setdb1KO	Defined peaks		0.44661	Setdb1KO	Defined peaks
0.178999	Setdb1KO	Defined peaks		2.33216	Setdb1KO	Defined peaks		12.7529	Setdb1KO	Defined peaks		0.66108	Setdb1KO	Defined peaks		0.294173	Setdb1KO	Defined peaks		-0.03714	Setdb1KO	Defined peaks
0.386482	Setdb1KO	Defined peaks		-0.146567	Setdb1KO	Defined peaks		6.96973	Setdb1KO	Defined peaks		0.833333	Setdb1KO	Defined peaks		0.343202	Setdb1KO	Defined peaks		0.048872	Setdb1KO	Defined peaks
0.143093	Setdb1KO	Defined peaks		7.72074	Setdb1KO	Defined peaks		4.54681	Setdb1KO	Defined peaks		0.402778	Setdb1KO	Defined peaks		1.12766	Setdb1KO	Defined peaks		-0.59151	Setdb1KO	Defined peaks
0.168322	Setdb1KO	Defined peaks		7.8976	Setdb1KO	Defined peaks		59.6888	Setdb1KO	Defined peaks		0.282935	Setdb1KO	Defined peaks		3.77522	Setdb1KO	Defined peaks		0.475978	Setdb1KO	Defined peaks
-0.022925	Setdb1KO	Defined peaks		4.35061	Setdb1KO	Defined peaks		21.3132	Setdb1KO	Defined peaks		0	Setdb1KO	Defined peaks		0.0490289	Setdb1KO	Defined peaks		-1.13458	Setdb1KO	Defined peaks
0.427595	Setdb1KO	Defined peaks		4.64473	Setdb1KO	Defined peaks		4.00159	Setdb1KO	Defined peaks		0.625	Setdb1KO	Defined peaks		0.196115	Setdb1KO	Defined peaks		0.220696	Setdb1KO	Defined peaks
0.779265	Setdb1KO	Defined peaks		8.99207	Setdb1KO	Defined peaks		11.4039	Setdb1KO	Defined peaks		0.785088	Setdb1KO	Defined peaks		0.147087	Setdb1KO	Defined peaks		-1.00148	Setdb1KO	Defined peaks
-0.465917	Setdb1KO	Defined peaks		2.35152	Setdb1KO	Defined peaks		28.2541	Setdb1KO	Defined peaks		0.222222	Setdb1KO	Defined peaks		0.0490289	Setdb1KO	Defined peaks		1.46698	Setdb1KO	Defined peaks
-0.400431	Setdb1KO	Defined peaks		6.61878	Setdb1KO	Defined peaks		12.8129	Setdb1KO	Defined peaks		0.316507	Setdb1KO	Defined peaks		0.0490289	Setdb1KO	Defined peaks		-0.863811	Setdb1KO	Defined peaks
-0.217227	Setdb1KO	Defined peaks		3.913	Setdb1KO	Defined peaks		43.2393	Setdb1KO	Defined peaks		0	Setdb1KO	Defined peaks		0.0490289	Setdb1KO	Defined peaks		0.02002	Setdb1KO	Defined peaks
0.91348	Setdb1KO	Defined peaks		2.04881	Setdb1KO	Defined peaks		77.98	Setdb1KO	Defined peaks		0.269841	Setdb1KO	Defined peaks		0.294173	Setdb1KO	Defined peaks		1.13465	Setdb1KO	Defined peaks
-0.234326	Setdb1KO	Defined peaks		8.05939	Setdb1KO	Defined peaks		10.1357	Setdb1KO	Defined peaks		0	Setdb1KO	Defined peaks		0.147087	Setdb1KO	Defined peaks		-0.376198	Setdb1KO	Defined peaks
0.12851	Setdb1KO	Defined peaks		4.88793	Setdb1KO	Defined peaks		36.431	Setdb1KO	Defined peaks		0.532467	Setdb1KO	Defined peaks		0.833491	Setdb1KO	Defined peaks		0.552216	Setdb1KO	Defined peaks
0.06379	Setdb1KO	Defined peaks		2.35184	Setdb1KO	Defined peaks		12.7995	Setdb1KO	Defined peaks		0	Setdb1KO	Defined peaks		0.0490289	Setdb1KO	Defined peaks		-1.23271	Setdb1KO	Defined peaks
-0.299702	Setdb1KO	Defined peaks		9.39309	Setdb1KO	Defined peaks		10.7429	Setdb1KO	Defined peaks		0	Setdb1KO	Defined peaks		0.0490289	Setdb1KO	Defined peaks		-0.771089	Setdb1KO	Defined peaks
0.677779	Setdb1KO	Defined peaks		8.34047	Setdb1KO	Defined peaks		40.7076	Setdb1KO	Defined peaks		0.383333	Setdb1KO	Defined peaks		0.392231	Setdb1KO	Defined peaks		-0.27539	Setdb1KO	Defined peaks
0.219148	Setdb1KO	Defined peaks		1.85545	Setdb1KO	Defined peaks		9.49872	Setdb1KO	Defined peaks		0	Setdb1KO	Defined peaks		0.0490289	Setdb1KO	Defined peaks		0.034128	Setdb1KO	Defined peaks
0.280747	Setdb1KO	Defined peaks		4.81203	Setdb1KO	Defined peaks		34.2889	Setdb1KO	Defined peaks		0.647059	Setdb1KO	Defined peaks		0.44126	Setdb1KO	Defined peaks		-0.01008	Setdb1KO	Defined peaks
0.639291	Setdb1KO	Defined peaks		7.02108	Setdb1KO	Defined peaks		14.0565	Setdb1KO	Defined peaks		0.726263	Setdb1KO	Defined peaks		0.343202	Setdb1KO	Defined peaks		0.257157	Setdb1KO	Defined peaks
1.10031	Setdb1KO	Defined peaks		5.54648	Setdb1KO	Defined peaks		27.3726	Setdb1KO	Defined peaks		0.357143	Setdb1KO	Defined peaks		0.245144	Setdb1KO	Defined peaks		5.80287	Setdb1KO	Defined peaks
0.267033	Setdb1KO	Defined peaks		1.74778	Setdb1KO	Defined peaks		37.3008	Setdb1KO	Defined peaks		0.375	Setdb1KO	Defined peaks		0.0980577	Setdb1KO	Defined peaks		2.96833	Setdb1KO	Defined peaks
0.837578	Setdb1KO	Defined peaks		8.615	Setdb1KO	Defined peaks		5.82935	Setdb1KO	Defined peaks		0.428571	Setdb1KO	Defined peaks		0.0490289	Setdb1KO	Defined peaks		-0.583942	Setdb1KO	Defined peaks
0.529215	Setdb1KO	Defined peaks		7.60267	Setdb1KO	Defined peaks		19.5853	Setdb1KO	Defined peaks		0.259506	Setdb1KO	Defined peaks		0.196115	Setdb1KO	Defined peaks		-1.3088	Setdb1KO	Defined peaks
0.514449	Setdb1KO	Defined peaks		-0.281585	Setdb1KO	Defined peaks		7.60987	Setdb1KO	Defined peaks		0.666667	Setdb1KO	Defined peaks		0.0980577	Setdb1KO	Defined peaks		-0.214942	Setdb1KO	Defined peaks
4.36841	Setdb1KO	Defined peaks		8.91704	Setdb1KO	Defined peaks		216.898	Setdb1KO	Defined peaks		0.670792	Setdb1KO	Defined peaks		4.26551	Setdb1KO	Defined peaks		-0.263256	Setdb1KO	Defined peaks
2.90779	Setdb1KO	Defined peaks		6.63313	Setdb1KO	Defined peaks		124.93	Setdb1KO	Defined peaks		0.691717	Setdb1KO	Defined peaks		1.81407	Setdb1KO	Defined peaks		-0.77352	Setdb1KO	Defined peaks
1.34385	Setdb1KO	Defined peaks		9.96513	Setdb1KO	Defined peaks		38.9407	Setdb1KO	Defined peaks		0.507937	Setdb1KO	Defined peaks		0.0980577	Setdb1KO	Defined peaks		0.996838	Setdb1KO	Defined peaks
0.07377	Setdb1KO	Defined peaks		1.39036	Setdb1KO	Defined peaks		5.20126	Setdb1KO	Defined peaks		0	Setdb1KO	Defined peaks		0.0490289	Setdb1KO	Defined peaks		-0.085876	Setdb1KO	Defined peaks
-0.601979	Setdb1KO	Defined peaks		11.8274	Setdb1KO	Defined peaks		7.42986	Setdb1KO	Defined peaks		0	Setdb1KO	Defined peaks		0.392231	Setdb1KO	Defined peaks		0.19527	Setdb1KO	Defined peaks
-0.642287	Setdb1KO	Defined peaks		13.2296	Setdb1KO	Defined peaks		14.8838	Setdb1KO	Defined peaks		0	Setdb1KO	Defined peaks		0.0490289	Setdb1KO	Defined peaks		0.331804	Setdb1KO	Defined peaks
-1.04349	Setdb1KO	Defined peaks		12.8479	Setdb1KO	Defined peaks		133.419	Setdb1KO	Defined peaks		0.021834	Setdb1KO	Defined peaks		0.0490289	Setdb1KO	Defined peaks		1.8721	Setdb1KO	Defined peaks
0.505135	Setdb1KO	Defined peaks		4.36103	Setdb1KO	Defined peaks		16.1306	Setdb1KO	Defined peaks		0.556563	Setdb1KO	Defined peaks		0.343202	Setdb1KO	Defined peaks		0.087297	Setdb1KO	Defined peaks
0.374452	Setdb1KO	Defined peaks		4.83332	Setdb1KO	Defined peaks		11.652	Setdb1KO	Defined peaks		0.583333	Setdb1KO	Defined peaks		0.245144	Setdb1KO	Defined peaks		0	Setdb1KO	Defined peaks
0.22522	Setdb1KO	Defined peaks		6.89921	Setdb1KO	Defined peaks		10.8386	Setdb1KO	Defined peaks		0	Setdb1KO	Defined peaks		0.0490289	Setdb1KO	Defined peaks		-0.162103	Setdb1KO	Defined peaks
-0.358858	Setdb1KO	Defined peaks		2.56098	Setdb1KO	Defined peaks		4.81241	Setdb1KO	Defined peaks		0.727273	Setdb1KO	Defined peaks		0.0490289	Setdb1KO	Defined peaks		-0.119895	Setdb1KO	Defined peaks
0.264308	Setdb1KO	Defined peaks		11.5731	Setdb1KO	Defined peaks		25.3166	Setdb1KO	Defined peaks		0.666667	Setdb1KO	Defined peaks		0.0490289	Setdb1KO	Defined peaks		-0.353053	Setdb1KO	Defined peaks
-0.325035	Setdb1KO	Defined peaks		3.15724	Setdb1KO	Defined peaks		19.5786	Setdb1KO	Defined peaks		0.142857	Setdb1KO	Defined peaks		0.0980577	Setdb1KO	Defined peaks		-0.578346	Setdb1KO	Defined peaks
0.03496	Setdb1KO	Defined peaks		8.82828	Setdb1KO	Defined peaks		12.7447	Setdb1KO	Defined peaks		0.539682	Setdb1KO	Defined peaks		0.294173	Setdb1KO	Defined peaks		-0.477728	Setdb1KO	Defined peaks
0.416928	Setdb1KO	Defined peaks		4.79472	Setdb1KO	Defined peaks		15.414	Setdb1KO	Defined peaks		0.826589	Setdb1KO	Defined peaks		0.343202	Setdb1KO	Defined peaks		-0.543146	Setdb1KO	Defined peaks
1.03644	Setdb1KO	Defined peaks		8.6946	Setdb1KO	Defined peaks		9.28615	Setdb1KO	Defined peaks		0.735715	Setdb1KO	Defined peaks		0.0490289	Setdb1KO	Defined peaks		-0.489154	Setdb1KO	Defined peaks
1.05305	Setdb1KO	Defined peaks		0.574927	Setdb1KO	Defined peaks		8.11613	Setdb1KO	Defined peaks		0.735873	Setdb1KO	Defined peaks		0.392231	Setdb1KO	Defined peaks		-0.33053	Setdb1KO	Defined peaks
0.888958	Setdb1KO	Defined peaks		1.34825	Setdb1KO	Defined peaks		14.0978	Setdb1KO	Defined peaks		0.677035	Setdb1KO	Defined peaks		0.343202	Setdb1KO	Defined peaks		0.080774	Setdb1KO	Defined peaks
0.551559	Setdb1KO	Defined peaks		5.04844	Setdb1KO	Defined peaks		24.7848	Setdb1KO	Defined peaks		0	Setdb1KO	Defined peaks		0.196115	Setdb1KO	Defined peaks		0.156361	Setdb1KO	Defined peaks
1.23477	Setdb1KO	Defined peaks		1.09482	Setdb1KO	Defined peaks		5.29816	Setdb1KO	Defined peaks		0.763976	Setdb1KO	Defined peaks		0.0490289	Setdb1KO	Defined peaks		-0.396719	Setdb1KO	Defined peaks
-0.252995	Setdb1KO	Defined peaks		8.38817	Setdb1KO	Defined peaks		7.5145	Setdb1KO	Defined peaks		0.363005	Setdb1KO	Defined peaks		0.147087	Setdb1KO	Defined peaks		-0.03714	Setdb1KO	Defined peaks
0.313501	Setdb1KO	Defined peaks		2.65231	Setdb1KO	Defined peaks		17.8681	Setdb1KO	Defined peaks		0.572619	Setdb1KO	Defined peaks		0.44126	Setdb1KO	Defined peaks		-0.278776	Setdb1KO	Defined peaks
1.86801	Setdb1KO	Defined peaks		2.7896	Setdb1KO	Defined peaks		6.34164	Setdb1KO	Defined peaks		0.5625	Setdb1KO	Defined peaks		0.686404	Setdb1KO	Defined peaks		-0.441511	Setdb1KO	Defined peaks
0.157543	Setdb1KO	Defined peaks		3.30025	Setdb1KO	Defined peaks		10.9577	Setdb1KO	Defined peaks		0.75	Setdb1KO	Defined peaks		0.0490289	Setdb1KO	Defined peaks		-0.068955	Setdb1KO	Defined peaks
0.757164	Setdb1KO	Defined peaks		3.66992	Setdb1KO	Defined peaks		6.94079	Setdb1KO	Defined peaks		0.666667	Setdb1KO	Defined peaks		0.0980577	Setdb1KO	Defined peaks		-0.123945	Setdb1KO	Defined peaks
0.309155	Setdb1KO	Defined peaks		11.4594	Setdb1KO	Defined peaks		3.98755	Setdb1KO	Defined peaks		0.583333	Setdb1KO	Defined peaks		0.245144	Setdb1KO	Defined peaks		-0.190712	Setdb1KO	Defined peaks
-0.533715	Setdb1KO	Defined peaks		5.05737	Setdb1KO	Defined peaks		5.88239	Setdb1KO	Defined peaks		0.494444	Setdb1KO	Defined peaks		0.588346	Setdb1KO	Defined peaks		0.070338	Setdb1KO	Defined peaks
0.10906	Setdb1KO	Defined peaks		4.35928	Setdb1KO	Defined peaks		47.5905	Setdb1KO	Defined peaks		0.0623561	Setdb1KO	Defined peaks		0.784462	Setdb1KO	Defined peaks		1.19262	Setdb1KO	Defined peaks
0.112809	Setdb1KO	Defined peaks		4.27891	Setdb1KO	Defined peaks		15.9518	Setdb1KO	Defined peaks		0.681955	Setdb1KO	Defined peaks		0.784462	Setdb1KO	Defined peaks		-0.515697	Setdb1KO	Defined peaks
0.041325	Setdb1KO	Defined peaks		4.26553	Setdb1KO	Defined peaks		10.3429	Setdb1KO	Defined peaks		0.485252	Setdb1KO	Defined peaks		0.882519	Setdb1KO	Defined peaks		0.067	Setdb1KO	Defined peaks
-0.289029	Setdb1KO	Defined peaks		3.32101	Setdb1KO	Defined peaks		12.3031	Setdb1KO	Defined peaks		0.45228	Setdb1KO	Defined peaks		0.490289	Setdb1KO	Defined peaks		-0.037954	Setdb1KO	Defined peaks
0.03301	Setdb1KO	Defined peaks		2.17489	Setdb1KO	Defined peaks		33.9065	Setdb1KO	Defined peaks		0.430556	Setdb1KO	Defined peaks		0.0490289	Setdb1KO	Defined peaks		-0.114111	Setdb1KO	Defined peaks
1.67422	Setdb1KO	Defined peaks		4.72779	Setdb1KO	Defined peaks		13.7603	Setdb1KO	Defined peaks		0.678788	Setdb1KO	Defined peaks		0.0980577	Setdb1KO	Defined peaks		-0.279821	Setdb1KO	Defined peaks
1.29825	Setdb1KO	Defined peaks		8.47744	Setdb1KO	Defined peaks		18.4359	Setdb1KO	Defined peaks		0.668056	Setdb1KO	Defined peaks		0.343202	Setdb1KO	Defined peaks		-0.424278	Setdb1KO	Defined peaks
-0.279023	Setdb1KO	Defined peaks		7.25662	Setdb1KO	Defined peaks		4.35311	Setdb1KO	Defined peaks		0	Setdb1KO	Defined peaks		0.0490289	Setdb1KO	Defined peaks		0.883284	Setdb1KO	Defined peaks
0.209028	Setdb1KO	Defined peaks		10.5377	Setdb1KO	Defined peaks		6.96973	Setdb1KO	Defined peaks		0.888889	Setdb1KO	Defined peaks		0.245144	Setdb1KO	Defined peaks		-0.536738	Setdb1KO	Defined peaks
0.14575	Setdb1KO	Defined peaks		16.0004	Setdb1KO	Defined peaks		8.20902	Setdb1KO	Defined peaks		0.291666	Setdb1KO	Defined peaks		0.147087	Setdb1KO	Defined peaks		0.02451	Setdb1KO	Defined peaks
-0.759601	Setdb1KO	Defined peaks		13.1552	Setdb1KO	Defined peaks		22.6252	Setdb1KO	Defined peaks		0.466364	Setdb1KO	Defined peaks		0.392231	Setdb1KO	Defined peaks		-0.443454	Setdb1KO	Defined peaks
0.570635	Setdb1KO	Defined peaks		4.59846	Setdb1KO	Defined peaks		4.82269	Setdb1KO	Defined peaks		0.774956	Setdb1KO	Defined peaks		0.980577	Setdb1KO	Defined peaks		0.099762	Setdb1KO	Defined peaks
0.531472	Setdb1KO	Defined peaks		9.57479	Setdb1KO	Defined peaks		10.6488	Setdb1KO	Defined peaks		0.741923	Setdb1KO	Defined peaks		0.44126	Setdb1KO	Defined peaks		0.29705	Setdb1KO	Defined peaks
0.358537	Setdb1KO	Defined peaks		10.0202	Setdb1KO	Defined peaks		10.7429	Setdb1KO	Defined peaks		0.625238	Setdb1KO	Defined peaks		0.294173	Setdb1KO	Defined peaks		0.117175	Setdb1KO	Defined peaks
0.649167	Setdb1KO	Defined peaks		16.0476	Setdb1KO	Defined peaks		2.97143	Setdb1KO	Defined peaks		0.764551	Setdb1KO	Defined peaks		0.0490289	Setdb1KO	Defined peaks		0.018258	Setdb1KO	Defined peaks
-0.421245	Setdb1KO	Defined peaks		9.60218	Setdb1KO	Defined peaks		23.8204	Setdb1KO	Defined peaks		0.422222	Setdb1KO	Defined peaks		0.147087	Setdb1KO	Defined peaks		-0.076644	Setdb1KO	Defined peaks
0.4167	Setdb1KO	Defined peaks		4.44351	Setdb1KO	Defined peaks		3.98026	Setdb1KO	Defined peaks		0.67381	Setdb1KO	Defined peaks		0.196115	Setdb1KO	Defined peaks		-0.149958	Setdb1KO	Defined peaks
0.557803	Setdb1KO	Defined peaks		7.06008	Setdb1KO	Defined peaks		19.6391	Setdb1KO	Defined peaks		0.604167	Setdb1KO	Defined peaks		0.44126	Setdb1KO	Defined peaks		0.180756	Setdb1KO	Defined peaks
0.171335	Setdb1KO	Defined peaks		3.53402	Setdb1KO	Defined peaks		7.26762	Setdb1KO	Defined peaks		0.559086	Setdb1KO	Defined peaks		0.490289	Setdb1KO	Defined peaks		-0.126248	Setdb1KO	Defined peaks
1.50388	Setdb1KO	Defined peaks		1.95865	Setdb1KO	Defined peaks		1.29403	Setdb1KO	Defined peaks		0.769231	Setdb1KO	Defined peaks		0.0490289	Setdb1KO	Defined peaks		-1.60044	Setdb1KO	Defined peaks
0.150705	Setdb1KO	Defined peaks		8.3455	Setdb1KO	Defined peaks		12.3751	Setdb1KO	Defined peaks		0.59282	Setdb1KO	Defined peaks		0.833491	Setdb1KO	Defined peaks		0.370723	Setdb1KO	Defined peaks
-0.071327	Setdb1KO	Defined peaks		7.09478	Setdb1KO	Defined peaks		17.8597	Setdb1KO	Defined peaks		0.618727	Setdb1KO	Defined peaks		1.66698	Setdb1KO	Defined peaks		-0.445513	Setdb1KO	Defined peaks
0.406762	Setdb1KO	Defined peaks		9.53055	Setdb1KO	Defined peaks		43.4242	Setdb1KO	Defined peaks		0.694445	Setdb1KO	Defined peaks		0.147087	Setdb1KO	Defined peaks		-0.083819	Setdb1KO	Defined peaks
0.213921	Setdb1KO	Defined peaks		2.55046	Setdb1KO	Defined peaks		12.2511	Setdb1KO	Defined peaks		0.75	Setdb1KO	Defined peaks		0.343202	Setdb1KO	Defined peaks		-1.31292	Setdb1KO	Defined peaks
-0.200265	Setdb1KO	Defined peaks		1.53279	Setdb1KO	Defined peaks		5.92119	Setdb1KO	Defined peaks		0.476702	Setdb1KO	Defined peaks		0.539317	Setdb1KO	Defined peaks		0.044762	Setdb1KO	Defined peaks
-0.150789	Setdb1KO	Defined peaks		6.73325	Setdb1KO	Defined peaks		10.5398	Setdb1KO	Defined peaks		0.777778	Setdb1KO	Defined peaks		0.0490289	Setdb1KO	Defined peaks		-0.598613	Setdb1KO	Defined peaks
0.12591	Setdb1KO	Defined peaks		7.04421	Setdb1KO	Defined peaks		17.5697	Setdb1KO	Defined peaks		0.544508	Setdb1KO	Defined peaks		0.0490289	Setdb1KO	Defined peaks		-0.044735	Setdb1KO	Defined peaks
0.319532	Setdb1KO	Defined peaks		5.59113	Setdb1KO	Defined peaks		6.38861	Setdb1KO	Defined peaks		0.571429	Setdb1KO	Defined peaks		0.0490289	Setdb1KO	Defined peaks		-0.587566	Setdb1KO	Defined peaks
-0.04731	Setdb1KO	Defined peaks		3.01792	Setdb1KO	Defined peaks		7.66931	Setdb1KO	Defined peaks		0.412699	Setdb1KO	Defined peaks		0.588346	Setdb1KO	Defined peaks		0.087817	Setdb1KO	Defined peaks
1.17247	Setdb1KO	Defined peaks		12.5518	Setdb1KO	Defined peaks		8.18344	Setdb1KO	Defined peaks		0.648788	Setdb1KO	Defined peaks		0.196115	Setdb1KO	Defined peaks		-0.689194	Setdb1KO	Defined peaks
-0.292559	Setdb1KO	Defined peaks		3.96043	Setdb1KO	Defined peaks		31.6875	Setdb1KO	Defined peaks		0.656818	Setdb1KO	Defined peaks		1.47087	Setdb1KO	Defined peaks		0.039551	Setdb1KO	Defined peaks
0.944661	Setdb1KO	Defined peaks		2.35517	Setdb1KO	Defined peaks		4.74052	Setdb1KO	Defined peaks		0.634921	Setdb1KO	Defined peaks		0.0980577	Setdb1KO	Defined peaks		-0.285639	Setdb1KO	Defined peaks
0.221799	Setdb1KO	Defined peaks		3.43067	Setdb1KO	Defined peaks		14.509	Setdb1KO	Defined peaks		0.714547	Setdb1KO	Defined peaks		0.294173	Setdb1KO	Defined peaks		-0.273689	Setdb1KO	Defined peaks
-0.18219	Setdb1KO	Defined peaks		2.95909	Setdb1KO	Defined peaks		8.97759	Setdb1KO	Defined peaks		0.672099	Setdb1KO	Defined peaks		0.784462	Setdb1KO	Defined peaks		0.02218	Setdb1KO	Defined peaks
-0.398366	Setdb1KO	Defined peaks		3.1319	Setdb1KO	Defined peaks		12.8547	Setdb1KO	Defined peaks		0.529941	Setdb1KO	Defined peaks		0.637375	Setdb1KO	Defined peaks		-0.107536	Setdb1KO	Defined peaks
-0.09065	Setdb1KO	Defined peaks		5.087	Setdb1KO	Defined peaks		18.2043	Setdb1KO	Defined peaks		0.747368	Setdb1KO	Defined peaks		0.245144	Setdb1KO	Defined peaks		-0.183084	Setdb1KO	Defined peaks
0.808788	Setdb1KO	Defined peaks		5.4251	Setdb1KO	Defined peaks		7.55536	Setdb1KO	Defined peaks		0.594517	Setdb1KO	Defined peaks		0.196115	Setdb1KO	Defined peaks		-0.190237	Setdb1KO	Defined peaks
0.463794	Setdb1KO	Defined peaks		6.75921	Setdb1KO	Defined peaks		18.3509	Setdb1KO	Defined peaks		0.333334	Setdb1KO	Defined peaks		0.0490289	Setdb1KO	Defined peaks		-0.22485	Setdb1KO	Defined peaks
1.29369	Setdb1KO	Defined peaks		11.8291	Setdb1KO	Defined peaks		0.892397	Setdb1KO	Defined peaks		0.662037	Setdb1KO	Defined peaks		0.0490289	Setdb1KO	Defined peaks		-0.686385	Setdb1KO	Defined peaks
0.292166	Setdb1KO	Defined peaks		10.1871	Setdb1KO	Defined peaks		7.90008	Setdb1KO	Defined peaks		0.818518	Setdb1KO	Defined peaks		0.0980577	Setdb1KO	Defined peaks		-0.353209	Setdb1KO	Defined peaks
0.719728	Setdb1KO	Defined peaks		8.99615	Setdb1KO	Defined peaks		14.9031	Setdb1KO	Defined peaks		0.629412	Setdb1KO	Defined peaks		0.245144	Setdb1KO	Defined peaks		0.099487	Setdb1KO	Defined peaks
0.747362	Setdb1KO	Defined peaks		14.4136	Setdb1KO	Defined peaks		37.3008	Setdb1KO	Defined peaks		0.647131	Setdb1KO	Defined peaks		0.637375	Setdb1KO	Defined peaks		0.363824	Setdb1KO	Defined peaks
1.69634	Setdb1KO	Defined peaks		7.28911	Setdb1KO	Defined peaks		8.52584	Setdb1KO	Defined peaks		0.3	Setdb1KO	Defined peaks		0.0980577	Setdb1KO	Defined peaks		1.0791	Setdb1KO	Defined peaks
-0.191197	Setdb1KO	Defined peaks		8.3418	Setdb1KO	Defined peaks		32.431	Setdb1KO	Defined peaks		0.111111	Setdb1KO	Defined peaks		0.0490289	Setdb1KO	Defined peaks		0.227711	Setdb1KO	Defined peaks
-0.461249	Setdb1KO	Defined peaks		4.74921	Setdb1KO	Defined peaks		29.9142	Setdb1KO	Defined peaks		0.705688	Setdb1KO	Defined peaks		0.0980577	Setdb1KO	Defined peaks		0.685446	Setdb1KO	Defined peaks
-0.621671	Setdb1KO	Defined peaks		13.6644	Setdb1KO	Defined peaks		63.0742	Setdb1KO	Defined peaks		0.139687	Setdb1KO	Defined peaks		0.0490289	Setdb1KO	Defined peaks		0.307177	Setdb1KO	Defined peaks
-0.796607	Setdb1KO	Defined peaks		7.8026	Setdb1KO	Defined peaks		5.72708	Setdb1KO	Defined peaks		0	Setdb1KO	Defined peaks		0.0490289	Setdb1KO	Defined peaks		-0.109571	Setdb1KO	Defined peaks
0.055412	Setdb1KO	Defined peaks		6.0831	Setdb1KO	Defined peaks		8.18344	Setdb1KO	Defined peaks		0	Setdb1KO	Defined peaks		0.0490289	Setdb1KO	Defined peaks		-0.378438	Setdb1KO	Defined peaks
0.17001	Setdb1KO	Defined peaks		7.6852	Setdb1KO	Defined peaks		6.06761	Setdb1KO	Defined peaks		0	Setdb1KO	Defined peaks		0.0490289	Setdb1KO	Defined peaks		-0.491798	Setdb1KO	Defined peaks
0.54513	Setdb1KO	Defined peaks		11.9866	Setdb1KO	Defined peaks		103.651	Setdb1KO	Defined peaks		0	Setdb1KO	Defined peaks		0.0490289	Setdb1KO	Defined peaks		0.41183	Setdb1KO	Defined peaks
-0.294565	Setdb1KO	Defined peaks		0.544301	Setdb1KO	Defined peaks		2.38448	Setdb1KO	Defined peaks		0.888889	Setdb1KO	Defined peaks		0.294173	Setdb1KO	Defined peaks		0.296146	Setdb1KO	Defined peaks
0.766059	Setdb1KO	Defined peaks		0.99279	Setdb1KO	Defined peaks		76.9918	Setdb1KO	Defined peaks		0.502645	Setdb1KO	Defined peaks		0.196115	Setdb1KO	Defined peaks		-0.791357	Setdb1KO	Defined peaks
-0.244531	Setdb1KO	Defined peaks		5.57091	Setdb1KO	Defined peaks		23.4823	Setdb1KO	Defined peaks		0.546807	Setdb1KO	Defined peaks		0.0980577	Setdb1KO	Defined peaks		-0.058608	Setdb1KO	Defined peaks
0.099321	Setdb1KO	Defined peaks		8.562	Setdb1KO	Defined peaks		23.8642	Setdb1KO	Defined peaks		0.142857	Setdb1KO	Defined peaks		0.196115	Setdb1KO	Defined peaks		-0.510068	Setdb1KO	Defined peaks
-0.094807	Setdb1KO	Defined peaks		7.87626	Setdb1KO	Defined peaks		48.857	Setdb1KO	Defined peaks		0.157958	Setdb1KO	Defined peaks		0.0980577	Setdb1KO	Defined peaks		-0.208299	Setdb1KO	Defined peaks
-0.103136	Setdb1KO	Defined peaks		7.21228	Setdb1KO	Defined peaks		12.8657	Setdb1KO	Defined peaks		0.52381	Setdb1KO	Defined peaks		0.147087	Setdb1KO	Defined peaks		-1.20085	Setdb1KO	Defined peaks
0.201951	Setdb1KO	Defined peaks		2.25826	Setdb1KO	Defined peaks		7.55536	Setdb1KO	Defined peaks		0.75	Setdb1KO	Defined peaks		0.0980577	Setdb1KO	Defined peaks		0.202718	Setdb1KO	Defined peaks
0.996411	Setdb1KO	Defined peaks		2.86178	Setdb1KO	Defined peaks		6.34164	Setdb1KO	Defined peaks		0	Setdb1KO	Defined peaks		0.0980577	Setdb1KO	Defined peaks		-0.476446	Setdb1KO	Defined peaks
0.642206	Setdb1KO	Defined peaks		6.13183	Setdb1KO	Defined peaks		11.434	Setdb1KO	Defined peaks		0.909091	Setdb1KO	Defined peaks		0.0980577	Setdb1KO	Defined peaks		0.36265	Setdb1KO	Defined peaks
0.082214	Setdb1KO	Defined peaks		4.12624	Setdb1KO	Defined peaks		4.64285	Setdb1KO	Defined peaks		0	Setdb1KO	Defined peaks		0.0490289	Setdb1KO	Defined peaks		-0.107951	Setdb1KO	Defined peaks
-0.47462	Setdb1KO	Defined peaks		4.36915	Setdb1KO	Defined peaks		9.06335	Setdb1KO	Defined peaks		0.690952	Setdb1KO	Defined peaks		0.637375	Setdb1KO	Defined peaks		-0.610565	Setdb1KO	Defined peaks
-0.900306	Setdb1KO	Defined peaks		1.85943	Setdb1KO	Defined peaks		33.5016	Setdb1KO	Defined peaks		0.0844174	Setdb1KO	Defined peaks		0.0490289	Setdb1KO	Defined peaks		8.27484	Setdb1KO	Defined peaks
0.771357	Setdb1KO	Defined peaks		9.29047	Setdb1KO	Defined peaks		32.6187	Setdb1KO	Defined peaks		0	Setdb1KO	Defined peaks		0.0980577	Setdb1KO	Defined peaks		0.883929	Setdb1KO	Defined peaks
0.334624	Setdb1KO	Defined peaks		10.0732	Setdb1KO	Defined peaks		9.13059	Setdb1KO	Defined peaks		0.625	Setdb1KO	Defined peaks		0.588346	Setdb1KO	Defined peaks		0.266628	Setdb1KO	Defined peaks
0.089333	Setdb1KO	Defined peaks		11.0617	Setdb1KO	Defined peaks		17.4332	Setdb1KO	Defined peaks		0.472222	Setdb1KO	Defined peaks		0.0490289	Setdb1KO	Defined peaks		-0.458776	Setdb1KO	Defined peaks
0.301966	Setdb1KO	Defined peaks		9.79201	Setdb1KO	Defined peaks		13.567	Setdb1KO	Defined peaks		0.472222	Setdb1KO	Defined peaks		0.735433	Setdb1KO	Defined peaks		-0.745102	Setdb1KO	Defined peaks
0.463794	Setdb1KO	Defined peaks		4.63419	Setdb1KO	Defined peaks		7.2166	Setdb1KO	Defined peaks		0.634921	Setdb1KO	Defined peaks		0.196115	Setdb1KO	Defined peaks		-0.615138	Setdb1KO	Defined peaks
0.843346	Setdb1KO	Defined peaks		2.66076	Setdb1KO	Defined peaks		10.2162	Setdb1KO	Defined peaks		0.645984	Setdb1KO	Defined peaks		0.833491	Setdb1KO	Defined peaks		-0.322922	Setdb1KO	Defined peaks
-0.043287	Setdb1KO	Defined peaks		3.17751	Setdb1KO	Defined peaks		22.0774	Setdb1KO	Defined peaks		0.573411	Setdb1KO	Defined peaks		0.147087	Setdb1KO	Defined peaks		0.044138	Setdb1KO	Defined peaks
-0.393396	Setdb1KO	Defined peaks		4.80852	Setdb1KO	Defined peaks		4.49552	Setdb1KO	Defined peaks		0.760073	Setdb1KO	Defined peaks		0.147087	Setdb1KO	Defined peaks		0.10369	Setdb1KO	Defined peaks
0.089078	Setdb1KO	Defined peaks		4.67765	Setdb1KO	Defined peaks		5.16225	Setdb1KO	Defined peaks		0.692063	Setdb1KO	Defined peaks		0.294173	Setdb1KO	Defined peaks		-0.235398	Setdb1KO	Defined peaks
3.40094	Setdb1KO	Defined peaks		5.32184	Setdb1KO	Defined peaks		78.3376	Setdb1KO	Defined peaks		0.64037	Setdb1KO	Defined peaks		0.343202	Setdb1KO	Defined peaks		5.06136	Setdb1KO	Defined peaks
1.68142	Setdb1KO	Defined peaks		15.5274	Setdb1KO	Defined peaks		17.0399	Setdb1KO	Defined peaks		0.666667	Setdb1KO	Defined peaks		0.0980577	Setdb1KO	Defined peaks		-0.066975	Setdb1KO	Defined peaks
0.081584	Setdb1KO	Defined peaks		10.8041	Setdb1KO	Defined peaks		9.01108	Setdb1KO	Defined peaks		0.75	Setdb1KO	Defined peaks		0.0490289	Setdb1KO	Defined peaks		-0.234884	Setdb1KO	Defined peaks
-0.237187	Setdb1KO	Defined peaks		2.33827	Setdb1KO	Defined peaks		9.47464	Setdb1KO	Defined peaks		0.777778	Setdb1KO	Defined peaks		0.0490289	Setdb1KO	Defined peaks		0.390094	Setdb1KO	Defined peaks
-0.03661	Setdb1KO	Defined peaks		10.4722	Setdb1KO	Defined peaks		5.24971	Setdb1KO	Defined peaks		0.383333	Setdb1KO	Defined peaks		0.343202	Setdb1KO	Defined peaks		-0.394333	Setdb1KO	Defined peaks
-0.691572	Setdb1KO	Defined peaks		9.39283	Setdb1KO	Defined peaks		9.47464	Setdb1KO	Defined peaks		0.369859	Setdb1KO	Defined peaks		0.0490289	Setdb1KO	Defined peaks		-0.207887	Setdb1KO	Defined peaks
-0.148742	Setdb1KO	Defined peaks		12.8525	Setdb1KO	Defined peaks		13.404	Setdb1KO	Defined peaks		0.648148	Setdb1KO	Defined peaks		0.196115	Setdb1KO	Defined peaks		-0.149309	Setdb1KO	Defined peaks
0.971907	Setdb1KO	Defined peaks		6.31056	Setdb1KO	Defined peaks		114.001	Setdb1KO	Defined peaks		0.138889	Setdb1KO	Defined peaks		0.196115	Setdb1KO	Defined peaks		-0.088085	Setdb1KO	Defined peaks
1.85024	Setdb1KO	Defined peaks		5.45632	Setdb1KO	Defined peaks		5.14596	Setdb1KO	Defined peaks		0.769231	Setdb1KO	Defined peaks		0.0490289	Setdb1KO	Defined peaks		-0.079083	Setdb1KO	Defined peaks
0.5425	Setdb1KO	Defined peaks		10.885	Setdb1KO	Defined peaks		17.5991	Setdb1KO	Defined peaks		0	Setdb1KO	Defined peaks		0.0980577	Setdb1KO	Defined peaks		-0.036478	Setdb1KO	Defined peaks
0.291663	Setdb1KO	Defined peaks		4.08569	Setdb1KO	Defined peaks		6.94079	Setdb1KO	Defined peaks		0.666667	Setdb1KO	Defined peaks		0.245144	Setdb1KO	Defined peaks		-0.81268	Setdb1KO	Defined peaks
0	Setdb1KO	Defined peaks		3.97396	Setdb1KO	Defined peaks		18.4359	Setdb1KO	Defined peaks		0.785714	Setdb1KO	Defined peaks		0.392231	Setdb1KO	Defined peaks		-0.212086	Setdb1KO	Defined peaks
0.46436	Setdb1KO	Defined peaks		2.91855	Setdb1KO	Defined peaks		15.4186	Setdb1KO	Defined peaks		0.529166	Setdb1KO	Defined peaks		0.147087	Setdb1KO	Defined peaks		-0.142431	Setdb1KO	Defined peaks
0.232669	Setdb1KO	Defined peaks		0.331945	Setdb1KO	Defined peaks		12.716	Setdb1KO	Defined peaks		0.444444	Setdb1KO	Defined peaks		0.196115	Setdb1KO	Defined peaks		0.376503	Setdb1KO	Defined peaks
1.11167	Setdb1KO	Defined peaks		5.61941	Setdb1KO	Defined peaks		30.5145	Setdb1KO	Defined peaks		0.739464	Setdb1KO	Defined peaks		0.196115	Setdb1KO	Defined peaks		-0.452619	Setdb1KO	Defined peaks
0.682276	Setdb1KO	Defined peaks		2.06357	Setdb1KO	Defined peaks		13.2755	Setdb1KO	Defined peaks		0.869301	Setdb1KO	Defined peaks		0.980577	Setdb1KO	Defined peaks		-0.314492	Setdb1KO	Defined peaks
1.64984	Setdb1KO	Defined peaks		2.5965	Setdb1KO	Defined peaks		12.7529	Setdb1KO	Defined peaks		0.551213	Setdb1KO	Defined peaks		1.02961	Setdb1KO	Defined peaks		0.461491	Setdb1KO	Defined peaks
-0.309407	Setdb1KO	Defined peaks		5.40921	Setdb1KO	Defined peaks		4.78941	Setdb1KO	Defined peaks		0.427961	Setdb1KO	Defined peaks		0.0490289	Setdb1KO	Defined peaks		-0.318298	Setdb1KO	Defined peaks
-0.05162	Setdb1KO	Defined peaks		8.15727	Setdb1KO	Defined peaks		23.9164	Setdb1KO	Defined peaks		0.703704	Setdb1KO	Defined peaks		0.392231	Setdb1KO	Defined peaks		-0.10391	Setdb1KO	Defined peaks
0	Setdb1KO	Defined peaks		6.61287	Setdb1KO	Defined peaks		2.84717	Setdb1KO	Defined peaks		0.571429	Setdb1KO	Defined peaks		0.0490289	Setdb1KO	Defined peaks		-0.570284	Setdb1KO	Defined peaks
-0.405311	Setdb1KO	Defined peaks		2.44365	Setdb1KO	Defined peaks		12.1128	Setdb1KO	Defined peaks		0.518939	Setdb1KO	Defined peaks		0.147087	Setdb1KO	Defined peaks		-0.088874	Setdb1KO	Defined peaks
1.23249	Setdb1KO	Defined peaks		5.16423	Setdb1KO	Defined peaks		19.824	Setdb1KO	Defined peaks		0.547733	Setdb1KO	Defined peaks		0.539317	Setdb1KO	Defined peaks		-0.366166	Setdb1KO	Defined peaks
-0.919314	Setdb1KO	Defined peaks		15.3194	Setdb1KO	Defined peaks		17.5697	Setdb1KO	Defined peaks		0.261844	Setdb1KO	Defined peaks		1.66698	Setdb1KO	Defined peaks		2.00134	Setdb1KO	Defined peaks
1.33364	Setdb1KO	Defined peaks		17.6393	Setdb1KO	Defined peaks		9.26917	Setdb1KO	Defined peaks		0	Setdb1KO	Defined peaks		0.0490289	Setdb1KO	Defined peaks		-0.265611	Setdb1KO	Defined peaks
0.197032	Setdb1KO	Defined peaks		2.58405	Setdb1KO	Defined peaks		6.42174	Setdb1KO	Defined peaks		0.738095	Setdb1KO	Defined peaks		0.44126	Setdb1KO	Defined peaks		-0.749823	Setdb1KO	Defined peaks
1.134	Setdb1KO	Defined peaks		8.63771	Setdb1KO	Defined peaks		18.3553	Setdb1KO	Defined peaks		0.666667	Setdb1KO	Defined peaks		0.0490289	Setdb1KO	Defined peaks		-0.195073	Setdb1KO	Defined peaks
0.224693	Setdb1KO	Defined peaks		11.3675	Setdb1KO	Defined peaks		13.5507	Setdb1KO	Defined peaks		0.375	Setdb1KO	Defined peaks		0.0490289	Setdb1KO	Defined peaks		-0.065563	Setdb1KO	Defined peaks
0.909603	Setdb1KO	Defined peaks		3.75946	Setdb1KO	Defined peaks		5.52809	Setdb1KO	Defined peaks		0.661786	Setdb1KO	Defined peaks		0.833491	Setdb1KO	Defined peaks		-0.248996	Setdb1KO	Defined peaks
-0.771935	Setdb1KO	Defined peaks		8.11847	Setdb1KO	Defined peaks		11.3918	Setdb1KO	Defined peaks		0.445554	Setdb1KO	Defined peaks		1.91213	Setdb1KO	Defined peaks		-0.150044	Setdb1KO	Defined peaks
0.028094	Setdb1KO	Defined peaks		8.47233	Setdb1KO	Defined peaks		33.2067	Setdb1KO	Defined peaks		0.630553	Setdb1KO	Defined peaks		0.637375	Setdb1KO	Defined peaks		-0.069042	Setdb1KO	Defined peaks
0.398309	Setdb1KO	Defined peaks		6.22723	Setdb1KO	Defined peaks		20.9947	Setdb1KO	Defined peaks		0.375	Setdb1KO	Defined peaks		0.147087	Setdb1KO	Defined peaks		-0.632468	Setdb1KO	Defined peaks
0.426887	Setdb1KO	Defined peaks		7.30942	Setdb1KO	Defined peaks		5.79494	Setdb1KO	Defined peaks		0.440356	Setdb1KO	Defined peaks		2.30436	Setdb1KO	Defined peaks		-0.340575	Setdb1KO	Defined peaks
0.875648	Setdb1KO	Defined peaks		9.9634	Setdb1KO	Defined peaks		26.78	Setdb1KO	Defined peaks		0.69697	Setdb1KO	Defined peaks		0.0490289	Setdb1KO	Defined peaks		-0.53563	Setdb1KO	Defined peaks
-0.345694	Setdb1KO	Defined peaks		4.15446	Setdb1KO	Defined peaks		30.6269	Setdb1KO	Defined peaks		0.467806	Setdb1KO	Defined peaks		2.45144	Setdb1KO	Defined peaks		0.909004	Setdb1KO	Defined peaks
-0.530556	Setdb1KO	Defined peaks		2.3837	Setdb1KO	Defined peaks		10.8059	Setdb1KO	Defined peaks		0.495671	Setdb1KO	Defined peaks		0.0490289	Setdb1KO	Defined peaks		-0.932451	Setdb1KO	Defined peaks
-0.397735	Setdb1KO	Defined peaks		10.2163	Setdb1KO	Defined peaks		4.91424	Setdb1KO	Defined peaks		0.681818	Setdb1KO	Defined peaks		0.0980577	Setdb1KO	Defined peaks		-0.48646	Setdb1KO	Defined peaks
-0.710178	Setdb1KO	Defined peaks		3.23858	Setdb1KO	Defined peaks		9.88462	Setdb1KO	Defined peaks		0.150655	Setdb1KO	Defined peaks		0.343202	Setdb1KO	Defined peaks		-0.17541	Setdb1KO	Defined peaks
-0.321208	Setdb1KO	Defined peaks		1.48946	Setdb1KO	Defined peaks		17.2753	Setdb1KO	Defined peaks		0.412803	Setdb1KO	Defined peaks		2.74562	Setdb1KO	Defined peaks		-0.148305	Setdb1KO	Defined peaks
-0.382733	Setdb1KO	Defined peaks		8.59797	Setdb1KO	Defined peaks		32.7302	Setdb1KO	Defined peaks		0.406784	Setdb1KO	Defined peaks		0.735433	Setdb1KO	Defined peaks		-0.328959	Setdb1KO	Defined peaks
-0.348252	Setdb1KO	Defined peaks		2.41239	Setdb1KO	Defined peaks		12.8519	Setdb1KO	Defined peaks		0.634295	Setdb1KO	Defined peaks		0.931548	Setdb1KO	Defined peaks		0.425867	Setdb1KO	Defined peaks
-0.262752	Setdb1KO	Defined peaks		5.88541	Setdb1KO	Defined peaks		5.14596	Setdb1KO	Defined peaks		0.55303	Setdb1KO	Defined peaks		0.0490289	Setdb1KO	Defined peaks		-0.299889	Setdb1KO	Defined peaks
0.595277	Setdb1KO	Defined peaks		13.9285	Setdb1KO	Defined peaks		39.2408	Setdb1KO	Defined peaks		0.333333	Setdb1KO	Defined peaks		0.0490289	Setdb1KO	Defined peaks		0.069527	Setdb1KO	Defined peaks
0.428355	Setdb1KO	Defined peaks		7.45686	Setdb1KO	Defined peaks		3.56474	Setdb1KO	Defined peaks		0.6875	Setdb1KO	Defined peaks		0.147087	Setdb1KO	Defined peaks		0.297598	Setdb1KO	Defined peaks
1.74511	Setdb1KO	Defined peaks		3.69758	Setdb1KO	Defined peaks		12.1128	Setdb1KO	Defined peaks		0.602083	Setdb1KO	Defined peaks		0.245144	Setdb1KO	Defined peaks		0.20215	Setdb1KO	Defined peaks
-0.366179	Setdb1KO	Defined peaks		4.24591	Setdb1KO	Defined peaks		6.96973	Setdb1KO	Defined peaks		0.757937	Setdb1KO	Defined peaks		0.0490289	Setdb1KO	Defined peaks		0.711553	Setdb1KO	Defined peaks
0.408841	Setdb1KO	Defined peaks		15.5994	Setdb1KO	Defined peaks		17.5784	Setdb1KO	Defined peaks		0.404762	Setdb1KO	Defined peaks		0.294173	Setdb1KO	Defined peaks		-0.192819	Setdb1KO	Defined peaks
-0.178736	Setdb1KO	Defined peaks		6.13161	Setdb1KO	Defined peaks		40.4515	Setdb1KO	Defined peaks		0.131702	Setdb1KO	Defined peaks		1.71601	Setdb1KO	Defined peaks		0.12291	Setdb1KO	Defined peaks
1.39169	Setdb1KO	Defined peaks		14.1148	Setdb1KO	Defined peaks		1.29403	Setdb1KO	Defined peaks		0.571429	Setdb1KO	Defined peaks		0.0490289	Setdb1KO	Defined peaks		-0.864849	Setdb1KO	Defined peaks
-0.421489	Setdb1KO	Defined peaks		10.9038	Setdb1KO	Defined peaks		14.6283	Setdb1KO	Defined peaks		0.588904	Setdb1KO	Defined peaks		0.980577	Setdb1KO	Defined peaks		0.198193	Setdb1KO	Defined peaks
-0.442042	Setdb1KO	Defined peaks		4.63173	Setdb1KO	Defined peaks		10.3443	Setdb1KO	Defined peaks		0.572121	Setdb1KO	Defined peaks		1.12766	Setdb1KO	Defined peaks		0.950437	Setdb1KO	Defined peaks
-0.370714	Setdb1KO	Defined peaks		6.13018	Setdb1KO	Defined peaks		11.3939	Setdb1KO	Defined peaks		0.486111	Setdb1KO	Defined peaks		0.0980577	Setdb1KO	Defined peaks		0.695328	Setdb1KO	Defined peaks
-0.401141	Setdb1KO	Defined peaks		3.32596	Setdb1KO	Defined peaks		7.26548	Setdb1KO	Defined peaks		0.383929	Setdb1KO	Defined peaks		0.0490289	Setdb1KO	Defined peaks		-0.704451	Setdb1KO	Defined peaks
-0.521465	Setdb1KO	Defined peaks		2.15756	Setdb1KO	Defined peaks		15.4525	Setdb1KO	Defined peaks		0.825	Setdb1KO	Defined peaks		0.0980577	Setdb1KO	Defined peaks		0.669556	Setdb1KO	Defined peaks
-0.384448	Setdb1KO	Defined peaks		4.10464	Setdb1KO	Defined peaks		2.91155	Setdb1KO	Defined peaks		0.727777	Setdb1KO	Defined peaks		0.245144	Setdb1KO	Defined peaks		-0.316952	Setdb1KO	Defined peaks
-0.188325	Setdb1KO	Defined peaks		4.3804	Setdb1KO	Defined peaks		9.52111	Setdb1KO	Defined peaks		0	Setdb1KO	Defined peaks		0.147087	Setdb1KO	Defined peaks		-0.472603	Setdb1KO	Defined peaks
0.081794	Setdb1KO	Defined peaks		8.31604	Setdb1KO	Defined peaks		9.47464	Setdb1KO	Defined peaks		0.690719	Setdb1KO	Defined peaks		0.196115	Setdb1KO	Defined peaks		-0.676227	Setdb1KO	Defined peaks
0.390602	Setdb1KO	Defined peaks		6.88996	Setdb1KO	Defined peaks		7.7818	Setdb1KO	Defined peaks		0.785714	Setdb1KO	Defined peaks		0.196115	Setdb1KO	Defined peaks		-1.03273	Setdb1KO	Defined peaks
0.555309	Setdb1KO	Defined peaks		9.40334	Setdb1KO	Defined peaks		5.72708	Setdb1KO	Defined peaks		0.89011	Setdb1KO	Defined peaks		0.0490289	Setdb1KO	Defined peaks		-0.449161	Setdb1KO	Defined peaks
-0.275266	Setdb1KO	Defined peaks		3.61767	Setdb1KO	Defined peaks		26.0991	Setdb1KO	Defined peaks		0	Setdb1KO	Defined peaks		0.0980577	Setdb1KO	Defined peaks		-0.672185	Setdb1KO	Defined peaks
0.081171	Setdb1KO	Defined peaks		8.0085	Setdb1KO	Defined peaks		14.7985	Setdb1KO	Defined peaks		0.660714	Setdb1KO	Defined peaks		0.196115	Setdb1KO	Defined peaks		-0.416858	Setdb1KO	Defined peaks
0.794887	Setdb1KO	Defined peaks		16.5873	Setdb1KO	Defined peaks		7.55536	Setdb1KO	Defined peaks		0.850695	Setdb1KO	Defined peaks		0.0980577	Setdb1KO	Defined peaks		-0.06795	Setdb1KO	Defined peaks
0.554495	Setdb1KO	Defined peaks		4.00006	Setdb1KO	Defined peaks		20.8632	Setdb1KO	Defined peaks		0.799702	Setdb1KO	Defined peaks		0.735433	Setdb1KO	Defined peaks		-0.456079	Setdb1KO	Defined peaks
0.058371	Setdb1KO	Defined peaks		4.95454	Setdb1KO	Defined peaks		4.54681	Setdb1KO	Defined peaks		0.333333	Setdb1KO	Defined peaks		0.0490289	Setdb1KO	Defined peaks		-0.223481	Setdb1KO	Defined peaks
0.137329	Setdb1KO	Defined peaks		3.20027	Setdb1KO	Defined peaks		11.652	Setdb1KO	Defined peaks		0.647728	Setdb1KO	Defined peaks		0.343202	Setdb1KO	Defined peaks		0.176881	Setdb1KO	Defined peaks
0.82154	Setdb1KO	Defined peaks		3.14413	Setdb1KO	Defined peaks		8.86586	Setdb1KO	Defined peaks		0.774725	Setdb1KO	Defined peaks		0.196115	Setdb1KO	Defined peaks		-0.504099	Setdb1KO	Defined peaks
0.327504	Setdb1KO	Defined peaks		0.476865	Setdb1KO	Defined peaks		7.15462	Setdb1KO	Defined peaks		0.790385	Setdb1KO	Defined peaks		0.392231	Setdb1KO	Defined peaks		0.356113	Setdb1KO	Defined peaks
-0.127347	Setdb1KO	Defined peaks		0.94042	Setdb1KO	Defined peaks		8.82359	Setdb1KO	Defined peaks		0.636364	Setdb1KO	Defined peaks		0.0490289	Setdb1KO	Defined peaks		1.83089	Setdb1KO	Defined peaks
0.065456	Setdb1KO	Defined peaks		5.09911	Setdb1KO	Defined peaks		15.1171	Setdb1KO	Defined peaks		0.506926	Setdb1KO	Defined peaks		0.392231	Setdb1KO	Defined peaks		-0.238383	Setdb1KO	Defined peaks
0.460144	Setdb1KO	Defined peaks		3.03426	Setdb1KO	Defined peaks		43.5174	Setdb1KO	Defined peaks		0.721065	Setdb1KO	Defined peaks		0.588346	Setdb1KO	Defined peaks		-0.507494	Setdb1KO	Defined peaks
0.070037	Setdb1KO	Defined peaks		8.80782	Setdb1KO	Defined peaks		24.2447	Setdb1KO	Defined peaks		0.489286	Setdb1KO	Defined peaks		0.44126	Setdb1KO	Defined peaks		-0.480593	Setdb1KO	Defined peaks
0.768927	Setdb1KO	Defined peaks		19.542	Setdb1KO	Defined peaks		11.3939	Setdb1KO	Defined peaks		0.25	Setdb1KO	Defined peaks		0.196115	Setdb1KO	Defined peaks		-0.97478	Setdb1KO	Defined peaks
0.197274	Setdb1KO	Defined peaks		15.2088	Setdb1KO	Defined peaks		10.1291	Setdb1KO	Defined peaks		0.636215	Setdb1KO	Defined peaks		0.44126	Setdb1KO	Defined peaks		-0.350513	Setdb1KO	Defined peaks
0.667358	Setdb1KO	Defined peaks		2.83615	Setdb1KO	Defined peaks		5.12793	Setdb1KO	Defined peaks		0.59127	Setdb1KO	Defined peaks		0.0490289	Setdb1KO	Defined peaks		-0.240404	Setdb1KO	Defined peaks
0.343994	Setdb1KO	Defined peaks		7.3185	Setdb1KO	Defined peaks		10.9577	Setdb1KO	Defined peaks		0.555556	Setdb1KO	Defined peaks		0.0490289	Setdb1KO	Defined peaks		0.191999	Setdb1KO	Defined peaks
0.779311	Setdb1KO	Defined peaks		3.42151	Setdb1KO	Defined peaks		4.49552	Setdb1KO	Defined peaks		0.633472	Setdb1KO	Defined peaks		0.343202	Setdb1KO	Defined peaks		0.086583	Setdb1KO	Defined peaks
-0.048764	Setdb1KO	Defined peaks		6.83253	Setdb1KO	Defined peaks		38.3593	Setdb1KO	Defined peaks		0.659512	Setdb1KO	Defined peaks		0.44126	Setdb1KO	Defined peaks		-0.303413	Setdb1KO	Defined peaks
0.973432	Setdb1KO	Defined peaks		12.937	Setdb1KO	Defined peaks		29.0204	Setdb1KO	Defined peaks		0.212963	Setdb1KO	Defined peaks		0.392231	Setdb1KO	Defined peaks		0.56081	Setdb1KO	Defined peaks
0.502203	Setdb1KO	Defined peaks		2.9854	Setdb1KO	Defined peaks		26.9418	Setdb1KO	Defined peaks		0.583333	Setdb1KO	Defined peaks		0.196115	Setdb1KO	Defined peaks		0.103096	Setdb1KO	Defined peaks
0.064863	Setdb1KO	Defined peaks		2.40888	Setdb1KO	Defined peaks		8.14305	Setdb1KO	Defined peaks		0.627116	Setdb1KO	Defined peaks		0.539317	Setdb1KO	Defined peaks		-0.032046	Setdb1KO	Defined peaks
0.07725	Setdb1KO	Defined peaks		8.80098	Setdb1KO	Defined peaks		7.78158	Setdb1KO	Defined peaks		0	Setdb1KO	Defined peaks		0.0490289	Setdb1KO	Defined peaks		-0.067622	Setdb1KO	Defined peaks
0.675379	Setdb1KO	Defined peaks		10.6913	Setdb1KO	Defined peaks		53.9531	Setdb1KO	Defined peaks		0.338814	Setdb1KO	Defined peaks		0.588346	Setdb1KO	Defined peaks		0.213859	Setdb1KO	Defined peaks
1.98947	Setdb1KO	Defined peaks		7.04645	Setdb1KO	Defined peaks		25.3166	Setdb1KO	Defined peaks		0.645833	Setdb1KO	Defined peaks		0.0490289	Setdb1KO	Defined peaks		-0.356451	Setdb1KO	Defined peaks
0.171942	Setdb1KO	Defined peaks		5.21155	Setdb1KO	Defined peaks		7.55536	Setdb1KO	Defined peaks		0.571429	Setdb1KO	Defined peaks		0.147087	Setdb1KO	Defined peaks		-0.344512	Setdb1KO	Defined peaks
-0.410923	Setdb1KO	Defined peaks		11.1883	Setdb1KO	Defined peaks		14.9031	Setdb1KO	Defined peaks		0.717978	Setdb1KO	Defined peaks		0.0490289	Setdb1KO	Defined peaks		-0.582537	Setdb1KO	Defined peaks
0.418502	Setdb1KO	Defined peaks		6.5642	Setdb1KO	Defined peaks		27.3282	Setdb1KO	Defined peaks		0.785714	Setdb1KO	Defined peaks		0.392231	Setdb1KO	Defined peaks		-0.524364	Setdb1KO	Defined peaks
-0.420016	Setdb1KO	Defined peaks		8.25294	Setdb1KO	Defined peaks		14.0565	Setdb1KO	Defined peaks		0.610108	Setdb1KO	Defined peaks		0.392231	Setdb1KO	Defined peaks		-0.893428	Setdb1KO	Defined peaks
-0.805595	Setdb1KO	Defined peaks		2.82477	Setdb1KO	Defined peaks		22.9089	Setdb1KO	Defined peaks		0.769431	Setdb1KO	Defined peaks		1.76504	Setdb1KO	Defined peaks		-0.271679	Setdb1KO	Defined peaks
-0.037067	Setdb1KO	Defined peaks		10.3283	Setdb1KO	Defined peaks		7.78158	Setdb1KO	Defined peaks		0.700008	Setdb1KO	Defined peaks		0.588346	Setdb1KO	Defined peaks		-0.364845	Setdb1KO	Defined peaks
0.370505	Setdb1KO	Defined peaks		3.91455	Setdb1KO	Defined peaks		8.81152	Setdb1KO	Defined peaks		0.875	Setdb1KO	Defined peaks		0.0490289	Setdb1KO	Defined peaks		-0.707275	Setdb1KO	Defined peaks
0.030524	Setdb1KO	Defined peaks		8.07249	Setdb1KO	Defined peaks		20.884	Setdb1KO	Defined peaks		0.711659	Setdb1KO	Defined peaks		0.196115	Setdb1KO	Defined peaks		0.114297	Setdb1KO	Defined peaks
0.102504	Setdb1KO	Defined peaks		11.0385	Setdb1KO	Defined peaks		16.1162	Setdb1KO	Defined peaks		0.299145	Setdb1KO	Defined peaks		0.833491	Setdb1KO	Defined peaks		0.141577	Setdb1KO	Defined peaks
-0.203618	Setdb1KO	Defined peaks		13.5276	Setdb1KO	Defined peaks		30.8392	Setdb1KO	Defined peaks		0.583333	Setdb1KO	Defined peaks		0.0490289	Setdb1KO	Defined peaks		0.372416	Setdb1KO	Defined peaks
-0.257737	Setdb1KO	Defined peaks		3.62334	Setdb1KO	Defined peaks		17.4186	Setdb1KO	Defined peaks		0.384243	Setdb1KO	Defined peaks		1.07863	Setdb1KO	Defined peaks		-0.123328	Setdb1KO	Defined peaks
-0.3245	Setdb1KO	Defined peaks		2.81228	Setdb1KO	Defined peaks		6.38861	Setdb1KO	Defined peaks		0.380952	Setdb1KO	Defined peaks		0.0490289	Setdb1KO	Defined peaks		-0.499053	Setdb1KO	Defined peaks
-0.178662	Setdb1KO	Defined peaks		6.39998	Setdb1KO	Defined peaks		18.4279	Setdb1KO	Defined peaks		0.761836	Setdb1KO	Defined peaks		0.147087	Setdb1KO	Defined peaks		-0.116913	Setdb1KO	Defined peaks
0.321254	Setdb1KO	Defined peaks		4.91822	Setdb1KO	Defined peaks		27.0456	Setdb1KO	Defined peaks		0.701269	Setdb1KO	Defined peaks		0.784462	Setdb1KO	Defined peaks		-0.238047	Setdb1KO	Defined peaks
-0.414611	Setdb1KO	Defined peaks		2.72747	Setdb1KO	Defined peaks		3.32646	Setdb1KO	Defined peaks		0.806222	Setdb1KO	Defined peaks		0.539317	Setdb1KO	Defined peaks		-0.574122	Setdb1KO	Defined peaks
0.579797	Setdb1KO	Defined peaks		10.1089	Setdb1KO	Defined peaks		49.337	Setdb1KO	Defined peaks		0.635213	Setdb1KO	Defined peaks		0.147087	Setdb1KO	Defined peaks		0.290998	Setdb1KO	Defined peaks
0.0621	Setdb1KO	Defined peaks		0.29337	Setdb1KO	Defined peaks		3.22001	Setdb1KO	Defined peaks		0.392857	Setdb1KO	Defined peaks		0.0490289	Setdb1KO	Defined peaks		-0.637833	Setdb1KO	Defined peaks
-0.0898954	Setdb1KO	Defined peaks		3.03392	Setdb1KO	Defined peaks		11.4847	Setdb1KO	Defined peaks		0.538462	Setdb1KO	Defined peaks		0.0490289	Setdb1KO	Defined peaks		-0.144322	Setdb1KO	Defined peaks
-0.06703	Setdb1KO	Defined peaks		3.48544	Setdb1KO	Defined peaks		16.1943	Setdb1KO	Defined peaks		0.410353	Setdb1KO	Defined peaks		0.0490289	Setdb1KO	Defined peaks		-0.282149	Setdb1KO	Defined peaks
-0.0992875	Setdb1KO	Defined peaks		7.04603	Setdb1KO	Defined peaks		5.20126	Setdb1KO	Defined peaks		0.333333	Setdb1KO	Defined peaks		0.0490289	Setdb1KO	Defined peaks		-0.318802	Setdb1KO	Defined peaks
1.55363	Setdb1KO	Defined peaks		1.71333	Setdb1KO	Defined peaks		35.0098	Setdb1KO	Defined peaks		0.66342	Setdb1KO	Defined peaks		0.0490289	Setdb1KO	Defined peaks		-0.049643	Setdb1KO	Defined peaks
0.690969	Setdb1KO	Defined peaks		2.80346	Setdb1KO	Defined peaks		7.02876	Setdb1KO	Defined peaks		0.844048	Setdb1KO	Defined peaks		0.0980577	Setdb1KO	Defined peaks		-0.790417	Setdb1KO	Defined peaks
0.703148	Setdb1KO	Defined peaks		2.65019	Setdb1KO	Defined peaks		10.7445	Setdb1KO	Defined peaks		0.833333	Setdb1KO	Defined peaks		0.0490289	Setdb1KO	Defined peaks		0.01424	Setdb1KO	Defined peaks
1.41466	Setdb1KO	Defined peaks		6.95176	Setdb1KO	Defined peaks		13.567	Setdb1KO	Defined peaks		0.285714	Setdb1KO	Defined peaks		0.294173	Setdb1KO	Defined peaks		-1.04199	Setdb1KO	Defined peaks
-0.229257	Setdb1KO	Defined peaks		4.0147	Setdb1KO	Defined peaks		71.3248	Setdb1KO	Defined peaks		0.417208	Setdb1KO	Defined peaks		0.343202	Setdb1KO	Defined peaks		2.07561	Setdb1KO	Defined peaks
1.20153	Setdb1KO	Defined peaks		6.97619	Setdb1KO	Defined peaks		8.82359	Setdb1KO	Defined peaks		0.428571	Setdb1KO	Defined peaks		0.0490289	Setdb1KO	Defined peaks		-0.567072	Setdb1KO	Defined peaks
-0.343342	Setdb1KO	Defined peaks		3.81352	Setdb1KO	Defined peaks		24.4689	Setdb1KO	Defined peaks		0.166667	Setdb1KO	Defined peaks		0.0490289	Setdb1KO	Defined peaks		-0.215404	Setdb1KO	Defined peaks
0.313876	Setdb1KO	Defined peaks		5.10631	Setdb1KO	Defined peaks		11.933	Setdb1KO	Defined peaks		0.642222	Setdb1KO	Defined peaks		0.44126	Setdb1KO	Defined peaks		-0.364383	Setdb1KO	Defined peaks
1.19439	Setdb1KO	Defined peaks		5.07591	Setdb1KO	Defined peaks		12.9524	Setdb1KO	Defined peaks		0	Setdb1KO	Defined peaks		0.0490289	Setdb1KO	Defined peaks		-1.00151	Setdb1KO	Defined peaks
0.866348	Setdb1KO	Defined peaks		3.33948	Setdb1KO	Defined peaks		47.5456	Setdb1KO	Defined peaks		0	Setdb1KO	Defined peaks		0.0490289	Setdb1KO	Defined peaks		-0.712547	Setdb1KO	Defined peaks
-0.275636	Setdb1KO	Defined peaks		3.77455	Setdb1KO	Defined peaks		88.8588	Setdb1KO	Defined peaks		0.123485	Setdb1KO	Defined peaks		0.245144	Setdb1KO	Defined peaks		1.21357	Setdb1KO	Defined peaks
-0.146016	Setdb1KO	Defined peaks		5.57889	Setdb1KO	Defined peaks		22.4234	Setdb1KO	Defined peaks		0.652778	Setdb1KO	Defined peaks		0.392231	Setdb1KO	Defined peaks		-0.030939	Setdb1KO	Defined peaks
1.24448	Setdb1KO	Defined peaks		9.67987	Setdb1KO	Defined peaks		10.8059	Setdb1KO	Defined peaks		0.512987	Setdb1KO	Defined peaks		0.0490289	Setdb1KO	Defined peaks		1.22664	Setdb1KO	Defined peaks
0.957292	Setdb1KO	Defined peaks		1.1049	Setdb1KO	Defined peaks		11.3939	Setdb1KO	Defined peaks		0.428571	Setdb1KO	Defined peaks		0.0490289	Setdb1KO	Defined peaks		1.08116	Setdb1KO	Defined peaks
0.681896	Setdb1KO	Defined peaks		12.2465	Setdb1KO	Defined peaks		9.9716	Setdb1KO	Defined peaks		0.643128	Setdb1KO	Defined peaks		0.0490289	Setdb1KO	Defined peaks		0.315831	Setdb1KO	Defined peaks
1.42751	Setdb1KO	Defined peaks		0.233938	Setdb1KO	Defined peaks		20.2454	Setdb1KO	Defined peaks		0.569437	Setdb1KO	Defined peaks		0.343202	Setdb1KO	Defined peaks		1.04213	Setdb1KO	Defined peaks
2.01534	Setdb1KO	Defined peaks		0.78048	Setdb1KO	Defined peaks		94.9828	Setdb1KO	Defined peaks		0.157051	Setdb1KO	Defined peaks		0.147087	Setdb1KO	Defined peaks		2.35645	Setdb1KO	Defined peaks
0.009754	Setdb1KO	Defined peaks		2.69456	Setdb1KO	Defined peaks		15.213	Setdb1KO	Defined peaks		0.76365	Setdb1KO	Defined peaks		0.44126	Setdb1KO	Defined peaks		-0.305502	Setdb1KO	Defined peaks
-0.115291	Setdb1KO	Defined peaks		6.07993	Setdb1KO	Defined peaks		19.087	Setdb1KO	Defined peaks		0.666667	Setdb1KO	Defined peaks		0.0980577	Setdb1KO	Defined peaks		-0.791528	Setdb1KO	Defined peaks
1.422	Setdb1KO	Defined peaks		0.549783	Setdb1KO	Defined peaks		12.3533	Setdb1KO	Defined peaks		0.875	Setdb1KO	Defined peaks		0.0490289	Setdb1KO	Defined peaks		-0.166145	Setdb1KO	Defined peaks
0.030068	Setdb1KO	Defined peaks		1.45981	Setdb1KO	Defined peaks		18.3363	Setdb1KO	Defined peaks		0.780033	Setdb1KO	Defined peaks		0.686404	Setdb1KO	Defined peaks		-0.784628	Setdb1KO	Defined peaks
-0.113833	Setdb1KO	Defined peaks		19.8963	Setdb1KO	Defined peaks		33.2626	Setdb1KO	Defined peaks		0.0102564	Setdb1KO	Defined peaks		0.0490289	Setdb1KO	Defined peaks		-0.154894	Setdb1KO	Defined peaks
-0.509264	Setdb1KO	Defined peaks		4.17637	Setdb1KO	Defined peaks		16.604	Setdb1KO	Defined peaks		0.625	Setdb1KO	Defined peaks		0.0490289	Setdb1KO	Defined peaks		-0.408798	Setdb1KO	Defined peaks
-0.128546	Setdb1KO	Defined peaks		1.08328	Setdb1KO	Defined peaks		5.13694	Setdb1KO	Defined peaks		0.5	Setdb1KO	Defined peaks		0.147087	Setdb1KO	Defined peaks		-0.561016	Setdb1KO	Defined peaks
0.420592	Setdb1KO	Defined peaks		3.64739	Setdb1KO	Defined peaks		16.5855	Setdb1KO	Defined peaks		0.673896	Setdb1KO	Defined peaks		0.686404	Setdb1KO	Defined peaks		-0.044585	Setdb1KO	Defined peaks
-0.336243	Setdb1KO	Defined peaks		1.88591	Setdb1KO	Defined peaks		17.1154	Setdb1KO	Defined peaks		0.784127	Setdb1KO	Defined peaks		0.44126	Setdb1KO	Defined peaks		-0.061178	Setdb1KO	Defined peaks
0.256278	Setdb1KO	Defined peaks		3.54551	Setdb1KO	Defined peaks		7.56437	Setdb1KO	Defined peaks		0.678628	Setdb1KO	Defined peaks		0.44126	Setdb1KO	Defined peaks		-0.540296	Setdb1KO	Defined peaks
0.433447	Setdb1KO	Defined peaks		4.42792	Setdb1KO	Defined peaks		12.2881	Setdb1KO	Defined peaks		0.875	Setdb1KO	Defined peaks		0.245144	Setdb1KO	Defined peaks		2.55736	Setdb1KO	Defined peaks
0.095127	Setdb1KO	Defined peaks		1.35276	Setdb1KO	Defined peaks		7.87036	Setdb1KO	Defined peaks		0.648552	Setdb1KO	Defined peaks		0.980577	Setdb1KO	Defined peaks		-0.081328	Setdb1KO	Defined peaks
-0.221419	Setdb1KO	Defined peaks		6.44825	Setdb1KO	Defined peaks		9.99372	Setdb1KO	Defined peaks		0.657143	Setdb1KO	Defined peaks		0.147087	Setdb1KO	Defined peaks		0.556997	Setdb1KO	Defined peaks
0.278098	Setdb1KO	Defined peaks		5.21547	Setdb1KO	Defined peaks		8.20902	Setdb1KO	Defined peaks		0.639899	Setdb1KO	Defined peaks		0.0980577	Setdb1KO	Defined peaks		-0.200162	Setdb1KO	Defined peaks
-0.285861	Setdb1KO	Defined peaks		15.1839	Setdb1KO	Defined peaks		10.0918	Setdb1KO	Defined peaks		0.5	Setdb1KO	Defined peaks		0.0980577	Setdb1KO	Defined peaks		-0.299917	Setdb1KO	Defined peaks
-0.861759	Setdb1KO	Defined peaks		4.58682	Setdb1KO	Defined peaks		13.4397	Setdb1KO	Defined peaks		0.60218	Setdb1KO	Defined peaks		0.343202	Setdb1KO	Defined peaks		-0.340243	Setdb1KO	Defined peaks
0.205667	Setdb1KO	Defined peaks		2.88289	Setdb1KO	Defined peaks		4.76711	Setdb1KO	Defined peaks		0.765993	Setdb1KO	Defined peaks		0.294173	Setdb1KO	Defined peaks		-0.29606	Setdb1KO	Defined peaks
-0.433568	Setdb1KO	Defined peaks		5.95523	Setdb1KO	Defined peaks		44.3184	Setdb1KO	Defined peaks		0.640833	Setdb1KO	Defined peaks		1.71601	Setdb1KO	Defined peaks		0.059386	Setdb1KO	Defined peaks
-0.114066	Setdb1KO	Defined peaks		0.103225	Setdb1KO	Defined peaks		15.8066	Setdb1KO	Defined peaks		0.493953	Setdb1KO	Defined peaks		2.10824	Setdb1KO	Defined peaks		1.91093	Setdb1KO	Defined peaks
-0.16219	Setdb1KO	Defined peaks		12.6073	Setdb1KO	Defined peaks		137.666	Setdb1KO	Defined peaks		0.332165	Setdb1KO	Defined peaks		1.07863	Setdb1KO	Defined peaks		0.38172	Setdb1KO	Defined peaks
-0.097739	Setdb1KO	Defined peaks		8.01817	Setdb1KO	Defined peaks		12.8726	Setdb1KO	Defined peaks		0.636186	Setdb1KO	Defined peaks		1.02961	Setdb1KO	Defined peaks		-0.17993	Setdb1KO	Defined peaks
-0.45354	Setdb1KO	Defined peaks		0.868059	Setdb1KO	Defined peaks		7.19957	Setdb1KO	Defined peaks		0.703704	Setdb1KO	Defined peaks		0.44126	Setdb1KO	Defined peaks		-0.287968	Setdb1KO	Defined peaks
1.23555	Setdb1KO	Defined peaks		3.39961	Setdb1KO	Defined peaks		11.5569	Setdb1KO	Defined peaks		0.707143	Setdb1KO	Defined peaks		0.0490289	Setdb1KO	Defined peaks		-0.215953	Setdb1KO	Defined peaks
0.556482	Setdb1KO	Defined peaks		6.83729	Setdb1KO	Defined peaks		28.7947	Setdb1KO	Defined peaks		0.639321	Setdb1KO	Defined peaks		1.12766	Setdb1KO	Defined peaks		0.222193	Setdb1KO	Defined peaks
-0.34697	Setdb1KO	Defined peaks		3.82781	Setdb1KO	Defined peaks		15.7639	Setdb1KO	Defined peaks		0.344156	Setdb1KO	Defined peaks		0.245144	Setdb1KO	Defined peaks		-0.962172	Setdb1KO	Defined peaks
0.628729	Setdb1KO	Defined peaks		1.72202	Setdb1KO	Defined peaks		19.6736	Setdb1KO	Defined peaks		0.739286	Setdb1KO	Defined peaks		0.245144	Setdb1KO	Defined peaks		0.20398	Setdb1KO	Defined peaks
-0.117676	Setdb1KO	Defined peaks		0.50493	Setdb1KO	Defined peaks		4.43528	Setdb1KO	Defined peaks		0.622619	Setdb1KO	Defined peaks		0.980577	Setdb1KO	Defined peaks		0.643132	Setdb1KO	Defined peaks
0.904243	Setdb1KO	Defined peaks		1.62884	Setdb1KO	Defined peaks		7.93776	Setdb1KO	Defined peaks		0.689671	Setdb1KO	Defined peaks		0.294173	Setdb1KO	Defined peaks		-0.259708	Setdb1KO	Defined peaks
0.507909	Setdb1KO	Defined peaks		2.75116	Setdb1KO	Defined peaks		12.0868	Setdb1KO	Defined peaks		0.784204	Setdb1KO	Defined peaks		0.686404	Setdb1KO	Defined peaks		-0.195073	Setdb1KO	Defined peaks
-0.018931	Setdb1KO	Defined peaks		2.95305	Setdb1KO	Defined peaks		2.13892	Setdb1KO	Defined peaks		0.75	Setdb1KO	Defined peaks		0.0490289	Setdb1KO	Defined peaks		-0.764667	Setdb1KO	Defined peaks
1.15097	Setdb1KO	Defined peaks		5.46786	Setdb1KO	Defined peaks		6.46949	Setdb1KO	Defined peaks		0.645833	Setdb1KO	Defined peaks		0.0980577	Setdb1KO	Defined peaks		-0.577307	Setdb1KO	Defined peaks
-0.319125	Setdb1KO	Defined peaks		4.30757	Setdb1KO	Defined peaks		12.2326	Setdb1KO	Defined peaks		0.720088	Setdb1KO	Defined peaks		0.833491	Setdb1KO	Defined peaks		0.437378	Setdb1KO	Defined peaks
-0.177958	Setdb1KO	Defined peaks		8.21854	Setdb1KO	Defined peaks		32.7362	Setdb1KO	Defined peaks		0.63023	Setdb1KO	Defined peaks		0.539317	Setdb1KO	Defined peaks		0.100793	Setdb1KO	Defined peaks
-0.152926	Setdb1KO	Defined peaks		-0.213314	Setdb1KO	Defined peaks		8.81152	Setdb1KO	Defined peaks		0	Setdb1KO	Defined peaks		0.0490289	Setdb1KO	Defined peaks		0.06198	Setdb1KO	Defined peaks
-0.053597	Setdb1KO	Defined peaks		9.16628	Setdb1KO	Defined peaks		20.7738	Setdb1KO	Defined peaks		0.492601	Setdb1KO	Defined peaks		0.833491	Setdb1KO	Defined peaks		-0.333481	Setdb1KO	Defined peaks
1.14371	Setdb1KO	Defined peaks		7.10365	Setdb1KO	Defined peaks		14.9031	Setdb1KO	Defined peaks		0.708944	Setdb1KO	Defined peaks		0.0490289	Setdb1KO	Defined peaks		-1.17595	Setdb1KO	Defined peaks
-0.973501	Setdb1KO	Defined peaks		2.5795	Setdb1KO	Defined peaks		17.218	Setdb1KO	Defined peaks		0.443254	Setdb1KO	Defined peaks		0.392231	Setdb1KO	Defined peaks		0.365188	Setdb1KO	Defined peaks
-0.175444	Setdb1KO	Defined peaks		5.77087	Setdb1KO	Defined peaks		20.3259	Setdb1KO	Defined peaks		0.368452	Setdb1KO	Defined peaks		1.17669	Setdb1KO	Defined peaks		0.890132	Setdb1KO	Defined peaks
-0.316023	Setdb1KO	Defined peaks		2.92488	Setdb1KO	Defined peaks		8.79539	Setdb1KO	Defined peaks		0.402439	Setdb1KO	Defined peaks		0.147087	Setdb1KO	Defined peaks		0.129357	Setdb1KO	Defined peaks
-0.020847	Setdb1KO	Defined peaks		1.7513	Setdb1KO	Defined peaks		11.2575	Setdb1KO	Defined peaks		0.628788	Setdb1KO	Defined peaks		0.784462	Setdb1KO	Defined peaks		-0.194567	Setdb1KO	Defined peaks
0.957332	Setdb1KO	Defined peaks		8.49419	Setdb1KO	Defined peaks		16.8327	Setdb1KO	Defined peaks		0.586987	Setdb1KO	Defined peaks		0.588346	Setdb1KO	Defined peaks		0.331635	Setdb1KO	Defined peaks
0.22916	Setdb1KO	Defined peaks		2.02294	Setdb1KO	Defined peaks		11.5995	Setdb1KO	Defined peaks		0.685774	Setdb1KO	Defined peaks		0.44126	Setdb1KO	Defined peaks		0.164122	Setdb1KO	Defined peaks
0.217559	Setdb1KO	Defined peaks		0.56929	Setdb1KO	Defined peaks		30.3723	Setdb1KO	Defined peaks		0.775434	Setdb1KO	Defined peaks		0.245144	Setdb1KO	Defined peaks		0.164001	Setdb1KO	Defined peaks
0.551007	Setdb1KO	Defined peaks		5.48286	Setdb1KO	Defined peaks		6.48874	Setdb1KO	Defined peaks		0	Setdb1KO	Defined peaks		0.0490289	Setdb1KO	Defined peaks		-0.87274	Setdb1KO	Defined peaks
0.48213	Setdb1KO	Defined peaks		10.0539	Setdb1KO	Defined peaks		32.3635	Setdb1KO	Defined peaks		0.738889	Setdb1KO	Defined peaks		0.0490289	Setdb1KO	Defined peaks		0.836285	Setdb1KO	Defined peaks
0.915647	Setdb1KO	Defined peaks		3.97826	Setdb1KO	Defined peaks		38.3687	Setdb1KO	Defined peaks		0.619048	Setdb1KO	Defined peaks		0.147087	Setdb1KO	Defined peaks		0.046351	Setdb1KO	Defined peaks
0.283031	Setdb1KO	Defined peaks		2.49145	Setdb1KO	Defined peaks		7.18549	Setdb1KO	Defined peaks		0.766667	Setdb1KO	Defined peaks		0.539317	Setdb1KO	Defined peaks		-0.328685	Setdb1KO	Defined peaks
0.242701	Setdb1KO	Defined peaks		7.35748	Setdb1KO	Defined peaks		13.4397	Setdb1KO	Defined peaks		0.5	Setdb1KO	Defined peaks		0.147087	Setdb1KO	Defined peaks		-0.149717	Setdb1KO	Defined peaks
-0.029709	Setdb1KO	Defined peaks		5.72871	Setdb1KO	Defined peaks		11.0019	Setdb1KO	Defined peaks		0.818182	Setdb1KO	Defined peaks		0.147087	Setdb1KO	Defined peaks		-0.735136	Setdb1KO	Defined peaks
0.010282	Setdb1KO	Defined peaks		6.21774	Setdb1KO	Defined peaks		21.4328	Setdb1KO	Defined peaks		0.626191	Setdb1KO	Defined peaks		0.735433	Setdb1KO	Defined peaks		0.131307	Setdb1KO	Defined peaks
1.56157	Setdb1KO	Defined peaks		7.72102	Setdb1KO	Defined peaks		15.414	Setdb1KO	Defined peaks		0.6	Setdb1KO	Defined peaks		0.0980577	Setdb1KO	Defined peaks		-0.178991	Setdb1KO	Defined peaks
-0.695368	Setdb1KO	Defined peaks		12.4356	Setdb1KO	Defined peaks		9.23829	Setdb1KO	Defined peaks		0.7	Setdb1KO	Defined peaks		0.0490289	Setdb1KO	Defined peaks		0.266301	Setdb1KO	Defined peaks
0.303731	Setdb1KO	Defined peaks		4.59333	Setdb1KO	Defined peaks		7.49261	Setdb1KO	Defined peaks		0.771345	Setdb1KO	Defined peaks		0.196115	Setdb1KO	Defined peaks		0.908643	Setdb1KO	Defined peaks
-0.047216	Setdb1KO	Defined peaks		8.11009	Setdb1KO	Defined peaks		30.8581	Setdb1KO	Defined peaks		0.714557	Setdb1KO	Defined peaks		1.07863	Setdb1KO	Defined peaks		0.458455	Setdb1KO	Defined peaks
-0.041749	Setdb1KO	Defined peaks		6.99496	Setdb1KO	Defined peaks		5.99497	Setdb1KO	Defined peaks		0.845238	Setdb1KO	Defined peaks		0.0980577	Setdb1KO	Defined peaks		-0.020735	Setdb1KO	Defined peaks
-0.758578	Setdb1KO	Defined peaks		8.9781	Setdb1KO	Defined peaks		57.6572	Setdb1KO	Defined peaks		0.602272	Setdb1KO	Defined peaks		1.27475	Setdb1KO	Defined peaks		0.793869	Setdb1KO	Defined peaks
-0.497814	Setdb1KO	Defined peaks		6.33602	Setdb1KO	Defined peaks		18.0802	Setdb1KO	Defined peaks		0.5	Setdb1KO	Defined peaks		0.147087	Setdb1KO	Defined peaks		-0.096384	Setdb1KO	Defined peaks
1.35817	Setdb1KO	Defined peaks		7.17286	Setdb1KO	Defined peaks		14.0565	Setdb1KO	Defined peaks		0	Setdb1KO	Defined peaks		0.0490289	Setdb1KO	Defined peaks		0.566553	Setdb1KO	Defined peaks
0.062142	Setdb1KO	Defined peaks		8.08143	Setdb1KO	Defined peaks		8.20902	Setdb1KO	Defined peaks		0.495671	Setdb1KO	Defined peaks		0.196115	Setdb1KO	Defined peaks		-0.993473	Setdb1KO	Defined peaks
-0.077201	Setdb1KO	Defined peaks		5.39001	Setdb1KO	Defined peaks		5.92837	Setdb1KO	Defined peaks		0.605275	Setdb1KO	Defined peaks		0.784462	Setdb1KO	Defined peaks		-0.086417	Setdb1KO	Defined peaks
-0.662905	Setdb1KO	Defined peaks		3.48989	Setdb1KO	Defined peaks		11.4782	Setdb1KO	Defined peaks		0.222222	Setdb1KO	Defined peaks		0.0490289	Setdb1KO	Defined peaks		-0.690384	Setdb1KO	Defined peaks
-0.371589	Setdb1KO	Defined peaks		3.30596	Setdb1KO	Defined peaks		5.20126	Setdb1KO	Defined peaks		0.666667	Setdb1KO	Defined peaks		0.147087	Setdb1KO	Defined peaks		0.097942	Setdb1KO	Defined peaks
2.07389	Setdb1KO	Defined peaks		9.53981	Setdb1KO	Defined peaks		81.1776	Setdb1KO	Defined peaks		0.590798	Setdb1KO	Defined peaks		0.686404	Setdb1KO	Defined peaks		-0.474569	Setdb1KO	Defined peaks
0.155627	Setdb1KO	Defined peaks		12.195	Setdb1KO	Defined peaks		41.0564	Setdb1KO	Defined peaks		0.351852	Setdb1KO	Defined peaks		0.294173	Setdb1KO	Defined peaks		-0.028757	Setdb1KO	Defined peaks
0.228982	Setdb1KO	Defined peaks		4.24929	Setdb1KO	Defined peaks		42.2538	Setdb1KO	Defined peaks		0.482143	Setdb1KO	Defined peaks		0.0980577	Setdb1KO	Defined peaks		-0.372681	Setdb1KO	Defined peaks
0.337826	Setdb1KO	Defined peaks		14.7925	Setdb1KO	Defined peaks		16.978	Setdb1KO	Defined peaks		0.75	Setdb1KO	Defined peaks		0.0490289	Setdb1KO	Defined peaks		-0.451261	Setdb1KO	Defined peaks
1.32319	Setdb1KO	Defined peaks		2.06941	Setdb1KO	Defined peaks		26.7972	Setdb1KO	Defined peaks		0.295455	Setdb1KO	Defined peaks		0.490289	Setdb1KO	Defined peaks		3.20062	Setdb1KO	Defined peaks
-0.579423	Setdb1KO	Defined peaks		2.96103	Setdb1KO	Defined peaks		7.13983	Setdb1KO	Defined peaks		0.694445	Setdb1KO	Defined peaks		0.245144	Setdb1KO	Defined peaks		-1.06942	Setdb1KO	Defined peaks
-0.058254	Setdb1KO	Defined peaks		3.97112	Setdb1KO	Defined peaks		17.6101	Setdb1KO	Defined peaks		0.75	Setdb1KO	Defined peaks		0.392231	Setdb1KO	Defined peaks		-0.637357	Setdb1KO	Defined peaks
-0.440552	Setdb1KO	Defined peaks		1.5465	Setdb1KO	Defined peaks		72.3048	Setdb1KO	Defined peaks		0.188034	Setdb1KO	Defined peaks		0.0490289	Setdb1KO	Defined peaks		0.43457	Setdb1KO	Defined peaks
-0.392475	Setdb1KO	Defined peaks		11.5444	Setdb1KO	Defined peaks		9.47464	Setdb1KO	Defined peaks		0.214286	Setdb1KO	Defined peaks		0.0490289	Setdb1KO	Defined peaks		-0.177747	Setdb1KO	Defined peaks
-0.043464	Setdb1KO	Defined peaks		2.82348	Setdb1KO	Defined peaks		7.67981	Setdb1KO	Defined peaks		0	Setdb1KO	Defined peaks		0.0490289	Setdb1KO	Defined peaks		-0.823256	Setdb1KO	Defined peaks
-0.308496	Setdb1KO	Defined peaks		5.6219	Setdb1KO	Defined peaks		40.244	Setdb1KO	Defined peaks		0.0994176	Setdb1KO	Defined peaks		0.0980577	Setdb1KO	Defined peaks		0.165232	Setdb1KO	Defined peaks
-0.443484	Setdb1KO	Defined peaks		13.9195	Setdb1KO	Defined peaks		8.86008	Setdb1KO	Defined peaks		0.552447	Setdb1KO	Defined peaks		0.44126	Setdb1KO	Defined peaks		-0.142398	Setdb1KO	Defined peaks
0.305985	Setdb1KO	Defined peaks		5.92997	Setdb1KO	Defined peaks		3.45636	Setdb1KO	Defined peaks		0.853536	Setdb1KO	Defined peaks		0.0490289	Setdb1KO	Defined peaks		-1.02847	Setdb1KO	Defined peaks
0.051607	Setdb1KO	Defined peaks		8.08512	Setdb1KO	Defined peaks		9.28615	Setdb1KO	Defined peaks		0.52963	Setdb1KO	Defined peaks		0.196115	Setdb1KO	Defined peaks		-0.197584	Setdb1KO	Defined peaks
0.329751	Setdb1KO	Defined peaks		11.7987	Setdb1KO	Defined peaks		15.446	Setdb1KO	Defined peaks		0.785714	Setdb1KO	Defined peaks		0.196115	Setdb1KO	Defined peaks		-0.534546	Setdb1KO	Defined peaks
-0.037329	Setdb1KO	Defined peaks		12.2124	Setdb1KO	Defined peaks		14.8352	Setdb1KO	Defined peaks		0.5	Setdb1KO	Defined peaks		0.0490289	Setdb1KO	Defined peaks		-0.065871	Setdb1KO	Defined peaks
0.087931	Setdb1KO	Defined peaks		10.922	Setdb1KO	Defined peaks		16.7875	Setdb1KO	Defined peaks		0.333333	Setdb1KO	Defined peaks		0.147087	Setdb1KO	Defined peaks		-1.267	Setdb1KO	Defined peaks
-0.623649	Setdb1KO	Defined peaks		9.77349	Setdb1KO	Defined peaks		18.176	Setdb1KO	Defined peaks		0.5	Setdb1KO	Defined peaks		0.0490289	Setdb1KO	Defined peaks		-0.06221	Setdb1KO	Defined peaks
0.351439	Setdb1KO	Defined peaks		3.26598	Setdb1KO	Defined peaks		15.4863	Setdb1KO	Defined peaks		0.625	Setdb1KO	Defined peaks		0.0490289	Setdb1KO	Defined peaks		-0.505903	Setdb1KO	Defined peaks
0.168604	Setdb1KO	Defined peaks		8.69236	Setdb1KO	Defined peaks		28.2592	Setdb1KO	Defined peaks		0.460317	Setdb1KO	Defined peaks		1.07863	Setdb1KO	Defined peaks		-0.736545	Setdb1KO	Defined peaks
0.054286	Setdb1KO	Defined peaks		4.88787	Setdb1KO	Defined peaks		7.67981	Setdb1KO	Defined peaks		0	Setdb1KO	Defined peaks		0.147087	Setdb1KO	Defined peaks		0.054774	Setdb1KO	Defined peaks
-0.333307	Setdb1KO	Defined peaks		4.36281	Setdb1KO	Defined peaks		5.14596	Setdb1KO	Defined peaks		0.863636	Setdb1KO	Defined peaks		0.0490289	Setdb1KO	Defined peaks		-0.68577	Setdb1KO	Defined peaks
0.360926	Setdb1KO	Defined peaks		3.13178	Setdb1KO	Defined peaks		9.41389	Setdb1KO	Defined peaks		0.59596	Setdb1KO	Defined peaks		0.196115	Setdb1KO	Defined peaks		0.181405	Setdb1KO	Defined peaks
-0.66035	Setdb1KO	Defined peaks		2.12528	Setdb1KO	Defined peaks		9.23829	Setdb1KO	Defined peaks		0.572078	Setdb1KO	Defined peaks		0.343202	Setdb1KO	Defined peaks		0.058189	Setdb1KO	Defined peaks
-0.747045	Setdb1KO	Defined peaks		3.8229	Setdb1KO	Defined peaks		20.3259	Setdb1KO	Defined peaks		0.674242	Setdb1KO	Defined peaks		0.980577	Setdb1KO	Defined peaks		-0.395896	Setdb1KO	Defined peaks
-0.628283	Setdb1KO	Defined peaks		7.78417	Setdb1KO	Defined peaks		73.23	Setdb1KO	Defined peaks		0.146144	Setdb1KO	Defined peaks		0.0980577	Setdb1KO	Defined peaks		0.947269	Setdb1KO	Defined peaks
-0.130727	Setdb1KO	Defined peaks		2.53551	Setdb1KO	Defined peaks		16.1162	Setdb1KO	Defined peaks		0.833333	Setdb1KO	Defined peaks		0.0490289	Setdb1KO	Defined peaks		0.537142	Setdb1KO	Defined peaks
-0.078616	Setdb1KO	Defined peaks		3.31703	Setdb1KO	Defined peaks		7.41493	Setdb1KO	Defined peaks		0.656863	Setdb1KO	Defined peaks		0.392231	Setdb1KO	Defined peaks		-0.610341	Setdb1KO	Defined peaks
-0.250656	Setdb1KO	Defined peaks		9.25137	Setdb1KO	Defined peaks		15.6913	Setdb1KO	Defined peaks		0.3622	Setdb1KO	Defined peaks		0.490289	Setdb1KO	Defined peaks		0.445038	Setdb1KO	Defined peaks
0.83996	Setdb1KO	Defined peaks		6.72954	Setdb1KO	Defined peaks		18.354	Setdb1KO	Defined peaks		0.65	Setdb1KO	Defined peaks		0.0490289	Setdb1KO	Defined peaks		-0.053529	Setdb1KO	Defined peaks
0.883603	Setdb1KO	Defined peaks		5.65789	Setdb1KO	Defined peaks		8.10411	Setdb1KO	Defined peaks		0.645299	Setdb1KO	Defined peaks		0.0490289	Setdb1KO	Defined peaks		-0.141768	Setdb1KO	Defined peaks
0.174927	Setdb1KO	Defined peaks		5.93788	Setdb1KO	Defined peaks		21.9743	Setdb1KO	Defined peaks		0.62535	Setdb1KO	Defined peaks		0.343202	Setdb1KO	Defined peaks		0.01968	Setdb1KO	Defined peaks
1.37311	Setdb1KO	Defined peaks		2.7775	Setdb1KO	Defined peaks		10.1027	Setdb1KO	Defined peaks		0.714286	Setdb1KO	Defined peaks		0.0490289	Setdb1KO	Defined peaks		-0.263824	Setdb1KO	Defined peaks
-0.285861	Setdb1KO	Defined peaks		1.80148	Setdb1KO	Defined peaks		6.79397	Setdb1KO	Defined peaks		0.923077	Setdb1KO	Defined peaks		0.0490289	Setdb1KO	Defined peaks		-0.802485	Setdb1KO	Defined peaks
-0.346253	Setdb1KO	Defined peaks		8.82114	Setdb1KO	Defined peaks		18.0271	Setdb1KO	Defined peaks		0.522321	Setdb1KO	Defined peaks		0.196115	Setdb1KO	Defined peaks		-0.04113	Setdb1KO	Defined peaks
0.459881	Setdb1KO	Defined peaks		1.43438	Setdb1KO	Defined peaks		57.9906	Setdb1KO	Defined peaks		0.440476	Setdb1KO	Defined peaks		0.294173	Setdb1KO	Defined peaks		0.017246	Setdb1KO	Defined peaks
1.30622	Setdb1KO	Defined peaks		6.06275	Setdb1KO	Defined peaks		19.7363	Setdb1KO	Defined peaks		0.675942	Setdb1KO	Defined peaks		1.81407	Setdb1KO	Defined peaks		0.082171	Setdb1KO	Defined peaks
-0.417248	Setdb1KO	Defined peaks		1.88155	Setdb1KO	Defined peaks		12.716	Setdb1KO	Defined peaks		0.534391	Setdb1KO	Defined peaks		0.0490289	Setdb1KO	Defined peaks		-1.12174	Setdb1KO	Defined peaks
0.09434	Setdb1KO	Defined peaks		8.03177	Setdb1KO	Defined peaks		7.12055	Setdb1KO	Defined peaks		0	Setdb1KO	Defined peaks		0.0490289	Setdb1KO	Defined peaks		-0.165164	Setdb1KO	Defined peaks
1.70074	Setdb1KO	Defined peaks		3.53134	Setdb1KO	Defined peaks		1.82521	Setdb1KO	Defined peaks		0.700683	Setdb1KO	Defined peaks		0.147087	Setdb1KO	Defined peaks		-0.19801	Setdb1KO	Defined peaks
-0.217131	Setdb1KO	Defined peaks		3.41341	Setdb1KO	Defined peaks		13.2626	Setdb1KO	Defined peaks		0.45	Setdb1KO	Defined peaks		0.147087	Setdb1KO	Defined peaks		-0.762842	Setdb1KO	Defined peaks
-0.020604	Setdb1KO	Defined peaks		4.76496	Setdb1KO	Defined peaks		82.0567	Setdb1KO	Defined peaks		0.28	Setdb1KO	Defined peaks		0.147087	Setdb1KO	Defined peaks		-0.904912	Setdb1KO	Defined peaks
0.440535	Setdb1KO	Defined peaks		12.6794	Setdb1KO	Defined peaks		8.45181	Setdb1KO	Defined peaks		0.60582	Setdb1KO	Defined peaks		0.0980577	Setdb1KO	Defined peaks		0.019396	Setdb1KO	Defined peaks
0.088837	Setdb1KO	Defined peaks		10.4857	Setdb1KO	Defined peaks		8.81152	Setdb1KO	Defined peaks		0	Setdb1KO	Defined peaks		0.0490289	Setdb1KO	Defined peaks		-0.912455	Setdb1KO	Defined peaks
-0.283564	Setdb1KO	Defined peaks		2.18509	Setdb1KO	Defined peaks		23.3827	Setdb1KO	Defined peaks		0.657143	Setdb1KO	Defined peaks		0.0490289	Setdb1KO	Defined peaks		-0.26422	Setdb1KO	Defined peaks
0.396115	Setdb1KO	Defined peaks		3.95848	Setdb1KO	Defined peaks		17.6291	Setdb1KO	Defined peaks		0	Setdb1KO	Defined peaks		0.0490289	Setdb1KO	Defined peaks		0.022282	Setdb1KO	Defined peaks
0.87275	Setdb1KO	Defined peaks		8.55577	Setdb1KO	Defined peaks		28.5221	Setdb1KO	Defined peaks		0.844445	Setdb1KO	Defined peaks		0.147087	Setdb1KO	Defined peaks		-0.608304	Setdb1KO	Defined peaks
-0.231383	Setdb1KO	Defined peaks		2.70826	Setdb1KO	Defined peaks		9.06335	Setdb1KO	Defined peaks		0.479039	Setdb1KO	Defined peaks		0.44126	Setdb1KO	Defined peaks		0.099184	Setdb1KO	Defined peaks
0.020986	Setdb1KO	Defined peaks		6.99008	Setdb1KO	Defined peaks		24.4309	Setdb1KO	Defined peaks		0.502381	Setdb1KO	Defined peaks		0.196115	Setdb1KO	Defined peaks		0.068047	Setdb1KO	Defined peaks
-0.467737	Setdb1KO	Defined peaks		7.86813	Setdb1KO	Defined peaks		9.48931	Setdb1KO	Defined peaks		0.695652	Setdb1KO	Defined peaks		0.196115	Setdb1KO	Defined peaks		0.227225	Setdb1KO	Defined peaks
0.884856	Setdb1KO	Defined peaks		2.78927	Setdb1KO	Defined peaks		7.12055	Setdb1KO	Defined peaks		0.821429	Setdb1KO	Defined peaks		0.147087	Setdb1KO	Defined peaks		0.691048	Setdb1KO	Defined peaks
-0.362708	Setdb1KO	Defined peaks		4.51141	Setdb1KO	Defined peaks		14.7518	Setdb1KO	Defined peaks		0.0833333	Setdb1KO	Defined peaks		0.0490289	Setdb1KO	Defined peaks		-0.238598	Setdb1KO	Defined peaks
-0.221167	Setdb1KO	Defined peaks		1.17502	Setdb1KO	Defined peaks		8.02574	Setdb1KO	Defined peaks		0.507937	Setdb1KO	Defined peaks		0.0490289	Setdb1KO	Defined peaks		0.290458	Setdb1KO	Defined peaks
-0.039661	Setdb1KO	Defined peaks		11.8515	Setdb1KO	Defined peaks		42.1267	Setdb1KO	Defined peaks		0.543014	Setdb1KO	Defined peaks		1.07863	Setdb1KO	Defined peaks		0.075435	Setdb1KO	Defined peaks
0.269775	Setdb1KO	Defined peaks		4.93978	Setdb1KO	Defined peaks		7.35205	Setdb1KO	Defined peaks		0	Setdb1KO	Defined peaks		0.0490289	Setdb1KO	Defined peaks		-0.052524	Setdb1KO	Defined peaks
0.103596	Setdb1KO	Defined peaks		1.82184	Setdb1KO	Defined peaks		22.0114	Setdb1KO	Defined peaks		0.708995	Setdb1KO	Defined peaks		0.196115	Setdb1KO	Defined peaks		-0.590741	Setdb1KO	Defined peaks
0.222711	Setdb1KO	Defined peaks		2.99582	Setdb1KO	Defined peaks		23.9741	Setdb1KO	Defined peaks		0.673897	Setdb1KO	Defined peaks		0.392231	Setdb1KO	Defined peaks		-0.306731	Setdb1KO	Defined peaks
-0.916595	Setdb1KO	Defined peaks		0.91636	Setdb1KO	Defined peaks		17.4818	Setdb1KO	Defined peaks		0.459394	Setdb1KO	Defined peaks		0.245144	Setdb1KO	Defined peaks		1.51573	Setdb1KO	Defined peaks
-0.812692	Setdb1KO	Defined peaks		4.41117	Setdb1KO	Defined peaks		5.04592	Setdb1KO	Defined peaks		0.555555	Setdb1KO	Defined peaks		0.0490289	Setdb1KO	Defined peaks		0.306545	Setdb1KO	Defined peaks
-0.209303	Setdb1KO	Defined peaks		2.70633	Setdb1KO	Defined peaks		8.86586	Setdb1KO	Defined peaks		0.512113	Setdb1KO	Defined peaks		0.245144	Setdb1KO	Defined peaks		0.218273	Setdb1KO	Defined peaks
1.16979	Setdb1KO	Defined peaks		4.59286	Setdb1KO	Defined peaks		7.02876	Setdb1KO	Defined peaks		0.631945	Setdb1KO	Defined peaks		0.0490289	Setdb1KO	Defined peaks		-0.293268	Setdb1KO	Defined peaks
-0.519069	Setdb1KO	Defined peaks		2.50589	Setdb1KO	Defined peaks		7.65729	Setdb1KO	Defined peaks		0.76803	Setdb1KO	Defined peaks		0.686404	Setdb1KO	Defined peaks		0.079062	Setdb1KO	Defined peaks
1.04826	Setdb1KO	Defined peaks		5.28672	Setdb1KO	Defined peaks		20.2997	Setdb1KO	Defined peaks		0	Setdb1KO	Defined peaks		0.0490289	Setdb1KO	Defined peaks		-0.073479	Setdb1KO	Defined peaks
-0.447975	Setdb1KO	Defined peaks		12.8097	Setdb1KO	Defined peaks		13.3862	Setdb1KO	Defined peaks		0.732639	Setdb1KO	Defined peaks		0.588346	Setdb1KO	Defined peaks		0.154989	Setdb1KO	Defined peaks
0.70575	Setdb1KO	Defined peaks		2.6768	Setdb1KO	Defined peaks		29.7433	Setdb1KO	Defined peaks		0.578947	Setdb1KO	Defined peaks		0.735433	Setdb1KO	Defined peaks		0.323189	Setdb1KO	Defined peaks
1.85263	Setdb1KO	Defined peaks		5.15684	Setdb1KO	Defined peaks		3.45636	Setdb1KO	Defined peaks		0.7	Setdb1KO	Defined peaks		0.294173	Setdb1KO	Defined peaks		-1.26674	Setdb1KO	Defined peaks
-0.368322	Setdb1KO	Defined peaks		2.61278	Setdb1KO	Defined peaks		16.4321	Setdb1KO	Defined peaks		0.614647	Setdb1KO	Defined peaks		0.245144	Setdb1KO	Defined peaks		-0.202361	Setdb1KO	Defined peaks
-0.585734	Setdb1KO	Defined peaks		9.52745	Setdb1KO	Defined peaks		2.87525	Setdb1KO	Defined peaks		0.256097	Setdb1KO	Defined peaks		0.147087	Setdb1KO	Defined peaks		-0.31041	Setdb1KO	Defined peaks
-0.169747	Setdb1KO	Defined peaks		3.96215	Setdb1KO	Defined peaks		18.9603	Setdb1KO	Defined peaks		0.64998	Setdb1KO	Defined peaks		0.0980577	Setdb1KO	Defined peaks		0.279178	Setdb1KO	Defined peaks
0.630194	Setdb1KO	Defined peaks		1.32732	Setdb1KO	Defined peaks		0.892397	Setdb1KO	Defined peaks		0.666667	Setdb1KO	Defined peaks		0.196115	Setdb1KO	Defined peaks		-0.509735	Setdb1KO	Defined peaks
-0.63805	Setdb1KO	Defined peaks		0.584723	Setdb1KO	Defined peaks		32.7952	Setdb1KO	Defined peaks		0.548864	Setdb1KO	Defined peaks		0.392231	Setdb1KO	Defined peaks		0.363559	Setdb1KO	Defined peaks
0.410503	Setdb1KO	Defined peaks		4.35452	Setdb1KO	Defined peaks		13.7151	Setdb1KO	Defined peaks		0.480952	Setdb1KO	Defined peaks		0.147087	Setdb1KO	Defined peaks		-0.486836	Setdb1KO	Defined peaks
2.3854	Setdb1KO	Defined peaks		5.49885	Setdb1KO	Defined peaks		11.4847	Setdb1KO	Defined peaks		0.909091	Setdb1KO	Defined peaks		0.0490289	Setdb1KO	Defined peaks		-0.0767	Setdb1KO	Defined peaks
0.743017	Setdb1KO	Defined peaks		9.91222	Setdb1KO	Defined peaks		23.3561	Setdb1KO	Defined peaks		0	Setdb1KO	Defined peaks		0.0490289	Setdb1KO	Defined peaks		1.80672	Setdb1KO	Defined peaks
0.09365	Setdb1KO	Defined peaks		4.12619	Setdb1KO	Defined peaks		7.44224	Setdb1KO	Defined peaks		0.333333	Setdb1KO	Defined peaks		0.0490289	Setdb1KO	Defined peaks		-0.351596	Setdb1KO	Defined peaks
-0.612341	Setdb1KO	Defined peaks		7.99618	Setdb1KO	Defined peaks		6.8714	Setdb1KO	Defined peaks		0.516481	Setdb1KO	Defined peaks		0.980577	Setdb1KO	Defined peaks		-0.282536	Setdb1KO	Defined peaks
0.14531	Setdb1KO	Defined peaks		-0.293136	Setdb1KO	Defined peaks		17.5697	Setdb1KO	Defined peaks		0.508485	Setdb1KO	Defined peaks		0.833491	Setdb1KO	Defined peaks		0.77627	Setdb1KO	Defined peaks
1.09603	Setdb1KO	Defined peaks		2.90726	Setdb1KO	Defined peaks		5.71481	Setdb1KO	Defined peaks		0.76823	Setdb1KO	Defined peaks		0.343202	Setdb1KO	Defined peaks		0.015204	Setdb1KO	Defined peaks
-0.262889	Setdb1KO	Defined peaks		5.72149	Setdb1KO	Defined peaks		15.6174	Setdb1KO	Defined peaks		0.504545	Setdb1KO	Defined peaks		0.0980577	Setdb1KO	Defined peaks		0.220482	Setdb1KO	Defined peaks
-0.105841	Setdb1KO	Defined peaks		7.16286	Setdb1KO	Defined peaks		21.9743	Setdb1KO	Defined peaks		0.450431	Setdb1KO	Defined peaks		0.833491	Setdb1KO	Defined peaks		-0.364777	Setdb1KO	Defined peaks
0.056189	Setdb1KO	Defined peaks		4.12647	Setdb1KO	Defined peaks		10.1357	Setdb1KO	Defined peaks		0.49881	Setdb1KO	Defined peaks		0.343202	Setdb1KO	Defined peaks		-0.177331	Setdb1KO	Defined peaks
-0.072797	Setdb1KO	Defined peaks		3.88191	Setdb1KO	Defined peaks		18.1147	Setdb1KO	Defined peaks		0.659646	Setdb1KO	Defined peaks		2.94173	Setdb1KO	Defined peaks		0.234838	Setdb1KO	Defined peaks
-1.09824	Setdb1KO	Defined peaks		7.46351	Setdb1KO	Defined peaks		21.0521	Setdb1KO	Defined peaks		0.653856	Setdb1KO	Defined peaks		0.686404	Setdb1KO	Defined peaks		-0.275139	Setdb1KO	Defined peaks
-0.622131	Setdb1KO	Defined peaks		5.26553	Setdb1KO	Defined peaks		30.5145	Setdb1KO	Defined peaks		0.54595	Setdb1KO	Defined peaks		0.686404	Setdb1KO	Defined peaks		-0.15967	Setdb1KO	Defined peaks
0.217067	Setdb1KO	Defined peaks		4.18288	Setdb1KO	Defined peaks		2.9656	Setdb1KO	Defined peaks		0	Setdb1KO	Defined peaks		0.0490289	Setdb1KO	Defined peaks		-0.516563	Setdb1KO	Defined peaks
-0.435743	Setdb1KO	Defined peaks		2.08704	Setdb1KO	Defined peaks		4.41656	Setdb1KO	Defined peaks		0.774038	Setdb1KO	Defined peaks		0.294173	Setdb1KO	Defined peaks		0.089181	Setdb1KO	Defined peaks
-0.274283	Setdb1KO	Defined peaks		2.37256	Setdb1KO	Defined peaks		18.2734	Setdb1KO	Defined peaks		0.6554	Setdb1KO	Defined peaks		0.882519	Setdb1KO	Defined peaks		0.203646	Setdb1KO	Defined peaks
-0.655672	Setdb1KO	Defined peaks		3.47907	Setdb1KO	Defined peaks		30.7305	Setdb1KO	Defined peaks		0.557462	Setdb1KO	Defined peaks		1.56892	Setdb1KO	Defined peaks		0.632457	Setdb1KO	Defined peaks
0.100233	Setdb1KO	Defined peaks		6.93631	Setdb1KO	Defined peaks		9.74541	Setdb1KO	Defined peaks		0.654762	Setdb1KO	Defined peaks		0.196115	Setdb1KO	Defined peaks		-1.01054	Setdb1KO	Defined peaks
0.333034	Setdb1KO	Defined peaks		12.3521	Setdb1KO	Defined peaks		15.5239	Setdb1KO	Defined peaks		0	Setdb1KO	Defined peaks		0.0490289	Setdb1KO	Defined peaks		0.541256	Setdb1KO	Defined peaks
2.49068	Setdb1KO	Defined peaks		3.97739	Setdb1KO	Defined peaks		21.4294	Setdb1KO	Defined peaks		0.624038	Setdb1KO	Defined peaks		0.392231	Setdb1KO	Defined peaks		0.352321	Setdb1KO	Defined peaks
1.04744	Setdb1KO	Defined peaks		3.75189	Setdb1KO	Defined peaks		15.0184	Setdb1KO	Defined peaks		0.517255	Setdb1KO	Defined peaks		0.637375	Setdb1KO	Defined peaks		1.27105	Setdb1KO	Defined peaks
-0.509752	Setdb1KO	Defined peaks		8.29834	Setdb1KO	Defined peaks		34.0519	Setdb1KO	Defined peaks		0.203397	Setdb1KO	Defined peaks		0.539317	Setdb1KO	Defined peaks		-0.235184	Setdb1KO	Defined peaks
0.243204	Setdb1KO	Defined peaks		2.76958	Setdb1KO	Defined peaks		24.2061	Setdb1KO	Defined peaks		0.543162	Setdb1KO	Defined peaks		0.490289	Setdb1KO	Defined peaks		0.373755	Setdb1KO	Defined peaks
0.267436	Setdb1KO	Defined peaks		10.9356	Setdb1KO	Defined peaks		11.0124	Setdb1KO	Defined peaks		0.655607	Setdb1KO	Defined peaks		0.833491	Setdb1KO	Defined peaks		0.639278	Setdb1KO	Defined peaks
-0.071976	Setdb1KO	Defined peaks		2.24884	Setdb1KO	Defined peaks		13.965	Setdb1KO	Defined peaks		0.804676	Setdb1KO	Defined peaks		0.882519	Setdb1KO	Defined peaks		-0.416627	Setdb1KO	Defined peaks
0.21308	Setdb1KO	Defined peaks		1.73741	Setdb1KO	Defined peaks		13.8291	Setdb1KO	Defined peaks		0.636364	Setdb1KO	Defined peaks		0.0490289	Setdb1KO	Defined peaks		-0.515371	Setdb1KO	Defined peaks
-0.470033	Setdb1KO	Defined peaks		2.10058	Setdb1KO	Defined peaks		9.82151	Setdb1KO	Defined peaks		0.506988	Setdb1KO	Defined peaks		0.735433	Setdb1KO	Defined peaks		-0.084975	Setdb1KO	Defined peaks
0.385689	Setdb1KO	Defined peaks		1.15508	Setdb1KO	Defined peaks		3.2533	Setdb1KO	Defined peaks		0.832727	Setdb1KO	Defined peaks		0.0490289	Setdb1KO	Defined peaks		-0.199784	Setdb1KO	Defined peaks
-0.118418	Setdb1KO	Defined peaks		-0.308915	Setdb1KO	Defined peaks		12.8529	Setdb1KO	Defined peaks		0.576366	Setdb1KO	Defined peaks		0.735433	Setdb1KO	Defined peaks		-0.198462	Setdb1KO	Defined peaks
0.138688	Setdb1KO	Defined peaks		1.58052	Setdb1KO	Defined peaks		14.275	Setdb1KO	Defined peaks		0.803968	Setdb1KO	Defined peaks		0.0490289	Setdb1KO	Defined peaks		-0.386519	Setdb1KO	Defined peaks
-0.271559	Setdb1KO	Defined peaks		1.8139	Setdb1KO	Defined peaks		12.2591	Setdb1KO	Defined peaks		0.73934	Setdb1KO	Defined peaks		0.686404	Setdb1KO	Defined peaks		0.23953	Setdb1KO	Defined peaks
0.666826	Setdb1KO	Defined peaks		3.1382	Setdb1KO	Defined peaks		11.4206	Setdb1KO	Defined peaks		0.775613	Setdb1KO	Defined peaks		0.294173	Setdb1KO	Defined peaks		-0.35956	Setdb1KO	Defined peaks
1.01261	Setdb1KO	Defined peaks		27.567	Setdb1KO	Defined peaks		7.29646	Setdb1KO	Defined peaks		0.833333	Setdb1KO	Defined peaks		0.147087	Setdb1KO	Defined peaks		0.245354	Setdb1KO	Defined peaks
-0.122051	Setdb1KO	Defined peaks		7.63818	Setdb1KO	Defined peaks		9.47464	Setdb1KO	Defined peaks		0.404762	Setdb1KO	Defined peaks		0.539317	Setdb1KO	Defined peaks		-0.038137	Setdb1KO	Defined peaks
0.116508	Setdb1KO	Defined peaks		2.47681	Setdb1KO	Defined peaks		8.75122	Setdb1KO	Defined peaks		0.741541	Setdb1KO	Defined peaks		0.0490289	Setdb1KO	Defined peaks		-0.036261	Setdb1KO	Defined peaks
0.885559	Setdb1KO	Defined peaks		4.3586	Setdb1KO	Defined peaks		10.7638	Setdb1KO	Defined peaks		0.833333	Setdb1KO	Defined peaks		0.0490289	Setdb1KO	Defined peaks		-1.03044	Setdb1KO	Defined peaks
-0.242258	Setdb1KO	Defined peaks		2.41779	Setdb1KO	Defined peaks		4.67007	Setdb1KO	Defined peaks		0.806031	Setdb1KO	Defined peaks		0.245144	Setdb1KO	Defined peaks		1.09621	Setdb1KO	Defined peaks
-0.408403	Setdb1KO	Defined peaks		3.40898	Setdb1KO	Defined peaks		36.1036	Setdb1KO	Defined peaks		0.184253	Setdb1KO	Defined peaks		0.44126	Setdb1KO	Defined peaks		-0.249125	Setdb1KO	Defined peaks
-0.193674	Setdb1KO	Defined peaks		5.56086	Setdb1KO	Defined peaks		15.4863	Setdb1KO	Defined peaks		0.610289	Setdb1KO	Defined peaks		0.343202	Setdb1KO	Defined peaks		1.07902	Setdb1KO	Defined peaks
0.825859	Setdb1KO	Defined peaks		3.66898	Setdb1KO	Defined peaks		25.3388	Setdb1KO	Defined peaks		0.633333	Setdb1KO	Defined peaks		0.147087	Setdb1KO	Defined peaks		0.643132	Setdb1KO	Defined peaks
-0.126661	Setdb1KO	Defined peaks		8.17333	Setdb1KO	Defined peaks		10.8059	Setdb1KO	Defined peaks		0.7	Setdb1KO	Defined peaks		0.0980577	Setdb1KO	Defined peaks		0.01608	Setdb1KO	Defined peaks
0.774727	Setdb1KO	Defined peaks		1.39158	Setdb1KO	Defined peaks		7.99113	Setdb1KO	Defined peaks		0.8	Setdb1KO	Defined peaks		0.0490289	Setdb1KO	Defined peaks		0.250732	Setdb1KO	Defined peaks
-0.416224	Setdb1KO	Defined peaks		3.34503	Setdb1KO	Defined peaks		42.5187	Setdb1KO	Defined peaks		0.0449136	Setdb1KO	Defined peaks		0.931548	Setdb1KO	Defined peaks		1.95991	Setdb1KO	Defined peaks
-0.258223	Setdb1KO	Defined peaks		2.23364	Setdb1KO	Defined peaks		17.0407	Setdb1KO	Defined peaks		0.669683	Setdb1KO	Defined peaks		0.343202	Setdb1KO	Defined peaks		0.229109	Setdb1KO	Defined peaks
-0.537561	Setdb1KO	Defined peaks		4.85035	Setdb1KO	Defined peaks		41.6015	Setdb1KO	Defined peaks		0.241477	Setdb1KO	Defined peaks		0.0490289	Setdb1KO	Defined peaks		-0.37528	Setdb1KO	Defined peaks
0.433973	Setdb1KO	Defined peaks		3.78878	Setdb1KO	Defined peaks		60.7273	Setdb1KO	Defined peaks		0.343407	Setdb1KO	Defined peaks		0.392231	Setdb1KO	Defined peaks		0.484445	Setdb1KO	Defined peaks
-0.44806	Setdb1KO	Defined peaks		3.35858	Setdb1KO	Defined peaks		48.1639	Setdb1KO	Defined peaks		0.182548	Setdb1KO	Defined peaks		0.980577	Setdb1KO	Defined peaks		3.94359	Setdb1KO	Defined peaks
0.192916	Setdb1KO	Defined peaks		4.56971	Setdb1KO	Defined peaks		4.85302	Setdb1KO	Defined peaks		0.510983	Setdb1KO	Defined peaks		0.588346	Setdb1KO	Defined peaks		-0.418642	Setdb1KO	Defined peaks
0.309665	Setdb1KO	Defined peaks		2.80077	Setdb1KO	Defined peaks		14.8352	Setdb1KO	Defined peaks		0.722222	Setdb1KO	Defined peaks		0.343202	Setdb1KO	Defined peaks		-0.058534	Setdb1KO	Defined peaks
0.522502	Setdb1KO	Defined peaks		1.17263	Setdb1KO	Defined peaks		25.5039	Setdb1KO	Defined peaks		0.555555	Setdb1KO	Defined peaks		0.343202	Setdb1KO	Defined peaks		-0.024934	Setdb1KO	Defined peaks
-0.578457	Setdb1KO	Defined peaks		5.33014	Setdb1KO	Defined peaks		7.02876	Setdb1KO	Defined peaks		0.616667	Setdb1KO	Defined peaks		0.0490289	Setdb1KO	Defined peaks		-0.048084	Setdb1KO	Defined peaks
1.13141	Setdb1KO	Defined peaks		4.63377	Setdb1KO	Defined peaks		24.6323	Setdb1KO	Defined peaks		0.651516	Setdb1KO	Defined peaks		0.343202	Setdb1KO	Defined peaks		-1.00986	Setdb1KO	Defined peaks
-0.023749	Setdb1KO	Defined peaks		6.73064	Setdb1KO	Defined peaks		6.58936	Setdb1KO	Defined peaks		0	Setdb1KO	Defined peaks		0.0490289	Setdb1KO	Defined peaks		-0.083819	Setdb1KO	Defined peaks
0.862452	Setdb1KO	Defined peaks		1.61278	Setdb1KO	Defined peaks		23.6963	Setdb1KO	Defined peaks		0.888889	Setdb1KO	Defined peaks		0.0490289	Setdb1KO	Defined peaks		1.11138	Setdb1KO	Defined peaks
0.523889	Setdb1KO	Defined peaks		7.77632	Setdb1KO	Defined peaks		18.9713	Setdb1KO	Defined peaks		0.629259	Setdb1KO	Defined peaks		1.22572	Setdb1KO	Defined peaks		0.122389	Setdb1KO	Defined peaks
0.9912	Setdb1KO	Defined peaks		3.71188	Setdb1KO	Defined peaks		8.70247	Setdb1KO	Defined peaks		0.69707	Setdb1KO	Defined peaks		0.294173	Setdb1KO	Defined peaks		-0.15326	Setdb1KO	Defined peaks
0.288639	Setdb1KO	Defined peaks		5.89512	Setdb1KO	Defined peaks		18.1734	Setdb1KO	Defined peaks		0.812137	Setdb1KO	Defined peaks		0.196115	Setdb1KO	Defined peaks		0.144866	Setdb1KO	Defined peaks
-0.341316	Setdb1KO	Defined peaks		1.23084	Setdb1KO	Defined peaks		8.43719	Setdb1KO	Defined peaks		0.446465	Setdb1KO	Defined peaks		0.490289	Setdb1KO	Defined peaks		-0.391522	Setdb1KO	Defined peaks
0.64623	Setdb1KO	Defined peaks		2.90464	Setdb1KO	Defined peaks		12.4538	Setdb1KO	Defined peaks		0.518519	Setdb1KO	Defined peaks		0.392231	Setdb1KO	Defined peaks		-0.128416	Setdb1KO	Defined peaks
0.246459	Setdb1KO	Defined peaks		6.14792	Setdb1KO	Defined peaks		14.237	Setdb1KO	Defined peaks		0.468434	Setdb1KO	Defined peaks		0.0980577	Setdb1KO	Defined peaks		-0.017355	Setdb1KO	Defined peaks
1.16357	Setdb1KO	Defined peaks		7.46933	Setdb1KO	Defined peaks		16.1459	Setdb1KO	Defined peaks		0.614286	Setdb1KO	Defined peaks		0.0490289	Setdb1KO	Defined peaks		-0.334193	Setdb1KO	Defined peaks
1.08657	Setdb1KO	Defined peaks		2.71809	Setdb1KO	Defined peaks		4.80739	Setdb1KO	Defined peaks		0.675676	Setdb1KO	Defined peaks		0.343202	Setdb1KO	Defined peaks		0.272673	Setdb1KO	Defined peaks
0.427474	Setdb1KO	Defined peaks		2.60156	Setdb1KO	Defined peaks		20.301	Setdb1KO	Defined peaks		0.597137	Setdb1KO	Defined peaks		1.8631	Setdb1KO	Defined peaks		-0.040961	Setdb1KO	Defined peaks
-0.515014	Setdb1KO	Defined peaks		11.2431	Setdb1KO	Defined peaks		10.8059	Setdb1KO	Defined peaks		0.850168	Setdb1KO	Defined peaks		0.0980577	Setdb1KO	Defined peaks		0.349197	Setdb1KO	Defined peaks
1.87754	Setdb1KO	Defined peaks		4.45462	Setdb1KO	Defined peaks		4.5944	Setdb1KO	Defined peaks		0.751119	Setdb1KO	Defined peaks		0.196115	Setdb1KO	Defined peaks		-0.114111	Setdb1KO	Defined peaks
0.014668	Setdb1KO	Defined peaks		2.96845	Setdb1KO	Defined peaks		6.39515	Setdb1KO	Defined peaks		0.677778	Setdb1KO	Defined peaks		0.0980577	Setdb1KO	Defined peaks		-0.459348	Setdb1KO	Defined peaks
-0.299797	Setdb1KO	Defined peaks		6.29615	Setdb1KO	Defined peaks		21.2272	Setdb1KO	Defined peaks		0.247576	Setdb1KO	Defined peaks		0.294173	Setdb1KO	Defined peaks		-1.72727	Setdb1KO	Defined peaks
0.119467	Setdb1KO	Defined peaks		1.02406	Setdb1KO	Defined peaks		9.2536	Setdb1KO	Defined peaks		0.505482	Setdb1KO	Defined peaks		0.343202	Setdb1KO	Defined peaks		-0.76008	Setdb1KO	Defined peaks
0.562875	Setdb1KO	Defined peaks		3.40035	Setdb1KO	Defined peaks		9.07362	Setdb1KO	Defined peaks		0.611437	Setdb1KO	Defined peaks		0.931548	Setdb1KO	Defined peaks		-0.431206	Setdb1KO	Defined peaks
0.1223	Setdb1KO	Defined peaks		7.01843	Setdb1KO	Defined peaks		6.60232	Setdb1KO	Defined peaks		0.708333	Setdb1KO	Defined peaks		0.196115	Setdb1KO	Defined peaks		-0.367567	Setdb1KO	Defined peaks
0.115765	Setdb1KO	Defined peaks		6.56204	Setdb1KO	Defined peaks		50.7812	Setdb1KO	Defined peaks		0.257936	Setdb1KO	Defined peaks		0.637375	Setdb1KO	Defined peaks		2.47696	Setdb1KO	Defined peaks
0.453619	Setdb1KO	Defined peaks		9.14267	Setdb1KO	Defined peaks		8.45181	Setdb1KO	Defined peaks		0.375	Setdb1KO	Defined peaks		0.0490289	Setdb1KO	Defined peaks		-0.324513	Setdb1KO	Defined peaks
0.95651	Setdb1KO	Defined peaks		2.40462	Setdb1KO	Defined peaks		9.47464	Setdb1KO	Defined peaks		0.75	Setdb1KO	Defined peaks		0.343202	Setdb1KO	Defined peaks		2.45187	Setdb1KO	Defined peaks
1.03496	Setdb1KO	Defined peaks		3.43197	Setdb1KO	Defined peaks		15.0734	Setdb1KO	Defined peaks		0.6375	Setdb1KO	Defined peaks		0.784462	Setdb1KO	Defined peaks		0.116821	Setdb1KO	Defined peaks
-0.041661	Setdb1KO	Defined peaks		4.28085	Setdb1KO	Defined peaks		19.3396	Setdb1KO	Defined peaks		0.447953	Setdb1KO	Defined peaks		1.32378	Setdb1KO	Defined peaks		0.252907	Setdb1KO	Defined peaks
-0.433431	Setdb1KO	Defined peaks		3.01333	Setdb1KO	Defined peaks		7.82877	Setdb1KO	Defined peaks		0.719577	Setdb1KO	Defined peaks		0.196115	Setdb1KO	Defined peaks		0.201885	Setdb1KO	Defined peaks
-0.049473	Setdb1KO	Defined peaks		6.74513	Setdb1KO	Defined peaks		17.9047	Setdb1KO	Defined peaks		0.577381	Setdb1KO	Defined peaks		0.735433	Setdb1KO	Defined peaks		0.016815	Setdb1KO	Defined peaks
-0.404078	Setdb1KO	Defined peaks		4.60304	Setdb1KO	Defined peaks		11.434	Setdb1KO	Defined peaks		0.793956	Setdb1KO	Defined peaks		0.245144	Setdb1KO	Defined peaks		-0.343951	Setdb1KO	Defined peaks
-0.500679	Setdb1KO	Defined peaks		6.36159	Setdb1KO	Defined peaks		25.1515	Setdb1KO	Defined peaks		0.187886	Setdb1KO	Defined peaks		1.02961	Setdb1KO	Defined peaks		-0.182976	Setdb1KO	Defined peaks
0.16071	Setdb1KO	Defined peaks		6.84114	Setdb1KO	Defined peaks		12.7995	Setdb1KO	Defined peaks		0.693277	Setdb1KO	Defined peaks		0.0490289	Setdb1KO	Defined peaks		-0.251665	Setdb1KO	Defined peaks
0.504632	Setdb1KO	Defined peaks		2.81143	Setdb1KO	Defined peaks		8.36608	Setdb1KO	Defined peaks		0.478137	Setdb1KO	Defined peaks		0.931548	Setdb1KO	Defined peaks		-0.12115	Setdb1KO	Defined peaks
0.000417	Setdb1KO	Defined peaks		7.86261	Setdb1KO	Defined peaks		18.7149	Setdb1KO	Defined peaks		0.693557	Setdb1KO	Defined peaks		0.147087	Setdb1KO	Defined peaks		0.742453	Setdb1KO	Defined peaks
-0.606725	Setdb1KO	Defined peaks		6.31042	Setdb1KO	Defined peaks		9.45167	Setdb1KO	Defined peaks		0.530303	Setdb1KO	Defined peaks		0.147087	Setdb1KO	Defined peaks		-0.854976	Setdb1KO	Defined peaks
0.349655	Setdb1KO	Defined peaks		4.41003	Setdb1KO	Defined peaks		6.3093	Setdb1KO	Defined peaks		0.596591	Setdb1KO	Defined peaks		0.147087	Setdb1KO	Defined peaks		-0.257446	Setdb1KO	Defined peaks
0.447567	Setdb1KO	Defined peaks		2.65701	Setdb1KO	Defined peaks		23.8642	Setdb1KO	Defined peaks		0.25	Setdb1KO	Defined peaks		0.0490289	Setdb1KO	Defined peaks		-0.683507	Setdb1KO	Defined peaks
0.548815	Setdb1KO	Defined peaks		2.49182	Setdb1KO	Defined peaks		12.1041	Setdb1KO	Defined peaks		0.666667	Setdb1KO	Defined peaks		0.245144	Setdb1KO	Defined peaks		0.15316	Setdb1KO	Defined peaks
0.583812	Setdb1KO	Defined peaks		6.71687	Setdb1KO	Defined peaks		8.62705	Setdb1KO	Defined peaks		0.61282	Setdb1KO	Defined peaks		0.294173	Setdb1KO	Defined peaks		-0.116891	Setdb1KO	Defined peaks
1.12923	Setdb1KO	Defined peaks		4.44437	Setdb1KO	Defined peaks		2.84717	Setdb1KO	Defined peaks		0.6375	Setdb1KO	Defined peaks		0.0490289	Setdb1KO	Defined peaks		-0.503239	Setdb1KO	Defined peaks
0.071788	Setdb1KO	Defined peaks		2.17432	Setdb1KO	Defined peaks		9.9804	Setdb1KO	Defined peaks		0	Setdb1KO	Defined peaks		0.0980577	Setdb1KO	Defined peaks		0.024144	Setdb1KO	Defined peaks
0.679324	Setdb1KO	Defined peaks		6.10614	Setdb1KO	Defined peaks		2.92612	Setdb1KO	Defined peaks		0.533088	Setdb1KO	Defined peaks		0.196115	Setdb1KO	Defined peaks		-0.233174	Setdb1KO	Defined peaks
0.122534	Setdb1KO	Defined peaks		1.31618	Setdb1KO	Defined peaks		3.69839	Setdb1KO	Defined peaks		0.75	Setdb1KO	Defined peaks		0.147087	Setdb1KO	Defined peaks		-0.122757	Setdb1KO	Defined peaks
-0.093816	Setdb1KO	Defined peaks		10.8787	Setdb1KO	Defined peaks		7.78158	Setdb1KO	Defined peaks		0.692308	Setdb1KO	Defined peaks		0.0490289	Setdb1KO	Defined peaks		0.700209	Setdb1KO	Defined peaks
-0.803694	Setdb1KO	Defined peaks		4.72516	Setdb1KO	Defined peaks		6.00008	Setdb1KO	Defined peaks		0.242857	Setdb1KO	Defined peaks		0.245144	Setdb1KO	Defined peaks		-0.310342	Setdb1KO	Defined peaks
0	Setdb1KO	Defined peaks		7.9586	Setdb1KO	Defined peaks		36.2016	Setdb1KO	Defined peaks		0.138889	Setdb1KO	Defined peaks		0.0490289	Setdb1KO	Defined peaks		-0.62342	Setdb1KO	Defined peaks
0.206999	Setdb1KO	Defined peaks		3.73665	Setdb1KO	Defined peaks		12.1016	Setdb1KO	Defined peaks		0.714474	Setdb1KO	Defined peaks		1.17669	Setdb1KO	Defined peaks		-0.589915	Setdb1KO	Defined peaks
1.0511	Setdb1KO	Defined peaks		4.28058	Setdb1KO	Defined peaks		17.5256	Setdb1KO	Defined peaks		0.4	Setdb1KO	Defined peaks		0.686404	Setdb1KO	Defined peaks		-0.081858	Setdb1KO	Defined peaks
1.63291	Setdb1KO	Defined peaks		3.95656	Setdb1KO	Defined peaks		7.02876	Setdb1KO	Defined peaks		0.607561	Setdb1KO	Defined peaks		0.0490289	Setdb1KO	Defined peaks		-0.20461	Setdb1KO	Defined peaks
1.40951	Setdb1KO	Defined peaks		10.7335	Setdb1KO	Defined peaks		8.86008	Setdb1KO	Defined peaks		0.534392	Setdb1KO	Defined peaks		0.196115	Setdb1KO	Defined peaks		-1.13306	Setdb1KO	Defined peaks
0.363105	Setdb1KO	Defined peaks		14.1543	Setdb1KO	Defined peaks		18.2186	Setdb1KO	Defined peaks		0.44308	Setdb1KO	Defined peaks		0.196115	Setdb1KO	Defined peaks		-1.36889	Setdb1KO	Defined peaks
-0.442664	Setdb1KO	Defined peaks		5.36208	Setdb1KO	Defined peaks		3.98755	Setdb1KO	Defined peaks		0.310718	Setdb1KO	Defined peaks		0.392231	Setdb1KO	Defined peaks		0.148347	Setdb1KO	Defined peaks
0.189912	Setdb1KO	Defined peaks		1.43549	Setdb1KO	Defined peaks		6.17494	Setdb1KO	Defined peaks		0.457837	Setdb1KO	Defined peaks		0.0980577	Setdb1KO	Defined peaks		-0.746999	Setdb1KO	Defined peaks
-0.276546	Setdb1KO	Defined peaks		1.89351	Setdb1KO	Defined peaks		4.02557	Setdb1KO	Defined peaks		0.75	Setdb1KO	Defined peaks		0.0490289	Setdb1KO	Defined peaks		-0.693991	Setdb1KO	Defined peaks
-0.111381	Setdb1KO	Defined peaks		1.94628	Setdb1KO	Defined peaks		14.1222	Setdb1KO	Defined peaks		0.678571	Setdb1KO	Defined peaks		0.245144	Setdb1KO	Defined peaks		0.455724	Setdb1KO	Defined peaks
-0.411354	Setdb1KO	Defined peaks		2.59352	Setdb1KO	Defined peaks		9.43619	Setdb1KO	Defined peaks		0.769048	Setdb1KO	Defined peaks		0.392231	Setdb1KO	Defined peaks		-0.590047	Setdb1KO	Defined peaks
0.157543	Setdb1KO	Defined peaks		6.65342	Setdb1KO	Defined peaks		10.5057	Setdb1KO	Defined peaks		0.581669	Setdb1KO	Defined peaks		0.245144	Setdb1KO	Defined peaks		-0.542445	Setdb1KO	Defined peaks
1.96299	Setdb1KO	Defined peaks		8.31607	Setdb1KO	Defined peaks		13.1442	Setdb1KO	Defined peaks		0.433333	Setdb1KO	Defined peaks		0.0490289	Setdb1KO	Defined peaks		-0.550172	Setdb1KO	Defined peaks
0.1838	Setdb1KO	Defined peaks		10.4702	Setdb1KO	Defined peaks		24.4656	Setdb1KO	Defined peaks		0	Setdb1KO	Defined peaks		0.0980577	Setdb1KO	Defined peaks		-0.840233	Setdb1KO	Defined peaks
-0.247908	Setdb1KO	Defined peaks		7.53417	Setdb1KO	Defined peaks		27.7384	Setdb1KO	Defined peaks		0.555556	Setdb1KO	Defined peaks		0.539317	Setdb1KO	Defined peaks		-0.260098	Setdb1KO	Defined peaks
0.917845	Setdb1KO	Defined peaks		2.65707	Setdb1KO	Defined peaks		9.48207	Setdb1KO	Defined peaks		0.583333	Setdb1KO	Defined peaks		0.0490289	Setdb1KO	Defined peaks		-0.635215	Setdb1KO	Defined peaks
0.293411	Setdb1KO	Defined peaks		1.73263	Setdb1KO	Defined peaks		5.72708	Setdb1KO	Defined peaks		0.738095	Setdb1KO	Defined peaks		0.588346	Setdb1KO	Defined peaks		0.248282	Setdb1KO	Defined peaks
-0.470679	Setdb1KO	Defined peaks		2.99887	Setdb1KO	Defined peaks		7.63833	Setdb1KO	Defined peaks		0.706418	Setdb1KO	Defined peaks		0.44126	Setdb1KO	Defined peaks		-0.264107	Setdb1KO	Defined peaks
0.000315	Setdb1KO	Defined peaks		10.4923	Setdb1KO	Defined peaks		48.5599	Setdb1KO	Defined peaks		0.359028	Setdb1KO	Defined peaks		0.784462	Setdb1KO	Defined peaks		0.705136	Setdb1KO	Defined peaks
-0.0736412	Setdb1KO	Defined peaks		1.55958	Setdb1KO	Defined peaks		4.48116	Setdb1KO	Defined peaks		0.809091	Setdb1KO	Defined peaks		0.0490289	Setdb1KO	Defined peaks		-0.576209	Setdb1KO	Defined peaks
-0.188741	Setdb1KO	Defined peaks		6.88861	Setdb1KO	Defined peaks		3.59285	Setdb1KO	Defined peaks		0	Setdb1KO	Defined peaks		0.0980577	Setdb1KO	Defined peaks		0.063813	Setdb1KO	Defined peaks
0.781467	Setdb1KO	Defined peaks		14.4226	Setdb1KO	Defined peaks		29.0214	Setdb1KO	Defined peaks		0.58649	Setdb1KO	Defined peaks		0.490289	Setdb1KO	Defined peaks		0.252912	Setdb1KO	Defined peaks
-0.385389	Setdb1KO	Defined peaks		12.8526	Setdb1KO	Defined peaks		17.9476	Setdb1KO	Defined peaks		0.540616	Setdb1KO	Defined peaks		0.44126	Setdb1KO	Defined peaks		0.07902	Setdb1KO	Defined peaks
0.118207	Setdb1KO	Defined peaks		8.73042	Setdb1KO	Defined peaks		68.2659	Setdb1KO	Defined peaks		0.458704	Setdb1KO	Defined peaks		0.980577	Setdb1KO	Defined peaks		5.32094	Setdb1KO	Defined peaks
0	Setdb1KO	Defined peaks		4.21434	Setdb1KO	Defined peaks		2.9656	Setdb1KO	Defined peaks		0.392929	Setdb1KO	Defined peaks		0.0490289	Setdb1KO	Defined peaks		-0.447526	Setdb1KO	Defined peaks
0.418502	Setdb1KO	Defined peaks		4.94157	Setdb1KO	Defined peaks		25.8899	Setdb1KO	Defined peaks		0.521428	Setdb1KO	Defined peaks		0.0490289	Setdb1KO	Defined peaks		0.019258	Setdb1KO	Defined peaks
0.233088	Setdb1KO	Defined peaks		4.12111	Setdb1KO	Defined peaks		2.67504	Setdb1KO	Defined peaks		0.614502	Setdb1KO	Defined peaks		0.294173	Setdb1KO	Defined peaks		-0.521939	Setdb1KO	Defined peaks
0.463732	Setdb1KO	Defined peaks		3.17546	Setdb1KO	Defined peaks		16.978	Setdb1KO	Defined peaks		0.666667	Setdb1KO	Defined peaks		0.294173	Setdb1KO	Defined peaks		-0.491591	Setdb1KO	Defined peaks
-0.290999	Setdb1KO	Defined peaks		6.46056	Setdb1KO	Defined peaks		85.9212	Setdb1KO	Defined peaks		0	Setdb1KO	Defined peaks		0.0490289	Setdb1KO	Defined peaks		-0.627468	Setdb1KO	Defined peaks
-0.023964	Setdb1KO	Defined peaks		2.40719	Setdb1KO	Defined peaks		31.2326	Setdb1KO	Defined peaks		0.833333	Setdb1KO	Defined peaks		0.0490289	Setdb1KO	Defined peaks		-0.798806	Setdb1KO	Defined peaks
3.16051	Setdb1KO	Defined peaks		7.59098	Setdb1KO	Defined peaks		210.594	Setdb1KO	Defined peaks		0	Setdb1KO	Defined peaks		0.0490289	Setdb1KO	Defined peaks		3.01334	Setdb1KO	Defined peaks
0.218676	Setdb1KO	Defined peaks		0.421357	Setdb1KO	Defined peaks		5.52736	Setdb1KO	Defined peaks		0.530556	Setdb1KO	Defined peaks		0.294173	Setdb1KO	Defined peaks		-0.376466	Setdb1KO	Defined peaks
1.7207	Setdb1KO	Defined peaks		5.1952	Setdb1KO	Defined peaks		32.5683	Setdb1KO	Defined peaks		0.641039	Setdb1KO	Defined peaks		0.196115	Setdb1KO	Defined peaks		0.626603	Setdb1KO	Defined peaks
0.209028	Setdb1KO	Defined peaks		14.9867	Setdb1KO	Defined peaks		35.926	Setdb1KO	Defined peaks		0.0909091	Setdb1KO	Defined peaks		0.196115	Setdb1KO	Defined peaks		-0.955558	Setdb1KO	Defined peaks
-0.227356	Setdb1KO	Defined peaks		12.165	Setdb1KO	Defined peaks		276.81	Setdb1KO	Defined peaks		0.00622738	Setdb1KO	Defined peaks		0.245144	Setdb1KO	Defined peaks		3.72958	Setdb1KO	Defined peaks
1.39819	Setdb1KO	Defined peaks		6.7088	Setdb1KO	Defined peaks		57.9163	Setdb1KO	Defined peaks		0.375	Setdb1KO	Defined peaks		0.0490289	Setdb1KO	Defined peaks		1.53344	Setdb1KO	Defined peaks
-0.402354	Setdb1KO	Defined peaks		5.14154	Setdb1KO	Defined peaks		10.7429	Setdb1KO	Defined peaks		0.571429	Setdb1KO	Defined peaks		0.0490289	Setdb1KO	Defined peaks		-0.242077	Setdb1KO	Defined peaks
0.666799	Setdb1KO	Defined peaks		2.02046	Setdb1KO	Defined peaks		36.9272	Setdb1KO	Defined peaks		0.125	Setdb1KO	Defined peaks		0.343202	Setdb1KO	Defined peaks		0.211142	Setdb1KO	Defined peaks
-0.42347	Setdb1KO	Defined peaks		4.82638	Setdb1KO	Defined peaks		41.9442	Setdb1KO	Defined peaks		0.589947	Setdb1KO	Defined peaks		0.147087	Setdb1KO	Defined peaks		-0.057134	Setdb1KO	Defined peaks
-0.134777	Setdb1KO	Defined peaks		10.4004	Setdb1KO	Defined peaks		16.1943	Setdb1KO	Defined peaks		0.421053	Setdb1KO	Defined peaks		0.0490289	Setdb1KO	Defined peaks		-0.361009	Setdb1KO	Defined peaks
-0.50232	Setdb1KO	Defined peaks		6.48949	Setdb1KO	Defined peaks		8.16921	Setdb1KO	Defined peaks		0.375	Setdb1KO	Defined peaks		0.0980577	Setdb1KO	Defined peaks		1.60537	Setdb1KO	Defined peaks
-0.316096	Setdb1KO	Defined peaks		4.07054	Setdb1KO	Defined peaks		8.26093	Setdb1KO	Defined peaks		0.714286	Setdb1KO	Defined peaks		0.0490289	Setdb1KO	Defined peaks		0.355299	Setdb1KO	Defined peaks
0.336056	Setdb1KO	Defined peaks		8.41575	Setdb1KO	Defined peaks		6.34164	Setdb1KO	Defined peaks		0.797368	Setdb1KO	Defined peaks		0.392231	Setdb1KO	Defined peaks		-0.069727	Setdb1KO	Defined peaks
0.14379	Setdb1KO	Defined peaks		6.79099	Setdb1KO	Defined peaks		12.4432	Setdb1KO	Defined peaks		0.823529	Setdb1KO	Defined peaks		0.0490289	Setdb1KO	Defined peaks		0.232679	Setdb1KO	Defined peaks
1.88978	Setdb1KO	Defined peaks		9.26906	Setdb1KO	Defined peaks		24.5904	Setdb1KO	Defined peaks		0.613519	Setdb1KO	Defined peaks		0.147087	Setdb1KO	Defined peaks		0.197196	Setdb1KO	Defined peaks
0.134781	Setdb1KO	Defined peaks		4.68474	Setdb1KO	Defined peaks		11.585	Setdb1KO	Defined peaks		0.622768	Setdb1KO	Defined peaks		0.147087	Setdb1KO	Defined peaks		-0.380135	Setdb1KO	Defined peaks
0.509666	Setdb1KO	Defined peaks		6.79788	Setdb1KO	Defined peaks		23.1522	Setdb1KO	Defined peaks		0.495098	Setdb1KO	Defined peaks		0.343202	Setdb1KO	Defined peaks		-0.01885	Setdb1KO	Defined peaks
-0.461311	Setdb1KO	Defined peaks		3.62009	Setdb1KO	Defined peaks		17.2132	Setdb1KO	Defined peaks		0.77381	Setdb1KO	Defined peaks		0.245144	Setdb1KO	Defined peaks		0.309068	Setdb1KO	Defined peaks
0.412608	Setdb1KO	Defined peaks		2.88771	Setdb1KO	Defined peaks		10.8059	Setdb1KO	Defined peaks		0.774038	Setdb1KO	Defined peaks		0.0490289	Setdb1KO	Defined peaks		0.188394	Setdb1KO	Defined peaks
0	Setdb1KO	Defined peaks		0.405054	Setdb1KO	Defined peaks		6.38861	Setdb1KO	Defined peaks		0	Setdb1KO	Defined peaks		0.0490289	Setdb1KO	Defined peaks		-0.150109	Setdb1KO	Defined peaks
-0.044314	Setdb1KO	Defined peaks		3.01419	Setdb1KO	Defined peaks		9.47464	Setdb1KO	Defined peaks		0.888889	Setdb1KO	Defined peaks		0.0490289	Setdb1KO	Defined peaks		-0.156399	Setdb1KO	Defined peaks
0.506934	Setdb1KO	Defined peaks		6.77106	Setdb1KO	Defined peaks		15.7098	Setdb1KO	Defined peaks		0.714286	Setdb1KO	Defined peaks		0.0490289	Setdb1KO	Defined peaks		0.03018	Setdb1KO	Defined peaks
0.455365	Setdb1KO	Defined peaks		11.5778	Setdb1KO	Defined peaks		12.7995	Setdb1KO	Defined peaks		0.8	Setdb1KO	Defined peaks		0.0490289	Setdb1KO	Defined peaks		-0.051572	Setdb1KO	Defined peaks
-0.778713	Setdb1KO	Defined peaks		3.13644	Setdb1KO	Defined peaks		13.1858	Setdb1KO	Defined peaks		0.753456	Setdb1KO	Defined peaks		0.147087	Setdb1KO	Defined peaks		-0.481227	Setdb1KO	Defined peaks
-0.108351	Setdb1KO	Defined peaks		7.16625	Setdb1KO	Defined peaks		21.0305	Setdb1KO	Defined peaks		0.615538	Setdb1KO	Defined peaks		0.490289	Setdb1KO	Defined peaks		0.259223	Setdb1KO	Defined peaks
-0.346938	Setdb1KO	Defined peaks		5.94022	Setdb1KO	Defined peaks		17.6417	Setdb1KO	Defined peaks		0.447369	Setdb1KO	Defined peaks		0.245144	Setdb1KO	Defined peaks		0.120032	Setdb1KO	Defined peaks
0.577307	Setdb1KO	Defined peaks		8.01129	Setdb1KO	Defined peaks		31.8491	Setdb1KO	Defined peaks		0.459957	Setdb1KO	Defined peaks		0.0980577	Setdb1KO	Defined peaks		-0.363994	Setdb1KO	Defined peaks
-0.059431	Setdb1KO	Defined peaks		0.287047	Setdb1KO	Defined peaks		9.65136	Setdb1KO	Defined peaks		0.117752	Setdb1KO	Defined peaks		0.0980577	Setdb1KO	Defined peaks		-0.00348	Setdb1KO	Defined peaks
0.303998	Setdb1KO	Defined peaks		1.48341	Setdb1KO	Defined peaks		7.58577	Setdb1KO	Defined peaks		0.232367	Setdb1KO	Defined peaks		0.588346	Setdb1KO	Defined peaks		-0.353751	Setdb1KO	Defined peaks
-0.284011	Setdb1KO	Defined peaks		-0.314009	Setdb1KO	Defined peaks		28.2541	Setdb1KO	Defined peaks		0.457283	Setdb1KO	Defined peaks		0.147087	Setdb1KO	Defined peaks		0	Setdb1KO	Defined peaks
-0.481945	Setdb1KO	Defined peaks		2.42891	Setdb1KO	Defined peaks		60.5182	Setdb1KO	Defined peaks		0.10644	Setdb1KO	Defined peaks		0.490289	Setdb1KO	Defined peaks		0.183252	Setdb1KO	Defined peaks
-0.383549	Setdb1KO	Defined peaks		0.748134	Setdb1KO	Defined peaks		8.01042	Setdb1KO	Defined peaks		0.464286	Setdb1KO	Defined peaks		0.0490289	Setdb1KO	Defined peaks		1.33396	Setdb1KO	Defined peaks
-0.152625	Setdb1KO	Defined peaks		10.6404	Setdb1KO	Defined peaks		19.9493	Setdb1KO	Defined peaks		0.536932	Setdb1KO	Defined peaks		0.392231	Setdb1KO	Defined peaks		0.341904	Setdb1KO	Defined peaks
-0.349728	Setdb1KO	Defined peaks		8.74979	Setdb1KO	Defined peaks		12.8426	Setdb1KO	Defined peaks		0.520202	Setdb1KO	Defined peaks		0.392231	Setdb1KO	Defined peaks		0.423173	Setdb1KO	Defined peaks
-1.16706	Setdb1KO	Defined peaks		15.9017	Setdb1KO	Defined peaks		17.5256	Setdb1KO	Defined peaks		0.4	Setdb1KO	Defined peaks		0.147087	Setdb1KO	Defined peaks		0.445682	Setdb1KO	Defined peaks
-0.348404	Setdb1KO	Defined peaks		0.52179	Setdb1KO	Defined peaks		16.2004	Setdb1KO	Defined peaks		0.568107	Setdb1KO	Defined peaks		0.637375	Setdb1KO	Defined peaks		-0.349729	Setdb1KO	Defined peaks
0.964212	Setdb1KO	Defined peaks		7.26241	Setdb1KO	Defined peaks		15.8092	Setdb1KO	Defined peaks		0.639394	Setdb1KO	Defined peaks		0.0490289	Setdb1KO	Defined peaks		-0.168987	Setdb1KO	Defined peaks
-0.027639	Setdb1KO	Defined peaks		6.49184	Setdb1KO	Defined peaks		11.652	Setdb1KO	Defined peaks		0.9375	Setdb1KO	Defined peaks		0.0490289	Setdb1KO	Defined peaks		-0.097545	Setdb1KO	Defined peaks
-0.164986	Setdb1KO	Defined peaks		6.47127	Setdb1KO	Defined peaks		21.5391	Setdb1KO	Defined peaks		0.439103	Setdb1KO	Defined peaks		0.343202	Setdb1KO	Defined peaks		3.83685	Setdb1KO	Defined peaks
-0.392475	Setdb1KO	Defined peaks		2.21982	Setdb1KO	Defined peaks		3.98755	Setdb1KO	Defined peaks		0.333333	Setdb1KO	Defined peaks		0.0490289	Setdb1KO	Defined peaks		-0.450204	Setdb1KO	Defined peaks
0.574626	Setdb1KO	Defined peaks		6.2214	Setdb1KO	Defined peaks		20.4851	Setdb1KO	Defined peaks		0.580357	Setdb1KO	Defined peaks		0.147087	Setdb1KO	Defined peaks		-0.697189	Setdb1KO	Defined peaks
0.768174	Setdb1KO	Defined peaks		7.3709	Setdb1KO	Defined peaks		15.4863	Setdb1KO	Defined peaks		0.572917	Setdb1KO	Defined peaks		0.0490289	Setdb1KO	Defined peaks		0.106183	Setdb1KO	Defined peaks
0.647924	Setdb1KO	Defined peaks		4.92379	Setdb1KO	Defined peaks		12.8657	Setdb1KO	Defined peaks		0.571429	Setdb1KO	Defined peaks		0.0490289	Setdb1KO	Defined peaks		-0.887793	Setdb1KO	Defined peaks
0.631547	Setdb1KO	Defined peaks		0.949179	Setdb1KO	Defined peaks		3.98026	Setdb1KO	Defined peaks		0.454545	Setdb1KO	Defined peaks		0.0490289	Setdb1KO	Defined peaks		-0.055327	Setdb1KO	Defined peaks
-0.400994	Setdb1KO	Defined peaks		3.80973	Setdb1KO	Defined peaks		13.1746	Setdb1KO	Defined peaks		0.631841	Setdb1KO	Defined peaks		1.42184	Setdb1KO	Defined peaks		0.344849	Setdb1KO	Defined peaks
1.37945	Setdb1KO	Defined peaks		4.16759	Setdb1KO	Defined peaks		10.2461	Setdb1KO	Defined peaks		0.560497	Setdb1KO	Defined peaks		0.294173	Setdb1KO	Defined peaks		-0.772036	Setdb1KO	Defined peaks
0.098404	Setdb1KO	Defined peaks		7.02222	Setdb1KO	Defined peaks		16.3379	Setdb1KO	Defined peaks		0.822368	Setdb1KO	Defined peaks		0.833491	Setdb1KO	Defined peaks		0.024887	Setdb1KO	Defined peaks
0.600375	Setdb1KO	Defined peaks		10.306	Setdb1KO	Defined peaks		10.1839	Setdb1KO	Defined peaks		0.9	Setdb1KO	Defined peaks		0.0490289	Setdb1KO	Defined peaks		0.167549	Setdb1KO	Defined peaks
-0.448214	Setdb1KO	Defined peaks		7.85836	Setdb1KO	Defined peaks		28.6772	Setdb1KO	Defined peaks		0.149123	Setdb1KO	Defined peaks		0.588346	Setdb1KO	Defined peaks		-0.02817	Setdb1KO	Defined peaks
1.08216	Setdb1KO	Defined peaks		24.1783	Setdb1KO	Defined peaks		15.4611	Setdb1KO	Defined peaks		0.719715	Setdb1KO	Defined peaks		0.539317	Setdb1KO	Defined peaks		0.272147	Setdb1KO	Defined peaks
0.839529	Setdb1KO	Defined peaks		1.17865	Setdb1KO	Defined peaks		2.76478	Setdb1KO	Defined peaks		0.571986	Setdb1KO	Defined peaks		0.196115	Setdb1KO	Defined peaks		-1.33753	Setdb1KO	Defined peaks
0.194218	Setdb1KO	Defined peaks		12.4286	Setdb1KO	Defined peaks		9.31268	Setdb1KO	Defined peaks		0.707351	Setdb1KO	Defined peaks		1.12766	Setdb1KO	Defined peaks		-0.518859	Setdb1KO	Defined peaks
0.681472	Setdb1KO	Defined peaks		25.3353	Setdb1KO	Defined peaks		6.34164	Setdb1KO	Defined peaks		0.7	Setdb1KO	Defined peaks		0.539317	Setdb1KO	Defined peaks		-1.33861	Setdb1KO	Defined peaks
0.529612	Setdb1KO	Defined peaks		9.82361	Setdb1KO	Defined peaks		6.95644	Setdb1KO	Defined peaks		0.520833	Setdb1KO	Defined peaks		0.196115	Setdb1KO	Defined peaks		-0.051557	Setdb1KO	Defined peaks
0.215323	Setdb1KO	Defined peaks		9.97857	Setdb1KO	Defined peaks		72.0366	Setdb1KO	Defined peaks		0.311204	Setdb1KO	Defined peaks		0.735433	Setdb1KO	Defined peaks		-0.02078	Setdb1KO	Defined peaks
0.594539	Setdb1KO	Defined peaks		2.64615	Setdb1KO	Defined peaks		10.504	Setdb1KO	Defined peaks		0.739603	Setdb1KO	Defined peaks		0.882519	Setdb1KO	Defined peaks		0.198986	Setdb1KO	Defined peaks
-0.0867686	Setdb1KO	Defined peaks		3.92931	Setdb1KO	Defined peaks		10.1913	Setdb1KO	Defined peaks		0	Setdb1KO	Defined peaks		0.0490289	Setdb1KO	Defined peaks		-0.653236	Setdb1KO	Defined peaks
-0.378308	Setdb1KO	Defined peaks		5.03505	Setdb1KO	Defined peaks		22.2084	Setdb1KO	Defined peaks		0.381155	Setdb1KO	Defined peaks		0.44126	Setdb1KO	Defined peaks		-0.183594	Setdb1KO	Defined peaks
-0.033898	Setdb1KO	Defined peaks		5.47975	Setdb1KO	Defined peaks		26.0161	Setdb1KO	Defined peaks		0.568182	Setdb1KO	Defined peaks		0.147087	Setdb1KO	Defined peaks		-0.624787	Setdb1KO	Defined peaks
0.18275	Setdb1KO	Defined peaks		1.94253	Setdb1KO	Defined peaks		26.78	Setdb1KO	Defined peaks		0.426136	Setdb1KO	Defined peaks		1.27475	Setdb1KO	Defined peaks		-1.87705	Setdb1KO	Defined peaks
0.348093	Setdb1KO	Defined peaks		1.18683	Setdb1KO	Defined peaks		9.43917	Setdb1KO	Defined peaks		0.574159	Setdb1KO	Defined peaks		0.196115	Setdb1KO	Defined peaks		-0.375815	Setdb1KO	Defined peaks
-0.606224	Setdb1KO	Defined peaks		1.56475	Setdb1KO	Defined peaks		8.88566	Setdb1KO	Defined peaks		0.583333	Setdb1KO	Defined peaks		0.686404	Setdb1KO	Defined peaks		-0.262741	Setdb1KO	Defined peaks
-0.371865	Setdb1KO	Defined peaks		0.446965	Setdb1KO	Defined peaks		20.9947	Setdb1KO	Defined peaks		0.818182	Setdb1KO	Defined peaks		0.0490289	Setdb1KO	Defined peaks		-0.01159	Setdb1KO	Defined peaks
0.475982	Setdb1KO	Defined peaks		1.96104	Setdb1KO	Defined peaks		10.5679	Setdb1KO	Defined peaks		0.673856	Setdb1KO	Defined peaks		0.392231	Setdb1KO	Defined peaks		0.461172	Setdb1KO	Defined peaks
-0.044068	Setdb1KO	Defined peaks		2.88772	Setdb1KO	Defined peaks		23.4187	Setdb1KO	Defined peaks		0.449495	Setdb1KO	Defined peaks		0.196115	Setdb1KO	Defined peaks		0.044935	Setdb1KO	Defined peaks
-0.184558	Setdb1KO	Defined peaks		3.5336	Setdb1KO	Defined peaks		25.4972	Setdb1KO	Defined peaks		0.625252	Setdb1KO	Defined peaks		0.637375	Setdb1KO	Defined peaks		-0.152713	Setdb1KO	Defined peaks
-0.118971	Setdb1KO	Defined peaks		5.26327	Setdb1KO	Defined peaks		15.8606	Setdb1KO	Defined peaks		0.790972	Setdb1KO	Defined peaks		0.637375	Setdb1KO	Defined peaks		-0.71284	Setdb1KO	Defined peaks
0.036095	Setdb1KO	Defined peaks		2.74712	Setdb1KO	Defined peaks		12.4836	Setdb1KO	Defined peaks		0.704089	Setdb1KO	Defined peaks		0.392231	Setdb1KO	Defined peaks		0.38178	Setdb1KO	Defined peaks
-0.840966	Setdb1KO	Defined peaks		3.60866	Setdb1KO	Defined peaks		3.84035	Setdb1KO	Defined peaks		0.440741	Setdb1KO	Defined peaks		0.539317	Setdb1KO	Defined peaks		0.728013	Setdb1KO	Defined peaks
-0.615407	Setdb1KO	Defined peaks		4.67836	Setdb1KO	Defined peaks		13.7632	Setdb1KO	Defined peaks		0.25	Setdb1KO	Defined peaks		0.0490289	Setdb1KO	Defined peaks		-0.282287	Setdb1KO	Defined peaks
-0.447625	Setdb1KO	Defined peaks		6.10183	Setdb1KO	Defined peaks		8.10411	Setdb1KO	Defined peaks		0.668488	Setdb1KO	Defined peaks		0.343202	Setdb1KO	Defined peaks		0.144624	Setdb1KO	Defined peaks
0.492355	Setdb1KO	Defined peaks		6.83605	Setdb1KO	Defined peaks		11.3939	Setdb1KO	Defined peaks		0.566666	Setdb1KO	Defined peaks		0.0490289	Setdb1KO	Defined peaks		-0.358986	Setdb1KO	Defined peaks
0.653476	Setdb1KO	Defined peaks		3.77248	Setdb1KO	Defined peaks		8.26093	Setdb1KO	Defined peaks		0.888889	Setdb1KO	Defined peaks		0.196115	Setdb1KO	Defined peaks		-0.147733	Setdb1KO	Defined peaks
-0.959945	Setdb1KO	Defined peaks		5.96998	Setdb1KO	Defined peaks		54.6351	Setdb1KO	Defined peaks		0.756614	Setdb1KO	Defined peaks		0.0980577	Setdb1KO	Defined peaks		0.301713	Setdb1KO	Defined peaks
-0.112463	Setdb1KO	Defined peaks		9.69054	Setdb1KO	Defined peaks		7.63961	Setdb1KO	Defined peaks		0.54812	Setdb1KO	Defined peaks		0.490289	Setdb1KO	Defined peaks		-0.462888	Setdb1KO	Defined peaks
-0.649407	Setdb1KO	Defined peaks		2.39952	Setdb1KO	Defined peaks		9.13502	Setdb1KO	Defined peaks		0.763462	Setdb1KO	Defined peaks		0.245144	Setdb1KO	Defined peaks		-0.130029	Setdb1KO	Defined peaks
-0.357627	Setdb1KO	Defined peaks		3.02264	Setdb1KO	Defined peaks		10.7429	Setdb1KO	Defined peaks		0	Setdb1KO	Defined peaks		0.0490289	Setdb1KO	Defined peaks		-0.179493	Setdb1KO	Defined peaks
0.617324	Setdb1KO	Defined peaks		5.29606	Setdb1KO	Defined peaks		23.2151	Setdb1KO	Defined peaks		0.692121	Setdb1KO	Defined peaks		0.294173	Setdb1KO	Defined peaks		1.32805	Setdb1KO	Defined peaks
0.465841	Setdb1KO	Defined peaks		3.65137	Setdb1KO	Defined peaks		6.94234	Setdb1KO	Defined peaks		0.4875	Setdb1KO	Defined peaks		0.0490289	Setdb1KO	Defined peaks		0.701411	Setdb1KO	Defined peaks
-0.485758	Setdb1KO	Defined peaks		3.12777	Setdb1KO	Defined peaks		1.82521	Setdb1KO	Defined peaks		0.5	Setdb1KO	Defined peaks		0.0490289	Setdb1KO	Defined peaks		-0.55721	Setdb1KO	Defined peaks
0.599675	Setdb1KO	Defined peaks		8.07331	Setdb1KO	Defined peaks		6.96973	Setdb1KO	Defined peaks		0.388889	Setdb1KO	Defined peaks		0.147087	Setdb1KO	Defined peaks		-1.52294	Setdb1KO	Defined peaks
0.015219	Setdb1KO	Defined peaks		2.62888	Setdb1KO	Defined peaks		8.60993	Setdb1KO	Defined peaks		0.53126	Setdb1KO	Defined peaks		0.44126	Setdb1KO	Defined peaks		0.022913	Setdb1KO	Defined peaks
0.150619	Setdb1KO	Defined peaks		4.58309	Setdb1KO	Defined peaks		2.84717	Setdb1KO	Defined peaks		0.690477	Setdb1KO	Defined peaks		0.0490289	Setdb1KO	Defined peaks		-0.441511	Setdb1KO	Defined peaks
-0.244652	Setdb1KO	Defined peaks		5.881	Setdb1KO	Defined peaks		1.81174	Setdb1KO	Defined peaks		0.818487	Setdb1KO	Defined peaks		0.784462	Setdb1KO	Defined peaks		0.181647	Setdb1KO	Defined peaks
-0.312924	Setdb1KO	Defined peaks		4.2625	Setdb1KO	Defined peaks		3.40643	Setdb1KO	Defined peaks		0.873016	Setdb1KO	Defined peaks		0.0490289	Setdb1KO	Defined peaks		-0.490994	Setdb1KO	Defined peaks
2.78226	Setdb1KO	Defined peaks		2.73607	Setdb1KO	Defined peaks		50.6423	Setdb1KO	Defined peaks		0.699818	Setdb1KO	Defined peaks		0.343202	Setdb1KO	Defined peaks		0.076669	Setdb1KO	Defined peaks
0.10869	Setdb1KO	Defined peaks		3.52364	Setdb1KO	Defined peaks		17.9433	Setdb1KO	Defined peaks		0.625893	Setdb1KO	Defined peaks		0.147087	Setdb1KO	Defined peaks		-0.703838	Setdb1KO	Defined peaks
0.706232	Setdb1KO	Defined peaks		4.40249	Setdb1KO	Defined peaks		12.6353	Setdb1KO	Defined peaks		0.621795	Setdb1KO	Defined peaks		0.0490289	Setdb1KO	Defined peaks		-0.826243	Setdb1KO	Defined peaks
1.11498	Setdb1KO	Defined peaks		3.12226	Setdb1KO	Defined peaks		6.38861	Setdb1KO	Defined peaks		0.697836	Setdb1KO	Defined peaks		0.0490289	Setdb1KO	Defined peaks		-0.762661	Setdb1KO	Defined peaks
-0.020657	Setdb1KO	Defined peaks		9.29188	Setdb1KO	Defined peaks		6.58936	Setdb1KO	Defined peaks		0.48538	Setdb1KO	Defined peaks		0.294173	Setdb1KO	Defined peaks		-1.71086	Setdb1KO	Defined peaks
-0.264734	Setdb1KO	Defined peaks		12.2878	Setdb1KO	Defined peaks		27.5711	Setdb1KO	Defined peaks		0.384762	Setdb1KO	Defined peaks		0.637375	Setdb1KO	Defined peaks		0.266498	Setdb1KO	Defined peaks
0.184915	Setdb1KO	Defined peaks		3.35662	Setdb1KO	Defined peaks		14.0978	Setdb1KO	Defined peaks		0.805555	Setdb1KO	Defined peaks		0.637375	Setdb1KO	Defined peaks		0.112932	Setdb1KO	Defined peaks
0.362931	Setdb1KO	Defined peaks		1.6704	Setdb1KO	Defined peaks		9.67734	Setdb1KO	Defined peaks		0.606832	Setdb1KO	Defined peaks		1.47087	Setdb1KO	Defined peaks		-0.30303	Setdb1KO	Defined peaks
-0.584028	Setdb1KO	Defined peaks		3.69761	Setdb1KO	Defined peaks		4.20729	Setdb1KO	Defined peaks		0.348684	Setdb1KO	Defined peaks		0.0490289	Setdb1KO	Defined peaks		-0.83903	Setdb1KO	Defined peaks
-0.031477	Setdb1KO	Defined peaks		8.17133	Setdb1KO	Defined peaks		11.652	Setdb1KO	Defined peaks		0.5	Setdb1KO	Defined peaks		0.0490289	Setdb1KO	Defined peaks		-0.166639	Setdb1KO	Defined peaks
-0.685211	Setdb1KO	Defined peaks		10.4161	Setdb1KO	Defined peaks		13.404	Setdb1KO	Defined peaks		0.621667	Setdb1KO	Defined peaks		1.61795	Setdb1KO	Defined peaks		-0.704901	Setdb1KO	Defined peaks
0.295986	Setdb1KO	Defined peaks		6.88824	Setdb1KO	Defined peaks		22.4476	Setdb1KO	Defined peaks		0.718601	Setdb1KO	Defined peaks		0.637375	Setdb1KO	Defined peaks		0.017621	Setdb1KO	Defined peaks
-0.375364	Setdb1KO	Defined peaks		3.6392	Setdb1KO	Defined peaks		14.8383	Setdb1KO	Defined peaks		0.604274	Setdb1KO	Defined peaks		0.147087	Setdb1KO	Defined peaks		-0.508681	Setdb1KO	Defined peaks
1.76808	Setdb1KO	Defined peaks		5.95713	Setdb1KO	Defined peaks		14.9897	Setdb1KO	Defined peaks		0.738794	Setdb1KO	Defined peaks		0.147087	Setdb1KO	Defined peaks		-0.704166	Setdb1KO	Defined peaks
0.322147	Setdb1KO	Defined peaks		5.60606	Setdb1KO	Defined peaks		5.82935	Setdb1KO	Defined peaks		0.750496	Setdb1KO	Defined peaks		0.44126	Setdb1KO	Defined peaks		-0.545705	Setdb1KO	Defined peaks
0.3728	Setdb1KO	Defined peaks		4.66733	Setdb1KO	Defined peaks		12.2591	Setdb1KO	Defined peaks		0.585714	Setdb1KO	Defined peaks		0.637375	Setdb1KO	Defined peaks		0.838028	Setdb1KO	Defined peaks
0.813419	Setdb1KO	Defined peaks		7.06932	Setdb1KO	Defined peaks		22.478	Setdb1KO	Defined peaks		0.766667	Setdb1KO	Defined peaks		0.0980577	Setdb1KO	Defined peaks		-0.187524	Setdb1KO	Defined peaks
0.420437	Setdb1KO	Defined peaks		0.641713	Setdb1KO	Defined peaks		33.9056	Setdb1KO	Defined peaks		0.404762	Setdb1KO	Defined peaks		0.0490289	Setdb1KO	Defined peaks		-0.269224	Setdb1KO	Defined peaks
-0.109713	Setdb1KO	Defined peaks		2.42939	Setdb1KO	Defined peaks		9.451	Setdb1KO	Defined peaks		0.821778	Setdb1KO	Defined peaks		0.343202	Setdb1KO	Defined peaks		-0.030485	Setdb1KO	Defined peaks
0.491308	Setdb1KO	Defined peaks		1.11036	Setdb1KO	Defined peaks		14.0907	Setdb1KO	Defined peaks		0.833333	Setdb1KO	Defined peaks		0.196115	Setdb1KO	Defined peaks		0.548446	Setdb1KO	Defined peaks
0.692873	Setdb1KO	Defined peaks		7.03267	Setdb1KO	Defined peaks		25.0084	Setdb1KO	Defined peaks		0.666667	Setdb1KO	Defined peaks		0.245144	Setdb1KO	Defined peaks		0.023377	Setdb1KO	Defined peaks
0.046337	Setdb1KO	Defined peaks		13.1155	Setdb1KO	Defined peaks		15.2143	Setdb1KO	Defined peaks		0.560783	Setdb1KO	Defined peaks		0.686404	Setdb1KO	Defined peaks		-0.092298	Setdb1KO	Defined peaks
0.339068	Setdb1KO	Defined peaks		5.84591	Setdb1KO	Defined peaks		6.56887	Setdb1KO	Defined peaks		0.337606	Setdb1KO	Defined peaks		0.147087	Setdb1KO	Defined peaks		-0.590708	Setdb1KO	Defined peaks
0.295523	Setdb1KO	Defined peaks		4.17507	Setdb1KO	Defined peaks		9.76519	Setdb1KO	Defined peaks		0.766667	Setdb1KO	Defined peaks		0.343202	Setdb1KO	Defined peaks		0.046021	Setdb1KO	Defined peaks
-0.260873	Setdb1KO	Defined peaks		4.04356	Setdb1KO	Defined peaks		6.96973	Setdb1KO	Defined peaks		0.0625	Setdb1KO	Defined peaks		0.0490289	Setdb1KO	Defined peaks		-1.23071	Setdb1KO	Defined peaks
0.07332	Setdb1KO	Defined peaks		2.65951	Setdb1KO	Defined peaks		68.5814	Setdb1KO	Defined peaks		0.3	Setdb1KO	Defined peaks		0.245144	Setdb1KO	Defined peaks		0.794735	Setdb1KO	Defined peaks
0.103437	Setdb1KO	Defined peaks		2.06922	Setdb1KO	Defined peaks		15.6441	Setdb1KO	Defined peaks		0.711895	Setdb1KO	Defined peaks		0.44126	Setdb1KO	Defined peaks		-0.31842	Setdb1KO	Defined peaks
0.167178	Setdb1KO	Defined peaks		1.59204	Setdb1KO	Defined peaks		8.82359	Setdb1KO	Defined peaks		0.792208	Setdb1KO	Defined peaks		0.147087	Setdb1KO	Defined peaks		-0.024674	Setdb1KO	Defined peaks
0.181094	Setdb1KO	Defined peaks		12.6593	Setdb1KO	Defined peaks		10.3177	Setdb1KO	Defined peaks		0.583576	Setdb1KO	Defined peaks		0.294173	Setdb1KO	Defined peaks		-0.115208	Setdb1KO	Defined peaks
1.82125	Setdb1KO	Defined peaks		3.32192	Setdb1KO	Defined peaks		11.2158	Setdb1KO	Defined peaks		0.679167	Setdb1KO	Defined peaks		0.588346	Setdb1KO	Defined peaks		-0.254056	Setdb1KO	Defined peaks
-0.306262	Setdb1KO	Defined peaks		2.9365	Setdb1KO	Defined peaks		10.1211	Setdb1KO	Defined peaks		0.819682	Setdb1KO	Defined peaks		0.588346	Setdb1KO	Defined peaks		-0.106977	Setdb1KO	Defined peaks
1.93818	Setdb1KO	Defined peaks		15.0456	Setdb1KO	Defined peaks		2.87525	Setdb1KO	Defined peaks		0.407576	Setdb1KO	Defined peaks		0.343202	Setdb1KO	Defined peaks		0.301956	Setdb1KO	Defined peaks
0.671617	Setdb1KO	Defined peaks		6.71945	Setdb1KO	Defined peaks		4.75254	Setdb1KO	Defined peaks		0.263158	Setdb1KO	Defined peaks		0.0490289	Setdb1KO	Defined peaks		-0.291269	Setdb1KO	Defined peaks
-0.538705	Setdb1KO	Defined peaks		5.56977	Setdb1KO	Defined peaks		13.7757	Setdb1KO	Defined peaks		0.762363	Setdb1KO	Defined peaks		0.0490289	Setdb1KO	Defined peaks		-1.46213	Setdb1KO	Defined peaks
0.000258	Setdb1KO	Defined peaks		6.82457	Setdb1KO	Defined peaks		7.35012	Setdb1KO	Defined peaks		0.471585	Setdb1KO	Defined peaks		1.61795	Setdb1KO	Defined peaks		-0.061002	Setdb1KO	Defined peaks
0.166373	Setdb1KO	Defined peaks		3.93691	Setdb1KO	Defined peaks		5.63183	Setdb1KO	Defined peaks		0.850108	Setdb1KO	Defined peaks		0.343202	Setdb1KO	Defined peaks		-0.416319	Setdb1KO	Defined peaks
-0.52399	Setdb1KO	Defined peaks		7.91585	Setdb1KO	Defined peaks		33.7477	Setdb1KO	Defined peaks		0.666667	Setdb1KO	Defined peaks		0.44126	Setdb1KO	Defined peaks		-0.120966	Setdb1KO	Defined peaks
0.781467	Setdb1KO	Defined peaks		9.62542	Setdb1KO	Defined peaks		27.7384	Setdb1KO	Defined peaks		0.45	Setdb1KO	Defined peaks		0.245144	Setdb1KO	Defined peaks		0.41927	Setdb1KO	Defined peaks
0.35574	Setdb1KO	Defined peaks		0.893215	Setdb1KO	Defined peaks		2.87525	Setdb1KO	Defined peaks		0.666667	Setdb1KO	Defined peaks		0.147087	Setdb1KO	Defined peaks		-0.068175	Setdb1KO	Defined peaks
-0.5593	Setdb1KO	Defined peaks		7.39256	Setdb1KO	Defined peaks		18.8773	Setdb1KO	Defined peaks		0	Setdb1KO	Defined peaks		0.0490289	Setdb1KO	Defined peaks		0.238125	Setdb1KO	Defined peaks
0.029736	Setdb1KO	Defined peaks		4.4895	Setdb1KO	Defined peaks		10.6986	Setdb1KO	Defined peaks		0.712333	Setdb1KO	Defined peaks		0.539317	Setdb1KO	Defined peaks		-0.472909	Setdb1KO	Defined peaks
0.117755	Setdb1KO	Defined peaks		7.08967	Setdb1KO	Defined peaks		25.1382	Setdb1KO	Defined peaks		0.0335227	Setdb1KO	Defined peaks		0.196115	Setdb1KO	Defined peaks		0.26436	Setdb1KO	Defined peaks
1.08666	Setdb1KO	Defined peaks		7.31188	Setdb1KO	Defined peaks		2.18458	Setdb1KO	Defined peaks		0.833333	Setdb1KO	Defined peaks		0.0490289	Setdb1KO	Defined peaks		-0.35409	Setdb1KO	Defined peaks
0.717626	Setdb1KO	Defined peaks		6.60056	Setdb1KO	Defined peaks		47.7575	Setdb1KO	Defined peaks		0.454545	Setdb1KO	Defined peaks		0.392231	Setdb1KO	Defined peaks		2.78402	Setdb1KO	Defined peaks
0.307369	Setdb1KO	Defined peaks		4.27643	Setdb1KO	Defined peaks		30.4361	Setdb1KO	Defined peaks		0.553333	Setdb1KO	Defined peaks		0.245144	Setdb1KO	Defined peaks		-0.353289	Setdb1KO	Defined peaks
-0.367632	Setdb1KO	Defined peaks		12.2727	Setdb1KO	Defined peaks		27.4967	Setdb1KO	Defined peaks		0.595583	Setdb1KO	Defined peaks		0.735433	Setdb1KO	Defined peaks		-0.594526	Setdb1KO	Defined peaks
-0.132175	Setdb1KO	Defined peaks		4.39809	Setdb1KO	Defined peaks		15.8214	Setdb1KO	Defined peaks		0	Setdb1KO	Defined peaks		0.0490289	Setdb1KO	Defined peaks		-0.047173	Setdb1KO	Defined peaks
0.849568	Setdb1KO	Defined peaks		12.4402	Setdb1KO	Defined peaks		35.4792	Setdb1KO	Defined peaks		0.411764	Setdb1KO	Defined peaks		0.539317	Setdb1KO	Defined peaks		1.03659	Setdb1KO	Defined peaks
-0.662466	Setdb1KO	Defined peaks		8.41393	Setdb1KO	Defined peaks		12.6328	Setdb1KO	Defined peaks		0.214285	Setdb1KO	Defined peaks		0.245144	Setdb1KO	Defined peaks		-0.664718	Setdb1KO	Defined peaks
-0.730126	Setdb1KO	Defined peaks		8.04899	Setdb1KO	Defined peaks		18.176	Setdb1KO	Defined peaks		0.444444	Setdb1KO	Defined peaks		0.0980577	Setdb1KO	Defined peaks		-0.146045	Setdb1KO	Defined peaks
3.15644	Setdb1KO	Defined peaks		5.70558	Setdb1KO	Defined peaks		15.422	Setdb1KO	Defined peaks		0.579488	Setdb1KO	Defined peaks		0.0490289	Setdb1KO	Defined peaks		3.29714	Setdb1KO	Defined peaks
-0.121129	Setdb1KO	Defined peaks		3.3056	Setdb1KO	Defined peaks		15.4863	Setdb1KO	Defined peaks		0.666667	Setdb1KO	Defined peaks		0.0490289	Setdb1KO	Defined peaks		1.66479	Setdb1KO	Defined peaks
0.144408	Setdb1KO	Defined peaks		7.68967	Setdb1KO	Defined peaks		6.32622	Setdb1KO	Defined peaks		0.888889	Setdb1KO	Defined peaks		0.0490289	Setdb1KO	Defined peaks		-0.237305	Setdb1KO	Defined peaks
-0.225603	Setdb1KO	Defined peaks		9.24185	Setdb1KO	Defined peaks		4.54681	Setdb1KO	Defined peaks		0.619048	Setdb1KO	Defined peaks		0.147087	Setdb1KO	Defined peaks		0.020793	Setdb1KO	Defined peaks
-0.272293	Setdb1KO	Defined peaks		4.28566	Setdb1KO	Defined peaks		16.8587	Setdb1KO	Defined peaks		0.363805	Setdb1KO	Defined peaks		2.79464	Setdb1KO	Defined peaks		0.22205	Setdb1KO	Defined peaks
0.337954	Setdb1KO	Defined peaks		8.39708	Setdb1KO	Defined peaks		20.6622	Setdb1KO	Defined peaks		0.774172	Setdb1KO	Defined peaks		0.539317	Setdb1KO	Defined peaks		0.309521	Setdb1KO	Defined peaks
-0.159161	Setdb1KO	Defined peaks		7.68973	Setdb1KO	Defined peaks		4.16139	Setdb1KO	Defined peaks		0.418108	Setdb1KO	Defined peaks		0.931548	Setdb1KO	Defined peaks		0.037973	Setdb1KO	Defined peaks
-0.244455	Setdb1KO	Defined peaks		9.28769	Setdb1KO	Defined peaks		14.0565	Setdb1KO	Defined peaks		0.4	Setdb1KO	Defined peaks		0.0980577	Setdb1KO	Defined peaks		-0.84741	Setdb1KO	Defined peaks
0.57281	Setdb1KO	Defined peaks		-0.320408	Setdb1KO	Defined peaks		30.0254	Setdb1KO	Defined peaks		0.697006	Setdb1KO	Defined peaks		1.12766	Setdb1KO	Defined peaks		0.638975	Setdb1KO	Defined peaks
0.209043	Setdb1KO	Defined peaks		1.93711	Setdb1KO	Defined peaks		17.9203	Setdb1KO	Defined peaks		0.558089	Setdb1KO	Defined peaks		0.735433	Setdb1KO	Defined peaks		0.342305	Setdb1KO	Defined peaks
-0.030046	Setdb1KO	Defined peaks		12.7594	Setdb1KO	Defined peaks		13.462	Setdb1KO	Defined peaks		0.729167	Setdb1KO	Defined peaks		0.294173	Setdb1KO	Defined peaks		0.152	Setdb1KO	Defined peaks
0.811801	Setdb1KO	Defined peaks		3.41749	Setdb1KO	Defined peaks		5.59554	Setdb1KO	Defined peaks		0.520202	Setdb1KO	Defined peaks		0.0980577	Setdb1KO	Defined peaks		0.128641	Setdb1KO	Defined peaks
0.380456	Setdb1KO	Defined peaks		7.79709	Setdb1KO	Defined peaks		11.7129	Setdb1KO	Defined peaks		0.818182	Setdb1KO	Defined peaks		0.294173	Setdb1KO	Defined peaks		0.035015	Setdb1KO	Defined peaks
0.368177	Setdb1KO	Defined peaks		2.65389	Setdb1KO	Defined peaks		12.5922	Setdb1KO	Defined peaks		0.518518	Setdb1KO	Defined peaks		0.147087	Setdb1KO	Defined peaks		0.032879	Setdb1KO	Defined peaks
0.427098	Setdb1KO	Defined peaks		4.43737	Setdb1KO	Defined peaks		8.1958	Setdb1KO	Defined peaks		0.464286	Setdb1KO	Defined peaks		0.0490289	Setdb1KO	Defined peaks		0.048049	Setdb1KO	Defined peaks
-0.513614	Setdb1KO	Defined peaks		10.4833	Setdb1KO	Defined peaks		30.6086	Setdb1KO	Defined peaks		0.269841	Setdb1KO	Defined peaks		0.0980577	Setdb1KO	Defined peaks		-1.55686	Setdb1KO	Defined peaks
0.199205	Setdb1KO	Defined peaks		4.29313	Setdb1KO	Defined peaks		11.4006	Setdb1KO	Defined peaks		0.597538	Setdb1KO	Defined peaks		0.0490289	Setdb1KO	Defined peaks		-0.217104	Setdb1KO	Defined peaks
0.162658	Setdb1KO	Defined peaks		4.19908	Setdb1KO	Defined peaks		14.9505	Setdb1KO	Defined peaks		0.118357	Setdb1KO	Defined peaks		0.0980577	Setdb1KO	Defined peaks		-0.271651	Setdb1KO	Defined peaks
0.183274	Setdb1KO	Defined peaks		4.43169	Setdb1KO	Defined peaks		13.3862	Setdb1KO	Defined peaks		0.607143	Setdb1KO	Defined peaks		0.0490289	Setdb1KO	Defined peaks		-0.654216	Setdb1KO	Defined peaks
-0.579884	Setdb1KO	Defined peaks		2.35254	Setdb1KO	Defined peaks		56.3092	Setdb1KO	Defined peaks		0.0070922	Setdb1KO	Defined peaks		0.147087	Setdb1KO	Defined peaks		1.83196	Setdb1KO	Defined peaks
0.441636	Setdb1KO	Defined peaks		0.94903	Setdb1KO	Defined peaks		11.3939	Setdb1KO	Defined peaks		0.865613	Setdb1KO	Defined peaks		0.245144	Setdb1KO	Defined peaks		0.110985	Setdb1KO	Defined peaks
1.40682	Setdb1KO	Defined peaks		6.1361	Setdb1KO	Defined peaks		8.20902	Setdb1KO	Defined peaks		0	Setdb1KO	Defined peaks		0.147087	Setdb1KO	Defined peaks		-0.298994	Setdb1KO	Defined peaks
0.138447	Setdb1KO	Defined peaks		6.55783	Setdb1KO	Defined peaks		13.1833	Setdb1KO	Defined peaks		0.65348	Setdb1KO	Defined peaks		0.0980577	Setdb1KO	Defined peaks		-0.578141	Setdb1KO	Defined peaks
-0.025922	Setdb1KO	Defined peaks		18.851	Setdb1KO	Defined peaks		15.92	Setdb1KO	Defined peaks		0.520054	Setdb1KO	Defined peaks		0.44126	Setdb1KO	Defined peaks		-0.346641	Setdb1KO	Defined peaks
1.50565	Setdb1KO	Defined peaks		9.88662	Setdb1KO	Defined peaks		23.0302	Setdb1KO	Defined peaks		0.911111	Setdb1KO	Defined peaks		0.833491	Setdb1KO	Defined peaks		-0.335493	Setdb1KO	Defined peaks
-0.151571	Setdb1KO	Defined peaks		9.58344	Setdb1KO	Defined peaks		38.8393	Setdb1KO	Defined peaks		0.2	Setdb1KO	Defined peaks		0.784462	Setdb1KO	Defined peaks		-0.054095	Setdb1KO	Defined peaks
-0.231383	Setdb1KO	Defined peaks		4.92101	Setdb1KO	Defined peaks		12.055	Setdb1KO	Defined peaks		0.692308	Setdb1KO	Defined peaks		0.0980577	Setdb1KO	Defined peaks		0.313771	Setdb1KO	Defined peaks
-0.455288	Setdb1KO	Defined peaks		1.17617	Setdb1KO	Defined peaks		0.803261	Setdb1KO	Defined peaks		0	Setdb1KO	Defined peaks		0.0490289	Setdb1KO	Defined peaks		0.1372	Setdb1KO	Defined peaks
-0.238641	Setdb1KO	Defined peaks		13.4426	Setdb1KO	Defined peaks		35.8329	Setdb1KO	Defined peaks		0.598214	Setdb1KO	Defined peaks		0.0490289	Setdb1KO	Defined peaks		-0.291876	Setdb1KO	Defined peaks
-0.440252	Setdb1KO	Defined peaks		6.68516	Setdb1KO	Defined peaks		18.176	Setdb1KO	Defined peaks		0.624324	Setdb1KO	Defined peaks		0.196115	Setdb1KO	Defined peaks		0.553492	Setdb1KO	Defined peaks
0.34226	Setdb1KO	Defined peaks		4.46203	Setdb1KO	Defined peaks		21.0329	Setdb1KO	Defined peaks		0.666667	Setdb1KO	Defined peaks		0.0490289	Setdb1KO	Defined peaks		0.429447	Setdb1KO	Defined peaks
0.298587	Setdb1KO	Defined peaks		3.64043	Setdb1KO	Defined peaks		92.7242	Setdb1KO	Defined peaks		0.558631	Setdb1KO	Defined peaks		1.47087	Setdb1KO	Defined peaks		1.26888	Setdb1KO	Defined peaks
-0.023194	Setdb1KO	Defined peaks		4.86421	Setdb1KO	Defined peaks		8.92196	Setdb1KO	Defined peaks		0.595239	Setdb1KO	Defined peaks		0.196115	Setdb1KO	Defined peaks		-0.773113	Setdb1KO	Defined peaks
0.444802	Setdb1KO	Defined peaks		10.1547	Setdb1KO	Defined peaks		9.52111	Setdb1KO	Defined peaks		0.2	Setdb1KO	Defined peaks		0.196115	Setdb1KO	Defined peaks		0.65076	Setdb1KO	Defined peaks
-0.245714	Setdb1KO	Defined peaks		4.75367	Setdb1KO	Defined peaks		5.76053	Setdb1KO	Defined peaks		0.763202	Setdb1KO	Defined peaks		0.294173	Setdb1KO	Defined peaks		1.27167	Setdb1KO	Defined peaks
-0.048368	Setdb1KO	Defined peaks		5.99308	Setdb1KO	Defined peaks		17.2902	Setdb1KO	Defined peaks		0.604191	Setdb1KO	Defined peaks		0.294173	Setdb1KO	Defined peaks		1.21012	Setdb1KO	Defined peaks
0.180164	Setdb1KO	Defined peaks		1.65687	Setdb1KO	Defined peaks		9.30527	Setdb1KO	Defined peaks		0.724168	Setdb1KO	Defined peaks		0.294173	Setdb1KO	Defined peaks		-0.251051	Setdb1KO	Defined peaks
0.392362	Setdb1KO	Defined peaks		3.40854	Setdb1KO	Defined peaks		7.35205	Setdb1KO	Defined peaks		0.577381	Setdb1KO	Defined peaks		0.245144	Setdb1KO	Defined peaks		0.09266	Setdb1KO	Defined peaks
0.354947	Setdb1KO	Defined peaks		9.86559	Setdb1KO	Defined peaks		8.26093	Setdb1KO	Defined peaks		0.285714	Setdb1KO	Defined peaks		0.0490289	Setdb1KO	Defined peaks		0.051354	Setdb1KO	Defined peaks
-0.02588	Setdb1KO	Defined peaks		2.47637	Setdb1KO	Defined peaks		37.1162	Setdb1KO	Defined peaks		0.267183	Setdb1KO	Defined peaks		1.47087	Setdb1KO	Defined peaks		0.392769	Setdb1KO	Defined peaks
0.316695	Setdb1KO	Defined peaks		8.76176	Setdb1KO	Defined peaks		18.2399	Setdb1KO	Defined peaks		0	Setdb1KO	Defined peaks		0.0490289	Setdb1KO	Defined peaks		0.220023	Setdb1KO	Defined peaks
0.198057	Setdb1KO	Defined peaks		5.77671	Setdb1KO	Defined peaks		31.9844	Setdb1KO	Defined peaks		0.170455	Setdb1KO	Defined peaks		0.0980577	Setdb1KO	Defined peaks		-0.904912	Setdb1KO	Defined peaks
0.917352	Setdb1KO	Defined peaks		2.04033	Setdb1KO	Defined peaks		7.78158	Setdb1KO	Defined peaks		0.375	Setdb1KO	Defined peaks		0.0490289	Setdb1KO	Defined peaks		-0.897466	Setdb1KO	Defined peaks
-0.350632	Setdb1KO	Defined peaks		0.350411	Setdb1KO	Defined peaks		14.9947	Setdb1KO	Defined peaks		0.595238	Setdb1KO	Defined peaks		0.294173	Setdb1KO	Defined peaks		0.470015	Setdb1KO	Defined peaks
1.11966	Setdb1KO	Defined peaks		5.05918	Setdb1KO	Defined peaks		131.804	Setdb1KO	Defined peaks		0	Setdb1KO	Defined peaks		0.294173	Setdb1KO	Defined peaks		0.87216	Setdb1KO	Defined peaks
-0.57681	Setdb1KO	Defined peaks		5.95108	Setdb1KO	Defined peaks		38.5029	Setdb1KO	Defined peaks		0.34127	Setdb1KO	Defined peaks		2.79464	Setdb1KO	Defined peaks		1.10617	Setdb1KO	Defined peaks
-0.501427	Setdb1KO	Defined peaks		5.31862	Setdb1KO	Defined peaks		9.47464	Setdb1KO	Defined peaks		0.166667	Setdb1KO	Defined peaks		0.0490289	Setdb1KO	Defined peaks		0.0906626	Setdb1KO	Defined peaks
-0.532181	Setdb1KO	Defined peaks		9.66354	Setdb1KO	Defined peaks		87.12	Setdb1KO	Defined peaks		0.201217	Setdb1KO	Defined peaks		1.17669	Setdb1KO	Defined peaks		0.237005	Setdb1KO	Defined peaks
0.192432	Setdb1KO	Defined peaks		5.32649	Setdb1KO	Defined peaks		6.74621	Setdb1KO	Defined peaks		0.309294	Setdb1KO	Defined peaks		0.0980577	Setdb1KO	Defined peaks		0.420337	Setdb1KO	Defined peaks
-0.328601	Setdb1KO	Defined peaks		15.3957	Setdb1KO	Defined peaks		33.8498	Setdb1KO	Defined peaks		0.0484267	Setdb1KO	Defined peaks		0.0490289	Setdb1KO	Defined peaks		-0.981989	Setdb1KO	Defined peaks
0.277003	Setdb1KO	Defined peaks		12.7423	Setdb1KO	Defined peaks		8.86008	Setdb1KO	Defined peaks		0.695971	Setdb1KO	Defined peaks		0.0980577	Setdb1KO	Defined peaks		-0.074655	Setdb1KO	Defined peaks
-0.425518	Setdb1KO	Defined peaks		11.7415	Setdb1KO	Defined peaks		30.1088	Setdb1KO	Defined peaks		0.15501	Setdb1KO	Defined peaks		0.147087	Setdb1KO	Defined peaks		-0.273259	Setdb1KO	Defined peaks
0.402773	Setdb1KO	Defined peaks		5.6622	Setdb1KO	Defined peaks		18.176	Setdb1KO	Defined peaks		0.0714285	Setdb1KO	Defined peaks		0.0490289	Setdb1KO	Defined peaks		-0.437406	Setdb1KO	Defined peaks
-0.263243	Setdb1KO	Defined peaks		2.74792	Setdb1KO	Defined peaks		7.92063	Setdb1KO	Defined peaks		0.857143	Setdb1KO	Defined peaks		0.196115	Setdb1KO	Defined peaks		0.141107	Setdb1KO	Defined peaks
-0.554686	Setdb1KO	Defined peaks		3.39569	Setdb1KO	Defined peaks		6.73593	Setdb1KO	Defined peaks		0.478788	Setdb1KO	Defined peaks		0.0980577	Setdb1KO	Defined peaks		0.046843	Setdb1KO	Defined peaks
0.098764	Setdb1KO	Defined peaks		1.72101	Setdb1KO	Defined peaks		4.17931	Setdb1KO	Defined peaks		0.673148	Setdb1KO	Defined peaks		0.147087	Setdb1KO	Defined peaks		-0.674505	Setdb1KO	Defined peaks
0.115664	Setdb1KO	Defined peaks		9.03768	Setdb1KO	Defined peaks		15.1656	Setdb1KO	Defined peaks		0.285714	Setdb1KO	Defined peaks		0.0980577	Setdb1KO	Defined peaks		-0.825757	Setdb1KO	Defined peaks
-0.279778	Setdb1KO	Defined peaks		1.70853	Setdb1KO	Defined peaks		11.8413	Setdb1KO	Defined peaks		0.501127	Setdb1KO	Defined peaks		0.588346	Setdb1KO	Defined peaks		-0.006228	Setdb1KO	Defined peaks
-0.466578	Setdb1KO	Defined peaks		3.90294	Setdb1KO	Defined peaks		48.1252	Setdb1KO	Defined peaks		0.323626	Setdb1KO	Defined peaks		0.882519	Setdb1KO	Defined peaks		0.803975	Setdb1KO	Defined peaks
-0.307883	Setdb1KO	Defined peaks		10.4454	Setdb1KO	Defined peaks		11.1362	Setdb1KO	Defined peaks		0.665217	Setdb1KO	Defined peaks		0.44126	Setdb1KO	Defined peaks		-0.551418	Setdb1KO	Defined peaks
0.073351	Setdb1KO	Defined peaks		26.1305	Setdb1KO	Defined peaks		8.92196	Setdb1KO	Defined peaks		0.428571	Setdb1KO	Defined peaks		0.0490289	Setdb1KO	Defined peaks		0.579326	Setdb1KO	Defined peaks
0.224037	Setdb1KO	Defined peaks		5.40484	Setdb1KO	Defined peaks		2.86589	Setdb1KO	Defined peaks		0.181818	Setdb1KO	Defined peaks		0.0490289	Setdb1KO	Defined peaks		0.26694	Setdb1KO	Defined peaks
0.765334	Setdb1KO	Defined peaks		2.74338	Setdb1KO	Defined peaks		11.3634	Setdb1KO	Defined peaks		0.508929	Setdb1KO	Defined peaks		0.147087	Setdb1KO	Defined peaks		-0.214899	Setdb1KO	Defined peaks
-0.143398	Setdb1KO	Defined peaks		4.11113	Setdb1KO	Defined peaks		9.63873	Setdb1KO	Defined peaks		0	Setdb1KO	Defined peaks		0.0490289	Setdb1KO	Defined peaks		-0.209409	Setdb1KO	Defined peaks
0.359336	Setdb1KO	Defined peaks		4.99456	Setdb1KO	Defined peaks		5.78265	Setdb1KO	Defined peaks		0.547619	Setdb1KO	Defined peaks		0.0980577	Setdb1KO	Defined peaks		-0.95999	Setdb1KO	Defined peaks
0.476344	Setdb1KO	Defined peaks		7.04259	Setdb1KO	Defined peaks		8.86008	Setdb1KO	Defined peaks		0.919872	Setdb1KO	Defined peaks		0.0980577	Setdb1KO	Defined peaks		0	Setdb1KO	Defined peaks
0.912951	Setdb1KO	Defined peaks		2.59766	Setdb1KO	Defined peaks		16.1099	Setdb1KO	Defined peaks		0.452381	Setdb1KO	Defined peaks		0.0490289	Setdb1KO	Defined peaks		0.572757	Setdb1KO	Defined peaks
-0.349326	Setdb1KO	Defined peaks		2.8461	Setdb1KO	Defined peaks		31.4562	Setdb1KO	Defined peaks		0.759829	Setdb1KO	Defined peaks		0.392231	Setdb1KO	Defined peaks		0.182241	Setdb1KO	Defined peaks
-0.409625	Setdb1KO	Defined peaks		3.77851	Setdb1KO	Defined peaks		14.749	Setdb1KO	Defined peaks		0.854167	Setdb1KO	Defined peaks		0.0980577	Setdb1KO	Defined peaks		-0.696289	Setdb1KO	Defined peaks
-0.719226	Setdb1KO	Defined peaks		0.318991	Setdb1KO	Defined peaks		7.55536	Setdb1KO	Defined peaks		0	Setdb1KO	Defined peaks		0.0980577	Setdb1KO	Defined peaks		0.419578	Setdb1KO	Defined peaks
0.512221	Setdb1KO	Defined peaks		0.439812	Setdb1KO	Defined peaks		8.18344	Setdb1KO	Defined peaks		0.75	Setdb1KO	Defined peaks		0.147087	Setdb1KO	Defined peaks		0.305457	Setdb1KO	Defined peaks
0.329096	Setdb1KO	Defined peaks		9.19309	Setdb1KO	Defined peaks		42.9338	Setdb1KO	Defined peaks		0.738358	Setdb1KO	Defined peaks		0.833491	Setdb1KO	Defined peaks		-0.290324	Setdb1KO	Defined peaks
0.843554	Setdb1KO	Defined peaks		2.85798	Setdb1KO	Defined peaks		8.11097	Setdb1KO	Defined peaks		0.587302	Setdb1KO	Defined peaks		0.0490289	Setdb1KO	Defined peaks		-0.422965	Setdb1KO	Defined peaks
0.614655	Setdb1KO	Defined peaks		0.771651	Setdb1KO	Defined peaks		14.7352	Setdb1KO	Defined peaks		0.784926	Setdb1KO	Defined peaks		0.196115	Setdb1KO	Defined peaks		0.237443	Setdb1KO	Defined peaks
-0.240443	Setdb1KO	Defined peaks		5.83945	Setdb1KO	Defined peaks		5.12793	Setdb1KO	Defined peaks		0.214285	Setdb1KO	Defined peaks		0.0490289	Setdb1KO	Defined peaks		-0.989408	Setdb1KO	Defined peaks
0.24265	Setdb1KO	Defined peaks		4.09907	Setdb1KO	Defined peaks		7.20429	Setdb1KO	Defined peaks		0.421052	Setdb1KO	Defined peaks		0.0490289	Setdb1KO	Defined peaks		0.109511	Setdb1KO	Defined peaks
0.313317	Setdb1KO	Defined peaks		0.170071	Setdb1KO	Defined peaks		4.58669	Setdb1KO	Defined peaks		0.642857	Setdb1KO	Defined peaks		0.147087	Setdb1KO	Defined peaks		-0.164126	Setdb1KO	Defined peaks
0.511707	Setdb1KO	Defined peaks		5.62958	Setdb1KO	Defined peaks		17.7321	Setdb1KO	Defined peaks		0.558036	Setdb1KO	Defined peaks		0.294173	Setdb1KO	Defined peaks		1.23054	Setdb1KO	Defined peaks
-0.248683	Setdb1KO	Defined peaks		1.9273	Setdb1KO	Defined peaks		10.1357	Setdb1KO	Defined peaks		0	Setdb1KO	Defined peaks		0.0490289	Setdb1KO	Defined peaks		0.075589	Setdb1KO	Defined peaks
0.813837	Setdb1KO	Defined peaks		1.9855	Setdb1KO	Defined peaks		10.9577	Setdb1KO	Defined peaks		0	Setdb1KO	Defined peaks		0.0490289	Setdb1KO	Defined peaks		-0.024571	Setdb1KO	Defined peaks
-0.397771	Setdb1KO	Defined peaks		1.65687	Setdb1KO	Defined peaks		16.0075	Setdb1KO	Defined peaks		0.336309	Setdb1KO	Defined peaks		0.343202	Setdb1KO	Defined peaks		0.406087	Setdb1KO	Defined peaks
0.49157	Setdb1KO	Defined peaks		3.64836	Setdb1KO	Defined peaks		16.2708	Setdb1KO	Defined peaks		0.492559	Setdb1KO	Defined peaks		0.637375	Setdb1KO	Defined peaks		-0.498414	Setdb1KO	Defined peaks
-0.249317	Setdb1KO	Defined peaks		1.8547	Setdb1KO	Defined peaks		8.82359	Setdb1KO	Defined peaks		0.543103	Setdb1KO	Defined peaks		0.196115	Setdb1KO	Defined peaks		0.843066	Setdb1KO	Defined peaks
0.363915	Setdb1KO	Defined peaks		7.28685	Setdb1KO	Defined peaks		14.7518	Setdb1KO	Defined peaks		0.675084	Setdb1KO	Defined peaks		0.294173	Setdb1KO	Defined peaks		0.216394	Setdb1KO	Defined peaks
1.01774	Setdb1KO	Defined peaks		8.87276	Setdb1KO	Defined peaks		6.94079	Setdb1KO	Defined peaks		0.666667	Setdb1KO	Defined peaks		0.0490289	Setdb1KO	Defined peaks		-0.077549	Setdb1KO	Defined peaks
0.767049	Setdb1KO	Defined peaks		4.6185	Setdb1KO	Defined peaks		3.98755	Setdb1KO	Defined peaks		0	Setdb1KO	Defined peaks		0.0980577	Setdb1KO	Defined peaks		-0.384475	Setdb1KO	Defined peaks
-0.046661	Setdb1KO	Defined peaks		8.3309	Setdb1KO	Defined peaks		20.9947	Setdb1KO	Defined peaks		0.472222	Setdb1KO	Defined peaks		0.147087	Setdb1KO	Defined peaks		-0.565404	Setdb1KO	Defined peaks
0.413709	Setdb1KO	Defined peaks		5.45115	Setdb1KO	Defined peaks		20.4851	Setdb1KO	Defined peaks		0.725823	Setdb1KO	Defined peaks		0.539317	Setdb1KO	Defined peaks		-0.248592	Setdb1KO	Defined peaks
-0.377936	Setdb1KO	Defined peaks		1.79567	Setdb1KO	Defined peaks		8.50354	Setdb1KO	Defined peaks		0.80506	Setdb1KO	Defined peaks		0.735433	Setdb1KO	Defined peaks		0.039649	Setdb1KO	Defined peaks
-0.50265	Setdb1KO	Defined peaks		8.2948	Setdb1KO	Defined peaks		18.1831	Setdb1KO	Defined peaks		0.9	Setdb1KO	Defined peaks		0.147087	Setdb1KO	Defined peaks		0.229015	Setdb1KO	Defined peaks
-0.114534	Setdb1KO	Defined peaks		3.48613	Setdb1KO	Defined peaks		16.1943	Setdb1KO	Defined peaks		0.688889	Setdb1KO	Defined peaks		0.0980577	Setdb1KO	Defined peaks		-0.057485	Setdb1KO	Defined peaks
0.236886	Setdb1KO	Defined peaks		3.05765	Setdb1KO	Defined peaks		13.7924	Setdb1KO	Defined peaks		0.485714	Setdb1KO	Defined peaks		0.196115	Setdb1KO	Defined peaks		-0.24393	Setdb1KO	Defined peaks
1.49911	Setdb1KO	Defined peaks		2.82166	Setdb1KO	Defined peaks		13.404	Setdb1KO	Defined peaks		0.681328	Setdb1KO	Defined peaks		0.0490289	Setdb1KO	Defined peaks		-0.082098	Setdb1KO	Defined peaks
1.04826	Setdb1KO	Defined peaks		2.02035	Setdb1KO	Defined peaks		3.98755	Setdb1KO	Defined peaks		0.875	Setdb1KO	Defined peaks		0.0490289	Setdb1KO	Defined peaks		-0.262895	Setdb1KO	Defined peaks
0.65753	Setdb1KO	Defined peaks		5.54346	Setdb1KO	Defined peaks		38.8434	Setdb1KO	Defined peaks		0.5	Setdb1KO	Defined peaks		0.196115	Setdb1KO	Defined peaks		-0.733495	Setdb1KO	Defined peaks
0.127923	Setdb1KO	Defined peaks		4.12667	Setdb1KO	Defined peaks		9.81734	Setdb1KO	Defined peaks		0.721154	Setdb1KO	Defined peaks		0.147087	Setdb1KO	Defined peaks		-0.731495	Setdb1KO	Defined peaks
0.277879	Setdb1KO	Defined peaks		4.65401	Setdb1KO	Defined peaks		22.5557	Setdb1KO	Defined peaks		0.748889	Setdb1KO	Defined peaks		0.490289	Setdb1KO	Defined peaks		0.086524	Setdb1KO	Defined peaks
-0.542352	Setdb1KO	Defined peaks		1.97252	Setdb1KO	Defined peaks		24.8701	Setdb1KO	Defined peaks		0.440136	Setdb1KO	Defined peaks		4.7558	Setdb1KO	Defined peaks		0.102686	Setdb1KO	Defined peaks
0.133672	Setdb1KO	Defined peaks		1.54239	Setdb1KO	Defined peaks		19.135	Setdb1KO	Defined peaks		0.677516	Setdb1KO	Defined peaks		0.833491	Setdb1KO	Defined peaks		0.483972	Setdb1KO	Defined peaks
-0.284247	Setdb1KO	Defined peaks		11.6502	Setdb1KO	Defined peaks		5.35338	Setdb1KO	Defined peaks		0.320024	Setdb1KO	Defined peaks		0.245144	Setdb1KO	Defined peaks		-0.378388	Setdb1KO	Defined peaks
-0.047857	Setdb1KO	Defined peaks		3.01647	Setdb1KO	Defined peaks		16.4703	Setdb1KO	Defined peaks		0.812879	Setdb1KO	Defined peaks		0.784462	Setdb1KO	Defined peaks		0.006573	Setdb1KO	Defined peaks
-0.821548	Setdb1KO	Defined peaks		5.74096	Setdb1KO	Defined peaks		24.7231	Setdb1KO	Defined peaks		0.476091	Setdb1KO	Defined peaks		1.37281	Setdb1KO	Defined peaks		1.50999	Setdb1KO	Defined peaks
0.920043	Setdb1KO	Defined peaks		6.93728	Setdb1KO	Defined peaks		11.0639	Setdb1KO	Defined peaks		0.166667	Setdb1KO	Defined peaks		0.686404	Setdb1KO	Defined peaks		0.374193	Setdb1KO	Defined peaks
-0.604135	Setdb1KO	Defined peaks		2.29054	Setdb1KO	Defined peaks		15.1711	Setdb1KO	Defined peaks		0.677329	Setdb1KO	Defined peaks		1.47087	Setdb1KO	Defined peaks		-0.467621	Setdb1KO	Defined peaks
0.810006	Setdb1KO	Defined peaks		10.5501	Setdb1KO	Defined peaks		17.4818	Setdb1KO	Defined peaks		0.4375	Setdb1KO	Defined peaks		0.147087	Setdb1KO	Defined peaks		0.139052	Setdb1KO	Defined peaks
0.155438	Setdb1KO	Defined peaks		7.62638	Setdb1KO	Defined peaks		8.37023	Setdb1KO	Defined peaks		0.538721	Setdb1KO	Defined peaks		0.0490289	Setdb1KO	Defined peaks		-0.355286	Setdb1KO	Defined peaks
0.754564	Setdb1KO	Defined peaks		5.91918	Setdb1KO	Defined peaks		18.9585	Setdb1KO	Defined peaks		0.585631	Setdb1KO	Defined peaks		3.2359	Setdb1KO	Defined peaks		-0.387594	Setdb1KO	Defined peaks
0.066069	Setdb1KO	Defined peaks		10.6719	Setdb1KO	Defined peaks		33.0145	Setdb1KO	Defined peaks		0	Setdb1KO	Defined peaks		0.0490289	Setdb1KO	Defined peaks		-0.726387	Setdb1KO	Defined peaks
-0.34483	Setdb1KO	Defined peaks		2.94331	Setdb1KO	Defined peaks		23.4276	Setdb1KO	Defined peaks		0.610294	Setdb1KO	Defined peaks		1.12766	Setdb1KO	Defined peaks		0.189454	Setdb1KO	Defined peaks
-0.322706	Setdb1KO	Defined peaks		5.53796	Setdb1KO	Defined peaks		13.3642	Setdb1KO	Defined peaks		0.65873	Setdb1KO	Defined peaks		0.343202	Setdb1KO	Defined peaks		0.374443	Setdb1KO	Defined peaks
-0.241517	Setdb1KO	Defined peaks		3.83691	Setdb1KO	Defined peaks		6.91776	Setdb1KO	Defined peaks		0.588414	Setdb1KO	Defined peaks		0.147087	Setdb1KO	Defined peaks		0.117175	Setdb1KO	Defined peaks
-0.310012	Setdb1KO	Defined peaks		5.04601	Setdb1KO	Defined peaks		23.1172	Setdb1KO	Defined peaks		0.464047	Setdb1KO	Defined peaks		1.07863	Setdb1KO	Defined peaks		1.61959	Setdb1KO	Defined peaks
-0.426575	Setdb1KO	Defined peaks		4.45584	Setdb1KO	Defined peaks		12.0741	Setdb1KO	Defined peaks		0.639925	Setdb1KO	Defined peaks		1.07863	Setdb1KO	Defined peaks		-0.379711	Setdb1KO	Defined peaks
0.409767	Setdb1KO	Defined peaks		3.21374	Setdb1KO	Defined peaks		6.82919	Setdb1KO	Defined peaks		0.708333	Setdb1KO	Defined peaks		0.245144	Setdb1KO	Defined peaks		-0.703115	Setdb1KO	Defined peaks
-0.528664	Setdb1KO	Defined peaks		12.7308	Setdb1KO	Defined peaks		15.954	Setdb1KO	Defined peaks		0.666667	Setdb1KO	Defined peaks		0.0980577	Setdb1KO	Defined peaks		-0.404284	Setdb1KO	Defined peaks
0.79691	Setdb1KO	Defined peaks		6.96048	Setdb1KO	Defined peaks		15.954	Setdb1KO	Defined peaks		0.704518	Setdb1KO	Defined peaks		0.0490289	Setdb1KO	Defined peaks		-0.659364	Setdb1KO	Defined peaks
0.849819	Setdb1KO	Defined peaks		3.85193	Setdb1KO	Defined peaks		1.97706	Setdb1KO	Defined peaks		0.8	Setdb1KO	Defined peaks		0.0490289	Setdb1KO	Defined peaks		-0.388279	Setdb1KO	Defined peaks
-0.146317	Setdb1KO	Defined peaks		6.27526	Setdb1KO	Defined peaks		15.7872	Setdb1KO	Defined peaks		0.672521	Setdb1KO	Defined peaks		0.294173	Setdb1KO	Defined peaks		0.024735	Setdb1KO	Defined peaks
-0.517943	Setdb1KO	Defined peaks		8.08748	Setdb1KO	Defined peaks		23.9838	Setdb1KO	Defined peaks		0.550842	Setdb1KO	Defined peaks		0.735433	Setdb1KO	Defined peaks		-0.283929	Setdb1KO	Defined peaks
0.179616	Setdb1KO	Defined peaks		2.81888	Setdb1KO	Defined peaks		34.484	Setdb1KO	Defined peaks		0.466984	Setdb1KO	Defined peaks		1.17669	Setdb1KO	Defined peaks		0.344081	Setdb1KO	Defined peaks
-0.307729	Setdb1KO	Defined peaks		2.73572	Setdb1KO	Defined peaks		3.73097	Setdb1KO	Defined peaks		0.618889	Setdb1KO	Defined peaks		0.392231	Setdb1KO	Defined peaks		0.189581	Setdb1KO	Defined peaks
-0.507335	Setdb1KO	Defined peaks		2.45365	Setdb1KO	Defined peaks		8.10863	Setdb1KO	Defined peaks		0	Setdb1KO	Defined peaks		0.0490289	Setdb1KO	Defined peaks		-0.891364	Setdb1KO	Defined peaks
-0.466304	Setdb1KO	Defined peaks		1.65062	Setdb1KO	Defined peaks		10.7429	Setdb1KO	Defined peaks		0.55399	Setdb1KO	Defined peaks		0.392231	Setdb1KO	Defined peaks		0.32992	Setdb1KO	Defined peaks
0.05183	Setdb1KO	Defined peaks		1.74807	Setdb1KO	Defined peaks		2.18458	Setdb1KO	Defined peaks		0	Setdb1KO	Defined peaks		0.0490289	Setdb1KO	Defined peaks		0	Setdb1KO	Defined peaks
-0.185043	Setdb1KO	Defined peaks		7.19372	Setdb1KO	Defined peaks		8.46643	Setdb1KO	Defined peaks		0.380952	Setdb1KO	Defined peaks		0.245144	Setdb1KO	Defined peaks		-0.750994	Setdb1KO	Defined peaks
0.436517	Setdb1KO	Defined peaks		3.32298	Setdb1KO	Defined peaks		9.83166	Setdb1KO	Defined peaks		0.801428	Setdb1KO	Defined peaks		0.196115	Setdb1KO	Defined peaks		-0.75603	Setdb1KO	Defined peaks
0.147379	Setdb1KO	Defined peaks		3.08307	Setdb1KO	Defined peaks		6.50962	Setdb1KO	Defined peaks		0.577778	Setdb1KO	Defined peaks		0.294173	Setdb1KO	Defined peaks		-0.492159	Setdb1KO	Defined peaks
0.025183	Setdb1KO	Defined peaks		6.96049	Setdb1KO	Defined peaks		8.86586	Setdb1KO	Defined peaks		0.622963	Setdb1KO	Defined peaks		0.539317	Setdb1KO	Defined peaks		-0.657123	Setdb1KO	Defined peaks
-0.0904	Setdb1KO	Defined peaks		6.44868	Setdb1KO	Defined peaks		17.5118	Setdb1KO	Defined peaks		0.752112	Setdb1KO	Defined peaks		1.12766	Setdb1KO	Defined peaks		-0.293711	Setdb1KO	Defined peaks
1.17571	Setdb1KO	Defined peaks		3.61628	Setdb1KO	Defined peaks		22.8214	Setdb1KO	Defined peaks		0.56285	Setdb1KO	Defined peaks		0.245144	Setdb1KO	Defined peaks		-0.494201	Setdb1KO	Defined peaks
1.28764	Setdb1KO	Defined peaks		7.05089	Setdb1KO	Defined peaks		24.01	Setdb1KO	Defined peaks		0.655303	Setdb1KO	Defined peaks		0.0980577	Setdb1KO	Defined peaks		0.187514	Setdb1KO	Defined peaks
0.857054	Setdb1KO	Defined peaks		6.40256	Setdb1KO	Defined peaks		10.3622	Setdb1KO	Defined peaks		0.642439	Setdb1KO	Defined peaks		0.245144	Setdb1KO	Defined peaks		-0.275017	Setdb1KO	Defined peaks
0.467908	Setdb1KO	Defined peaks		8.02005	Setdb1KO	Defined peaks		8.26093	Setdb1KO	Defined peaks		0.574074	Setdb1KO	Defined peaks		0.0490289	Setdb1KO	Defined peaks		0	Setdb1KO	Defined peaks
0.656573	Setdb1KO	Defined peaks		9.8256	Setdb1KO	Defined peaks		10.9577	Setdb1KO	Defined peaks		0.703571	Setdb1KO	Defined peaks		0.637375	Setdb1KO	Defined peaks		0.284081	Setdb1KO	Defined peaks
0.541938	Setdb1KO	Defined peaks		5.56464	Setdb1KO	Defined peaks		3.98755	Setdb1KO	Defined peaks		0.89757	Setdb1KO	Defined peaks		0.196115	Setdb1KO	Defined peaks		-0.359391	Setdb1KO	Defined peaks
0.077204	Setdb1KO	Defined peaks		2.17372	Setdb1KO	Defined peaks		5.53938	Setdb1KO	Defined peaks		0.753175	Setdb1KO	Defined peaks		0.686404	Setdb1KO	Defined peaks		-0.192729	Setdb1KO	Defined peaks
0.366199	Setdb1KO	Defined peaks		6.16813	Setdb1KO	Defined peaks		8.67011	Setdb1KO	Defined peaks		0.680556	Setdb1KO	Defined peaks		0.392231	Setdb1KO	Defined peaks		0.025556	Setdb1KO	Defined peaks
0.48908	Setdb1KO	Defined peaks		4.7225	Setdb1KO	Defined peaks		14.0907	Setdb1KO	Defined peaks		0.747421	Setdb1KO	Defined peaks		0.784462	Setdb1KO	Defined peaks		0.263808	Setdb1KO	Defined peaks
0.608792	Setdb1KO	Defined peaks		3.3564	Setdb1KO	Defined peaks		7.18199	Setdb1KO	Defined peaks		0.843604	Setdb1KO	Defined peaks		0.0490289	Setdb1KO	Defined peaks		-0.666635	Setdb1KO	Defined peaks
-0.037818	Setdb1KO	Defined peaks		3.75135	Setdb1KO	Defined peaks		8.58053	Setdb1KO	Defined peaks		0.762001	Setdb1KO	Defined peaks		2.15727	Setdb1KO	Defined peaks		0.545017	Setdb1KO	Defined peaks
0.511702	Setdb1KO	Defined peaks		3.18378	Setdb1KO	Defined peaks		4.35311	Setdb1KO	Defined peaks		0.79154	Setdb1KO	Defined peaks		0.147087	Setdb1KO	Defined peaks		-0.03749	Setdb1KO	Defined peaks
0.198641	Setdb1KO	Defined peaks		6.2554	Setdb1KO	Defined peaks		2.31598	Setdb1KO	Defined peaks		0.6875	Setdb1KO	Defined peaks		0.0490289	Setdb1KO	Defined peaks		-0.199004	Setdb1KO	Defined peaks
0.183099	Setdb1KO	Defined peaks		4.22489	Setdb1KO	Defined peaks		10.2864	Setdb1KO	Defined peaks		0.737006	Setdb1KO	Defined peaks		0.343202	Setdb1KO	Defined peaks		0.275448	Setdb1KO	Defined peaks
0.494292	Setdb1KO	Defined peaks		2.60692	Setdb1KO	Defined peaks		3.56474	Setdb1KO	Defined peaks		0.694276	Setdb1KO	Defined peaks		0.294173	Setdb1KO	Defined peaks		0.148799	Setdb1KO	Defined peaks
0.844375	Setdb1KO	Defined peaks		18.6343	Setdb1KO	Defined peaks		14.7352	Setdb1KO	Defined peaks		0.546296	Setdb1KO	Defined peaks		0.0490289	Setdb1KO	Defined peaks		-0.17756	Setdb1KO	Defined peaks
0.634367	Setdb1KO	Defined peaks		7.52165	Setdb1KO	Defined peaks		16.7875	Setdb1KO	Defined peaks		0.848124	Setdb1KO	Defined peaks		0.539317	Setdb1KO	Defined peaks		-0.565404	Setdb1KO	Defined peaks
0.044371	Setdb1KO	Defined peaks		8.86604	Setdb1KO	Defined peaks		15.3684	Setdb1KO	Defined peaks		0.0454546	Setdb1KO	Defined peaks		0.0490289	Setdb1KO	Defined peaks		-0.339758	Setdb1KO	Defined peaks
0.616454	Setdb1KO	Defined peaks		0.368232	Setdb1KO	Defined peaks		71.0646	Setdb1KO	Defined peaks		0.442857	Setdb1KO	Defined peaks		0.0980577	Setdb1KO	Defined peaks		0	Setdb1KO	Defined peaks
0.716862	Setdb1KO	Defined peaks		5.43561	Setdb1KO	Defined peaks		10.5303	Setdb1KO	Defined peaks		0.462121	Setdb1KO	Defined peaks		0.0490289	Setdb1KO	Defined peaks		0.217457	Setdb1KO	Defined peaks
0.321176	Setdb1KO	Defined peaks		6.95565	Setdb1KO	Defined peaks		17.0641	Setdb1KO	Defined peaks		0.744444	Setdb1KO	Defined peaks		0.0980577	Setdb1KO	Defined peaks		0.104425	Setdb1KO	Defined peaks
-0.683631	Setdb1KO	Defined peaks		-0.255672	Setdb1KO	Defined peaks		4.98412	Setdb1KO	Defined peaks		0.6875	Setdb1KO	Defined peaks		0.0490289	Setdb1KO	Defined peaks		0.137709	Setdb1KO	Defined peaks
1.0818	Setdb1KO	Defined peaks		7.98446	Setdb1KO	Defined peaks		17.7174	Setdb1KO	Defined peaks		0.739424	Setdb1KO	Defined peaks		0.735433	Setdb1KO	Defined peaks		-0.118885	Setdb1KO	Defined peaks
0.247913	Setdb1KO	Defined peaks		3.73332	Setdb1KO	Defined peaks		11.8346	Setdb1KO	Defined peaks		0.774411	Setdb1KO	Defined peaks		0.0490289	Setdb1KO	Defined peaks		-0.504138	Setdb1KO	Defined peaks
0.446189	Setdb1KO	Defined peaks		1.31629	Setdb1KO	Defined peaks		33.5014	Setdb1KO	Defined peaks		0.495927	Setdb1KO	Defined peaks		0.588346	Setdb1KO	Defined peaks		2.06347	Setdb1KO	Defined peaks
0.299712	Setdb1KO	Defined peaks		8.88923	Setdb1KO	Defined peaks		11.7728	Setdb1KO	Defined peaks		0.535714	Setdb1KO	Defined peaks		0.245144	Setdb1KO	Defined peaks		0.207749	Setdb1KO	Defined peaks
0.781321	Setdb1KO	Defined peaks		9.49767	Setdb1KO	Defined peaks		33.2043	Setdb1KO	Defined peaks		0.77467	Setdb1KO	Defined peaks		0.196115	Setdb1KO	Defined peaks		-0.205346	Setdb1KO	Defined peaks
0.783172	Setdb1KO	Defined peaks		9.8698	Setdb1KO	Defined peaks		1.29403	Setdb1KO	Defined peaks		0.445378	Setdb1KO	Defined peaks		0.294173	Setdb1KO	Defined peaks		-0.820016	Setdb1KO	Defined peaks
-0.488239	Setdb1KO	Defined peaks		7.94714	Setdb1KO	Defined peaks		34.2489	Setdb1KO	Defined peaks		0.333333	Setdb1KO	Defined peaks		0.0490289	Setdb1KO	Defined peaks		-0.698229	Setdb1KO	Defined peaks
0.192747	Setdb1KO	Defined peaks		6.34028	Setdb1KO	Defined peaks		7.42986	Setdb1KO	Defined peaks		0	Setdb1KO	Defined peaks		0.0490289	Setdb1KO	Defined peaks		-0.268533	Setdb1KO	Defined peaks
1.04081	Setdb1KO	Defined peaks		3.0366	Setdb1KO	Defined peaks		49.8233	Setdb1KO	Defined peaks		0.8	Setdb1KO	Defined peaks		0.147087	Setdb1KO	Defined peaks		0.227354	Setdb1KO	Defined peaks
0.727762	Setdb1KO	Defined peaks		7.24163	Setdb1KO	Defined peaks		7.02876	Setdb1KO	Defined peaks		0.709722	Setdb1KO	Defined peaks		0.294173	Setdb1KO	Defined peaks		-1.01476	Setdb1KO	Defined peaks
-0.319308	Setdb1KO	Defined peaks		2.58494	Setdb1KO	Defined peaks		14.3748	Setdb1KO	Defined peaks		0	Setdb1KO	Defined peaks		0.0490289	Setdb1KO	Defined peaks		-0.245532	Setdb1KO	Defined peaks
1.3705	Setdb1KO	Defined peaks		2.2278	Setdb1KO	Defined peaks		77.7012	Setdb1KO	Defined peaks		0.473656	Setdb1KO	Defined peaks		0.0980577	Setdb1KO	Defined peaks		1.2793	Setdb1KO	Defined peaks
0.013732	Setdb1KO	Defined peaks		3.56372	Setdb1KO	Defined peaks		7.70617	Setdb1KO	Defined peaks		0.651634	Setdb1KO	Defined peaks		0.686404	Setdb1KO	Defined peaks		-0.328806	Setdb1KO	Defined peaks
-0.474138	Setdb1KO	Defined peaks		5.81966	Setdb1KO	Defined peaks		15.2167	Setdb1KO	Defined peaks		0.643357	Setdb1KO	Defined peaks		0.245144	Setdb1KO	Defined peaks		0.291564	Setdb1KO	Defined peaks
-0.696233	Setdb1KO	Defined peaks		1.905	Setdb1KO	Defined peaks		3.60742	Setdb1KO	Defined peaks		0.835498	Setdb1KO	Defined peaks		0.539317	Setdb1KO	Defined peaks		-0.01841	Setdb1KO	Defined peaks
-0.161675	Setdb1KO	Defined peaks		3.92528	Setdb1KO	Defined peaks		13.404	Setdb1KO	Defined peaks		0.5	Setdb1KO	Defined peaks		0.196115	Setdb1KO	Defined peaks		-0.766391	Setdb1KO	Defined peaks
0.142456	Setdb1KO	Defined peaks		3.70503	Setdb1KO	Defined peaks		23.1973	Setdb1KO	Defined peaks		0	Setdb1KO	Defined peaks		0.147087	Setdb1KO	Defined peaks		-0.73159	Setdb1KO	Defined peaks
0.645449	Setdb1KO	Defined peaks		1.33535	Setdb1KO	Defined peaks		9.01108	Setdb1KO	Defined peaks		0	Setdb1KO	Defined peaks		0.0490289	Setdb1KO	Defined peaks		-0.576568	Setdb1KO	Defined peaks
0.617387	Setdb1KO	Defined peaks		5.86026	Setdb1KO	Defined peaks		15.9714	Setdb1KO	Defined peaks		0.644974	Setdb1KO	Defined peaks		0.147087	Setdb1KO	Defined peaks		-0.483878	Setdb1KO	Defined peaks
0.175763	Setdb1KO	Defined peaks		2.93052	Setdb1KO	Defined peaks		11.3607	Setdb1KO	Defined peaks		0.591923	Setdb1KO	Defined peaks		0.490289	Setdb1KO	Defined peaks		0.57056	Setdb1KO	Defined peaks
0.153063	Setdb1KO	Defined peaks		2.46164	Setdb1KO	Defined peaks		8.07902	Setdb1KO	Defined peaks		0.740741	Setdb1KO	Defined peaks		0.0490289	Setdb1KO	Defined peaks		-0.745472	Setdb1KO	Defined peaks
-0.443184	Setdb1KO	Defined peaks		6.30165	Setdb1KO	Defined peaks		13.9994	Setdb1KO	Defined peaks		0.532392	Setdb1KO	Defined peaks		0.392231	Setdb1KO	Defined peaks		0.533259	Setdb1KO	Defined peaks
0.085057	Setdb1KO	Defined peaks		1.18642	Setdb1KO	Defined peaks		0.803261	Setdb1KO	Defined peaks		0.666667	Setdb1KO	Defined peaks		0.0490289	Setdb1KO	Defined peaks		0.191935	Setdb1KO	Defined peaks
0.945445	Setdb1KO	Defined peaks		6.87448	Setdb1KO	Defined peaks		10.9577	Setdb1KO	Defined peaks		0.928571	Setdb1KO	Defined peaks		0.0980577	Setdb1KO	Defined peaks		0.02393	Setdb1KO	Defined peaks
0.534021	Setdb1KO	Defined peaks		15.3909	Setdb1KO	Defined peaks		9.47464	Setdb1KO	Defined peaks		0.79697	Setdb1KO	Defined peaks		0.0490289	Setdb1KO	Defined peaks		-0.186276	Setdb1KO	Defined peaks
-0.218817	Setdb1KO	Defined peaks		4.10923	Setdb1KO	Defined peaks		7.10002	Setdb1KO	Defined peaks		0.678834	Setdb1KO	Defined peaks		0.490289	Setdb1KO	Defined peaks		-0.544771	Setdb1KO	Defined peaks
0.415534	Setdb1KO	Defined peaks		6.28826	Setdb1KO	Defined peaks		19.824	Setdb1KO	Defined peaks		0.525926	Setdb1KO	Defined peaks		0.44126	Setdb1KO	Defined peaks		-0.198549	Setdb1KO	Defined peaks
0.117506	Setdb1KO	Defined peaks		0.485171	Setdb1KO	Defined peaks		7.11006	Setdb1KO	Defined peaks		0.794444	Setdb1KO	Defined peaks		0.294173	Setdb1KO	Defined peaks		-0.149508	Setdb1KO	Defined peaks
0.34617	Setdb1KO	Defined peaks		1.00441	Setdb1KO	Defined peaks		8.88989	Setdb1KO	Defined peaks		0.624392	Setdb1KO	Defined peaks		1.02961	Setdb1KO	Defined peaks		-0.39679	Setdb1KO	Defined peaks
0.503434	Setdb1KO	Defined peaks		2.25457	Setdb1KO	Defined peaks		6.73593	Setdb1KO	Defined peaks		0.75	Setdb1KO	Defined peaks		0.0980577	Setdb1KO	Defined peaks		0.434188	Setdb1KO	Defined peaks
-0.205376	Setdb1KO	Defined peaks		6.50388	Setdb1KO	Defined peaks		23.2876	Setdb1KO	Defined peaks		0.408967	Setdb1KO	Defined peaks		1.17669	Setdb1KO	Defined peaks		0.049561	Setdb1KO	Defined peaks
0.156913	Setdb1KO	Defined peaks		3.60241	Setdb1KO	Defined peaks		36.9839	Setdb1KO	Defined peaks		0.416666	Setdb1KO	Defined peaks		0.0490289	Setdb1KO	Defined peaks		0.41257	Setdb1KO	Defined peaks
0.550215	Setdb1KO	Defined peaks		3.31263	Setdb1KO	Defined peaks		22.4234	Setdb1KO	Defined peaks		0.631	Setdb1KO	Defined peaks		0.490289	Setdb1KO	Defined peaks		-0.909389	Setdb1KO	Defined peaks
1.6509	Setdb1KO	Defined peaks		4.01377	Setdb1KO	Defined peaks		2.87525	Setdb1KO	Defined peaks		0	Setdb1KO	Defined peaks		0.0490289	Setdb1KO	Defined peaks		0.201585	Setdb1KO	Defined peaks
1.38702	Setdb1KO	Defined peaks		7.43774	Setdb1KO	Defined peaks		32.8097	Setdb1KO	Defined peaks		0.601655	Setdb1KO	Defined peaks		0.245144	Setdb1KO	Defined peaks		-0.327829	Setdb1KO	Defined peaks
0.602306	Setdb1KO	Defined peaks		8.79154	Setdb1KO	Defined peaks		12.716	Setdb1KO	Defined peaks		0.625	Setdb1KO	Defined peaks		0.0490289	Setdb1KO	Defined peaks		0.026519	Setdb1KO	Defined peaks
[truncated: 9,340 more rows]

## Sheet: SupplementaryFig2h
Peptide Intensity Data
Peptide No.	Location	Name	Mod 1	Mod 2	Mod 3	Mod 4	Intensity left	Intensity right	Intensity av.	Error
[truncated: 384 more rows]

## Sheet: SupplementaryFig2k
Defined peak 1															Defined peak 2															Random peak
[truncated: 26 more rows]
