# Supplementary material for: Cell-type differential targeting of SETDB1 prevents aberrant CTCF binding, chromatin looping, and cis-regulatory interactions
Source: Nat Commun. 2024 Jan 2;15:15. doi: 10.1038/s41467-023-44578-0 (PMC10762014; doi:10.1038/s41467-023-44578-0)
Supplement: Supplementary file 8 — Source data [file 41467_2023_44578_MOESM8_ESM.zip › SupplementaryFig3.xlsx]

## Sheet: SupplementaryFig3a
L1	Sample	Peaks		ERV1	Sample	Peaks		ERVK	Sample	Peaks		ERVL-MaLR	Sample	Peaks		ERVL	Sample	Peaks
-0.553707	Setdb1KO	Defined peaks		-0.29134	Setdb1KO	Defined peaks		-0.289062	Setdb1KO	Defined peaks		0.630003	Setdb1KO	Defined peaks		-0.05547	Setdb1KO	Defined peaks
-0.300102	Setdb1KO	Defined peaks		-0.96439	Setdb1KO	Defined peaks		-0.507279	Setdb1KO	Defined peaks		-0.320162	Setdb1KO	Defined peaks		0.630003	Setdb1KO	Defined peaks
1.11178	Setdb1KO	Defined peaks		0.568085	Setdb1KO	Defined peaks		1.05408	Setdb1KO	Defined peaks		0.538538	Setdb1KO	Defined peaks		-0.320162	Setdb1KO	Defined peaks
-0.045719	Setdb1KO	Defined peaks		-3.99136	Setdb1KO	Defined peaks		-0.867686	Setdb1KO	Defined peaks		-0.790367	Setdb1KO	Defined peaks		0.538538	Setdb1KO	Defined peaks
-1.39697	Setdb1KO	Defined peaks		4.63118	Setdb1KO	Defined peaks		0.483272	Setdb1KO	Defined peaks		0.639234	Setdb1KO	Defined peaks		-0.790367	Setdb1KO	Defined peaks
-0.554151	Setdb1KO	Defined peaks		-0.629551	Setdb1KO	Defined peaks		-1.33045	Setdb1KO	Defined peaks		0.781467	Setdb1KO	Defined peaks		0.639234	Setdb1KO	Defined peaks
1.4097	Setdb1KO	Defined peaks		-1.3515	Setdb1KO	Defined peaks		0.363105	Setdb1KO	Defined peaks		-0.825652	Setdb1KO	Defined peaks		0.781467	Setdb1KO	Defined peaks
0.219191	Setdb1KO	Defined peaks		3.90938	Setdb1KO	Defined peaks		1.49079	Setdb1KO	Defined peaks		-0.575099	Setdb1KO	Defined peaks		-0.825652	Setdb1KO	Defined peaks
0.44729	Setdb1KO	Defined peaks		0.16193	Setdb1KO	Defined peaks		0	Setdb1KO	Defined peaks		0.89548	Setdb1KO	Defined peaks		-0.575099	Setdb1KO	Defined peaks
0.898681	Setdb1KO	Defined peaks		-1.90065	Setdb1KO	Defined peaks		1.01901	Setdb1KO	Defined peaks		0.334884	Setdb1KO	Defined peaks		0.89548	Setdb1KO	Defined peaks
-0.982095	Setdb1KO	Defined peaks		-0.56256	Setdb1KO	Defined peaks		1.61478	Setdb1KO	Defined peaks		-0.08094	Setdb1KO	Defined peaks		0.334884	Setdb1KO	Defined peaks
0.014908	Setdb1KO	Defined peaks		0.37848	Setdb1KO	Defined peaks		1.7513	Setdb1KO	Defined peaks		-0.422132	Setdb1KO	Defined peaks		-0.08094	Setdb1KO	Defined peaks
2.07053	Setdb1KO	Defined peaks		0.167198	Setdb1KO	Defined peaks		1.18508	Setdb1KO	Defined peaks		0.283815	Setdb1KO	Defined peaks		-0.422132	Setdb1KO	Defined peaks
2.74939	Setdb1KO	Defined peaks		0.033859	Setdb1KO	Defined peaks		-0.665226	Setdb1KO	Defined peaks		-0.051176	Setdb1KO	Defined peaks		0.283815	Setdb1KO	Defined peaks
0.279746	Setdb1KO	Defined peaks		-0.525178	Setdb1KO	Defined peaks		-0.662017	Setdb1KO	Defined peaks		0.773062	Setdb1KO	Defined peaks		-0.051176	Setdb1KO	Defined peaks
0.371878	Setdb1KO	Defined peaks		1.8152	Setdb1KO	Defined peaks		1.17934	Setdb1KO	Defined peaks		-0.782905	Setdb1KO	Defined peaks		0.773062	Setdb1KO	Defined peaks
-0.517706	Setdb1KO	Defined peaks		-0.741101	Setdb1KO	Defined peaks		-0.655633	Setdb1KO	Defined peaks		-0.262752	Setdb1KO	Defined peaks		-0.782905	Setdb1KO	Defined peaks
-0.265206	Setdb1KO	Defined peaks		0	Setdb1KO	Defined peaks		-0.148163	Setdb1KO	Defined peaks		0.500772	Setdb1KO	Defined peaks		-0.262752	Setdb1KO	Defined peaks
2.71547	Setdb1KO	Defined peaks		0.311503	Setdb1KO	Defined peaks		1.41527	Setdb1KO	Defined peaks		2.29321	Setdb1KO	Defined peaks		0.500772	Setdb1KO	Defined peaks
0.03717	Setdb1KO	Defined peaks		0.594172	Setdb1KO	Defined peaks		-0.539933	Setdb1KO	Defined peaks		-0.619063	Setdb1KO	Defined peaks		2.29321	Setdb1KO	Defined peaks
0	Setdb1KO	Defined peaks		0.18393	Setdb1KO	Defined peaks		0.13407	Setdb1KO	Defined peaks		-1.05036	Setdb1KO	Defined peaks		-0.619063	Setdb1KO	Defined peaks
0.504255	Setdb1KO	Defined peaks		-0.029086	Setdb1KO	Defined peaks		1.61436	Setdb1KO	Defined peaks		0.319809	Setdb1KO	Defined peaks		-1.05036	Setdb1KO	Defined peaks
-0.961772	Setdb1KO	Defined peaks		-0.036809	Setdb1KO	Defined peaks		-0.645679	Setdb1KO	Defined peaks		-0.907126	Setdb1KO	Defined peaks		-0.831532	Setdb1KO	Defined peaks
-0.831532	Setdb1KO	Defined peaks		0.669265	Setdb1KO	Defined peaks		-1.31946	Setdb1KO	Defined peaks		0.20767	Setdb1KO	Defined peaks		0.319809	Setdb1KO	Defined peaks
-1.11313	Setdb1KO	Defined peaks		0.903633	Setdb1KO	Defined peaks		-1.36513	Setdb1KO	Defined peaks		-0.350119	Setdb1KO	Defined peaks		-0.907126	Setdb1KO	Defined peaks
0	Setdb1KO	Defined peaks		0.355352	Setdb1KO	Defined peaks		2.31919	Setdb1KO	Defined peaks		-0.262889	Setdb1KO	Defined peaks		0.20767	Setdb1KO	Defined peaks
-0.12671	Setdb1KO	Defined peaks		-0.347074	Setdb1KO	Defined peaks		-0.558975	Setdb1KO	Defined peaks		0.390938	Setdb1KO	Defined peaks		-0.350119	Setdb1KO	Defined peaks
2.48329	Setdb1KO	Defined peaks		0.734618	Setdb1KO	Defined peaks		-0.113919	Setdb1KO	Defined peaks		-0.126353	Setdb1KO	Defined peaks		-0.262889	Setdb1KO	Defined peaks
-4.98919	Setdb1KO	Defined peaks		1.18394	Setdb1KO	Defined peaks		-0.86891	Setdb1KO	Defined peaks		0.79953	Setdb1KO	Defined peaks		0.390938	Setdb1KO	Defined peaks
0.254469	Setdb1KO	Defined peaks		0.201772	Setdb1KO	Defined peaks		-0.614055	Setdb1KO	Defined peaks		0	Setdb1KO	Defined peaks		-0.126353	Setdb1KO	Defined peaks
-0.29134	Setdb1KO	Defined peaks		1.55681	Setdb1KO	Defined peaks		-1.36188	Setdb1KO	Defined peaks		1.27687	Setdb1KO	Defined peaks		0.79953	Setdb1KO	Defined peaks
-1.4705	Setdb1KO	Defined peaks		-0.814562	Setdb1KO	Defined peaks		0.528072	Setdb1KO	Defined peaks		1.51283	Setdb1KO	Defined peaks		0	Setdb1KO	Defined peaks
-0.1004	Setdb1KO	Defined peaks		0.209484	Setdb1KO	Defined peaks		0.158382	Setdb1KO	Defined peaks		1.21856	Setdb1KO	Defined peaks		1.27687	Setdb1KO	Defined peaks
0	Setdb1KO	Defined peaks		1.33139	Setdb1KO	Defined peaks		-0.532181	Setdb1KO	Defined peaks		-0.73914	Setdb1KO	Defined peaks		1.51283	Setdb1KO	Defined peaks
-0.280095	Setdb1KO	Defined peaks		3.17513	Setdb1KO	Defined peaks		0.024848	Setdb1KO	Defined peaks		-1.28753	Setdb1KO	Defined peaks		1.21856	Setdb1KO	Defined peaks
1.22469	Setdb1KO	Defined peaks		2.04385	Setdb1KO	Defined peaks		1.49272	Setdb1KO	Defined peaks		0.318638	Setdb1KO	Defined peaks		-0.73914	Setdb1KO	Defined peaks
0.454506	Setdb1KO	Defined peaks		-0.289	Setdb1KO	Defined peaks		0.581879	Setdb1KO	Defined peaks		-0.418839	Setdb1KO	Defined peaks		-1.28753	Setdb1KO	Defined peaks
-1.18555	Setdb1KO	Defined peaks		0.614738	Setdb1KO	Defined peaks		1.72757	Setdb1KO	Defined peaks		-0.329968	Setdb1KO	Defined peaks		0.318638	Setdb1KO	Defined peaks
-0.138204	Setdb1KO	Defined peaks		-0.798168	Setdb1KO	Defined peaks		0.61294	Setdb1KO	Defined peaks		0.380727	Setdb1KO	Defined peaks		1.21341	Setdb1KO	Defined peaks
-0.041749	Setdb1KO	Defined peaks		-1.79387	Setdb1KO	Defined peaks		0.454026	Setdb1KO	Defined peaks		-0.207125	Setdb1KO	Defined peaks		2.04683	Setdb1KO	Defined peaks
-0.486751	Setdb1KO	Defined peaks		0.26054	Setdb1KO	Defined peaks		-0.161267	Setdb1KO	Defined peaks		2.06201	Setdb1KO	Defined peaks		-0.418839	Setdb1KO	Defined peaks
0.773062	Setdb1KO	Defined peaks		0.82918	Setdb1KO	Defined peaks		0.376247	Setdb1KO	Defined peaks		1.37282	Setdb1KO	Defined peaks		-0.329968	Setdb1KO	Defined peaks
0.41004	Setdb1KO	Defined peaks		0.241739	Setdb1KO	Defined peaks		0.270221	Setdb1KO	Defined peaks		1.41999	Setdb1KO	Defined peaks		0.380727	Setdb1KO	Defined peaks
0.368691	Setdb1KO	Defined peaks		0.342774	Setdb1KO	Defined peaks		0.423734	Setdb1KO	Defined peaks		-0.676501	Setdb1KO	Defined peaks		-0.207125	Setdb1KO	Defined peaks
-0.803629	Setdb1KO	Defined peaks		1.28515	Setdb1KO	Defined peaks		1.17693	Setdb1KO	Defined peaks		-0.791538	Setdb1KO	Defined peaks		2.06201	Setdb1KO	Defined peaks
-0.190781	Setdb1KO	Defined peaks		0.306621	Setdb1KO	Defined peaks		0.080431	Setdb1KO	Defined peaks		-2.85097	Setdb1KO	Defined peaks		1.37282	Setdb1KO	Defined peaks
1.70096	Setdb1KO	Defined peaks		0.459629	Setdb1KO	Defined peaks		6.99821	Setdb1KO	Defined peaks		0.73041	Setdb1KO	Defined peaks		1.41999	Setdb1KO	Defined peaks
0.307512	Setdb1KO	Defined peaks		0.105553	Setdb1KO	Defined peaks		2.47633	Setdb1KO	Defined peaks		-0.725701	Setdb1KO	Defined peaks		-0.676501	Setdb1KO	Defined peaks
-0.441847	Setdb1KO	Defined peaks		0.702639	Setdb1KO	Defined peaks		3.16412	Setdb1KO	Defined peaks		-0.419705	Setdb1KO	Defined peaks		-0.791538	Setdb1KO	Defined peaks
-0.765984	Setdb1KO	Defined peaks		0.189744	Setdb1KO	Defined peaks		2.08594	Setdb1KO	Defined peaks		-0.050524	Setdb1KO	Defined peaks		-2.85097	Setdb1KO	Defined peaks
-0.620205	Setdb1KO	Defined peaks		0.318871	Setdb1KO	Defined peaks		0.852678	Setdb1KO	Defined peaks		0.326338	Setdb1KO	Defined peaks		0.73041	Setdb1KO	Defined peaks
0.927676	Setdb1KO	Defined peaks		-0.158689	Setdb1KO	Defined peaks		-0.441598	Setdb1KO	Defined peaks		-0.275973	Setdb1KO	Defined peaks		-0.725701	Setdb1KO	Defined peaks
1.61481	Setdb1KO	Defined peaks		-0.787366	Setdb1KO	Defined peaks		0.503094	Setdb1KO	Defined peaks		-0.89115	Setdb1KO	Defined peaks		-0.419705	Setdb1KO	Defined peaks
1.06974	Setdb1KO	Defined peaks		0.025767	Setdb1KO	Defined peaks		-0.410633	Setdb1KO	Defined peaks		-0.855291	Setdb1KO	Defined peaks		-0.050524	Setdb1KO	Defined peaks
-0.07933	Setdb1KO	Defined peaks		0.251326	Setdb1KO	Defined peaks		0.802356	Setdb1KO	Defined peaks		1.60397	Setdb1KO	Defined peaks		0.326338	Setdb1KO	Defined peaks
0.252937	Setdb1KO	Defined peaks		0.631544	Setdb1KO	Defined peaks		0.423837	Setdb1KO	Defined peaks		0.367597	Setdb1KO	Defined peaks		-0.275973	Setdb1KO	Defined peaks
0.632274	Setdb1KO	Defined peaks		0.06818	Setdb1KO	Defined peaks		0.522509	Setdb1KO	Defined peaks		-0.364307	Setdb1KO	Defined peaks		-0.89115	Setdb1KO	Defined peaks
1.06511	Setdb1KO	Defined peaks		0.637585	Setdb1KO	Defined peaks		0.323706	Setdb1KO	Defined peaks		-0.482959	Setdb1KO	Defined peaks		-0.855291	Setdb1KO	Defined peaks
-0.298501	Setdb1KO	Defined peaks		-0.0732	Setdb1KO	Defined peaks		0.079369	Setdb1KO	Defined peaks		-0.115014	Setdb1KO	Defined peaks		1.60397	Setdb1KO	Defined peaks
-0.04507	Setdb1KO	Defined peaks		0.595785	Setdb1KO	Defined peaks		0.871391	Setdb1KO	Defined peaks		-1.19145	Setdb1KO	Defined peaks		0.367597	Setdb1KO	Defined peaks
0.05144	Setdb1KO	Defined peaks		0	Setdb1KO	Defined peaks		0.993429	Setdb1KO	Defined peaks		-0.507279	Setdb1KO	Defined peaks		-0.364307	Setdb1KO	Defined peaks
0.386804	Setdb1KO	Defined peaks		0.254093	Setdb1KO	Defined peaks		0.750466	Setdb1KO	Defined peaks		-0.743072	Setdb1KO	Defined peaks		-0.482959	Setdb1KO	Defined peaks
0.368691	Setdb1KO	Defined peaks		0.249285	WT	Defined peaks		0.817542	Setdb1KO	Defined peaks		1.89001	Setdb1KO	Defined peaks		0.433519	Setdb1KO	Defined peaks
0.209028	Setdb1KO	Defined peaks		-0.20183	WT	Defined peaks		0.809723	Setdb1KO	Defined peaks		2.80877	Setdb1KO	Defined peaks		-0.115014	Setdb1KO	Defined peaks
0.758221	Setdb1KO	Defined peaks		2.47727	WT	Defined peaks		-0.683613	Setdb1KO	Defined peaks		1.06987	Setdb1KO	Defined peaks		-1.19145	Setdb1KO	Defined peaks
0.285547	Setdb1KO	Defined peaks		7.74869	WT	Defined peaks		1.19122	Setdb1KO	Defined peaks		0.1838	Setdb1KO	Defined peaks		-0.507279	Setdb1KO	Defined peaks
0	Setdb1KO	Defined peaks		1.0708	WT	Defined peaks		0.08264	Setdb1KO	Defined peaks		-1.06153	Setdb1KO	Defined peaks		-0.743072	Setdb1KO	Defined peaks
-1.42548	Setdb1KO	Defined peaks		1.61994	WT	Defined peaks		0.168322	Setdb1KO	Defined peaks		-0.09065	Setdb1KO	Defined peaks		1.89001	Setdb1KO	Defined peaks
-0.519282	Setdb1KO	Defined peaks		0	WT	Defined peaks		-0.308194	Setdb1KO	Defined peaks		-0.565395	Setdb1KO	Defined peaks		2.80877	Setdb1KO	Defined peaks
0.492548	Setdb1KO	Defined peaks		2.97559	WT	Defined peaks		0.351439	Setdb1KO	Defined peaks		0.113409	Setdb1KO	Defined peaks		1.06987	Setdb1KO	Defined peaks
0	Setdb1KO	Defined peaks		0.246061	WT	Defined peaks		-0.703323	Setdb1KO	Defined peaks		0.61274	Setdb1KO	Defined peaks		0.1838	Setdb1KO	Defined peaks
-0.356371	Setdb1KO	Defined peaks		-2.20115	WT	Defined peaks		0.89479	Setdb1KO	Defined peaks		2.42125	Setdb1KO	Defined peaks		-1.06153	Setdb1KO	Defined peaks
1.14119	Setdb1KO	Defined peaks		-0.058866	WT	Defined peaks		0.318148	Setdb1KO	Defined peaks		2.98156	Setdb1KO	Defined peaks		-0.09065	Setdb1KO	Defined peaks
-0.777537	Setdb1KO	Defined peaks		1.73817	WT	Defined peaks		-0.273409	Setdb1KO	Defined peaks		0.875507	Setdb1KO	Defined peaks		-0.565395	Setdb1KO	Defined peaks
0	Setdb1KO	Defined peaks		0.742167	WT	Defined peaks		0.0604	Setdb1KO	Defined peaks		-0.750083	Setdb1KO	Defined peaks		0.113409	Setdb1KO	Defined peaks
-0.466825	Setdb1KO	Defined peaks		0.184897	WT	Defined peaks		-0.033189	Setdb1KO	Defined peaks		-0.583925	Setdb1KO	Defined peaks		0.61274	Setdb1KO	Defined peaks
0.475915	Setdb1KO	Defined peaks		0	WT	Defined peaks		1.14111	Setdb1KO	Defined peaks		-0.024944	Setdb1KO	Defined peaks		2.42125	Setdb1KO	Defined peaks
-0.633549	Setdb1KO	Defined peaks		7.91467	WT	Defined peaks		0.232906	Setdb1KO	Defined peaks		0.750137	Setdb1KO	Defined peaks		2.98156	Setdb1KO	Defined peaks
0	Setdb1KO	Defined peaks		1.07996	WT	Defined peaks		-0.400727	Setdb1KO	Defined peaks		-0.018235	Setdb1KO	Defined peaks		0.875507	Setdb1KO	Defined peaks
-0.348767	Setdb1KO	Defined peaks		1.80301	WT	Defined peaks		-1.83511	Setdb1KO	Defined peaks		0.428158	Setdb1KO	Defined peaks		-0.750083	Setdb1KO	Defined peaks
0	Setdb1KO	Defined peaks		4.11475	WT	Defined peaks		-1.20041	Setdb1KO	Defined peaks		-0.725576	Setdb1KO	Defined peaks		-0.583925	Setdb1KO	Defined peaks
0.500554	Setdb1KO	Defined peaks		2.4991	WT	Defined peaks		-0.129787	Setdb1KO	Defined peaks		-0.556933	Setdb1KO	Defined peaks		-0.024944	Setdb1KO	Defined peaks
1.04195	Setdb1KO	Defined peaks		4.45998	WT	Defined peaks		0.661588	Setdb1KO	Defined peaks		-0.186549	Setdb1KO	Defined peaks		-1.04122	Setdb1KO	Defined peaks
0.455997	Setdb1KO	Defined peaks		0.88137	WT	Defined peaks		0.652133	Setdb1KO	Defined peaks		0	Setdb1KO	Defined peaks		0.750137	Setdb1KO	Defined peaks
-0.35302	Setdb1KO	Defined peaks		0.225508	WT	Defined peaks		0.816273	Setdb1KO	Defined peaks		-0.831532	Setdb1KO	Defined peaks		-0.018235	Setdb1KO	Defined peaks
1.20831	Setdb1KO	Defined peaks		4.10784	WT	Defined peaks		-0.98552	Setdb1KO	Defined peaks		0	Setdb1KO	Defined peaks		0.428158	Setdb1KO	Defined peaks
2.3789	Setdb1KO	Defined peaks		3.18916	WT	Defined peaks		1.79999	Setdb1KO	Defined peaks		-0.30932	Setdb1KO	Defined peaks		-0.725576	Setdb1KO	Defined peaks
-0.05666	Setdb1KO	Defined peaks		3.7259	WT	Defined peaks		-0.203583	Setdb1KO	Defined peaks		-0.426017	Setdb1KO	Defined peaks		-0.556933	Setdb1KO	Defined peaks
19.7309	Setdb1KO	Defined peaks		-0.58229	WT	Defined peaks		0.258614	Setdb1KO	Defined peaks		-0.915775	Setdb1KO	Defined peaks		-0.186549	Setdb1KO	Defined peaks
-0.017706	Setdb1KO	Defined peaks		0.691417	WT	Defined peaks		0.399761	Setdb1KO	Defined peaks		2.2818	Setdb1KO	Defined peaks		0	Setdb1KO	Defined peaks
0.343884	Setdb1KO	Defined peaks		3.43433	WT	Defined peaks		0.781877	Setdb1KO	Defined peaks		-0.221509	Setdb1KO	Defined peaks		-0.831532	Setdb1KO	Defined peaks
0.391442	Setdb1KO	Defined peaks		1.96486	WT	Defined peaks		0.157664	Setdb1KO	Defined peaks		-0.417943	Setdb1KO	Defined peaks		0	Setdb1KO	Defined peaks
0.13901	Setdb1KO	Defined peaks		3.60601	WT	Defined peaks		-0.030985	Setdb1KO	Defined peaks		10.3526	Setdb1KO	Defined peaks		-0.30932	Setdb1KO	Defined peaks
0.541897	Setdb1KO	Defined peaks		0	WT	Defined peaks		-0.165748	Setdb1KO	Defined peaks		1.05728	Setdb1KO	Defined peaks		-0.426017	Setdb1KO	Defined peaks
-0.712742	Setdb1KO	Defined peaks		0.510486	WT	Defined peaks		-1.81425	Setdb1KO	Defined peaks		0.15393	Setdb1KO	Defined peaks		-0.915775	Setdb1KO	Defined peaks
0.190933	Setdb1KO	Defined peaks		13.7897	WT	Defined peaks		-0.2764	Setdb1KO	Defined peaks		0.268	Setdb1KO	Defined peaks		2.2818	Setdb1KO	Defined peaks
0.309155	Setdb1KO	Defined peaks		1.15034	WT	Defined peaks		-0.957925	Setdb1KO	Defined peaks		0.829861	Setdb1KO	Defined peaks		-0.221509	Setdb1KO	Defined peaks
0.242282	Setdb1KO	Defined peaks		3.03898	WT	Defined peaks		0.090751	Setdb1KO	Defined peaks		0.289349	Setdb1KO	Defined peaks		-0.417943	Setdb1KO	Defined peaks
-0.646897	Setdb1KO	Defined peaks		0.802981	WT	Defined peaks		1.60575	Setdb1KO	Defined peaks		1.81634	Setdb1KO	Defined peaks		10.3526	Setdb1KO	Defined peaks
-0.244868	Setdb1KO	Defined peaks		1.84227	WT	Defined peaks		-0.167161	Setdb1KO	Defined peaks		0.071788	Setdb1KO	Defined peaks		1.05728	Setdb1KO	Defined peaks
0.281754	Setdb1KO	Defined peaks		-0.715784	WT	Defined peaks		0.434237	Setdb1KO	Defined peaks		0.2125	Setdb1KO	Defined peaks		0.15393	Setdb1KO	Defined peaks
-1.01047	Setdb1KO	Defined peaks		-0.85558	WT	Defined peaks		1.51821	Setdb1KO	Defined peaks		-0.475161	Setdb1KO	Defined peaks		0.268	Setdb1KO	Defined peaks
-0.374611	Setdb1KO	Defined peaks		1.54074	WT	Defined peaks		-0.058976	Setdb1KO	Defined peaks		0.222608	Setdb1KO	Defined peaks		0.829861	Setdb1KO	Defined peaks
-0.337536	Setdb1KO	Defined peaks		3.37472	WT	Defined peaks		0.745389	Setdb1KO	Defined peaks		1.10949	Setdb1KO	Defined peaks		0.289349	Setdb1KO	Defined peaks
0.187025	Setdb1KO	Defined peaks		1.18949	WT	Defined peaks		0.481933	Setdb1KO	Defined peaks		0.576697	Setdb1KO	Defined peaks		1.81634	Setdb1KO	Defined peaks
0.168299	Setdb1KO	Defined peaks		1.46512	WT	Defined peaks		0.887368	Setdb1KO	Defined peaks		-0.276218	Setdb1KO	Defined peaks		0	Setdb1KO	Defined peaks
0.894467	Setdb1KO	Defined peaks		1.78132	WT	Defined peaks		0.85914	Setdb1KO	Defined peaks		0.653589	Setdb1KO	Defined peaks		0.071788	Setdb1KO	Defined peaks
0	Setdb1KO	Defined peaks		1.14033	WT	Defined peaks		0.066989	Setdb1KO	Defined peaks		2.24671	Setdb1KO	Defined peaks		0.2125	Setdb1KO	Defined peaks
0.60437	Setdb1KO	Defined peaks		6.44159	WT	Defined peaks		1.32318	Setdb1KO	Defined peaks		-0.907126	Setdb1KO	Defined peaks		-0.475161	Setdb1KO	Defined peaks
1.46202	Setdb1KO	Defined peaks		3.30229	WT	Defined peaks		0.44986	Setdb1KO	Defined peaks		3.13212	Setdb1KO	Defined peaks		0.222608	Setdb1KO	Defined peaks
3.56597	Setdb1KO	Defined peaks		5.10371	WT	Defined peaks		-0.614055	Setdb1KO	Defined peaks		-0.215749	Setdb1KO	Defined peaks		1.56343	Setdb1KO	Defined peaks
2.24974	Setdb1KO	Defined peaks		2.29376	WT	Defined peaks		-0.464111	Setdb1KO	Defined peaks		-0.404188	Setdb1KO	Defined peaks		1.10949	Setdb1KO	Defined peaks
-0.55309	Setdb1KO	Defined peaks		0.62426	WT	Defined peaks		-0.050848	Setdb1KO	Defined peaks		0.381599	Setdb1KO	Defined peaks		-0.361958	Setdb1KO	Defined peaks
-0.168412	Setdb1KO	Defined peaks		3.20186	WT	Defined peaks		-0.555758	Setdb1KO	Defined peaks		-0.07211	Setdb1KO	Defined peaks		0.576697	Setdb1KO	Defined peaks
0.010643	Setdb1KO	Defined peaks		-1.50617	WT	Defined peaks		-0.458777	Setdb1KO	Defined peaks		1.69012	Setdb1KO	Defined peaks		-0.276218	Setdb1KO	Defined peaks
-0.197964	Setdb1KO	Defined peaks		2.17552	WT	Defined peaks		0	Setdb1KO	Defined peaks		-0.654321	Setdb1KO	Defined peaks		0.653589	Setdb1KO	Defined peaks
0.834391	Setdb1KO	Defined peaks		1.1224	WT	Defined peaks		-0.667325	Setdb1KO	Defined peaks		1.85856	Setdb1KO	Defined peaks		2.24671	Setdb1KO	Defined peaks
-0.068973	Setdb1KO	Defined peaks		3.34361	WT	Defined peaks		0.343884	Setdb1KO	Defined peaks		-0.042193	Setdb1KO	Defined peaks		-0.907126	Setdb1KO	Defined peaks
-0.320786	Setdb1KO	Defined peaks		2.49391	WT	Defined peaks		-0.208934	Setdb1KO	Defined peaks		-0.268778	Setdb1KO	Defined peaks		3.13212	Setdb1KO	Defined peaks
-1.23604	Setdb1KO	Defined peaks		2.26691	WT	Defined peaks		0.370592	Setdb1KO	Defined peaks		-0.429875	Setdb1KO	Defined peaks		-0.215749	Setdb1KO	Defined peaks
0.939804	Setdb1KO	Defined peaks		2.3371	WT	Defined peaks		0.770305	Setdb1KO	Defined peaks		0.89548	Setdb1KO	Defined peaks		-1.8281	Setdb1KO	Defined peaks
-0.236351	Setdb1KO	Defined peaks		1.83781	WT	Defined peaks		0	Setdb1KO	Defined peaks		-1.11214	Setdb1KO	Defined peaks		-0.651389	Setdb1KO	Defined peaks
0	Setdb1KO	Defined peaks		0.546927	WT	Defined peaks		2.3789	Setdb1KO	Defined peaks		0.8077	Setdb1KO	Defined peaks		-0.404188	Setdb1KO	Defined peaks
0.894467	Setdb1KO	Defined peaks		1.70048	WT	Defined peaks		1.01448	Setdb1KO	Defined peaks		-0.415848	Setdb1KO	Defined peaks		0.381599	Setdb1KO	Defined peaks
-0.73914	Setdb1KO	Defined peaks		-0.400925	Setdb1KO	random peaks		-0.670346	Setdb1KO	Defined peaks		0.920264	Setdb1KO	Defined peaks		-0.07211	Setdb1KO	Defined peaks
-0.58268	Setdb1KO	Defined peaks		0.124441	Setdb1KO	random peaks		-0.202211	Setdb1KO	Defined peaks		0.77633	Setdb1KO	Defined peaks		1.69012	Setdb1KO	Defined peaks
0.049121	Setdb1KO	Defined peaks		0.20411	Setdb1KO	random peaks		1.11573	Setdb1KO	Defined peaks		0	Setdb1KO	Defined peaks		-0.654321	Setdb1KO	Defined peaks
-0.059658	Setdb1KO	Defined peaks		-0.462946	Setdb1KO	random peaks		0.86534	Setdb1KO	Defined peaks		-0.053597	Setdb1KO	Defined peaks		1.85856	Setdb1KO	Defined peaks
-0.325382	Setdb1KO	Defined peaks		-2.3829	Setdb1KO	random peaks		-0.283112	Setdb1KO	Defined peaks		-0.746309	Setdb1KO	Defined peaks		-0.042193	Setdb1KO	Defined peaks
0.985096	Setdb1KO	Defined peaks		0.289887	Setdb1KO	random peaks		-3.32613	Setdb1KO	Defined peaks		2.52803	Setdb1KO	Defined peaks		-0.268778	Setdb1KO	Defined peaks
0	Setdb1KO	Defined peaks		-0.928222	Setdb1KO	random peaks		1.2909	Setdb1KO	Defined peaks		2.49346	Setdb1KO	Defined peaks		-0.429875	Setdb1KO	Defined peaks
0	Setdb1KO	Defined peaks		-0.633549	Setdb1KO	random peaks		1.03511	Setdb1KO	Defined peaks		1.38145	Setdb1KO	Defined peaks		0.89548	Setdb1KO	Defined peaks
-0.638617	Setdb1KO	Defined peaks		0.298319	Setdb1KO	random peaks		0.452168	Setdb1KO	Defined peaks		-1.86722	Setdb1KO	Defined peaks		-1.11214	Setdb1KO	Defined peaks
0.410828	Setdb1KO	Defined peaks		0.681758	Setdb1KO	random peaks		1.14606	Setdb1KO	Defined peaks		-0.894397	Setdb1KO	Defined peaks		0.8077	Setdb1KO	Defined peaks
0	Setdb1KO	Defined peaks		0.266511	Setdb1KO	random peaks		1.31489	Setdb1KO	Defined peaks		-0.367867	Setdb1KO	Defined peaks		-0.415848	Setdb1KO	Defined peaks
-1.17778	Setdb1KO	Defined peaks		0.5514	Setdb1KO	random peaks		0.44243	Setdb1KO	Defined peaks		0	Setdb1KO	Defined peaks		0.920264	Setdb1KO	Defined peaks
0.998289	Setdb1KO	Defined peaks		-0.389736	Setdb1KO	random peaks		0.223972	Setdb1KO	Defined peaks		-2.45622	Setdb1KO	Defined peaks		0.77633	Setdb1KO	Defined peaks
-0.378851	Setdb1KO	Defined peaks		0.179144	Setdb1KO	random peaks		0.069505	Setdb1KO	Defined peaks		0.02021	Setdb1KO	Defined peaks		0	Setdb1KO	Defined peaks
0.52428	Setdb1KO	Defined peaks		0.099941	Setdb1KO	random peaks		0.663551	Setdb1KO	Defined peaks		-0.043228	Setdb1KO	Defined peaks		-0.053597	Setdb1KO	Defined peaks
-0.171184	Setdb1KO	Defined peaks		-0.500483	Setdb1KO	random peaks		0.187959	Setdb1KO	Defined peaks		-0.137885	Setdb1KO	Defined peaks		-0.746309	Setdb1KO	Defined peaks
0.020267	Setdb1KO	Defined peaks		-0.399136	Setdb1KO	random peaks		-0.775021	Setdb1KO	Defined peaks		-0.643194	Setdb1KO	Defined peaks		2.52803	Setdb1KO	Defined peaks
-0.155344	Setdb1KO	Defined peaks		-0.939143	Setdb1KO	random peaks		1.61925	Setdb1KO	Defined peaks		0.094062	Setdb1KO	Defined peaks		2.49346	Setdb1KO	Defined peaks
1.31172	Setdb1KO	Defined peaks		-0.283075	Setdb1KO	random peaks		1.94591	Setdb1KO	Defined peaks		1.31523	Setdb1KO	Defined peaks		1.38145	Setdb1KO	Defined peaks
-0.225334	Setdb1KO	Defined peaks		0.811239	Setdb1KO	random peaks		-1.353	Setdb1KO	Defined peaks		2.37016	Setdb1KO	Defined peaks		-1.86722	Setdb1KO	Defined peaks
-1.04486	Setdb1KO	Defined peaks		0.355398	Setdb1KO	random peaks		2.52262	Setdb1KO	Defined peaks		-0.429142	Setdb1KO	Defined peaks		-0.894397	Setdb1KO	Defined peaks
0.072876	Setdb1KO	Defined peaks		7.45389	Setdb1KO	random peaks		0.144968	Setdb1KO	Defined peaks		-0.252183	Setdb1KO	Defined peaks		-0.367867	Setdb1KO	Defined peaks
0	Setdb1KO	Defined peaks		-0.75831	Setdb1KO	random peaks		0.752882	Setdb1KO	Defined peaks		-2.28077	Setdb1KO	Defined peaks		0	Setdb1KO	Defined peaks
0.044999	Setdb1KO	Defined peaks		0	Setdb1KO	random peaks		1.28242	Setdb1KO	Defined peaks		-1.15614	Setdb1KO	Defined peaks		-2.45622	Setdb1KO	Defined peaks
0.305977	Setdb1KO	Defined peaks		-0.554355	Setdb1KO	random peaks		-1.2095	Setdb1KO	Defined peaks		-0.08765	Setdb1KO	Defined peaks		0.02021	Setdb1KO	Defined peaks
0.249019	Setdb1KO	Defined peaks		0	Setdb1KO	random peaks		-0.782619	Setdb1KO	Defined peaks		-0.18844	Setdb1KO	Defined peaks		-0.043228	Setdb1KO	Defined peaks
0.103517	Setdb1KO	Defined peaks		-1.15691	Setdb1KO	random peaks		0.427945	Setdb1KO	Defined peaks		-0.359968	Setdb1KO	Defined peaks		-0.137885	Setdb1KO	Defined peaks
-0.546761	Setdb1KO	Defined peaks		-0.719256	Setdb1KO	random peaks		0.265396	Setdb1KO	Defined peaks		0.674401	Setdb1KO	Defined peaks		0.02206	Setdb1KO	Defined peaks
-0.173537	Setdb1KO	Defined peaks		-0.26581	Setdb1KO	random peaks		-0.694982	Setdb1KO	Defined peaks		1.04973	Setdb1KO	Defined peaks		-0.643194	Setdb1KO	Defined peaks
-0.925164	Setdb1KO	Defined peaks		-0.452936	Setdb1KO	random peaks		-0.123632	Setdb1KO	Defined peaks		1.11514	Setdb1KO	Defined peaks		0.094062	Setdb1KO	Defined peaks
-1.30864	Setdb1KO	Defined peaks		0.485119	Setdb1KO	random peaks		0.39483	Setdb1KO	Defined peaks		0.151981	Setdb1KO	Defined peaks		1.31523	Setdb1KO	Defined peaks
-1.66306	Setdb1KO	Defined peaks		-0.233402	Setdb1KO	random peaks		0.464968	Setdb1KO	Defined peaks		0.905273	Setdb1KO	Defined peaks		0	Setdb1KO	Defined peaks
-1.11313	Setdb1KO	Defined peaks		-0.282462	Setdb1KO	random peaks		-0.760258	Setdb1KO	Defined peaks		-0.592857	Setdb1KO	Defined peaks		2.37016	Setdb1KO	Defined peaks
0	Setdb1KO	Defined peaks		-0.80984	Setdb1KO	random peaks		-0.82555	Setdb1KO	Defined peaks		-0.12793	Setdb1KO	Defined peaks		-0.623649	Setdb1KO	Defined peaks
-0.688165	Setdb1KO	Defined peaks		-0.341142	Setdb1KO	random peaks		-0.441752	Setdb1KO	Defined peaks		-0.862658	Setdb1KO	Defined peaks		-0.429142	Setdb1KO	Defined peaks
0.19087	Setdb1KO	Defined peaks		-0.57489	WT	random peaks		-1.05731	Setdb1KO	Defined peaks		0.165706	Setdb1KO	Defined peaks		-0.252183	Setdb1KO	Defined peaks
3.21071	Setdb1KO	Defined peaks		1.09362	WT	random peaks		0.831266	Setdb1KO	Defined peaks		-0.358505	Setdb1KO	Defined peaks		-2.28077	Setdb1KO	Defined peaks
-0.275266	Setdb1KO	Defined peaks		0.732336	WT	random peaks		-0.356044	Setdb1KO	Defined peaks		-1.70363	Setdb1KO	Defined peaks		-1.15614	Setdb1KO	Defined peaks
-0.415766	Setdb1KO	Defined peaks		1.98092	WT	random peaks		0.665967	Setdb1KO	Defined peaks		0.369018	Setdb1KO	Defined peaks		-0.08765	Setdb1KO	Defined peaks
-0.034489	Setdb1KO	Defined peaks		-0.862392	WT	random peaks		-0.539372	Setdb1KO	Defined peaks		0.478173	Setdb1KO	Defined peaks		-0.18844	Setdb1KO	Defined peaks
-0.022034	Setdb1KO	Defined peaks		0.542481	WT	random peaks		-0.766808	Setdb1KO	Defined peaks		0.162341	Setdb1KO	Defined peaks		-0.359968	Setdb1KO	Defined peaks
-0.6278	Setdb1KO	Defined peaks		3.60405	WT	random peaks		2.0164	Setdb1KO	Defined peaks		-0.623649	Setdb1KO	Defined peaks		0.674401	Setdb1KO	Defined peaks
0.27393	Setdb1KO	Defined peaks		0	WT	random peaks		-1.06436	Setdb1KO	Defined peaks		-0.247906	Setdb1KO	Defined peaks		1.04973	Setdb1KO	Defined peaks
-0.827224	Setdb1KO	Defined peaks		0.762923	WT	random peaks		1.10649	Setdb1KO	Defined peaks		-0.158912	Setdb1KO	Defined peaks		1.11514	Setdb1KO	Defined peaks
-0.62585	Setdb1KO	Defined peaks		0.296323	WT	random peaks		-1.45434	Setdb1KO	Defined peaks		1.20226	Setdb1KO	Defined peaks		0.151981	Setdb1KO	Defined peaks
-0.391181	Setdb1KO	Defined peaks		-1.44451	WT	random peaks		-0.484528	Setdb1KO	Defined peaks		0.992399	Setdb1KO	Defined peaks		-0.760258	Setdb1KO	Defined peaks
0.15318	Setdb1KO	Defined peaks		0.837879	WT	random peaks		-0.426017	Setdb1KO	Defined peaks		-0.64223	Setdb1KO	Defined peaks		0.905273	Setdb1KO	Defined peaks
-0.187388	Setdb1KO	Defined peaks		-0.342011	WT	random peaks		1.6926	Setdb1KO	Defined peaks		-0.575123	Setdb1KO	Defined peaks		-0.592857	Setdb1KO	Defined peaks
-0.05748	Setdb1KO	Defined peaks		1.92845	WT	random peaks		0.29612	Setdb1KO	Defined peaks		-0.169442	Setdb1KO	Defined peaks		-0.12793	Setdb1KO	Defined peaks
-0.395184	Setdb1KO	Defined peaks		-0.180563	WT	random peaks		-0.543042	Setdb1KO	Defined peaks		-0.830562	Setdb1KO	Defined peaks		-0.862658	Setdb1KO	Defined peaks
-0.511712	Setdb1KO	Defined peaks		-0.543388	WT	random peaks		-0.504968	Setdb1KO	Defined peaks		0.072219	Setdb1KO	Defined peaks		0.165706	Setdb1KO	Defined peaks
-0.102081	Setdb1KO	Defined peaks		0.388777	WT	random peaks		-1.84216	Setdb1KO	Defined peaks		0.390019	Setdb1KO	Defined peaks		-0.358505	Setdb1KO	Defined peaks
-0.07311	Setdb1KO	Defined peaks		-1.18959	WT	random peaks		-1.28753	Setdb1KO	Defined peaks		0	Setdb1KO	Defined peaks		-1.70363	Setdb1KO	Defined peaks
0.340734	Setdb1KO	Defined peaks		-1.63916	WT	random peaks		0.81375	Setdb1KO	Defined peaks		-0.568021	Setdb1KO	Defined peaks		0.369018	Setdb1KO	Defined peaks
0.454506	Setdb1KO	Defined peaks		1.67969	WT	random peaks		0.619854	Setdb1KO	Defined peaks		0.306534	Setdb1KO	Defined peaks		0.478173	Setdb1KO	Defined peaks
0.067047	Setdb1KO	Defined peaks		-0.123726	WT	random peaks		0.5711	Setdb1KO	Defined peaks		-0.038136	Setdb1KO	Defined peaks		0.162341	Setdb1KO	Defined peaks
-1.22811	Setdb1KO	Defined peaks		-3.85202	WT	random peaks		1.80641	Setdb1KO	Defined peaks		0.653589	Setdb1KO	Defined peaks		-0.623649	Setdb1KO	Defined peaks
0.10434	Setdb1KO	Defined peaks		-1.83014	WT	random peaks		0.409359	Setdb1KO	Defined peaks		0.172872	Setdb1KO	Defined peaks		-0.247906	Setdb1KO	Defined peaks
-0.505235	Setdb1KO	Defined peaks		0.539967	WT	random peaks		-0.258626	Setdb1KO	Defined peaks		0.777242	Setdb1KO	Defined peaks		-0.158912	Setdb1KO	Defined peaks
0.236898	Setdb1KO	Defined peaks		0.674957	WT	random peaks		0.771751	Setdb1KO	Defined peaks		0.572322	Setdb1KO	Defined peaks		1.20226	Setdb1KO	Defined peaks
-0.180487	Setdb1KO	Defined peaks		-2.72978	WT	random peaks		-0.81874	Setdb1KO	Defined peaks		-1.06911	Setdb1KO	Defined peaks		0.992399	Setdb1KO	Defined peaks
0	Setdb1KO	Defined peaks		-4.18697	WT	random peaks		0.82003	Setdb1KO	Defined peaks		0.095753	Setdb1KO	Defined peaks		-0.64223	Setdb1KO	Defined peaks
-0.52006	Setdb1KO	Defined peaks		0.417142	WT	random peaks		0.110302	Setdb1KO	Defined peaks		-0.235913	Setdb1KO	Defined peaks		-0.575123	Setdb1KO	Defined peaks
-0.370067	Setdb1KO	Defined peaks		-0.321001	WT	random peaks		0.23792	Setdb1KO	Defined peaks		0.43218	Setdb1KO	Defined peaks		-0.169442	Setdb1KO	Defined peaks
-0.194348	Setdb1KO	Defined peaks		-0.760388	WT	random peaks		1.84957	Setdb1KO	Defined peaks		3.05616	Setdb1KO	Defined peaks		-0.830562	Setdb1KO	Defined peaks
-2.11463	Setdb1KO	Defined peaks		0.986386	WT	random peaks		-0.604751	Setdb1KO	Defined peaks		-0.07854	Setdb1KO	Defined peaks		0.072219	Setdb1KO	Defined peaks
-1.39233	Setdb1KO	Defined peaks		-0.331765	WT	random peaks		0	Setdb1KO	Defined peaks		-0.199568	Setdb1KO	Defined peaks		0.977769	Setdb1KO	Defined peaks
-0.792985	Setdb1KO	Defined peaks		0.087199	WT	random peaks		0.406321	Setdb1KO	Defined peaks		-0.41148	Setdb1KO	Defined peaks		0.390019	Setdb1KO	Defined peaks
-0.045588	Setdb1KO	Defined peaks		0.140861	WT	random peaks		-0.099887	Setdb1KO	Defined peaks		-0.475161	Setdb1KO	Defined peaks		0	Setdb1KO	Defined peaks
-0.412899	Setdb1KO	Defined peaks		0.20768	WT	random peaks		0.722559	Setdb1KO	Defined peaks		0.386156	Setdb1KO	Defined peaks		0.44418	Setdb1KO	Defined peaks
0	Setdb1KO	Defined peaks						1.04072	Setdb1KO	Defined peaks		-1.87829	Setdb1KO	Defined peaks		-0.568021	Setdb1KO	Defined peaks
0.406186	Setdb1KO	Defined peaks						-1.90065	Setdb1KO	Defined peaks		1.50352	Setdb1KO	Defined peaks		0.306534	Setdb1KO	Defined peaks
0.346482	Setdb1KO	Defined peaks						-1.12967	Setdb1KO	Defined peaks		-0.973501	Setdb1KO	Defined peaks		-0.038136	Setdb1KO	Defined peaks
-0.894923	Setdb1KO	Defined peaks						0	Setdb1KO	Defined peaks		-0.047216	Setdb1KO	Defined peaks		0.653589	Setdb1KO	Defined peaks
-0.289936	Setdb1KO	Defined peaks						0.324354	Setdb1KO	Defined peaks		0.174551	Setdb1KO	Defined peaks		0.172872	Setdb1KO	Defined peaks
-1.17393	Setdb1KO	Defined peaks						1.03044	Setdb1KO	Defined peaks		1.40352	Setdb1KO	Defined peaks		-0.536954	Setdb1KO	Defined peaks
0.359411	Setdb1KO	Defined peaks						-0.790367	Setdb1KO	Defined peaks		1.69614	Setdb1KO	Defined peaks		-1.00792	Setdb1KO	Defined peaks
-0.050524	Setdb1KO	Defined peaks						0.246056	Setdb1KO	Defined peaks		0.480902	Setdb1KO	Defined peaks		0.777242	Setdb1KO	Defined peaks
0.633394	Setdb1KO	Defined peaks						0.798172	Setdb1KO	Defined peaks		0	Setdb1KO	Defined peaks		0.572322	Setdb1KO	Defined peaks
-0.764071	Setdb1KO	Defined peaks						1.08807	Setdb1KO	Defined peaks		0.605386	Setdb1KO	Defined peaks		-1.06911	Setdb1KO	Defined peaks
-0.101785	Setdb1KO	Defined peaks						2.36103	Setdb1KO	Defined peaks		-1.393	Setdb1KO	Defined peaks		0.095753	Setdb1KO	Defined peaks
0.26499	Setdb1KO	Defined peaks						0.316342	Setdb1KO	Defined peaks		0.443978	Setdb1KO	Defined peaks		-0.235913	Setdb1KO	Defined peaks
-0.614055	Setdb1KO	Defined peaks						-0.700238	Setdb1KO	Defined peaks		-0.233394	Setdb1KO	Defined peaks		-0.200643	Setdb1KO	Defined peaks
-0.058903	Setdb1KO	Defined peaks						0.897341	Setdb1KO	Defined peaks		0.35752	Setdb1KO	Defined peaks		0.43218	Setdb1KO	Defined peaks
0.22443	Setdb1KO	Defined peaks						-0.105607	Setdb1KO	Defined peaks		-0.278173	Setdb1KO	Defined peaks		3.05616	Setdb1KO	Defined peaks
0.285547	Setdb1KO	Defined peaks						0.673849	Setdb1KO	Defined peaks		-0.743072	Setdb1KO	Defined peaks		-0.07854	Setdb1KO	Defined peaks
0.089333	Setdb1KO	Defined peaks						0.836545	Setdb1KO	Defined peaks		-1.26027	Setdb1KO	Defined peaks		-0.199568	Setdb1KO	Defined peaks
0.062688	Setdb1KO	Defined peaks						1.07732	Setdb1KO	Defined peaks		0.2757	Setdb1KO	Defined peaks		-0.41148	Setdb1KO	Defined peaks
-0.594738	Setdb1KO	Defined peaks						0.904279	Setdb1KO	Defined peaks		-0.403167	Setdb1KO	Defined peaks		0.103499	Setdb1KO	Defined peaks
-0.07777	Setdb1KO	Defined peaks						-0.036724	Setdb1KO	Defined peaks		-0.255039	Setdb1KO	Defined peaks		-0.475161	Setdb1KO	Defined peaks
-0.80984	Setdb1KO	Defined peaks						0.340225	Setdb1KO	Defined peaks		0.752827	Setdb1KO	Defined peaks		0.386156	Setdb1KO	Defined peaks
-0.965651	Setdb1KO	Defined peaks						0	Setdb1KO	Defined peaks		-1.1879	Setdb1KO	Defined peaks		1.04195	Setdb1KO	Defined peaks
0.463786	Setdb1KO	Defined peaks						0.96182	Setdb1KO	Defined peaks		0	Setdb1KO	Defined peaks		-1.87829	Setdb1KO	Defined peaks
-0.257507	Setdb1KO	Defined peaks						-0.558364	Setdb1KO	Defined peaks		1.63266	Setdb1KO	Defined peaks		1.50352	Setdb1KO	Defined peaks
-0.14565	Setdb1KO	Defined peaks						-1.30864	Setdb1KO	Defined peaks		0.195007	Setdb1KO	Defined peaks		-0.973501	Setdb1KO	Defined peaks
2.4542	Setdb1KO	Defined peaks						0.16932	Setdb1KO	Defined peaks		1.18857	Setdb1KO	Defined peaks		-1.59654	Setdb1KO	Defined peaks
-0.310611	Setdb1KO	Defined peaks						4.2291	Setdb1KO	Defined peaks		-0.165514	Setdb1KO	Defined peaks		-0.047216	Setdb1KO	Defined peaks
0.306419	Setdb1KO	Defined peaks						-0.408553	Setdb1KO	Defined peaks		0.914899	Setdb1KO	Defined peaks		0.174551	Setdb1KO	Defined peaks
-0.170878	Setdb1KO	Defined peaks						-0.84384	Setdb1KO	Defined peaks		0.074455	Setdb1KO	Defined peaks		1.40352	Setdb1KO	Defined peaks
0.87291	Setdb1KO	Defined peaks						1.93007	Setdb1KO	Defined peaks		0.168256	Setdb1KO	Defined peaks		1.69614	Setdb1KO	Defined peaks
-1.90065	Setdb1KO	Defined peaks						-1.2671	Setdb1KO	Defined peaks		0.878243	Setdb1KO	Defined peaks		0.480902	Setdb1KO	Defined peaks
-1.5886	Setdb1KO	Defined peaks						-0.62893	Setdb1KO	Defined peaks		-0.163296	Setdb1KO	Defined peaks		0	Setdb1KO	Defined peaks
-0.19347	Setdb1KO	Defined peaks						-0.114868	Setdb1KO	Defined peaks		0.518499	Setdb1KO	Defined peaks		0.605386	Setdb1KO	Defined peaks
0.787383	Setdb1KO	Defined peaks						-0.358505	Setdb1KO	Defined peaks		0.830088	Setdb1KO	Defined peaks		-1.393	Setdb1KO	Defined peaks
-0.345052	Setdb1KO	Defined peaks						0.285208	Setdb1KO	Defined peaks		-0.341476	Setdb1KO	Defined peaks		0.443978	Setdb1KO	Defined peaks
-0.232413	Setdb1KO	Defined peaks						6.57696	Setdb1KO	Defined peaks		0.62708	Setdb1KO	Defined peaks		-0.233394	Setdb1KO	Defined peaks
-1.08855	Setdb1KO	Defined peaks						0.692677	Setdb1KO	Defined peaks		-0.151331	Setdb1KO	Defined peaks		0.35752	Setdb1KO	Defined peaks
-1.42548	Setdb1KO	Defined peaks						0.271714	Setdb1KO	Defined peaks		0.49243	Setdb1KO	Defined peaks		-0.076302	Setdb1KO	Defined peaks
-0.029599	Setdb1KO	Defined peaks						0.373655	Setdb1KO	Defined peaks		-0.04507	Setdb1KO	Defined peaks		-0.278173	Setdb1KO	Defined peaks
-0.465518	Setdb1KO	Defined peaks						0.365761	Setdb1KO	Defined peaks		1.28384	Setdb1KO	Defined peaks		-0.743072	Setdb1KO	Defined peaks
-0.251821	Setdb1KO	Defined peaks						-0.554355	Setdb1KO	Defined peaks		-0.664965	Setdb1KO	Defined peaks		-1.26027	Setdb1KO	Defined peaks
-2.78467	Setdb1KO	Defined peaks						0.922163	Setdb1KO	Defined peaks		-0.470679	Setdb1KO	Defined peaks		0.2757	Setdb1KO	Defined peaks
0.425127	Setdb1KO	Defined peaks						0.761347	Setdb1KO	Defined peaks		-0.743731	Setdb1KO	Defined peaks		-0.403167	Setdb1KO	Defined peaks
-0.417921	Setdb1KO	Defined peaks						0	Setdb1KO	Defined peaks		2.66277	Setdb1KO	Defined peaks		-0.255039	Setdb1KO	Defined peaks
-0.019781	Setdb1KO	Defined peaks						0.47749	Setdb1KO	Defined peaks		0	Setdb1KO	Defined peaks		-0.04507	Setdb1KO	Defined peaks
-0.361614	Setdb1KO	Defined peaks						-0.643767	Setdb1KO	Defined peaks		-0.636503	Setdb1KO	Defined peaks		1.59766	Setdb1KO	Defined peaks
0.057365	Setdb1KO	Defined peaks						-0.806118	Setdb1KO	Defined peaks		-1.58747	Setdb1KO	Defined peaks		0.752827	Setdb1KO	Defined peaks
0.254947	Setdb1KO	Defined peaks						-0.679831	Setdb1KO	Defined peaks		0.394966	Setdb1KO	Defined peaks		-1.1879	Setdb1KO	Defined peaks
0	Setdb1KO	Defined peaks						0.08574	Setdb1KO	Defined peaks		0.147379	Setdb1KO	Defined peaks		0	Setdb1KO	Defined peaks
-0.216497	Setdb1KO	Defined peaks						1.38972	Setdb1KO	Defined peaks		-0.99043	Setdb1KO	Defined peaks		1.63266	Setdb1KO	Defined peaks
-1.59654	Setdb1KO	Defined peaks						0.780033	Setdb1KO	Defined peaks		0.361369	Setdb1KO	Defined peaks		0.195007	Setdb1KO	Defined peaks
-0.304684	Setdb1KO	Defined peaks						-0.112314	Setdb1KO	Defined peaks		1.70804	Setdb1KO	Defined peaks		1.30718	Setdb1KO	Defined peaks
-0.321316	Setdb1KO	Defined peaks						0.177085	WT	Defined peaks		-0.438611	Setdb1KO	Defined peaks		1.18857	Setdb1KO	Defined peaks
-0.872427	Setdb1KO	Defined peaks						-0.15925	WT	Defined peaks		-0.156359	Setdb1KO	Defined peaks		-0.165514	Setdb1KO	Defined peaks
0	Setdb1KO	Defined peaks						8.06905	WT	Defined peaks		0.814658	Setdb1KO	Defined peaks		0.914899	Setdb1KO	Defined peaks
0.187025	Setdb1KO	Defined peaks						2.31255	WT	Defined peaks		-0.537979	Setdb1KO	Defined peaks		0.074455	Setdb1KO	Defined peaks
0.211797	Setdb1KO	Defined peaks						1.37234	WT	Defined peaks		0.385958	Setdb1KO	Defined peaks		0.168256	Setdb1KO	Defined peaks
0.748904	Setdb1KO	Defined peaks						0	WT	Defined peaks		1.99663	Setdb1KO	Defined peaks		0.878243	Setdb1KO	Defined peaks
-0.260023	Setdb1KO	Defined peaks						1.81084	WT	Defined peaks		0.180685	Setdb1KO	Defined peaks		-0.163296	Setdb1KO	Defined peaks
0	Setdb1KO	Defined peaks						7.16846	WT	Defined peaks		0.4381	Setdb1KO	Defined peaks		0.518499	Setdb1KO	Defined peaks
1.01725	Setdb1KO	Defined peaks						0	WT	Defined peaks		0.167255	Setdb1KO	Defined peaks		0.830088	Setdb1KO	Defined peaks
0	Setdb1KO	Defined peaks						3.58066	WT	Defined peaks		-0.515014	Setdb1KO	Defined peaks		-0.341476	Setdb1KO	Defined peaks
3.10579	Setdb1KO	Defined peaks						8.69055	WT	Defined peaks		1.18518	Setdb1KO	Defined peaks		0.62708	Setdb1KO	Defined peaks
0.196204	Setdb1KO	Defined peaks						2.85148	WT	Defined peaks		-0.688165	Setdb1KO	Defined peaks		-0.151331	Setdb1KO	Defined peaks
2.02735	Setdb1KO	Defined peaks						0.851506	WT	Defined peaks		-1.27723	Setdb1KO	Defined peaks		0.49243	Setdb1KO	Defined peaks
-0.590486	Setdb1KO	Defined peaks						0.485968	WT	Defined peaks		0.540836	Setdb1KO	Defined peaks		-0.04507	Setdb1KO	Defined peaks
0.266175	Setdb1KO	Defined peaks						-0.06177	WT	Defined peaks		2.08162	Setdb1KO	Defined peaks		1.28384	Setdb1KO	Defined peaks
0.289423	Setdb1KO	Defined peaks						6.63531	WT	Defined peaks		-0.032376	Setdb1KO	Defined peaks		-0.664965	Setdb1KO	Defined peaks
-0.596998	Setdb1KO	Defined peaks						1.16094	WT	Defined peaks		-0.479442	Setdb1KO	Defined peaks		-0.470679	Setdb1KO	Defined peaks
-0.712742	Setdb1KO	Defined peaks						2.31816	WT	Defined peaks		0.759709	Setdb1KO	Defined peaks		-0.743731	Setdb1KO	Defined peaks
-0.532021	Setdb1KO	Defined peaks						2.52803	WT	Defined peaks		0.277003	Setdb1KO	Defined peaks		2.66277	Setdb1KO	Defined peaks
-1.14859	Setdb1KO	Defined peaks						0.357331	WT	Defined peaks		1.68918	Setdb1KO	Defined peaks		-1.1149	Setdb1KO	Defined peaks
1.12701	Setdb1KO	Defined peaks						1.24587	WT	Defined peaks		1.2169	Setdb1KO	Defined peaks		0	Setdb1KO	Defined peaks
0.472025	Setdb1KO	Defined peaks						1.99016	WT	Defined peaks		-0.232262	Setdb1KO	Defined peaks		-0.636503	Setdb1KO	Defined peaks
0.421918	Setdb1KO	Defined peaks						-0.908903	WT	Defined peaks		-0.053059	Setdb1KO	Defined peaks		-1.58747	Setdb1KO	Defined peaks
-0.07477	Setdb1KO	Defined peaks						-1.91009	WT	Defined peaks		0.397243	Setdb1KO	Defined peaks		0.394966	Setdb1KO	Defined peaks
0	Setdb1KO	Defined peaks						-0.760266	WT	Defined peaks		0.2708	Setdb1KO	Defined peaks		4.06576	Setdb1KO	Defined peaks
-0.539372	Setdb1KO	Defined peaks						0	WT	Defined peaks		0.343943	Setdb1KO	Defined peaks		-1.29513	Setdb1KO	Defined peaks
-0.0487941	Setdb1KO	Defined peaks						0.87011	WT	Defined peaks		-0.028128	Setdb1KO	Defined peaks		0.199883	Setdb1KO	Defined peaks
0.530589	Setdb1KO	Defined peaks						0.864616	WT	Defined peaks		0.49971	Setdb1KO	Defined peaks		-1.92354	Setdb1KO	Defined peaks
0.82821	Setdb1KO	Defined peaks						-1.71624	WT	Defined peaks		0.48508	Setdb1KO	Defined peaks		-1.17393	Setdb1KO	Defined peaks
-1.64028	Setdb1KO	Defined peaks						-0.888927	WT	Defined peaks		2.28237	Setdb1KO	Defined peaks		0.147379	Setdb1KO	Defined peaks
2.6385	Setdb1KO	Defined peaks						-0.782374	WT	Defined peaks		1.14111	Setdb1KO	Defined peaks		-0.99043	Setdb1KO	Defined peaks
0.595	Setdb1KO	Defined peaks						4.14717	WT	Defined peaks		-0.066654	Setdb1KO	Defined peaks		0.361369	Setdb1KO	Defined peaks
-1.10871	Setdb1KO	Defined peaks						2.17648	WT	Defined peaks		1.04498	Setdb1KO	Defined peaks		1.70804	Setdb1KO	Defined peaks
-0.213597	Setdb1KO	Defined peaks						-0.89285	WT	Defined peaks		0.367749	Setdb1KO	Defined peaks		-0.438611	Setdb1KO	Defined peaks
2.67805	Setdb1KO	Defined peaks						1.42615	WT	Defined peaks		-0.341142	Setdb1KO	Defined peaks		-0.156359	Setdb1KO	Defined peaks
-0.378328	Setdb1KO	Defined peaks						8.60883	WT	Defined peaks		-0.23034	Setdb1KO	Defined peaks		0.814658	Setdb1KO	Defined peaks
-0.98552	Setdb1KO	Defined peaks						5.19275	WT	Defined peaks		0.840781	Setdb1KO	Defined peaks		-0.537979	Setdb1KO	Defined peaks
2.62345	Setdb1KO	Defined peaks						8.42072	WT	Defined peaks		0.85199	Setdb1KO	Defined peaks		0.385958	Setdb1KO	Defined peaks
0.412207	Setdb1KO	Defined peaks						5.34188	WT	Defined peaks		1.276	Setdb1KO	Defined peaks		1.99663	Setdb1KO	Defined peaks
-0.026007	Setdb1KO	Defined peaks						0.87246	WT	Defined peaks		0.89764	Setdb1KO	Defined peaks		0.180685	Setdb1KO	Defined peaks
-0.061971	Setdb1KO	Defined peaks						1.05596	WT	Defined peaks		2.42027	Setdb1KO	Defined peaks		0.4381	Setdb1KO	Defined peaks
-0.052187	Setdb1KO	Defined peaks						1.14346	WT	Defined peaks		0.116744	Setdb1KO	Defined peaks		0.167255	Setdb1KO	Defined peaks
-1.947	Setdb1KO	Defined peaks						1.08688	WT	Defined peaks		-0.753086	Setdb1KO	Defined peaks		0.489986	Setdb1KO	Defined peaks
-0.589856	Setdb1KO	Defined peaks						1.50591	WT	Defined peaks		0.095056	Setdb1KO	Defined peaks		-0.515014	Setdb1KO	Defined peaks
1.08932	Setdb1KO	Defined peaks						2.23952	WT	Defined peaks		0.104174	Setdb1KO	Defined peaks		1.18518	Setdb1KO	Defined peaks
0.935635	Setdb1KO	Defined peaks						3.10985	WT	Defined peaks		-0.329923	Setdb1KO	Defined peaks		-0.688165	Setdb1KO	Defined peaks
-0.31428	Setdb1KO	Defined peaks						15.543	WT	Defined peaks		-0.66082	Setdb1KO	Defined peaks		-1.27723	Setdb1KO	Defined peaks
-0.661551	Setdb1KO	Defined peaks						11.6543	WT	Defined peaks		1.07429	Setdb1KO	Defined peaks		-2.10071	Setdb1KO	Defined peaks
-0.353217	Setdb1KO	Defined peaks						10.535	WT	Defined peaks		-0.276843	Setdb1KO	Defined peaks		-0.585061	Setdb1KO	Defined peaks
0	Setdb1KO	Defined peaks						6.90969	WT	Defined peaks		0.817686	Setdb1KO	Defined peaks		0.540836	Setdb1KO	Defined peaks
-0.272447	Setdb1KO	Defined peaks						3.8648	WT	Defined peaks		-0.346875	Setdb1KO	Defined peaks		2.08162	Setdb1KO	Defined peaks
-0.415	Setdb1KO	Defined peaks						-0.416931	WT	Defined peaks		0.12146	Setdb1KO	Defined peaks		0.71393	Setdb1KO	Defined peaks
-1.66306	Setdb1KO	Defined peaks						3.89715	WT	Defined peaks		0.12725	Setdb1KO	Defined peaks		-0.032376	Setdb1KO	Defined peaks
0.153387	Setdb1KO	Defined peaks						0.399976	WT	Defined peaks		-0.504363	Setdb1KO	Defined peaks		-0.479442	Setdb1KO	Defined peaks
0	Setdb1KO	Defined peaks						3.04943	WT	Defined peaks		0.518499	Setdb1KO	Defined peaks		0.759709	Setdb1KO	Defined peaks
0.277587	Setdb1KO	Defined peaks						2.93174	WT	Defined peaks		-0.438797	Setdb1KO	Defined peaks		0.277003	Setdb1KO	Defined peaks
-0.040679	Setdb1KO	Defined peaks						0.910752	WT	Defined peaks		2.37235	Setdb1KO	Defined peaks		1.68918	Setdb1KO	Defined peaks
-0.65165	Setdb1KO	Defined peaks						3.11357	WT	Defined peaks		-0.858356	Setdb1KO	Defined peaks		1.2169	Setdb1KO	Defined peaks
-0.511712	Setdb1KO	Defined peaks						4.34304	WT	Defined peaks		-0.987379	Setdb1KO	Defined peaks		-0.232262	Setdb1KO	Defined peaks
-0.211277	Setdb1KO	Defined peaks						5.36401	WT	Defined peaks		-2.04685	Setdb1KO	Defined peaks		-0.053059	Setdb1KO	Defined peaks
-1.19145	Setdb1KO	Defined peaks						3.72813	WT	Defined peaks		-0.027833	Setdb1KO	Defined peaks		0.397243	Setdb1KO	Defined peaks
0.737764	Setdb1KO	Defined peaks						0.830809	WT	Defined peaks		-0.12203	Setdb1KO	Defined peaks		0.2708	Setdb1KO	Defined peaks
-0.809059	Setdb1KO	Defined peaks						3.55511	WT	Defined peaks		1.93635	Setdb1KO	Defined peaks		0.343943	Setdb1KO	Defined peaks
-0.57547	Setdb1KO	Defined peaks						4.8045	WT	Defined peaks		0.599124	Setdb1KO	Defined peaks		-0.028128	Setdb1KO	Defined peaks
0	Setdb1KO	Defined peaks						-1.05899	WT	Defined peaks		0.923129	Setdb1KO	Defined peaks		0.49971	Setdb1KO	Defined peaks
0.939954	Setdb1KO	Defined peaks						4.35604	WT	Defined peaks		-0.928222	Setdb1KO	Defined peaks		0.48508	Setdb1KO	Defined peaks
-0.492945	Setdb1KO	Defined peaks						2.32639	WT	Defined peaks		-0.733217	Setdb1KO	Defined peaks		2.28237	Setdb1KO	Defined peaks
0	Setdb1KO	Defined peaks						4.73482	WT	Defined peaks		-0.950323	Setdb1KO	Defined peaks		-0.034944	Setdb1KO	Defined peaks
-0.20574	Setdb1KO	Defined peaks						0.02696	WT	Defined peaks		0.556235	Setdb1KO	Defined peaks		1.14111	Setdb1KO	Defined peaks
-1.42548	Setdb1KO	Defined peaks						5.20996	WT	Defined peaks		-1.09674	Setdb1KO	Defined peaks		-0.066654	Setdb1KO	Defined peaks
0	Setdb1KO	Defined peaks						-0.509077	WT	Defined peaks		1.49288	Setdb1KO	Defined peaks		1.04498	Setdb1KO	Defined peaks
-0.12256	Setdb1KO	Defined peaks						4.0189	WT	Defined peaks		0.15221	Setdb1KO	Defined peaks		0.367749	Setdb1KO	Defined peaks
0.253819	Setdb1KO	Defined peaks						1.53319	WT	Defined peaks		0.12359	Setdb1KO	Defined peaks		-0.341142	Setdb1KO	Defined peaks
0.748904	Setdb1KO	Defined peaks						7.78981	WT	Defined peaks		0	Setdb1KO	Defined peaks		-0.23034	Setdb1KO	Defined peaks
0.425722	Setdb1KO	Defined peaks						1.5168	WT	Defined peaks		-0.636503	Setdb1KO	Defined peaks		0.840781	Setdb1KO	Defined peaks
0.395027	Setdb1KO	Defined peaks						-0.846154	WT	Defined peaks		-0.6408	Setdb1KO	Defined peaks		0.85199	Setdb1KO	Defined peaks
0.789138	Setdb1KO	Defined peaks						5.1669	WT	Defined peaks		-2.73917	Setdb1KO	Defined peaks		1.276	Setdb1KO	Defined peaks
-0.636	Setdb1KO	Defined peaks						-0.211913	WT	Defined peaks		-0.621257	Setdb1KO	Defined peaks		0.89764	Setdb1KO	Defined peaks
0.340225	Setdb1KO	Defined peaks						-0.923428	WT	Defined peaks		-0.501485	Setdb1KO	Defined peaks		2.42027	Setdb1KO	Defined peaks
0.514117	Setdb1KO	Defined peaks						0.45304	WT	Defined peaks		-0.391309	Setdb1KO	Defined peaks		0.116744	Setdb1KO	Defined peaks
-0.298992	Setdb1KO	Defined peaks						-0.457453	WT	Defined peaks		0.184915	Setdb1KO	Defined peaks		-0.753086	Setdb1KO	Defined peaks
-0.316857	Setdb1KO	Defined peaks						0.77571	WT	Defined peaks		-0.49105	Setdb1KO	Defined peaks		0.095056	Setdb1KO	Defined peaks
-0.040679	Setdb1KO	Defined peaks						2.80537	WT	Defined peaks		0.313541	Setdb1KO	Defined peaks		0.104174	Setdb1KO	Defined peaks
-0.939143	Setdb1KO	Defined peaks						3.15986	WT	Defined peaks		0.598381	Setdb1KO	Defined peaks		-0.329923	Setdb1KO	Defined peaks
-0.725701	Setdb1KO	Defined peaks						1.63183	WT	Defined peaks		-0.43529	Setdb1KO	Defined peaks		0.91376	Setdb1KO	Defined peaks
1.77205	Setdb1KO	Defined peaks						1.19993	WT	Defined peaks		2.16122	Setdb1KO	Defined peaks		-0.66082	Setdb1KO	Defined peaks
0.541897	Setdb1KO	Defined peaks						0.27756	WT	Defined peaks		1.90652	Setdb1KO	Defined peaks		1.07429	Setdb1KO	Defined peaks
-0.489387	Setdb1KO	Defined peaks						-0.072166	WT	Defined peaks		1.02707	Setdb1KO	Defined peaks		-0.276843	Setdb1KO	Defined peaks
-0.849225	Setdb1KO	Defined peaks						1.08189	WT	Defined peaks		0.171351	Setdb1KO	Defined peaks		0.817686	Setdb1KO	Defined peaks
1.45414	Setdb1KO	Defined peaks						0	WT	Defined peaks		-0.792985	Setdb1KO	Defined peaks		-0.346875	Setdb1KO	Defined peaks
0	Setdb1KO	Defined peaks						0	WT	Defined peaks		0.941117	Setdb1KO	Defined peaks		0.12146	Setdb1KO	Defined peaks
-0.043252	Setdb1KO	Defined peaks						0	WT	Defined peaks		0.400528	Setdb1KO	Defined peaks		0.12725	Setdb1KO	Defined peaks
0	Setdb1KO	Defined peaks						1.40057	WT	Defined peaks		-0.385719	Setdb1KO	Defined peaks		-0.504363	Setdb1KO	Defined peaks
0.20114	Setdb1KO	Defined peaks						0.771936	WT	Defined peaks		-0.039661	Setdb1KO	Defined peaks		0.518499	Setdb1KO	Defined peaks
3.67407	Setdb1KO	Defined peaks						1.10448	WT	Defined peaks		0.866529	Setdb1KO	Defined peaks		-0.438797	Setdb1KO	Defined peaks
2.48463	Setdb1KO	Defined peaks						0.30445	WT	Defined peaks		-1.3349	Setdb1KO	Defined peaks		2.37235	Setdb1KO	Defined peaks
1.0852	Setdb1KO	Defined peaks						0	WT	Defined peaks		0.460864	Setdb1KO	Defined peaks		-0.858356	Setdb1KO	Defined peaks
-0.390578	Setdb1KO	Defined peaks						1.20933	WT	Defined peaks		-0.226139	Setdb1KO	Defined peaks		-1.30864	Setdb1KO	Defined peaks
-0.403167	Setdb1KO	Defined peaks						6.11646	WT	Defined peaks		-0.10301	Setdb1KO	Defined peaks		-0.987379	Setdb1KO	Defined peaks
-2.28022	Setdb1KO	Defined peaks						-0.12755	WT	Defined peaks		1.08737	Setdb1KO	Defined peaks		-2.04685	Setdb1KO	Defined peaks
-0.650897	Setdb1KO	Defined peaks						0.550464	WT	Defined peaks		0.528632	Setdb1KO	Defined peaks		-0.027833	Setdb1KO	Defined peaks
0.0075087	Setdb1KO	Defined peaks						2.63745	WT	Defined peaks		1.11015	Setdb1KO	Defined peaks		-0.12203	Setdb1KO	Defined peaks
-1.2473	Setdb1KO	Defined peaks						2.94884	WT	Defined peaks		2.67617	Setdb1KO	Defined peaks		1.93635	Setdb1KO	Defined peaks
-0.141138	Setdb1KO	Defined peaks						2.12755	WT	Defined peaks		-0.030865	Setdb1KO	Defined peaks		0.599124	Setdb1KO	Defined peaks
0.105549	Setdb1KO	Defined peaks						0.458523	WT	Defined peaks		-0.591848	Setdb1KO	Defined peaks		0.923129	Setdb1KO	Defined peaks
-0.53465	Setdb1KO	Defined peaks						1.61564	WT	Defined peaks		-0.495821	Setdb1KO	Defined peaks		-0.928222	Setdb1KO	Defined peaks
3.28486	Setdb1KO	Defined peaks						5.37556	WT	Defined peaks		-0.725701	Setdb1KO	Defined peaks		-1.40871	Setdb1KO	Defined peaks
1.2832	Setdb1KO	Defined peaks						1.78465	WT	Defined peaks		0.363105	Setdb1KO	Defined peaks		-0.733217	Setdb1KO	Defined peaks
0.31128	Setdb1KO	Defined peaks						0.944178	WT	Defined peaks		-0.604751	Setdb1KO	Defined peaks		-0.950323	Setdb1KO	Defined peaks
0.55811	Setdb1KO	Defined peaks						0.643669	WT	Defined peaks		-0.032114	Setdb1KO	Defined peaks		0.556235	Setdb1KO	Defined peaks
3.75591	Setdb1KO	Defined peaks						0.747643	WT	Defined peaks		-0.981481	Setdb1KO	Defined peaks		0.61032	Setdb1KO	Defined peaks
-0.24302	Setdb1KO	Defined peaks						0	WT	Defined peaks		-0.509101	Setdb1KO	Defined peaks		-1.09674	Setdb1KO	Defined peaks
0.152991	Setdb1KO	Defined peaks						0.31152	WT	Defined peaks		-0.230714	Setdb1KO	Defined peaks		1.49288	Setdb1KO	Defined peaks
-0.437809	Setdb1KO	Defined peaks						2.47429	WT	Defined peaks		0.2847	Setdb1KO	Defined peaks		0.15221	Setdb1KO	Defined peaks
1.07089	Setdb1KO	Defined peaks						0.751011	WT	Defined peaks		0.42226	Setdb1KO	Defined peaks		0.12359	Setdb1KO	Defined peaks
-0.044815	Setdb1KO	Defined peaks						3.43153	WT	Defined peaks		0.895124	Setdb1KO	Defined peaks		0	Setdb1KO	Defined peaks
0.720405	Setdb1KO	Defined peaks						-0.503717	WT	Defined peaks		1.57434	Setdb1KO	Defined peaks		-0.636503	Setdb1KO	Defined peaks
-0.365231	Setdb1KO	Defined peaks						0.4238	WT	Defined peaks		0.170113	Setdb1KO	Defined peaks		-0.6408	Setdb1KO	Defined peaks
-0.036894	Setdb1KO	Defined peaks						2.49476	WT	Defined peaks		0.278098	Setdb1KO	Defined peaks		-2.73917	Setdb1KO	Defined peaks
-0.1017	Setdb1KO	Defined peaks						3.39161	WT	Defined peaks		0.08738	Setdb1KO	Defined peaks		-0.621257	Setdb1KO	Defined peaks
0.430508	Setdb1KO	Defined peaks						2.97376	WT	Defined peaks		0.64623	Setdb1KO	Defined peaks		-0.501485	Setdb1KO	Defined peaks
0.12348	Setdb1KO	Defined peaks						1.00632	WT	Defined peaks		-0.912963	Setdb1KO	Defined peaks		-0.391309	Setdb1KO	Defined peaks
-0.534557	Setdb1KO	Defined peaks						2.26335	WT	Defined peaks		2.32265	Setdb1KO	Defined peaks		-2.6609	Setdb1KO	Defined peaks
4.65868	Setdb1KO	Defined peaks						2.38278	WT	Defined peaks		1.21856	Setdb1KO	Defined peaks		0.65941	Setdb1KO	Defined peaks
2.6002	Setdb1KO	Defined peaks						4.41275	WT	Defined peaks		0.16585	Setdb1KO	Defined peaks		0.184915	Setdb1KO	Defined peaks
-1.84785	Setdb1KO	Defined peaks						0.671845	WT	Defined peaks		-1.59654	Setdb1KO	Defined peaks		-0.49105	Setdb1KO	Defined peaks
-0.192927	Setdb1KO	Defined peaks						2.10965	WT	Defined peaks		1.04494	Setdb1KO	Defined peaks		0.313541	Setdb1KO	Defined peaks
-0.858356	Setdb1KO	Defined peaks						11.7696	WT	Defined peaks		-0.180551	Setdb1KO	Defined peaks		0.598381	Setdb1KO	Defined peaks
-0.289974	Setdb1KO	Defined peaks						4.29749	WT	Defined peaks		0.871449	Setdb1KO	Defined peaks		-0.43529	Setdb1KO	Defined peaks
-0.126076	Setdb1KO	Defined peaks						5.44483	WT	Defined peaks		1.76953	Setdb1KO	Defined peaks		2.16122	Setdb1KO	Defined peaks
-0.234786	Setdb1KO	Defined peaks						6.40073	WT	Defined peaks		-0.701202	Setdb1KO	Defined peaks		1.90652	Setdb1KO	Defined peaks
0	Setdb1KO	Defined peaks						1.90065	WT	Defined peaks		-1.30153	Setdb1KO	Defined peaks		1.02707	Setdb1KO	Defined peaks
0	Setdb1KO	Defined peaks						3.44027	WT	Defined peaks		-0.274188	Setdb1KO	Defined peaks		0.171351	Setdb1KO	Defined peaks
0.309155	Setdb1KO	Defined peaks						3.61732	WT	Defined peaks		-0.237349	Setdb1KO	Defined peaks		-0.792985	Setdb1KO	Defined peaks
0.187715	Setdb1KO	Defined peaks						6.00134	WT	Defined peaks		4.71034	Setdb1KO	Defined peaks		0.941117	Setdb1KO	Defined peaks
0	Setdb1KO	Defined peaks						0.21429	WT	Defined peaks		0.531031	Setdb1KO	Defined peaks		0.400528	Setdb1KO	Defined peaks
-0.91231	Setdb1KO	Defined peaks						0.90836	WT	Defined peaks		0.363424	Setdb1KO	Defined peaks		-0.385719	Setdb1KO	Defined peaks
-0.505235	Setdb1KO	Defined peaks						-0.053082	WT	Defined peaks		-0.239229	Setdb1KO	Defined peaks		-0.039661	Setdb1KO	Defined peaks
-2.4946	Setdb1KO	Defined peaks						1.5238	WT	Defined peaks		-0.040679	Setdb1KO	Defined peaks		0.866529	Setdb1KO	Defined peaks
1.27571	Setdb1KO	Defined peaks						1.26993	WT	Defined peaks		-1.95655	Setdb1KO	Defined peaks		-1.3349	Setdb1KO	Defined peaks
0.711941	Setdb1KO	Defined peaks						4.042	WT	Defined peaks		0.593578	Setdb1KO	Defined peaks		0.460864	Setdb1KO	Defined peaks
0.241494	Setdb1KO	Defined peaks						3.47908	WT	Defined peaks		-0.32716	Setdb1KO	Defined peaks		-0.226139	Setdb1KO	Defined peaks
-0.564814	Setdb1KO	Defined peaks						9.78741	WT	Defined peaks		1.73305	Setdb1KO	Defined peaks		-0.10301	Setdb1KO	Defined peaks
-0.445962	Setdb1KO	Defined peaks						-1.95865	WT	Defined peaks		-0.256607	Setdb1KO	Defined peaks		1.08737	Setdb1KO	Defined peaks
-0.167002	Setdb1KO	Defined peaks						14.769	WT	Defined peaks		0.749554	Setdb1KO	Defined peaks		0.528632	Setdb1KO	Defined peaks
1.2343	Setdb1KO	Defined peaks						3.75475	WT	Defined peaks		-0.494286	Setdb1KO	Defined peaks		1.11015	Setdb1KO	Defined peaks
0.228437	Setdb1KO	Defined peaks						0.597507	WT	Defined peaks		-0.438611	Setdb1KO	Defined peaks		2.67617	Setdb1KO	Defined peaks
-0.648248	Setdb1KO	Defined peaks						3.82653	WT	Defined peaks		2.6303	Setdb1KO	Defined peaks		-0.030865	Setdb1KO	Defined peaks
0.111047	Setdb1KO	Defined peaks						-0.57687	WT	Defined peaks		0.94994	Setdb1KO	Defined peaks		-0.591848	Setdb1KO	Defined peaks
0	Setdb1KO	Defined peaks						-2.26589	WT	Defined peaks		0.405545	Setdb1KO	Defined peaks		-0.495821	Setdb1KO	Defined peaks
0	Setdb1KO	Defined peaks						4.667	WT	Defined peaks		-2.20509	Setdb1KO	Defined peaks		-0.725701	Setdb1KO	Defined peaks
-0.482558	Setdb1KO	Defined peaks						1.45353	WT	Defined peaks		0.734911	Setdb1KO	Defined peaks		-0.240432	Setdb1KO	Defined peaks
0.683392	Setdb1KO	Defined peaks						-0.239692	WT	Defined peaks		0.531432	Setdb1KO	Defined peaks		0.363105	Setdb1KO	Defined peaks
-0.162618	Setdb1KO	Defined peaks						2.04971	WT	Defined peaks		0.62201	Setdb1KO	Defined peaks		-0.604751	Setdb1KO	Defined peaks
-1.81425	Setdb1KO	Defined peaks						-2.14001	WT	Defined peaks		-0.564057	Setdb1KO	Defined peaks		-0.032114	Setdb1KO	Defined peaks
0.533674	Setdb1KO	Defined peaks						1.35249	WT	Defined peaks		2.93791	Setdb1KO	Defined peaks		-0.981481	Setdb1KO	Defined peaks
-0.298501	Setdb1KO	Defined peaks						0.92565	WT	Defined peaks		0.38825	Setdb1KO	Defined peaks		-0.509101	Setdb1KO	Defined peaks
0	Setdb1KO	Defined peaks						0.239394	WT	Defined peaks		-0.83669	Setdb1KO	Defined peaks		-0.501485	Setdb1KO	Defined peaks
0.81351	Setdb1KO	Defined peaks						-0.30266	WT	Defined peaks		0.073997	Setdb1KO	Defined peaks		-0.989592	Setdb1KO	Defined peaks
-0.438611	Setdb1KO	Defined peaks						0.26102	WT	Defined peaks		-2.72138	Setdb1KO	Defined peaks		4.75461	Setdb1KO	Defined peaks
0.758221	Setdb1KO	Defined peaks						1.71803	WT	Defined peaks		1.48395	Setdb1KO	Defined peaks		0.160307	Setdb1KO	Defined peaks
1.92773	Setdb1KO	Defined peaks						0.09768	WT	Defined peaks		0.02332	Setdb1KO	Defined peaks		-0.230714	Setdb1KO	Defined peaks
1.28959	Setdb1KO	Defined peaks						2.51725	WT	Defined peaks		0.91852	Setdb1KO	Defined peaks		0.2847	Setdb1KO	Defined peaks
-0.013221	Setdb1KO	Defined peaks						2.87506	WT	Defined peaks		0.58148	Setdb1KO	Defined peaks		-0.319308	Setdb1KO	Defined peaks
0.744519	Setdb1KO	Defined peaks						2.52803	WT	Defined peaks		1.45686	Setdb1KO	Defined peaks		0.42226	Setdb1KO	Defined peaks
-0.753086	Setdb1KO	Defined peaks						7.91496	WT	Defined peaks		-0.356371	Setdb1KO	Defined peaks		0.895124	Setdb1KO	Defined peaks
-0.506639	Setdb1KO	Defined peaks						0.485968	WT	Defined peaks		-0.239391	Setdb1KO	Defined peaks		1.57434	Setdb1KO	Defined peaks
-0.659769	Setdb1KO	Defined peaks						1.55215	WT	Defined peaks		0.580098	Setdb1KO	Defined peaks		0.170113	Setdb1KO	Defined peaks
0.425886	Setdb1KO	Defined peaks						0.824174	WT	Defined peaks		2.2818	Setdb1KO	Defined peaks		0.278098	Setdb1KO	Defined peaks
-0.541813	Setdb1KO	Defined peaks						-0.565624	WT	Defined peaks		-0.188488	Setdb1KO	Defined peaks		0.08738	Setdb1KO	Defined peaks
1.5981	Setdb1KO	Defined peaks						1.50461	WT	Defined peaks		1.42296	Setdb1KO	Defined peaks		0.64623	Setdb1KO	Defined peaks
0.688886	Setdb1KO	Defined peaks						7.11688	WT	Defined peaks		1.56205	Setdb1KO	Defined peaks		0.14664	Setdb1KO	Defined peaks
-1.12433	Setdb1KO	Defined peaks						-1.15504	WT	Defined peaks		2.01105	Setdb1KO	Defined peaks		-0.912963	Setdb1KO	Defined peaks
-0.399136	Setdb1KO	Defined peaks						1.38484	WT	Defined peaks		1.41019	Setdb1KO	Defined peaks		2.32265	Setdb1KO	Defined peaks
0.866732	Setdb1KO	Defined peaks						1.14258	WT	Defined peaks		-0.14859	Setdb1KO	Defined peaks		1.21856	Setdb1KO	Defined peaks
0.5514	Setdb1KO	Defined peaks						-0.14128	WT	Defined peaks		0.467908	Setdb1KO	Defined peaks		0.16585	Setdb1KO	Defined peaks
-0.164202	Setdb1KO	Defined peaks						2.71149	WT	Defined peaks		1.07116	Setdb1KO	Defined peaks		-1.59654	Setdb1KO	Defined peaks
0.411891	Setdb1KO	Defined peaks						3.17991	WT	Defined peaks		-0.08178	Setdb1KO	Defined peaks		1.04494	Setdb1KO	Defined peaks
0.998289	Setdb1KO	Defined peaks						2.57958	WT	Defined peaks		1.19347	Setdb1KO	Defined peaks		-0.180551	Setdb1KO	Defined peaks
0.96937	Setdb1KO	Defined peaks						6.32744	WT	Defined peaks		0.178169	Setdb1KO	Defined peaks		0.871449	Setdb1KO	Defined peaks
0.698971	Setdb1KO	Defined peaks						8.70484	WT	Defined peaks		-0.45214	Setdb1KO	Defined peaks		-0.279116	Setdb1KO	Defined peaks
1.00061	Setdb1KO	Defined peaks						1.51195	WT	Defined peaks		-0.788416	Setdb1KO	Defined peaks		1.76953	Setdb1KO	Defined peaks
-0.141975	Setdb1KO	Defined peaks						1.54405	WT	Defined peaks		-0.11172	Setdb1KO	Defined peaks		-0.701202	Setdb1KO	Defined peaks
0.348578	Setdb1KO	Defined peaks						2.74002	WT	Defined peaks		-1.17671	Setdb1KO	Defined peaks		-1.30153	Setdb1KO	Defined peaks
0.359474	Setdb1KO	Defined peaks						-0.296309	WT	Defined peaks		-0.719338	Setdb1KO	Defined peaks		-0.274188	Setdb1KO	Defined peaks
-0.284933	Setdb1KO	Defined peaks						5.45525	WT	Defined peaks		1.1786	Setdb1KO	Defined peaks		-0.237349	Setdb1KO	Defined peaks
1.68535	Setdb1KO	Defined peaks						3.71742	WT	Defined peaks		-0.821974	Setdb1KO	Defined peaks		4.71034	Setdb1KO	Defined peaks
-0.919667	Setdb1KO	Defined peaks						2.59327	WT	Defined peaks		-1.90781	Setdb1KO	Defined peaks		0.531031	Setdb1KO	Defined peaks
-1.26524	Setdb1KO	Defined peaks						5.24321	WT	Defined peaks		0.831005	Setdb1KO	Defined peaks		-0.035412	Setdb1KO	Defined peaks
1.42837	Setdb1KO	Defined peaks						-0.875458	WT	Defined peaks		-1.02342	Setdb1KO	Defined peaks		0.363424	Setdb1KO	Defined peaks
0.18936	Setdb1KO	Defined peaks						2.98028	WT	Defined peaks		0.16147	Setdb1KO	Defined peaks		-0.239229	Setdb1KO	Defined peaks
-0.562163	Setdb1KO	Defined peaks						1.44436	WT	Defined peaks		-1.28753	Setdb1KO	Defined peaks		-0.040679	Setdb1KO	Defined peaks
-1.00411	Setdb1KO	Defined peaks						1.21186	WT	Defined peaks		-1.02672	Setdb1KO	Defined peaks		-1.95655	Setdb1KO	Defined peaks
-1.06941	Setdb1KO	Defined peaks						2.38245	WT	Defined peaks		-0.694149	Setdb1KO	Defined peaks		0.593578	Setdb1KO	Defined peaks
1.08932	Setdb1KO	Defined peaks						4.50105	WT	Defined peaks		0.0919	Setdb1KO	Defined peaks		-0.32716	Setdb1KO	Defined peaks
1.76275	Setdb1KO	Defined peaks						-2.75144	WT	Defined peaks		0.371878	Setdb1KO	Defined peaks		1.73305	Setdb1KO	Defined peaks
-0.591899	Setdb1KO	Defined peaks						-0.374097	WT	Defined peaks		0.42642	Setdb1KO	Defined peaks		-0.256607	Setdb1KO	Defined peaks
2.67122	Setdb1KO	Defined peaks						-0.310646	WT	Defined peaks		0.958599	Setdb1KO	Defined peaks		0.749554	Setdb1KO	Defined peaks
0.92334	Setdb1KO	Defined peaks						3.6123	WT	Defined peaks		0.29764	Setdb1KO	Defined peaks		-0.494286	Setdb1KO	Defined peaks
2.8758	Setdb1KO	Defined peaks						2.75279	WT	Defined peaks		0.745982	Setdb1KO	Defined peaks		-0.438611	Setdb1KO	Defined peaks
-0.2692	Setdb1KO	Defined peaks						2.58764	WT	Defined peaks		-0.426428	Setdb1KO	Defined peaks		2.6303	Setdb1KO	Defined peaks
0.273344	Setdb1KO	Defined peaks						0.682362	WT	Defined peaks		0.3655	Setdb1KO	Defined peaks		-0.41938	Setdb1KO	Defined peaks
1.62751	Setdb1KO	Defined peaks						3.10144	WT	Defined peaks		-0.481785	Setdb1KO	Defined peaks		0.94994	Setdb1KO	Defined peaks
-0.391634	Setdb1KO	Defined peaks						3.30281	WT	Defined peaks		-1.66306	Setdb1KO	Defined peaks		0.405545	Setdb1KO	Defined peaks
1.29369	Setdb1KO	Defined peaks						8.57865	WT	Defined peaks		0.907202	Setdb1KO	Defined peaks		-2.20509	Setdb1KO	Defined peaks
3.21507	Setdb1KO	Defined peaks						2.4959	WT	Defined peaks		0.17814	Setdb1KO	Defined peaks		0.734911	Setdb1KO	Defined peaks
-0.761709	Setdb1KO	Defined peaks						-0.080556	WT	Defined peaks		-0.475161	Setdb1KO	Defined peaks		0.531432	Setdb1KO	Defined peaks
-0.411054	Setdb1KO	Defined peaks						3.99252	WT	Defined peaks		-0.99679	Setdb1KO	Defined peaks		0.62201	Setdb1KO	Defined peaks
-0.86992	Setdb1KO	Defined peaks						0.292401	WT	Defined peaks		0.711826	Setdb1KO	Defined peaks		-0.564057	Setdb1KO	Defined peaks
1.45947	Setdb1KO	Defined peaks						3.83118	WT	Defined peaks		0.07332	Setdb1KO	Defined peaks		2.93791	Setdb1KO	Defined peaks
0	Setdb1KO	Defined peaks						1.47151	WT	Defined peaks		2.93449	Setdb1KO	Defined peaks		0.38825	Setdb1KO	Defined peaks
-0.294937	Setdb1KO	Defined peaks						2.66258	WT	Defined peaks		0.208347	Setdb1KO	Defined peaks		-0.83669	Setdb1KO	Defined peaks
-1.90065	Setdb1KO	Defined peaks						5.36426	WT	Defined peaks		1.73346	Setdb1KO	Defined peaks		0.073997	Setdb1KO	Defined peaks
-1.23626	Setdb1KO	Defined peaks						0.829968	WT	Defined peaks		1.31802	WT	Defined peaks		-2.72138	Setdb1KO	Defined peaks
0.660796	Setdb1KO	Defined peaks						2.68264	WT	Defined peaks		0.105385	WT	Defined peaks		1.48395	Setdb1KO	Defined peaks
0.160122	Setdb1KO	Defined peaks						4.42969	WT	Defined peaks		2.17409	WT	Defined peaks		0.02332	Setdb1KO	Defined peaks
0.176205	Setdb1KO	Defined peaks						1.02159	WT	Defined peaks		2.06102	WT	Defined peaks		0.91852	Setdb1KO	Defined peaks
1.88125	Setdb1KO	Defined peaks						0.59266	WT	Defined peaks		1.85087	WT	Defined peaks		0.58148	Setdb1KO	Defined peaks
0.406186	Setdb1KO	Defined peaks						1.74389	WT	Defined peaks		5.78138	WT	Defined peaks		1.45686	Setdb1KO	Defined peaks
-1.14039	Setdb1KO	Defined peaks						2.15903	WT	Defined peaks		1.64166	WT	Defined peaks		-0.356371	Setdb1KO	Defined peaks
-0.144426	Setdb1KO	Defined peaks						0	WT	Defined peaks		5.66739	WT	Defined peaks		-0.239391	Setdb1KO	Defined peaks
-2.61117	Setdb1KO	Defined peaks						1.55082	WT	Defined peaks		3.00404	WT	Defined peaks		0.580098	Setdb1KO	Defined peaks
-0.721329	Setdb1KO	Defined peaks						4.38211	WT	Defined peaks		1.92529	WT	Defined peaks		2.2818	Setdb1KO	Defined peaks
-1.36513	Setdb1KO	Defined peaks						11.009	WT	Defined peaks		0.495886	WT	Defined peaks		-0.188488	Setdb1KO	Defined peaks
0.271301	Setdb1KO	Defined peaks						1.68853	WT	Defined peaks		-0.582169	WT	Defined peaks		1.42296	Setdb1KO	Defined peaks
0.781467	Setdb1KO	Defined peaks						-1.5881	WT	Defined peaks		0.92945	WT	Defined peaks		1.56205	Setdb1KO	Defined peaks
0.862737	Setdb1KO	Defined peaks						0.342083	WT	Defined peaks		2.37244	WT	Defined peaks		2.01105	Setdb1KO	Defined peaks
-0.505235	Setdb1KO	Defined peaks						6.16942	WT	Defined peaks		-0.687118	WT	Defined peaks		-0.445839	Setdb1KO	Defined peaks
0.659591	Setdb1KO	Defined peaks						1.14533	WT	Defined peaks		-1.04472	WT	Defined peaks		1.41019	Setdb1KO	Defined peaks
-0.562163	Setdb1KO	Defined peaks						9.11616	WT	Defined peaks		1.6555	WT	Defined peaks		-0.14859	Setdb1KO	Defined peaks
-0.64657	Setdb1KO	Defined peaks						1.78675	WT	Defined peaks		2.81375	WT	Defined peaks		0.467908	Setdb1KO	Defined peaks
0	Setdb1KO	Defined peaks						1.74414	WT	Defined peaks		3.89176	WT	Defined peaks		1.07116	Setdb1KO	Defined peaks
-0.936242	Setdb1KO	Defined peaks						-0.16517	WT	Defined peaks		2.17386	WT	Defined peaks		-0.08178	Setdb1KO	Defined peaks
1.27429	Setdb1KO	Defined peaks						-0.203452	WT	Defined peaks		-0.080556	WT	Defined peaks		1.19347	Setdb1KO	Defined peaks
2.72703	Setdb1KO	Defined peaks						4.43239	WT	Defined peaks		1.26085	WT	Defined peaks		0.178169	Setdb1KO	Defined peaks
-1.05965	Setdb1KO	Defined peaks						4.85187	WT	Defined peaks		0.88358	WT	Defined peaks		0.432818	Setdb1KO	Defined peaks
0	Setdb1KO	Defined peaks						4.7909	WT	Defined peaks		8.11022	WT	Defined peaks		-0.45214	Setdb1KO	Defined peaks
0.53157	Setdb1KO	Defined peaks						3.36696	WT	Defined peaks		-0.080556	WT	Defined peaks		-0.788416	Setdb1KO	Defined peaks
0.084051	Setdb1KO	Defined peaks						2.28467	WT	Defined peaks		0.61709	WT	Defined peaks		-0.11172	Setdb1KO	Defined peaks
-0.344082	Setdb1KO	Defined peaks						5.93111	WT	Defined peaks		1.79553	WT	Defined peaks		-1.17671	Setdb1KO	Defined peaks
1.15959	Setdb1KO	Defined peaks						-0.860964	WT	Defined peaks		1.35613	WT	Defined peaks		-1.73537	Setdb1KO	Defined peaks
-0.602469	Setdb1KO	Defined peaks						-0.306457	WT	Defined peaks		15.2343	WT	Defined peaks		-0.719338	Setdb1KO	Defined peaks
-0.680345	Setdb1KO	Defined peaks						3.11252	WT	Defined peaks		6.93799	WT	Defined peaks		1.1786	Setdb1KO	Defined peaks
0.835989	Setdb1KO	Defined peaks						4.5185	WT	Defined peaks		1.12397	WT	Defined peaks		-0.821974	Setdb1KO	Defined peaks
0.134375	Setdb1KO	Defined peaks						2.26186	WT	Defined peaks		2.53218	WT	Defined peaks		-1.90781	Setdb1KO	Defined peaks
-0.206806	Setdb1KO	Defined peaks						-0.813806	WT	Defined peaks		-0.077823	WT	Defined peaks		0.831005	Setdb1KO	Defined peaks
-0.05162	Setdb1KO	Defined peaks						0.588465	Setdb1KO	random peaks		1.34992	WT	Defined peaks		-1.02342	Setdb1KO	Defined peaks
-1.39558	Setdb1KO	Defined peaks						-0.671965	Setdb1KO	random peaks		-1.86388	WT	Defined peaks		0.16147	Setdb1KO	Defined peaks
-0.069585	Setdb1KO	Defined peaks						-0.264614	Setdb1KO	random peaks		0.298142	WT	Defined peaks		-1.28753	Setdb1KO	Defined peaks
0.948067	Setdb1KO	Defined peaks						0.705318	Setdb1KO	random peaks		-0.326738	WT	Defined peaks		0.4208	Setdb1KO	Defined peaks
-0.14292	Setdb1KO	Defined peaks						-0.381563	Setdb1KO	random peaks		0.104249	WT	Defined peaks		1.63397	Setdb1KO	Defined peaks
-0.273381	Setdb1KO	Defined peaks						-0.109738	Setdb1KO	random peaks		2.16153	WT	Defined peaks		-1.02672	Setdb1KO	Defined peaks
0.690175	Setdb1KO	Defined peaks						-0.782619	Setdb1KO	random peaks		1.76253	WT	Defined peaks		-0.694149	Setdb1KO	Defined peaks
-0.021912	Setdb1KO	Defined peaks						0.94433	Setdb1KO	random peaks		2.58774	WT	Defined peaks		0.0919	Setdb1KO	Defined peaks
0	Setdb1KO	Defined peaks						0	Setdb1KO	random peaks		1.24362	WT	Defined peaks		0.371878	Setdb1KO	Defined peaks
0	Setdb1KO	Defined peaks						-0.730126	Setdb1KO	random peaks		1.26595	WT	Defined peaks		0.42642	Setdb1KO	Defined peaks
-0.228077	Setdb1KO	Defined peaks						-0.520703	Setdb1KO	random peaks		1.18428	WT	Defined peaks		0.958599	Setdb1KO	Defined peaks
-0.586601	WT	Defined peaks						0.418012	Setdb1KO	random peaks		0.535503	WT	Defined peaks		0.29764	Setdb1KO	Defined peaks
-1.30331	WT	Defined peaks						1.61478	Setdb1KO	random peaks		3.79919	WT	Defined peaks		-1.53514	Setdb1KO	Defined peaks
2.46752	WT	Defined peaks						-0.168472	Setdb1KO	random peaks		4.21535	WT	Defined peaks		-0.34924	Setdb1KO	Defined peaks
1.05974	WT	Defined peaks						0.78052	Setdb1KO	random peaks		1.05867	WT	Defined peaks		-2.55856	Setdb1KO	Defined peaks
-1.44451	WT	Defined peaks						0.563507	Setdb1KO	random peaks		3.2257	WT	Defined peaks		0.745982	Setdb1KO	Defined peaks
0.058305	WT	Defined peaks						-0.133938	Setdb1KO	random peaks		3.63886	WT	Defined peaks		-0.426428	Setdb1KO	Defined peaks
-0.18006	WT	Defined peaks						0.143475	Setdb1KO	random peaks		3.16274	WT	Defined peaks		0.3655	Setdb1KO	Defined peaks
1.12112	WT	Defined peaks						-0.702234	Setdb1KO	random peaks		3.04799	WT	Defined peaks		-0.481785	Setdb1KO	Defined peaks
2.10326	WT	Defined peaks						-2.54767	Setdb1KO	random peaks		1.08388	WT	Defined peaks		-1.66306	Setdb1KO	Defined peaks
5.31887	WT	Defined peaks						0.617352	Setdb1KO	random peaks		0.835	WT	Defined peaks		0.907202	Setdb1KO	Defined peaks
-1.33339	WT	Defined peaks						0.577683	Setdb1KO	random peaks		2.02546	WT	Defined peaks		0.17814	Setdb1KO	Defined peaks
0.232104	WT	Defined peaks						0	Setdb1KO	random peaks		5.4495	WT	Defined peaks		-0.475161	Setdb1KO	Defined peaks
-1.07	WT	Defined peaks						-0.595725	Setdb1KO	random peaks		0.42345	WT	Defined peaks		-0.99679	Setdb1KO	Defined peaks
2.61584	WT	Defined peaks						0.4381	Setdb1KO	random peaks		1.00681	WT	Defined peaks		0.711826	Setdb1KO	Defined peaks
2.48352	WT	Defined peaks						-0.3048	Setdb1KO	random peaks		0.74507	WT	Defined peaks		0.07332	Setdb1KO	Defined peaks
0.565087	WT	Defined peaks						-0.382254	Setdb1KO	random peaks		1.78381	WT	Defined peaks		2.93449	Setdb1KO	Defined peaks
2.09183	WT	Defined peaks						-0.037067	Setdb1KO	random peaks		4.58519	WT	Defined peaks		0.208347	Setdb1KO	Defined peaks
1.19119	WT	Defined peaks						-1.49676	Setdb1KO	random peaks		-0.356188	WT	Defined peaks		1.73346	Setdb1KO	Defined peaks
5.61224	WT	Defined peaks						-0.118971	Setdb1KO	random peaks		8.52945	WT	Defined peaks		-0.064218	WT	Defined peaks
0.718583	WT	Defined peaks						-0.9447	Setdb1KO	random peaks		5.20996	WT	Defined peaks		1.31802	WT	Defined peaks
1.47746	WT	Defined peaks						-0.306906	Setdb1KO	random peaks		6.47661	WT	Defined peaks		0.105385	WT	Defined peaks
1.78509	WT	Defined peaks						-2.85097	Setdb1KO	random peaks		-1.66035	WT	Defined peaks		2.17409	WT	Defined peaks
-0.696147	WT	Defined peaks						-0.108307	Setdb1KO	random peaks		2.16565	WT	Defined peaks		2.06102	WT	Defined peaks
2.21619	WT	Defined peaks						-0.045852	Setdb1KO	random peaks		3.59474	WT	Defined peaks		1.85087	WT	Defined peaks
1.42847	WT	Defined peaks						-1.04742	Setdb1KO	random peaks		0.372233	WT	Defined peaks		5.78138	WT	Defined peaks
-0.207098	WT	Defined peaks						-0.357627	Setdb1KO	random peaks		3.19013	WT	Defined peaks		1.64166	WT	Defined peaks
-0.183429	WT	Defined peaks						-0.046118	Setdb1KO	random peaks		4.67118	WT	Defined peaks		5.66739	WT	Defined peaks
3.57571	WT	Defined peaks						-0.403584	Setdb1KO	random peaks		2.29726	WT	Defined peaks		3.00404	WT	Defined peaks
1.64225	WT	Defined peaks						-0.105591	Setdb1KO	random peaks		1.41836	WT	Defined peaks		1.92529	WT	Defined peaks
0.204435	WT	Defined peaks						0.476281	Setdb1KO	random peaks		-0.366923	WT	Defined peaks		0.495886	WT	Defined peaks
-0.421754	WT	Defined peaks						0.299475	Setdb1KO	random peaks		-0.572332	WT	Defined peaks		-0.582169	WT	Defined peaks
3.35928	WT	Defined peaks						0	Setdb1KO	random peaks		-0.12799	WT	Defined peaks		0.92945	WT	Defined peaks
3.30825	WT	Defined peaks						0.24686	Setdb1KO	random peaks		-0.26833	WT	Defined peaks		2.37244	WT	Defined peaks
1.11976	WT	Defined peaks						0.192369	Setdb1KO	random peaks		1.11922	WT	Defined peaks		-0.687118	WT	Defined peaks
1.29028	WT	Defined peaks						-0.632622	Setdb1KO	random peaks		0.292933	WT	Defined peaks		-1.04472	WT	Defined peaks
4.25509	WT	Defined peaks						0.13901	Setdb1KO	random peaks		0.224518	WT	Defined peaks		1.6555	WT	Defined peaks
0.827522	WT	Defined peaks						-0.597508	Setdb1KO	random peaks		0.759511	WT	Defined peaks		2.81375	WT	Defined peaks
3.64088	WT	Defined peaks						0.685797	Setdb1KO	random peaks		0.720812	WT	Defined peaks		3.89176	WT	Defined peaks
0.473647	WT	Defined peaks						-0.886968	Setdb1KO	random peaks		0.65013	WT	Defined peaks		2.17386	WT	Defined peaks
-0.328273	WT	Defined peaks						-0.775021	Setdb1KO	random peaks		2.12755	WT	Defined peaks		-0.080556	WT	Defined peaks
0	WT	Defined peaks						-0.267876	Setdb1KO	random peaks		-0.38263	WT	Defined peaks		-4.81502	WT	Defined peaks
-1.24259	WT	Defined peaks						-1.12963	Setdb1KO	random peaks		6.44711	WT	Defined peaks		1.26085	WT	Defined peaks
-0.196374	WT	Defined peaks						0.48908	Setdb1KO	random peaks		-0.599667	WT	Defined peaks		0.88358	WT	Defined peaks
-1.77785	WT	Defined peaks						-0.23978	Setdb1KO	random peaks		0	WT	Defined peaks		8.11022	WT	Defined peaks
-0.061632	WT	Defined peaks						-0.050524	Setdb1KO	random peaks		1.42815	WT	Defined peaks		-0.080556	WT	Defined peaks
-0.5224	WT	Defined peaks						-0.98552	Setdb1KO	random peaks		7.12986	WT	Defined peaks		0.61709	WT	Defined peaks
5.90985	WT	Defined peaks						0.094322	Setdb1KO	random peaks		0.449973	WT	Defined peaks		1.79553	WT	Defined peaks
4.09144	WT	Defined peaks						-0.910669	Setdb1KO	random peaks		-0.09616	WT	Defined peaks		1.35613	WT	Defined peaks
0.537976	WT	Defined peaks						0.856486	Setdb1KO	random peaks		7.70974	WT	Defined peaks		15.2343	WT	Defined peaks
1.08162	WT	Defined peaks						0	Setdb1KO	random peaks		3.24466	WT	Defined peaks		6.93799	WT	Defined peaks
2.42707	WT	Defined peaks						-0.239721	Setdb1KO	random peaks		1.72825	WT	Defined peaks		1.12397	WT	Defined peaks
0.627059	WT	Defined peaks						-0.24638	Setdb1KO	random peaks		2.16444	WT	Defined peaks		2.53218	WT	Defined peaks
1.37797	WT	Defined peaks						0.260489	Setdb1KO	random peaks		0.9467	WT	Defined peaks		-0.077823	WT	Defined peaks
-0.909925	WT	Defined peaks						-0.152357	Setdb1KO	random peaks		-0.076739	WT	Defined peaks		1.34992	WT	Defined peaks
0.97195	WT	Defined peaks						0.989455	Setdb1KO	random peaks		2.42756	WT	Defined peaks		-1.86388	WT	Defined peaks
1.23853	WT	Defined peaks						-0.429142	Setdb1KO	random peaks		0.06283	WT	Defined peaks		0.298142	WT	Defined peaks
1.2567	WT	Defined peaks						0.09179	Setdb1KO	random peaks		0.130943	WT	Defined peaks		3.1032	WT	Defined peaks
4.29988	WT	Defined peaks						0.42291	Setdb1KO	random peaks		-0.171965	WT	Defined peaks		1.82239	WT	Defined peaks
1.08548	WT	Defined peaks						-0.156846	Setdb1KO	random peaks		0.542464	WT	Defined peaks		-0.326738	WT	Defined peaks
-1.69366	WT	Defined peaks						0.210403	Setdb1KO	random peaks		3.73323	WT	Defined peaks		0.104249	WT	Defined peaks
0.585693	WT	Defined peaks						-0.05547	Setdb1KO	random peaks		0.284431	WT	Defined peaks		2.16153	WT	Defined peaks
0.854348	WT	Defined peaks						-0.50364	Setdb1KO	random peaks		4.01719	WT	Defined peaks		1.76253	WT	Defined peaks
1.83869	WT	Defined peaks						1.2329	Setdb1KO	random peaks		0.40005	WT	Defined peaks		2.58774	WT	Defined peaks
0.317628	WT	Defined peaks						0	Setdb1KO	random peaks		8.16724	WT	Defined peaks		1.24362	WT	Defined peaks
1.84065	WT	Defined peaks						-1.66306	Setdb1KO	random peaks		3.31344	WT	Defined peaks		1.26595	WT	Defined peaks
2.16952	WT	Defined peaks						-0.800272	Setdb1KO	random peaks		3.73399	WT	Defined peaks		1.18428	WT	Defined peaks
0.619076	WT	Defined peaks						-0.049654	Setdb1KO	random peaks		3.66312	WT	Defined peaks		0.535503	WT	Defined peaks
1.3837	WT	Defined peaks						-0.723509	Setdb1KO	random peaks		1.03074	WT	Defined peaks		3.79919	WT	Defined peaks
-1.02568	WT	Defined peaks						0.561783	Setdb1KO	random peaks		4.65713	WT	Defined peaks		4.21535	WT	Defined peaks
0.234311	WT	Defined peaks						0	Setdb1KO	random peaks		2.67045	WT	Defined peaks		1.05867	WT	Defined peaks
1.11291	WT	Defined peaks						-1.03672	Setdb1KO	random peaks		1.91105	WT	Defined peaks		3.2257	WT	Defined peaks
1.3837	WT	Defined peaks						0.360678	Setdb1KO	random peaks		-0.681663	WT	Defined peaks		3.63886	WT	Defined peaks
1.61564	WT	Defined peaks						0.180685	Setdb1KO	random peaks		2.31276	WT	Defined peaks		3.16274	WT	Defined peaks
0.9467	WT	Defined peaks						0.387347	Setdb1KO	random peaks		0.46814	WT	Defined peaks		3.04799	WT	Defined peaks
0.35508	WT	Defined peaks						1.3565	Setdb1KO	random peaks		-0.225466	WT	Defined peaks		1.08388	WT	Defined peaks
0	WT	Defined peaks						-0.705374	Setdb1KO	random peaks		-0.614558	WT	Defined peaks		0.835	WT	Defined peaks
1.37794	WT	Defined peaks						-0.355919	Setdb1KO	random peaks		7.33637	WT	Defined peaks		2.02546	WT	Defined peaks
-0.550288	WT	Defined peaks						-0.546761	Setdb1KO	random peaks		1.43939	WT	Defined peaks		5.4495	WT	Defined peaks
-0.473609	WT	Defined peaks						0.144548	Setdb1KO	random peaks		4.94599	WT	Defined peaks		0.42345	WT	Defined peaks
2.26463	WT	Defined peaks						1.03511	Setdb1KO	random peaks		0.31619	WT	Defined peaks		1.00681	WT	Defined peaks
-0.431196	WT	Defined peaks						0.452168	Setdb1KO	random peaks		1.57469	WT	Defined peaks		0.598544	WT	Defined peaks
1.42426	WT	Defined peaks						0.294365	Setdb1KO	random peaks		7.90232	WT	Defined peaks		0.74507	WT	Defined peaks
5.09464	WT	Defined peaks						0.26278	Setdb1KO	random peaks		0.295336	WT	Defined peaks		1.78381	WT	Defined peaks
1.9937	WT	Defined peaks						1.59069	Setdb1KO	random peaks		3.79809	WT	Defined peaks		4.58519	WT	Defined peaks
2.57686	WT	Defined peaks						1.25762	Setdb1KO	random peaks		-0.49794	WT	Defined peaks		-0.356188	WT	Defined peaks
2.19623	WT	Defined peaks						-0.206806	Setdb1KO	random peaks		3.33153	WT	Defined peaks		8.52945	WT	Defined peaks
-0.19538	WT	Defined peaks						-0.5882	Setdb1KO	random peaks		0.50873	WT	Defined peaks		5.20996	WT	Defined peaks
4.6998	WT	Defined peaks						-0.765116	Setdb1KO	random peaks		2.46558	WT	Defined peaks		6.47661	WT	Defined peaks
6.25749	WT	Defined peaks						1.15959	Setdb1KO	random peaks		4.33131	WT	Defined peaks		-1.66035	WT	Defined peaks
-0.536393	WT	Defined peaks						-0.240443	Setdb1KO	random peaks		1.9644	WT	Defined peaks		2.16565	WT	Defined peaks
3.43153	WT	Defined peaks						-0.702291	Setdb1KO	random peaks		-0.042319	WT	Defined peaks		3.59474	WT	Defined peaks
-0.066666	WT	Defined peaks						-1.2095	Setdb1KO	random peaks		6.87768	WT	Defined peaks		0.372233	WT	Defined peaks
5.14701	WT	Defined peaks						-0.150027	Setdb1KO	random peaks		2.24294	WT	Defined peaks		3.19013	WT	Defined peaks
2.65374	WT	Defined peaks						-0.484466	Setdb1KO	random peaks		2.07861	WT	Defined peaks		4.67118	WT	Defined peaks
0.406575	WT	Defined peaks						0.464968	Setdb1KO	random peaks		-0.389941	WT	Defined peaks		2.29726	WT	Defined peaks
1.0977	WT	Defined peaks						-0.356826	Setdb1KO	random peaks		1.78645	WT	Defined peaks		1.41836	WT	Defined peaks
6.59392	WT	Defined peaks						0	Setdb1KO	random peaks		0.734467	WT	Defined peaks		-0.366923	WT	Defined peaks
0.09953	WT	Defined peaks						-0.342287	Setdb1KO	random peaks		1.99317	WT	Defined peaks		-0.572332	WT	Defined peaks
-0.389471	WT	Defined peaks						-1.08608	Setdb1KO	random peaks		2.09921	WT	Defined peaks		-0.12799	WT	Defined peaks
0	WT	Defined peaks						0.089584	Setdb1KO	random peaks		-3.17474	WT	Defined peaks		-0.26833	WT	Defined peaks
1.61747	WT	Defined peaks						-0.038568	Setdb1KO	random peaks		-0.08981	WT	Defined peaks		-1.17235	WT	Defined peaks
-0.731395	WT	Defined peaks						0.921728	Setdb1KO	random peaks		0.89066	WT	Defined peaks		1.11922	WT	Defined peaks
-0.388636	WT	Defined peaks						-0.158878	Setdb1KO	random peaks		1.38849	WT	Defined peaks		0.292933	WT	Defined peaks
0.373824	WT	Defined peaks						0.142858	Setdb1KO	random peaks		1.67545	WT	Defined peaks		0.224518	WT	Defined peaks
1.52837	WT	Defined peaks						0.301791	Setdb1KO	random peaks		1.02323	WT	Defined peaks		0.759511	WT	Defined peaks
1.29881	WT	Defined peaks						-0.742578	Setdb1KO	random peaks		0.523562	WT	Defined peaks		0.720812	WT	Defined peaks
2.55306	WT	Defined peaks						0	Setdb1KO	random peaks		0.364293	WT	Defined peaks		0.65013	WT	Defined peaks
0.11081	WT	Defined peaks						0.024644	Setdb1KO	random peaks		-0.200914	WT	Defined peaks		2.12755	WT	Defined peaks
0	WT	Defined peaks						-0.479679	Setdb1KO	random peaks		2.54409	WT	Defined peaks		-0.38263	WT	Defined peaks
4.45005	WT	Defined peaks						-0.124598	Setdb1KO	random peaks		1.97246	WT	Defined peaks		6.44711	WT	Defined peaks
8.46619	WT	Defined peaks						-1.37633	Setdb1KO	random peaks		-0.528306	WT	Defined peaks		-0.599667	WT	Defined peaks
2.18158	WT	Defined peaks						0.225376	Setdb1KO	random peaks		1.10135	WT	Defined peaks		0	WT	Defined peaks
-1.01408	WT	Defined peaks						1.03876	Setdb1KO	random peaks		-1.1556	WT	Defined peaks		1.42815	WT	Defined peaks
-0.038747	WT	Defined peaks						0.746761	Setdb1KO	random peaks		-1.08145	WT	Defined peaks		7.12986	WT	Defined peaks
-0.186099	WT	Defined peaks						-0.618815	Setdb1KO	random peaks		0.20426	WT	Defined peaks		0.449973	WT	Defined peaks
3.15004	WT	Defined peaks						-0.43496	Setdb1KO	random peaks		-0.047581	WT	Defined peaks		-0.09616	WT	Defined peaks
0.6568	WT	Defined peaks						-0.198551	Setdb1KO	random peaks		-0.45597	WT	Defined peaks		7.70974	WT	Defined peaks
2.73513	WT	Defined peaks						-0.464111	Setdb1KO	random peaks		3.77987	WT	Defined peaks		3.24466	WT	Defined peaks
-0.06922	WT	Defined peaks						-0.614055	Setdb1KO	random peaks		1.60126	WT	Defined peaks		1.72825	WT	Defined peaks
2.93187	WT	Defined peaks						-0.206822	Setdb1KO	random peaks		0.96918	WT	Defined peaks		2.16444	WT	Defined peaks
3.41636	WT	Defined peaks						0.076104	Setdb1KO	random peaks		2.02011	WT	Defined peaks		0.9467	WT	Defined peaks
1.10742	WT	Defined peaks						0.71537	Setdb1KO	random peaks		2.42147	WT	Defined peaks		-0.076739	WT	Defined peaks
-0.750393	WT	Defined peaks						0.167004	Setdb1KO	random peaks		1.30657	WT	Defined peaks		2.42756	WT	Defined peaks
1.2398	WT	Defined peaks						-0.0930386	Setdb1KO	random peaks		0.276907	WT	Defined peaks		4.41792	WT	Defined peaks
-0.17006	WT	Defined peaks						2.39623	Setdb1KO	random peaks		2.26649	WT	Defined peaks		0.06283	WT	Defined peaks
0	WT	Defined peaks						1.79754	Setdb1KO	random peaks		0.5334	WT	Defined peaks		0.130943	WT	Defined peaks
0.06564	WT	Defined peaks						0	Setdb1KO	random peaks		0.97847	WT	Defined peaks		-0.171965	WT	Defined peaks
0.579704	WT	Defined peaks						2.20225	Setdb1KO	random peaks		-0.666055	WT	Defined peaks		0.542464	WT	Defined peaks
2.02348	WT	Defined peaks						-0.502057	Setdb1KO	random peaks		2.52184	WT	Defined peaks		2.92282	WT	Defined peaks
3.96306	WT	Defined peaks						0.315668	Setdb1KO	random peaks		-0.733252	WT	Defined peaks		3.73323	WT	Defined peaks
4.19911	WT	Defined peaks						0.349664	Setdb1KO	random peaks		-0.082736	WT	Defined peaks		0.439679	WT	Defined peaks
5.07715	WT	Defined peaks						1.33193	Setdb1KO	random peaks		2.48258	WT	Defined peaks		0.284431	WT	Defined peaks
1.62858	WT	Defined peaks						0.58148	Setdb1KO	random peaks		17.4389	WT	Defined peaks		4.01719	WT	Defined peaks
2.70918	WT	Defined peaks						0.68929	Setdb1KO	random peaks		0.59937	WT	Defined peaks		0.40005	WT	Defined peaks
0	WT	Defined peaks						-0.812344	Setdb1KO	random peaks		2.97075	WT	Defined peaks		8.16724	WT	Defined peaks
0.796673	WT	Defined peaks						-2.62589	Setdb1KO	random peaks		0.700921	WT	Defined peaks		3.31344	WT	Defined peaks
2.7674	WT	Defined peaks						0	Setdb1KO	random peaks		1.85065	WT	Defined peaks		3.73399	WT	Defined peaks
0.432615	WT	Defined peaks						0.289315	Setdb1KO	random peaks		2.69408	WT	Defined peaks		3.66312	WT	Defined peaks
-0.15054	WT	Defined peaks						0.787383	Setdb1KO	random peaks		3.97545	WT	Defined peaks		1.99505	WT	Defined peaks
0.037652	WT	Defined peaks						0.377023	Setdb1KO	random peaks		1.81629	WT	Defined peaks		1.82932	WT	Defined peaks
0.0674128	WT	Defined peaks						0.285208	Setdb1KO	random peaks		-0.597882	WT	Defined peaks		1.03074	WT	Defined peaks
0.345381	WT	Defined peaks						6.57696	Setdb1KO	random peaks		0.70001	WT	Defined peaks		4.65713	WT	Defined peaks
0.29413	WT	Defined peaks						-0.185644	Setdb1KO	random peaks		0.808507	WT	Defined peaks		2.67045	WT	Defined peaks
-0.496783	WT	Defined peaks						0.445169	Setdb1KO	random peaks		3.53178	WT	Defined peaks		1.91105	WT	Defined peaks
1.87721	WT	Defined peaks						0	Setdb1KO	random peaks		3.03016	WT	Defined peaks		-0.681663	WT	Defined peaks
-0.728194	WT	Defined peaks						0.718944	Setdb1KO	random peaks		-0.27277	WT	Defined peaks		2.31276	WT	Defined peaks
21.2755	WT	Defined peaks						-0.82296	Setdb1KO	random peaks		0.531887	WT	Defined peaks		0.46814	WT	Defined peaks
0.462026	WT	Defined peaks						-0.208455	Setdb1KO	random peaks		-0.595673	WT	Defined peaks		-0.225466	WT	Defined peaks
0.648506	WT	Defined peaks						0.0365916	Setdb1KO	random peaks		0.57854	WT	Defined peaks		-0.614558	WT	Defined peaks
1.13604	WT	Defined peaks						1.07143	WT	random peaks		0.327174	WT	Defined peaks		7.33637	WT	Defined peaks
0.330557	WT	Defined peaks						-0.656549	WT	random peaks		-0.10804	WT	Defined peaks		1.43939	WT	Defined peaks
1.98796	WT	Defined peaks						-0.195212	WT	random peaks		1.02754	WT	Defined peaks		4.94599	WT	Defined peaks
0.211292	WT	Defined peaks						3.50418	WT	random peaks		-2.46623	WT	Defined peaks		0.31619	WT	Defined peaks
4.55856	WT	Defined peaks						1.09638	WT	random peaks		-0.570552	WT	Defined peaks		1.57469	WT	Defined peaks
5.08113	WT	Defined peaks						-0.34184	WT	random peaks		-0.085819	WT	Defined peaks		7.90232	WT	Defined peaks
7.66103	WT	Defined peaks						2.08583	WT	random peaks		2.78615	WT	Defined peaks		0.295336	WT	Defined peaks
-0.266786	WT	Defined peaks						0.967067	WT	random peaks		0.750531	WT	Defined peaks		3.79809	WT	Defined peaks
-1.39507	WT	Defined peaks						0	WT	random peaks		2.07324	WT	Defined peaks		-0.49794	WT	Defined peaks
-0.15833	WT	Defined peaks						-0.704637	WT	random peaks		8.16331	WT	Defined peaks		3.33153	WT	Defined peaks
-0.990025	WT	Defined peaks						-1.09898	WT	random peaks		0.85904	WT	Defined peaks		0.50873	WT	Defined peaks
4.46805	WT	Defined peaks						2.51303	WT	random peaks		7.5255	WT	Defined peaks		2.46558	WT	Defined peaks
-0.52515	WT	Defined peaks						8.69055	WT	random peaks		1.27052	WT	Defined peaks		4.33131	WT	Defined peaks
3.02335	WT	Defined peaks						-0.235787	WT	random peaks		2.54977	WT	Defined peaks		1.9644	WT	Defined peaks
1.51897	WT	Defined peaks						1.0044	WT	random peaks		1.47925	WT	Defined peaks		-0.042319	WT	Defined peaks
-0.74404	WT	Defined peaks						0	WT	random peaks		2.67634	WT	Defined peaks		6.87768	WT	Defined peaks
1.70245	WT	Defined peaks						-0.074903	WT	random peaks		-0.202517	WT	Defined peaks		2.24294	WT	Defined peaks
2.38195	WT	Defined peaks						1.24627	WT	random peaks		-0.565089	WT	Defined peaks		2.07861	WT	Defined peaks
0.204222	WT	Defined peaks						-0.26769	WT	random peaks		1.25682	WT	Defined peaks		-0.389941	WT	Defined peaks
-0.09003	WT	Defined peaks						0	WT	random peaks		0.537259	WT	Defined peaks		1.78645	WT	Defined peaks
-0.80953	WT	Defined peaks						2.713	WT	random peaks		1.17485	WT	Defined peaks		0.47445	WT	Defined peaks
4.93549	WT	Defined peaks						0.458463	WT	random peaks		5.72777	WT	Defined peaks		0.734467	WT	Defined peaks
0.228155	WT	Defined peaks						0	WT	random peaks		0.86781	WT	Defined peaks		1.99317	WT	Defined peaks
1.15628	WT	Defined peaks						1.45066	WT	random peaks		4.83533	WT	Defined peaks		2.09921	WT	Defined peaks
2.58764	WT	Defined peaks						7.95183	WT	random peaks		1.3932	WT	Defined peaks		0.44885	WT	Defined peaks
0.681906	WT	Defined peaks						-1.26296	WT	random peaks		0.24032	WT	Defined peaks		-3.17474	WT	Defined peaks
0.248579	WT	Defined peaks						-1.03797	WT	random peaks		0.977154	WT	Defined peaks		-0.902816	WT	Defined peaks
1.42833	WT	Defined peaks						-0.270001	WT	random peaks		2.93065	WT	Defined peaks		-0.08981	WT	Defined peaks
1.97311	WT	Defined peaks						-0.722253	WT	random peaks		2.78518	WT	Defined peaks		0.89066	WT	Defined peaks
0.55531	WT	Defined peaks						0.345311	WT	random peaks		1.41096	WT	Defined peaks		1.38849	WT	Defined peaks
-0.261517	WT	Defined peaks						-1.70947	WT	random peaks		1.86155	WT	Defined peaks		1.67545	WT	Defined peaks
0.747643	WT	Defined peaks						-0.555579	WT	random peaks		0.86165	WT	Defined peaks		1.02323	WT	Defined peaks
0.525884	WT	Defined peaks						-1.03179	WT	random peaks		-1.18321	WT	Defined peaks		0.523562	WT	Defined peaks
2.57686	WT	Defined peaks						-0.690999	WT	random peaks		-0.054178	WT	Defined peaks		0.364293	WT	Defined peaks
1.14796	WT	Defined peaks						1.5107	WT	random peaks		0.98136	WT	Defined peaks		-0.200914	WT	Defined peaks
0.22331	WT	Defined peaks						-0.47591	WT	random peaks		0.378187	WT	Defined peaks		2.54409	WT	Defined peaks
-0.83137	WT	Defined peaks						-0.051447	WT	random peaks		2.56228	WT	Defined peaks		1.97246	WT	Defined peaks
1.6845	WT	Defined peaks						0.901018	WT	random peaks		3.01032	WT	Defined peaks		-0.528306	WT	Defined peaks
1.20674	WT	Defined peaks						-1.54768	WT	random peaks		2.18584	WT	Defined peaks		-1.10058	WT	Defined peaks
4.01319	WT	Defined peaks						0.257127	WT	random peaks		1.43278	WT	Defined peaks		1.10135	WT	Defined peaks
-0.443464	WT	Defined peaks						-0.795468	WT	random peaks		0.86781	WT	Defined peaks		-1.1556	WT	Defined peaks
-0.259548	WT	Defined peaks						2.5504	WT	random peaks		5.09606	WT	Defined peaks		-1.08145	WT	Defined peaks
-0.382651	WT	Defined peaks						0	WT	random peaks		-0.566755	WT	Defined peaks		0.20426	WT	Defined peaks
2.39268	WT	Defined peaks						0.815433	WT	random peaks		2.94476	WT	Defined peaks		-0.047581	WT	Defined peaks
0.167576	WT	Defined peaks						0.365392	WT	random peaks		3.9399	WT	Defined peaks		-0.45597	WT	Defined peaks
1.68853	WT	Defined peaks						3.21521	WT	random peaks		3.94003	WT	Defined peaks		3.77987	WT	Defined peaks
0.13728	WT	Defined peaks						1.2298	WT	random peaks		0.447213	WT	Defined peaks		1.60126	WT	Defined peaks
2.00639	WT	Defined peaks						0.436501	WT	random peaks		-2.07414	WT	Defined peaks		0.96918	WT	Defined peaks
0.35348	WT	Defined peaks						2.7832	WT	random peaks		3.60538	WT	Defined peaks		2.02011	WT	Defined peaks
-0.776498	WT	Defined peaks						0.359978	WT	random peaks		2.1425	WT	Defined peaks		2.42147	WT	Defined peaks
0	WT	Defined peaks						0.235908	WT	random peaks		0.073554	WT	Defined peaks		1.30657	WT	Defined peaks
0.33711	WT	Defined peaks						-0.12327	WT	random peaks		0.549116	WT	Defined peaks		0.276907	WT	Defined peaks
3.32933	WT	Defined peaks						1.46202	WT	random peaks		-1.32212	WT	Defined peaks		2.26649	WT	Defined peaks
3.48354	WT	Defined peaks						-0.020824	WT	random peaks		1.16898	WT	Defined peaks		0.5334	WT	Defined peaks
-0.359104	WT	Defined peaks						-0.486154	WT	random peaks		-0.218835	WT	Defined peaks		0.97847	WT	Defined peaks
1.59136	WT	Defined peaks						-2.20816	WT	random peaks		0.86906	WT	Defined peaks		-0.666055	WT	Defined peaks
1.03863	WT	Defined peaks						1.19993	WT	random peaks		2.98491	WT	Defined peaks		2.52184	WT	Defined peaks
-0.888927	WT	Defined peaks						-0.394364	WT	random peaks		1.73498	WT	Defined peaks		-0.733252	WT	Defined peaks
-0.079554	WT	Defined peaks						0.326155	WT	random peaks		6.00134	WT	Defined peaks		-0.082736	WT	Defined peaks
2.34559	WT	Defined peaks						1.28787	WT	random peaks		3.36496	WT	Defined peaks		-0.057156	WT	Defined peaks
3.20131	WT	Defined peaks						0.95288	WT	random peaks		4.24587	WT	Defined peaks		2.48258	WT	Defined peaks
0.89143	WT	Defined peaks						0.358905	WT	random peaks		4.85341	WT	Defined peaks		17.4389	WT	Defined peaks
-0.020973	WT	Defined peaks						0.299982	WT	random peaks		-0.559164	WT	Defined peaks		8.06228	WT	Defined peaks
0.658874	WT	Defined peaks						0	WT	random peaks		1.34298	WT	Defined peaks		0.59937	WT	Defined peaks
5.69102	WT	Defined peaks						-0.29903	WT	random peaks		-0.199242	WT	Defined peaks		2.97075	WT	Defined peaks
-0.669916	WT	Defined peaks						0.430062	WT	random peaks		-0.22039	WT	Defined peaks		0.700921	WT	Defined peaks
11.4703	WT	Defined peaks						-0.632446	WT	random peaks		1.22449	WT	Defined peaks		1.85065	WT	Defined peaks
1.93045	WT	Defined peaks						-0.255586	WT	random peaks		3.26285	WT	Defined peaks		2.69408	WT	Defined peaks
0.343153	WT	Defined peaks						-0.366893	WT	random peaks		3.43607	WT	Defined peaks		-1.3367	WT	Defined peaks
-0.027955	WT	Defined peaks						-0.212949	WT	random peaks		1.07672	WT	Defined peaks		0.736322	WT	Defined peaks
4.97449	WT	Defined peaks						-0.760266	WT	random peaks		2.88046	WT	Defined peaks		3.97545	WT	Defined peaks
-0.260558	WT	Defined peaks						-0.436166	WT	random peaks		-0.154081	WT	Defined peaks		1.81629	WT	Defined peaks
0.573417	WT	Defined peaks						1.63131	WT	random peaks		7.21142	WT	Defined peaks		-0.597882	WT	Defined peaks
0.55348	WT	Defined peaks						0.652306	WT	random peaks		0.37842	WT	Defined peaks		0.70001	WT	Defined peaks
6.18032	WT	Defined peaks						0	WT	random peaks		0.567477	WT	Defined peaks		0.808507	WT	Defined peaks
-0.14576	WT	Defined peaks						0	WT	random peaks		2.8155	WT	Defined peaks		3.09907	WT	Defined peaks
0.43786	WT	Defined peaks						-0.74708	WT	random peaks		4.01673	WT	Defined peaks		3.53178	WT	Defined peaks
0	WT	Defined peaks						-0.223959	WT	random peaks		2.68328	WT	Defined peaks		3.03016	WT	Defined peaks
0.342233	WT	Defined peaks						-0.376869	WT	random peaks		2.79288	WT	Defined peaks		-0.27277	WT	Defined peaks
2.36602	WT	Defined peaks						-0.056166	WT	random peaks		1.4112	WT	Defined peaks		0.531887	WT	Defined peaks
5.03986	WT	Defined peaks						-0.595673	WT	random peaks		0.759334	WT	Defined peaks		-0.595673	WT	Defined peaks
2.85945	WT	Defined peaks						-1.68838	WT	random peaks		1.43108	WT	Defined peaks		0.344263	WT	Defined peaks
0.949798	WT	Defined peaks						3.75613	WT	random peaks		14.2797	WT	Defined peaks		0.57854	WT	Defined peaks
0.6568	WT	Defined peaks						0.590625	WT	random peaks		0.36408	WT	Defined peaks		0.327174	WT	Defined peaks
-0.828007	WT	Defined peaks						3.07235	WT	random peaks		1.78785	WT	Defined peaks		1.40861	WT	Defined peaks
-0.150191	WT	Defined peaks						8.94541	WT	random peaks		3.32152	WT	Defined peaks		-0.10804	WT	Defined peaks
6.07794	WT	Defined peaks						4.38253	WT	random peaks		0.668418	WT	Defined peaks		1.02754	WT	Defined peaks
1.39821	WT	Defined peaks						2.03379	WT	random peaks		-0.493848	WT	Defined peaks		-2.46623	WT	Defined peaks
-0.455172	WT	Defined peaks						0.103532	WT	random peaks		0.941067	WT	Defined peaks		0.647957	WT	Defined peaks
0.12119	WT	Defined peaks						1.22579	WT	random peaks		2.03913	WT	Defined peaks		-0.570552	WT	Defined peaks
2.78775	WT	Defined peaks						1.90065	WT	random peaks		2.9375	WT	Defined peaks		-0.085819	WT	Defined peaks
0.564198	WT	Defined peaks						3.44027	WT	random peaks		3.3693	WT	Defined peaks		2.78615	WT	Defined peaks
-0.204894	WT	Defined peaks						0.703683	WT	random peaks		2.06589	WT	Defined peaks		0.750531	WT	Defined peaks
-1.77785	WT	Defined peaks						0.469987	WT	random peaks		3.17717	WT	Defined peaks		2.07324	WT	Defined peaks
4.0291	WT	Defined peaks						3.92179	WT	random peaks		1.74051	WT	Defined peaks		8.16331	WT	Defined peaks
-1.24744	WT	Defined peaks						2.14978	WT	random peaks		-0.63173	WT	Defined peaks		0.85904	WT	Defined peaks
2.43612	WT	Defined peaks						-0.598759	WT	random peaks		0.53996	WT	Defined peaks		7.5255	WT	Defined peaks
0.603796	WT	Defined peaks						-0.384261	WT	random peaks		4.09824	WT	Defined peaks		1.27052	WT	Defined peaks
-0.753451	WT	Defined peaks						-0.029339	WT	random peaks		0.69626	WT	Defined peaks		2.54977	WT	Defined peaks
-0.577802	WT	Defined peaks						5.93111	WT	random peaks		1.86131	WT	Defined peaks		1.47925	WT	Defined peaks
-0.675792	WT	Defined peaks						-0.375733	WT	random peaks		-0.4453	WT	Defined peaks		-0.275869	WT	Defined peaks
-0.765301	WT	Defined peaks						-0.847218	WT	random peaks		0.124334	WT	Defined peaks		2.67634	WT	Defined peaks
1.61431	WT	Defined peaks						-0.57687	WT	random peaks		2.00836	WT	Defined peaks		-0.202517	WT	Defined peaks
0.444974	WT	Defined peaks						0.046314	WT	random peaks		0.804629	WT	Defined peaks		-0.565089	WT	Defined peaks
0.837617	WT	Defined peaks						-0.346787	WT	random peaks		1.5654	WT	Defined peaks		1.25682	WT	Defined peaks
3.07746	WT	Defined peaks						1.35249	WT	random peaks		-0.09717	WT	Defined peaks		0.537259	WT	Defined peaks
-0.862392	WT	Defined peaks						0.543435	WT	random peaks		0.17374	WT	Defined peaks		1.17485	WT	Defined peaks
14.7746	WT	Defined peaks						-0.300939	WT	random peaks		1.94487	WT	Defined peaks		2.36549	WT	Defined peaks
0.652622	WT	Defined peaks						-0.656559	WT	random peaks		2.32462	WT	Defined peaks		0	WT	Defined peaks
15.6596	WT	Defined peaks						-0.393063	WT	random peaks		2.3016	WT	Defined peaks		5.72777	WT	Defined peaks
-0.319634	WT	Defined peaks						2.76646	WT	random peaks		-0.09875	WT	Defined peaks		0.86781	WT	Defined peaks
0.557546	WT	Defined peaks						-0.498003	WT	random peaks		2.06712	WT	Defined peaks		4.83533	WT	Defined peaks
2.36517	WT	Defined peaks						0	WT	random peaks		3.97371	WT	Defined peaks		1.3932	WT	Defined peaks
1.30495	WT	Defined peaks						1.19508	WT	random peaks		0.54377	WT	Defined peaks		0.24032	WT	Defined peaks
-0.902816	WT	Defined peaks						1.93338	WT	random peaks		1.19211	WT	Defined peaks		4.40167	WT	Defined peaks
-0.917147	WT	Defined peaks						1.31492	WT	random peaks		0.736322	WT	Defined peaks		0.977154	WT	Defined peaks
-1.66274	WT	Defined peaks						-0.193401	WT	random peaks		0.32845	WT	Defined peaks		2.93065	WT	Defined peaks
-0.35448	WT	Defined peaks						-0.614683	WT	random peaks		0.488414	WT	Defined peaks		2.78518	WT	Defined peaks
0.102872	WT	Defined peaks						-0.29313	WT	random peaks		0.86142	WT	Defined peaks		1.41096	WT	Defined peaks
1.38766	WT	Defined peaks						-0.497636	WT	random peaks		-1.02085	WT	Defined peaks		1.86155	WT	Defined peaks
-0.399577	WT	Defined peaks						-0.023915	WT	random peaks		-1.48504	WT	Defined peaks		0.86165	WT	Defined peaks
2.59457	WT	Defined peaks						-1.99242	WT	random peaks		4.10625	WT	Defined peaks		-1.18321	WT	Defined peaks
0	WT	Defined peaks						0.485814	WT	random peaks		0.42629	WT	Defined peaks		-0.054178	WT	Defined peaks
0	WT	Defined peaks						2.03572	WT	random peaks		3.13394	WT	Defined peaks		0.98136	WT	Defined peaks
-0.426422	WT	Defined peaks						1.25995	WT	random peaks		1.04746	WT	Defined peaks		0.378187	WT	Defined peaks
-0.428002	WT	Defined peaks						-0.620941	WT	random peaks		-0.14128	WT	Defined peaks		2.56228	WT	Defined peaks
0	WT	Defined peaks						-2.1011	WT	random peaks		-6.66695	WT	Defined peaks		3.01032	WT	Defined peaks
4.2331	WT	Defined peaks						0.19912	WT	random peaks		-0.056338	WT	Defined peaks		2.18584	WT	Defined peaks
3.64676	WT	Defined peaks						-0.035594	WT	random peaks		1.12576	WT	Defined peaks		1.43278	WT	Defined peaks
2.69984	WT	Defined peaks						-0.592618	WT	random peaks		3.12875	WT	Defined peaks		0.86781	WT	Defined peaks
0.691851	WT	Defined peaks						0.2088	WT	random peaks		-0.373484	WT	Defined peaks		5.09606	WT	Defined peaks
2.54796	WT	Defined peaks						0.644212	WT	random peaks		-0.408884	WT	Defined peaks		-0.566755	WT	Defined peaks
-1.13888	WT	Defined peaks						0.52924	WT	random peaks		1.90577	WT	Defined peaks		2.94476	WT	Defined peaks
4.53986	WT	Defined peaks						-0.150862	WT	random peaks		4.12204	WT	Defined peaks		3.9399	WT	Defined peaks
7.66443	WT	Defined peaks						0	WT	random peaks		1.56593	WT	Defined peaks		-0.322795	WT	Defined peaks
4.8363	WT	Defined peaks						7.19865	WT	random peaks		4.08163	WT	Defined peaks		3.94003	WT	Defined peaks
-0.354107	WT	Defined peaks						2.563	WT	random peaks		1.1679	WT	Defined peaks		0.447213	WT	Defined peaks
1.62627	WT	Defined peaks						0	WT	random peaks		-0.972026	WT	Defined peaks		-2.07414	WT	Defined peaks
-0.790475	WT	Defined peaks						8.29408	WT	random peaks		2.05507	WT	Defined peaks		3.60538	WT	Defined peaks
0.94824	WT	Defined peaks						1.22257	WT	random peaks		1.99967	WT	Defined peaks		2.81772	WT	Defined peaks
-1.42316	WT	Defined peaks						0.56236	WT	random peaks		2.8002	WT	Defined peaks		-0.13544	WT	Defined peaks
4.83533	WT	Defined peaks						-0.601877	WT	random peaks		0.74307	WT	Defined peaks		1.99457	WT	Defined peaks
6.43464	WT	Defined peaks						2.80049	WT	random peaks		1.93101	WT	Defined peaks		0.47487	WT	Defined peaks
0	WT	Defined peaks						-1.05055	WT	random peaks		0.773842	WT	Defined peaks		-0.18006	WT	Defined peaks
3.79481	WT	Defined peaks						4.21263	WT	random peaks		-0.025579	WT	Defined peaks		2.1425	WT	Defined peaks
-0.081268	WT	Defined peaks						-1.04819	WT	random peaks		-0.23005	WT	Defined peaks		0.073554	WT	Defined peaks
-0.10204	WT	Defined peaks						-3.04107	WT	random peaks		-0.288901	WT	Defined peaks		0.549116	WT	Defined peaks
0.710454	WT	Defined peaks						6.44711	WT	random peaks		6.16396	WT	Defined peaks		-1.32212	WT	Defined peaks
-0.055099	WT	Defined peaks						2.28052	WT	random peaks		0.61942	WT	Defined peaks		1.16898	WT	Defined peaks
2.72241	WT	Defined peaks						1.49827	WT	random peaks		0.5936	WT	Defined peaks		-0.218835	WT	Defined peaks
0.998387	WT	Defined peaks						1.86344	WT	random peaks		1.01571	WT	Defined peaks		0.86906	WT	Defined peaks
1.81068	WT	Defined peaks						1.14533	WT	random peaks		3.65012	WT	Defined peaks		2.98491	WT	Defined peaks
2.42888	WT	Defined peaks						9.11616	WT	random peaks		2.90391	WT	Defined peaks		1.73498	WT	Defined peaks
-1.82495	WT	Defined peaks						0.494778	WT	random peaks		-0.296291	WT	Defined peaks		6.00134	WT	Defined peaks
0.595067	WT	Defined peaks						2.90721	WT	random peaks		3.73961	WT	Defined peaks		3.36496	WT	Defined peaks
2.72762	WT	Defined peaks						0.615155	WT	random peaks		6.85992	WT	Defined peaks		4.24587	WT	Defined peaks
1.76108	WT	Defined peaks						-1.1556	WT	random peaks		0.756377	WT	Defined peaks		4.85341	WT	Defined peaks
-0.862392	WT	Defined peaks						-0.953076	WT	random peaks		1.67779	WT	Defined peaks		4.65862	WT	Defined peaks
0.854436	WT	Defined peaks						0.747127	WT	random peaks		0.660729	WT	Defined peaks		-0.559164	WT	Defined peaks
0.656716	WT	Defined peaks						-0.010507	WT	random peaks		-0.027827	WT	Defined peaks		1.34298	WT	Defined peaks
0.41779	WT	Defined peaks										-0.09276	WT	Defined peaks		-0.199242	WT	Defined peaks
1.5804	WT	Defined peaks										1.10448	WT	Defined peaks		-0.22039	WT	Defined peaks
1.13773	WT	Defined peaks										1.48878	WT	Defined peaks		-0.080556	WT	Defined peaks
1.53652	WT	Defined peaks										1.27028	WT	Defined peaks		0.58674	WT	Defined peaks
2.04572	WT	Defined peaks										0.224518	WT	Defined peaks		1.22449	WT	Defined peaks
1.34717	WT	Defined peaks										0.307449	WT	Defined peaks		3.26285	WT	Defined peaks
1.8176	WT	Defined peaks										1.98367	WT	Defined peaks		1.56611	WT	Defined peaks
0	WT	Defined peaks										2.75479	WT	Defined peaks		3.43607	WT	Defined peaks
0.139824	WT	Defined peaks										2.76646	WT	Defined peaks		1.07672	WT	Defined peaks
2.07422	WT	Defined peaks										6.07776	WT	Defined peaks		2.88046	WT	Defined peaks
2.12054	WT	Defined peaks										1.95601	WT	Defined peaks		-0.154081	WT	Defined peaks
1.27028	WT	Defined peaks										1.81011	WT	Defined peaks		7.21142	WT	Defined peaks
-0.317474	WT	Defined peaks										0.398336	WT	Defined peaks		0.37842	WT	Defined peaks
0.863962	WT	Defined peaks										0.258305	WT	Defined peaks		0.567477	WT	Defined peaks
0.957	WT	Defined peaks										-1.13383	WT	Defined peaks		2.8155	WT	Defined peaks
0.516987	WT	Defined peaks										1.72331	WT	Defined peaks		4.01673	WT	Defined peaks
-0.028832	WT	Defined peaks										0.823684	WT	Defined peaks		2.68328	WT	Defined peaks
0.446612	WT	Defined peaks										0.94213	WT	Defined peaks		2.79288	WT	Defined peaks
2.37448	WT	Defined peaks										-0.60917	WT	Defined peaks		1.4112	WT	Defined peaks
0.202123	WT	Defined peaks										2.98254	WT	Defined peaks		0.759334	WT	Defined peaks
1.82323	WT	Defined peaks										0.968903	WT	Defined peaks		1.43108	WT	Defined peaks
2.9012	WT	Defined peaks										3.51809	WT	Defined peaks		14.2797	WT	Defined peaks
5.59952	WT	Defined peaks										8.22588	WT	Defined peaks		0.04636	WT	Defined peaks
1.39855	WT	Defined peaks										0.164912	WT	Defined peaks		0.36408	WT	Defined peaks
1.57664	WT	Defined peaks										1.58469	WT	Defined peaks		1.78785	WT	Defined peaks
1.95601	WT	Defined peaks										0.36511	WT	Defined peaks		3.32152	WT	Defined peaks
2.22196	WT	Defined peaks										-0.530824	WT	Defined peaks		0.668418	WT	Defined peaks
1.34655	WT	Defined peaks										3.35067	WT	Defined peaks		-0.493848	WT	Defined peaks
-0.282084	WT	Defined peaks										1.57917	WT	Defined peaks		0.941067	WT	Defined peaks
0.458463	WT	Defined peaks										-0.544623	WT	Defined peaks		2.03913	WT	Defined peaks
1.33808	WT	Defined peaks										5.27295	WT	Defined peaks		2.9375	WT	Defined peaks
12.7653	WT	Defined peaks										0.225669	WT	Defined peaks		3.3693	WT	Defined peaks
0	WT	Defined peaks										0.476447	WT	Defined peaks		2.06589	WT	Defined peaks
2.9587	WT	Defined peaks										1.35459	WT	Defined peaks		3.17717	WT	Defined peaks
0.75594	WT	Defined peaks										-0.473609	WT	Defined peaks		1.74051	WT	Defined peaks
1.85722	WT	Defined peaks										5.0178	WT	Defined peaks		-0.63173	WT	Defined peaks
-2.53979	WT	Defined peaks										3.84779	WT	Defined peaks		0.53996	WT	Defined peaks
-0.515674	WT	Defined peaks										1.64844	WT	Defined peaks		4.09824	WT	Defined peaks
0.105089	WT	Defined peaks										2.2201	WT	Defined peaks		0.69626	WT	Defined peaks
3.32429	WT	Defined peaks										-0.20183	WT	Defined peaks		4.16547	WT	Defined peaks
1.51481	WT	Defined peaks										12.1562	WT	Defined peaks		1.86131	WT	Defined peaks
-0.632699	WT	Defined peaks										7.76293	WT	Defined peaks		-0.4453	WT	Defined peaks
0.95593	WT	Defined peaks										0.435198	WT	Defined peaks		0.124334	WT	Defined peaks
5.23168	WT	Defined peaks										-0.8811	WT	Defined peaks		2.00836	WT	Defined peaks
3.61986	WT	Defined peaks										2.93065	WT	Defined peaks		0.804629	WT	Defined peaks
1.18197	WT	Defined peaks										3.03883	WT	Defined peaks		1.5654	WT	Defined peaks
0.59267	WT	Defined peaks										-0.428475	WT	Defined peaks		-0.09717	WT	Defined peaks
4.85968	WT	Defined peaks										2.03309	WT	Defined peaks		0.17374	WT	Defined peaks
1.82387	WT	Defined peaks										9.67632	WT	Defined peaks		1.94487	WT	Defined peaks
0.105617	WT	Defined peaks										2.30108	WT	Defined peaks		2.32462	WT	Defined peaks
-0.211262	WT	Defined peaks										-1.66792	WT	Defined peaks		2.3016	WT	Defined peaks
22.4344	WT	Defined peaks										-1.30101	WT	Defined peaks		-0.09875	WT	Defined peaks
0.549116	WT	Defined peaks										-2.07414	WT	Defined peaks		2.54056	WT	Defined peaks
6.63864	WT	Defined peaks										4.55903	WT	Defined peaks		2.06712	WT	Defined peaks
-1.76428	WT	Defined peaks										0.36304	WT	Defined peaks		3.97371	WT	Defined peaks
0.360405	WT	Defined peaks										-0.035184	WT	Defined peaks		0.54377	WT	Defined peaks
3.23293	WT	Defined peaks										-0.86734	WT	Defined peaks		1.19211	WT	Defined peaks
-0.151989	WT	Defined peaks										2.05507	WT	Defined peaks		0.736322	WT	Defined peaks
-0.557724	WT	Defined peaks										-3.09537	WT	Defined peaks		0.32845	WT	Defined peaks
0	WT	Defined peaks										1.91655	WT	Defined peaks		0.488414	WT	Defined peaks
0	WT	Defined peaks										7.63285	WT	Defined peaks		0.86142	WT	Defined peaks
1.61367	WT	Defined peaks										4.24822	WT	Defined peaks		-1.69942	WT	Defined peaks
-1.07	WT	Defined peaks										0.97928	WT	Defined peaks		-1.02085	WT	Defined peaks
-0.232985	WT	Defined peaks										5.7031	WT	Defined peaks		-1.48504	WT	Defined peaks
3.43153	WT	Defined peaks										1.89601	WT	Defined peaks		4.10625	WT	Defined peaks
1.82283	WT	Defined peaks										4.73901	WT	Defined peaks		5.73561	WT	Defined peaks
2.84293	WT	Defined peaks										6.7752	WT	Defined peaks		0.42629	WT	Defined peaks
0.285865	WT	Defined peaks										3.45457	WT	Defined peaks		3.13394	WT	Defined peaks
0.893927	WT	Defined peaks										-0.561913	WT	Defined peaks		1.04746	WT	Defined peaks
0.548337	WT	Defined peaks										4.93544	WT	Defined peaks		-0.14128	WT	Defined peaks
1.8996	WT	Defined peaks										-1.19135	WT	Defined peaks		-6.66695	WT	Defined peaks
-0.047954	WT	Defined peaks										1.9541	WT	Defined peaks		-0.056338	WT	Defined peaks
0	WT	Defined peaks										1.40484	WT	Defined peaks		1.12576	WT	Defined peaks
1.32835	WT	Defined peaks										0.32555	WT	Defined peaks		3.12875	WT	Defined peaks
1.34655	WT	Defined peaks										0.719956	WT	Defined peaks		-0.373484	WT	Defined peaks
4.04976	WT	Defined peaks										0.499424	WT	Defined peaks		-0.408884	WT	Defined peaks
0.674957	WT	Defined peaks										1.16206	WT	Defined peaks		1.90577	WT	Defined peaks
4.49949	WT	Defined peaks										-0.15054	WT	Defined peaks		0	WT	Defined peaks
4.11944	WT	Defined peaks										4.28445	WT	Defined peaks		4.8877	WT	Defined peaks
2.23635	WT	Defined peaks										1.8675	WT	Defined peaks		4.12204	WT	Defined peaks
0.271492	WT	Defined peaks										5.68156	WT	Defined peaks		1.56593	WT	Defined peaks
-0.483517	WT	Defined peaks										4.18163	WT	Defined peaks		4.08163	WT	Defined peaks
1.43669	WT	Defined peaks										3.35067	WT	Defined peaks		1.1679	WT	Defined peaks
-0.825432	WT	Defined peaks										4.23895	WT	Defined peaks		-0.972026	WT	Defined peaks
0.225508	WT	Defined peaks										0	WT	Defined peaks		2.05507	WT	Defined peaks
1.29278	WT	Defined peaks										0.312522	WT	Defined peaks		1.99967	WT	Defined peaks
0	WT	Defined peaks										1.26775	WT	Defined peaks		2.8002	WT	Defined peaks
0.279294	WT	Defined peaks										0.81149	WT	Defined peaks		0.74307	WT	Defined peaks
-0.961961	WT	Defined peaks										-0.671863	WT	Defined peaks		1.93101	WT	Defined peaks
-0.060415	WT	Defined peaks										-0.770403	WT	Defined peaks		0.773842	WT	Defined peaks
0.566728	WT	Defined peaks										-0.770403	WT	Defined peaks		-0.025579	WT	Defined peaks
0	WT	Defined peaks										0.25218	WT	Defined peaks		-0.23005	WT	Defined peaks
0.353444	WT	Defined peaks										3.58794	WT	Defined peaks		-0.288901	WT	Defined peaks
1.25078	WT	Defined peaks										0.347602	WT	Defined peaks		6.16396	WT	Defined peaks
1.24608	WT	Defined peaks										0.50292	WT	Defined peaks		0.61942	WT	Defined peaks
1.164	WT	Defined peaks										5.29794	WT	Defined peaks		0.5936	WT	Defined peaks
3.18948	WT	Defined peaks										-0.12755	WT	Defined peaks		1.01571	WT	Defined peaks
3.46063	WT	Defined peaks										1.95813	WT	Defined peaks		3.65012	WT	Defined peaks
-1.99242	WT	Defined peaks										5.44784	WT	Defined peaks		2.90391	WT	Defined peaks
0	WT	Defined peaks										0.57854	WT	Defined peaks		-0.296291	WT	Defined peaks
0.516581	WT	Defined peaks										6.45727	WT	Defined peaks		3.73961	WT	Defined peaks
3.54845	WT	Defined peaks										1.50409	WT	Defined peaks		6.85992	WT	Defined peaks
0	WT	Defined peaks										-0.28815	WT	Defined peaks		0.756377	WT	Defined peaks
0.614978	WT	Defined peaks										3.16274	WT	Defined peaks		1.67779	WT	Defined peaks
0.672448	WT	Defined peaks										0.979693	WT	Defined peaks		0.660729	WT	Defined peaks
2.97245	WT	Defined peaks										2.4027	WT	Defined peaks		-0.027827	WT	Defined peaks
0.13679	WT	Defined peaks										-1.33045	Setdb1KO	random peaks		1.51139	WT	Defined peaks
0	WT	Defined peaks										-0.43338	Setdb1KO	random peaks		-0.09276	WT	Defined peaks
0.145801	WT	Defined peaks										-2.0574	Setdb1KO	random peaks		1.10448	WT	Defined peaks
0.684464	WT	Defined peaks										-0.287838	Setdb1KO	random peaks		1.48878	WT	Defined peaks
3.19132	WT	Defined peaks										-0.27353	Setdb1KO	random peaks		1.27028	WT	Defined peaks
0.82463	WT	Defined peaks										-0.052882	Setdb1KO	random peaks		0.224518	WT	Defined peaks
9.01218	WT	Defined peaks										0.687992	Setdb1KO	random peaks		-1.75582	WT	Defined peaks
1.77026	WT	Defined peaks										-0.271851	Setdb1KO	random peaks		-0.70521	WT	Defined peaks
0.238514	WT	Defined peaks										-0.495814	Setdb1KO	random peaks		3.68987	WT	Defined peaks
0.433903	WT	Defined peaks										-0.615727	Setdb1KO	random peaks		0.220579	WT	Defined peaks
1.15398	WT	Defined peaks										-0.538449	Setdb1KO	random peaks		0.307449	WT	Defined peaks
5.04596	WT	Defined peaks										-0.555758	Setdb1KO	random peaks		1.98367	WT	Defined peaks
5.26242	WT	Defined peaks										-0.52325	Setdb1KO	random peaks		-0.60917	WT	Defined peaks
1.06394	WT	Defined peaks										-0.12142	Setdb1KO	random peaks		2.75479	WT	Defined peaks
1.07091	WT	Defined peaks										1.07306	Setdb1KO	random peaks		2.76646	WT	Defined peaks
2.08163	WT	Defined peaks										-0.563859	Setdb1KO	random peaks		6.07776	WT	Defined peaks
-0.27705	WT	Defined peaks										1.84807	Setdb1KO	random peaks		1.95601	WT	Defined peaks
1.42179	WT	Defined peaks										0.278488	Setdb1KO	random peaks		1.81011	WT	Defined peaks
0	WT	Defined peaks										-0.668446	Setdb1KO	random peaks		0.398336	WT	Defined peaks
-0.352319	WT	Defined peaks										1.52967	Setdb1KO	random peaks		0.258305	WT	Defined peaks
5.89691	WT	Defined peaks										-1.0182	Setdb1KO	random peaks		3.18721	WT	Defined peaks
8.30386	WT	Defined peaks										-0.266551	Setdb1KO	random peaks		-1.13383	WT	Defined peaks
-0.813806	WT	Defined peaks										1.37145	Setdb1KO	random peaks		1.72331	WT	Defined peaks
-0.159636	WT	Defined peaks										-0.350119	Setdb1KO	random peaks		0.823684	WT	Defined peaks
0.95288	WT	Defined peaks										-0.928222	Setdb1KO	random peaks		0.94213	WT	Defined peaks
3.82074	WT	Defined peaks										-0.068385	Setdb1KO	random peaks		-0.60917	WT	Defined peaks
0.670301	WT	Defined peaks										0.137329	Setdb1KO	random peaks		2.98254	WT	Defined peaks
-0.08788	WT	Defined peaks										0	Setdb1KO	random peaks		0.968903	WT	Defined peaks
2.27438	WT	Defined peaks										0.35752	Setdb1KO	random peaks		3.51809	WT	Defined peaks
5.84863	WT	Defined peaks										-0.435421	Setdb1KO	random peaks		-1.61623	WT	Defined peaks
-2.31121	WT	Defined peaks										0.653748	Setdb1KO	random peaks		8.22588	WT	Defined peaks
1.45431	WT	Defined peaks										-0.73914	Setdb1KO	random peaks		0.164912	WT	Defined peaks
1.11689	WT	Defined peaks										-1.28753	Setdb1KO	random peaks		1.58469	WT	Defined peaks
-0.620035	WT	Defined peaks										0.318638	Setdb1KO	random peaks		0.36511	WT	Defined peaks
-0.765298	WT	Defined peaks										-0.604956	Setdb1KO	random peaks		-0.530824	WT	Defined peaks
4.02324	WT	Defined peaks										-0.136377	Setdb1KO	random peaks		3.35067	WT	Defined peaks
7.24393	WT	Defined peaks										-0.426017	Setdb1KO	random peaks		1.57917	WT	Defined peaks
3.17806	WT	Defined peaks										0.380727	Setdb1KO	random peaks		1.8176	WT	Defined peaks
-0.383195	WT	Defined peaks										-0.1947	Setdb1KO	random peaks		-0.544623	WT	Defined peaks
3.40677	WT	Defined peaks										-0.421251	Setdb1KO	random peaks		5.27295	WT	Defined peaks
4.59437	WT	Defined peaks										-0.520455	Setdb1KO	random peaks		0.225669	WT	Defined peaks
1.57208	WT	Defined peaks										-1.41858	Setdb1KO	random peaks		0.476447	WT	Defined peaks
0.918487	WT	Defined peaks										0	Setdb1KO	random peaks		1.35459	WT	Defined peaks
0	WT	Defined peaks										-0.582979	Setdb1KO	random peaks		-0.473609	WT	Defined peaks
0.342864	WT	Defined peaks										1.89385	Setdb1KO	random peaks		5.0178	WT	Defined peaks
-0.468961	WT	Defined peaks										-0.41148	Setdb1KO	random peaks		3.84779	WT	Defined peaks
0.345154	WT	Defined peaks										0.238666	Setdb1KO	random peaks		1.64844	WT	Defined peaks
0.586101	WT	Defined peaks										-1.4567	Setdb1KO	random peaks		2.2201	WT	Defined peaks
-0.54019	WT	Defined peaks										-1.00411	Setdb1KO	random peaks		-0.20183	WT	Defined peaks
2.02568	WT	Defined peaks										-1.99568	Setdb1KO	random peaks		12.1562	WT	Defined peaks
0.885567	WT	Defined peaks										-0.877356	Setdb1KO	random peaks		6.26055	WT	Defined peaks
0.601682	WT	Defined peaks										-0.061971	Setdb1KO	random peaks		7.76293	WT	Defined peaks
-2.70001	WT	Defined peaks										1.70804	Setdb1KO	random peaks		0.435198	WT	Defined peaks
-0.696147	WT	Defined peaks										-0.742979	Setdb1KO	random peaks		-0.8811	WT	Defined peaks
-1.52053	WT	Defined peaks										-0.688165	Setdb1KO	random peaks		2.93065	WT	Defined peaks
-0.436077	WT	Defined peaks										-0.688165	Setdb1KO	random peaks		3.03883	WT	Defined peaks
12.6692	WT	Defined peaks										-1.00622	Setdb1KO	random peaks		-0.428475	WT	Defined peaks
2.9051	WT	Defined peaks										0	Setdb1KO	random peaks		2.03309	WT	Defined peaks
1.72921	WT	Defined peaks										0.165706	Setdb1KO	random peaks		9.67632	WT	Defined peaks
4.08455	WT	Defined peaks										-0.193755	Setdb1KO	random peaks		2.30108	WT	Defined peaks
0.684464	WT	Defined peaks										1.31076	Setdb1KO	random peaks		-1.66792	WT	Defined peaks
2.09425	WT	Defined peaks										-0.831532	Setdb1KO	random peaks		-1.30101	WT	Defined peaks
-1.17122	WT	Defined peaks										0.910726	Setdb1KO	random peaks		-2.07414	WT	Defined peaks
0.271492	WT	Defined peaks										0.236898	Setdb1KO	random peaks		4.55903	WT	Defined peaks
6.17306	WT	Defined peaks										-0.027833	Setdb1KO	random peaks		0.36304	WT	Defined peaks
1.1853	WT	Defined peaks										-0.55381	Setdb1KO	random peaks		-0.035184	WT	Defined peaks
5.91588	WT	Defined peaks										-0.558232	Setdb1KO	random peaks		-0.86734	WT	Defined peaks
0	WT	Defined peaks										-0.874019	Setdb1KO	random peaks		2.05507	WT	Defined peaks
1.21869	WT	Defined peaks										0	Setdb1KO	random peaks		-3.09537	WT	Defined peaks
0.471151	WT	Defined peaks										-0.172186	Setdb1KO	random peaks		1.91655	WT	Defined peaks
-0.498106	WT	Defined peaks										0.173811	Setdb1KO	random peaks		7.63285	WT	Defined peaks
3.43153	WT	Defined peaks										0.612443	Setdb1KO	random peaks		4.24822	WT	Defined peaks
1.13497	WT	Defined peaks										0	Setdb1KO	random peaks		0.97928	WT	Defined peaks
1.48495	WT	Defined peaks										0	Setdb1KO	random peaks		5.7031	WT	Defined peaks
4.16914	WT	Defined peaks										-0.89946	Setdb1KO	random peaks		1.89601	WT	Defined peaks
2.40043	WT	Defined peaks										-0.043825	Setdb1KO	random peaks		4.73901	WT	Defined peaks
1.90533	WT	Defined peaks										0	Setdb1KO	random peaks		0.891331	WT	Defined peaks
-0.185097	WT	Defined peaks										-0.23783	Setdb1KO	random peaks		6.7752	WT	Defined peaks
1.76342	WT	Defined peaks										-0.594247	Setdb1KO	random peaks		3.45457	WT	Defined peaks
0.933134	WT	Defined peaks										-0.16788	Setdb1KO	random peaks		-0.561913	WT	Defined peaks
5.14352	WT	Defined peaks										0.37848	Setdb1KO	random peaks		4.93544	WT	Defined peaks
3.66796	WT	Defined peaks										-0.053597	Setdb1KO	random peaks		-1.19135	WT	Defined peaks
0	WT	Defined peaks										-0.259179	Setdb1KO	random peaks		1.9541	WT	Defined peaks
6.20983	WT	Defined peaks										-0.302822	Setdb1KO	random peaks		1.40484	WT	Defined peaks
0.721966	WT	Defined peaks										0.18433	Setdb1KO	random peaks		1.29146	WT	Defined peaks
0	WT	Defined peaks										-0.730126	Setdb1KO	random peaks		0.32555	WT	Defined peaks
3.77225	WT	Defined peaks										0.2757	Setdb1KO	random peaks		0.719956	WT	Defined peaks
0.092565	WT	Defined peaks										0.230432	Setdb1KO	random peaks		0.499424	WT	Defined peaks
0.583048	Setdb1KO	random peaks										-0.643194	Setdb1KO	random peaks		1.16206	WT	Defined peaks
-0.03896	Setdb1KO	random peaks										-0.395184	Setdb1KO	random peaks		4.12266	WT	Defined peaks
0	Setdb1KO	random peaks										-0.41148	Setdb1KO	random peaks		-0.15054	WT	Defined peaks
-0.736866	Setdb1KO	random peaks										-0.43279	Setdb1KO	random peaks		4.28445	WT	Defined peaks
-1.11646	Setdb1KO	random peaks										0.144408	Setdb1KO	random peaks		1.8675	WT	Defined peaks
-0.790367	Setdb1KO	random peaks										0	Setdb1KO	random peaks		5.68156	WT	Defined peaks
-0.928222	Setdb1KO	random peaks										-0.541776	Setdb1KO	random peaks		4.18163	WT	Defined peaks
0.197255	Setdb1KO	random peaks										-0.316774	Setdb1KO	random peaks		3.35067	WT	Defined peaks
-0.19907	Setdb1KO	random peaks										-0.541201	Setdb1KO	random peaks		4.23895	WT	Defined peaks
-0.867686	Setdb1KO	random peaks										-0.147561	Setdb1KO	random peaks		0	WT	Defined peaks
-0.625604	Setdb1KO	random peaks										0.862275	Setdb1KO	random peaks		-0.760266	WT	Defined peaks
-1.00622	Setdb1KO	random peaks										-0.729294	Setdb1KO	random peaks		4.62663	WT	Defined peaks
0	Setdb1KO	random peaks										-0.98552	Setdb1KO	random peaks		0.312522	WT	Defined peaks
0.095753	Setdb1KO	random peaks										-1.07874	Setdb1KO	random peaks		1.26775	WT	Defined peaks
-0.058326	Setdb1KO	random peaks										1.89506	Setdb1KO	random peaks		0.81149	WT	Defined peaks
-0.997839	Setdb1KO	random peaks										-0.591169	Setdb1KO	random peaks		-0.671863	WT	Defined peaks
0.419212	Setdb1KO	random peaks										-0.862658	Setdb1KO	random peaks		-0.770403	WT	Defined peaks
-0.37865	Setdb1KO	random peaks										-0.820142	Setdb1KO	random peaks		-0.770403	WT	Defined peaks
0.968175	Setdb1KO	random peaks										-1.02342	Setdb1KO	random peaks		0.25218	WT	Defined peaks
0.992991	Setdb1KO	random peaks										-0.101047	Setdb1KO	random peaks		0.93456	WT	Defined peaks
0.242701	Setdb1KO	random peaks										1.23956	Setdb1KO	random peaks		-0.06703	WT	Defined peaks
-0.02605	Setdb1KO	random peaks										0.756787	Setdb1KO	random peaks		-1.48154	WT	Defined peaks
0.416886	Setdb1KO	random peaks										-1.12609	Setdb1KO	random peaks		3.58794	WT	Defined peaks
-0.480886	Setdb1KO	random peaks										-0.242513	Setdb1KO	random peaks		0.347602	WT	Defined peaks
-1.12963	Setdb1KO	random peaks										0.575487	Setdb1KO	random peaks		0.50292	WT	Defined peaks
-0.618104	Setdb1KO	random peaks										0.359336	Setdb1KO	random peaks		5.29794	WT	Defined peaks
-3.7419	Setdb1KO	random peaks										-0.398978	Setdb1KO	random peaks		-0.12755	WT	Defined peaks
0	Setdb1KO	random peaks										0.276518	Setdb1KO	random peaks		1.95813	WT	Defined peaks
0.087475	Setdb1KO	random peaks										0.777242	Setdb1KO	random peaks		5.44784	WT	Defined peaks
0.983073	Setdb1KO	random peaks										-1.34973	Setdb1KO	random peaks		0.57854	WT	Defined peaks
-0.257507	Setdb1KO	random peaks										0	Setdb1KO	random peaks		6.45727	WT	Defined peaks
-0.321884	Setdb1KO	random peaks										-0.166502	Setdb1KO	random peaks		1.50409	WT	Defined peaks
-0.12591	Setdb1KO	random peaks										0.69801	Setdb1KO	random peaks		-0.28815	WT	Defined peaks
0	Setdb1KO	random peaks										-0.495205	Setdb1KO	random peaks		3.16274	WT	Defined peaks
-0.973501	Setdb1KO	random peaks										-1.18262	Setdb1KO	random peaks		0.979693	WT	Defined peaks
0	Setdb1KO	random peaks										-0.608438	Setdb1KO	random peaks		2.4027	WT	Defined peaks
-0.123498	Setdb1KO	random peaks										0.616242	Setdb1KO	random peaks		-1.33045	Setdb1KO	random peaks
0.74118	Setdb1KO	random peaks										-1.3454	Setdb1KO	random peaks		-0.43338	Setdb1KO	random peaks
-0.155306	Setdb1KO	random peaks										-1.11646	Setdb1KO	random peaks		-2.0574	Setdb1KO	random peaks
0	Setdb1KO	random peaks										-0.252909	Setdb1KO	random peaks		-0.287838	Setdb1KO	random peaks
0.48908	Setdb1KO	random peaks										-0.300913	Setdb1KO	random peaks		-0.27353	Setdb1KO	random peaks
-0.552263	Setdb1KO	random peaks										-1.66306	Setdb1KO	random peaks		-0.052882	Setdb1KO	random peaks
0.133088	Setdb1KO	random peaks										-0.15554	Setdb1KO	random peaks		0.687992	Setdb1KO	random peaks
0	Setdb1KO	random peaks										0.084978	Setdb1KO	random peaks		-0.271851	Setdb1KO	random peaks
-0.177921	Setdb1KO	random peaks										-0.31428	Setdb1KO	random peaks		-0.495814	Setdb1KO	random peaks
-0.162124	Setdb1KO	random peaks										-0.453563	Setdb1KO	random peaks		-0.615727	Setdb1KO	random peaks
-0.11721	Setdb1KO	random peaks										-0.2798	Setdb1KO	random peaks		-0.538449	Setdb1KO	random peaks
-1.09854	Setdb1KO	random peaks										0.196204	Setdb1KO	random peaks		-0.555758	Setdb1KO	random peaks
-0.886968	Setdb1KO	random peaks										-0.047785	Setdb1KO	random peaks		-0.52325	Setdb1KO	random peaks
0	Setdb1KO	random peaks										-0.762679	Setdb1KO	random peaks		-0.12142	Setdb1KO	random peaks
-1.66306	Setdb1KO	random peaks										-0.221342	Setdb1KO	random peaks		1.07306	Setdb1KO	random peaks
-0.997839	Setdb1KO	random peaks										-0.448467	Setdb1KO	random peaks		-0.556933	Setdb1KO	random peaks
-0.73914	Setdb1KO	random peaks										-0.300102	Setdb1KO	random peaks		-0.563859	Setdb1KO	random peaks
-1.5714	Setdb1KO	random peaks										-0.717263	Setdb1KO	random peaks		1.84807	Setdb1KO	random peaks
-0.0226	Setdb1KO	random peaks										-0.602469	Setdb1KO	random peaks		0.278488	Setdb1KO	random peaks
-0.133061	Setdb1KO	random peaks										0.071788	Setdb1KO	random peaks		0.112215	Setdb1KO	random peaks
-0.371862	Setdb1KO	random peaks										-0.377731	Setdb1KO	random peaks		-0.668446	Setdb1KO	random peaks
-1.52052	Setdb1KO	random peaks										0	Setdb1KO	random peaks		-0.482825	Setdb1KO	random peaks
-0.899266	Setdb1KO	random peaks										0.424551	Setdb1KO	random peaks		1.52967	Setdb1KO	random peaks
0.306534	Setdb1KO	random peaks										0	Setdb1KO	random peaks		-0.026093	Setdb1KO	random peaks
-0.633549	Setdb1KO	random peaks										-2.83257	Setdb1KO	random peaks		-1.0182	Setdb1KO	random peaks
-0.886968	Setdb1KO	random peaks										-0.692143	Setdb1KO	random peaks		0.2757	Setdb1KO	random peaks
-0.475161	Setdb1KO	random peaks										-0.64529	Setdb1KO	random peaks		-1.07874	Setdb1KO	random peaks
-0.543042	Setdb1KO	random peaks										0	Setdb1KO	random peaks		-0.362851	Setdb1KO	random peaks
-0.633549	Setdb1KO	random peaks										-1.86263	Setdb1KO	random peaks		-0.266551	Setdb1KO	random peaks
-0.147751	Setdb1KO	random peaks										-0.3245	Setdb1KO	random peaks		1.37145	Setdb1KO	random peaks
-1.02782	Setdb1KO	random peaks										-0.250502	Setdb1KO	random peaks		-0.350119	Setdb1KO	random peaks
0.129616	Setdb1KO	random peaks										-0.574296	Setdb1KO	random peaks		-0.570194	Setdb1KO	random peaks
0.466849	Setdb1KO	random peaks										-0.336243	Setdb1KO	random peaks		-0.928222	Setdb1KO	random peaks
-0.216041	Setdb1KO	random peaks										-0.771276	Setdb1KO	random peaks		-0.068385	Setdb1KO	random peaks
-0.532181	Setdb1KO	random peaks										0.769144	Setdb1KO	random peaks		0.137329	Setdb1KO	random peaks
-0.939143	Setdb1KO	random peaks										-0.835886	Setdb1KO	random peaks		0.26721	Setdb1KO	random peaks
-0.36191	Setdb1KO	random peaks										-0.378328	Setdb1KO	random peaks		0	Setdb1KO	random peaks
-0.008254	Setdb1KO	random peaks										0.424158	Setdb1KO	random peaks		0.35752	Setdb1KO	random peaks
0	Setdb1KO	random peaks										-0.552437	Setdb1KO	random peaks		-0.435421	Setdb1KO	random peaks
-0.286119	Setdb1KO	random peaks										0.417993	Setdb1KO	random peaks		0.653748	Setdb1KO	random peaks
0.356963	Setdb1KO	random peaks										-0.09223	Setdb1KO	random peaks		-0.73914	Setdb1KO	random peaks
0.197682	Setdb1KO	random peaks										-0.440999	Setdb1KO	random peaks		-1.28753	Setdb1KO	random peaks
2.8262	Setdb1KO	random peaks										0.4381	Setdb1KO	random peaks		0.318638	Setdb1KO	random peaks
0.341922	Setdb1KO	random peaks										-1.14039	Setdb1KO	random peaks		-0.604956	Setdb1KO	random peaks
-0.98002	Setdb1KO	random peaks										-0.657013	Setdb1KO	random peaks		-0.136377	Setdb1KO	random peaks
0.181918	Setdb1KO	random peaks										0.277003	Setdb1KO	random peaks		-0.426017	Setdb1KO	random peaks
0.12936	Setdb1KO	random peaks										-0.271521	Setdb1KO	random peaks		0.380727	Setdb1KO	random peaks
0	Setdb1KO	random peaks										-0.66082	Setdb1KO	random peaks		-0.433298	Setdb1KO	random peaks
-0.297862	Setdb1KO	random peaks										0.165706	Setdb1KO	random peaks		-0.1947	Setdb1KO	random peaks
0.023528	Setdb1KO	random peaks										0.599124	Setdb1KO	random peaks		-0.129756	Setdb1KO	random peaks
0.029654	Setdb1KO	random peaks										-0.950323	Setdb1KO	random peaks		-0.421251	Setdb1KO	random peaks
0.06916	Setdb1KO	random peaks										-1.28753	Setdb1KO	random peaks		-0.520455	Setdb1KO	random peaks
-0.037593	Setdb1KO	random peaks										-0.74663	Setdb1KO	random peaks		-1.41858	Setdb1KO	random peaks
-0.623649	Setdb1KO	random peaks										0.502508	Setdb1KO	random peaks		-0.453563	Setdb1KO	random peaks
-1.17778	Setdb1KO	random peaks										0.945982	Setdb1KO	random peaks		-1.78186	Setdb1KO	random peaks
-0.029599	Setdb1KO	random peaks										-0.138282	Setdb1KO	random peaks		-1.08461	Setdb1KO	random peaks
0	Setdb1KO	random peaks										-0.021973	Setdb1KO	random peaks		-1.47828	Setdb1KO	random peaks
-0.42601	Setdb1KO	random peaks										-0.234786	Setdb1KO	random peaks		0	Setdb1KO	random peaks
0.173184	Setdb1KO	random peaks										-0.37504	Setdb1KO	random peaks		-0.360658	Setdb1KO	random peaks
-0.287148	Setdb1KO	random peaks										0.069106	Setdb1KO	random peaks		-0.582979	Setdb1KO	random peaks
-0.286615	Setdb1KO	random peaks										0.256877	Setdb1KO	random peaks		1.89385	Setdb1KO	random peaks
-0.478007	Setdb1KO	random peaks										-0.915596	Setdb1KO	random peaks		-0.950323	Setdb1KO	random peaks
0.214964	Setdb1KO	random peaks										-0.030865	Setdb1KO	random peaks		-0.963062	Setdb1KO	random peaks
-0.737999	Setdb1KO	random peaks										-0.791936	Setdb1KO	random peaks		-0.41148	Setdb1KO	random peaks
-0.309407	Setdb1KO	random peaks										-0.874977	Setdb1KO	random peaks		0.238666	Setdb1KO	random peaks
-0.814562	Setdb1KO	random peaks										-0.997839	Setdb1KO	random peaks		-1.4567	Setdb1KO	random peaks
0.614485	Setdb1KO	random peaks										0.47733	Setdb1KO	random peaks		-1.00411	Setdb1KO	random peaks
2.79909	Setdb1KO	random peaks										0.236898	Setdb1KO	random peaks		-1.99568	Setdb1KO	random peaks
-0.310746	Setdb1KO	random peaks										0.097207	Setdb1KO	random peaks		-1.20219	Setdb1KO	random peaks
-0.981481	Setdb1KO	random peaks										0.22056	Setdb1KO	random peaks		0.351439	Setdb1KO	random peaks
-0.395184	Setdb1KO	random peaks										-0.806334	Setdb1KO	random peaks		-0.877356	Setdb1KO	random peaks
-1.69845	Setdb1KO	random peaks										-0.518358	Setdb1KO	random peaks		2.99562	Setdb1KO	random peaks
-0.212306	Setdb1KO	random peaks										-1.4796	Setdb1KO	random peaks		-0.061971	Setdb1KO	random peaks
-0.223579	Setdb1KO	random peaks										-2.25926	Setdb1KO	random peaks		-1.03942	Setdb1KO	random peaks
0.26681	Setdb1KO	random peaks										-0.262889	Setdb1KO	random peaks		0.292737	Setdb1KO	random peaks
-1.00873	Setdb1KO	random peaks										-0.475161	Setdb1KO	random peaks		1.70804	Setdb1KO	random peaks
1.04195	Setdb1KO	random peaks										-1.1283	Setdb1KO	random peaks		-0.742979	Setdb1KO	random peaks
-0.253488	Setdb1KO	random peaks										-0.623649	Setdb1KO	random peaks		-0.688165	Setdb1KO	random peaks
-0.311825	Setdb1KO	random peaks										1.23747	Setdb1KO	random peaks		-0.688165	Setdb1KO	random peaks
0.743741	Setdb1KO	random peaks										0.812369	Setdb1KO	random peaks		-1.00622	Setdb1KO	random peaks
-0.144988	Setdb1KO	random peaks										-0.438611	Setdb1KO	random peaks		0.704851	Setdb1KO	random peaks
0.236898	Setdb1KO	random peaks										0.643846	Setdb1KO	random peaks		0	Setdb1KO	random peaks
0.07203	Setdb1KO	random peaks										-0.056795	Setdb1KO	random peaks		0.165706	Setdb1KO	random peaks
-0.354879	Setdb1KO	random peaks										0.40483	Setdb1KO	random peaks		-0.193755	Setdb1KO	random peaks
-0.553617	Setdb1KO	random peaks										-1.29275	Setdb1KO	random peaks		1.31076	Setdb1KO	random peaks
-0.587506	Setdb1KO	random peaks										-0.061017	Setdb1KO	random peaks		-0.831532	Setdb1KO	random peaks
-0.950323	Setdb1KO	random peaks										-3.10439	Setdb1KO	random peaks		0.910726	Setdb1KO	random peaks
0.197415	Setdb1KO	random peaks										-1.09728	Setdb1KO	random peaks		0.236898	Setdb1KO	random peaks
0.633394	Setdb1KO	random peaks										1.39049	Setdb1KO	random peaks		-0.027833	Setdb1KO	random peaks
0	Setdb1KO	random peaks										0.61111	Setdb1KO	random peaks		-0.55381	Setdb1KO	random peaks
-0.300102	Setdb1KO	random peaks										-0.798271	Setdb1KO	random peaks		-0.558232	Setdb1KO	random peaks
-0.292964	Setdb1KO	random peaks										-0.312716	Setdb1KO	random peaks		-0.874019	Setdb1KO	random peaks
-0.921791	Setdb1KO	random peaks										-0.719338	Setdb1KO	random peaks		0	Setdb1KO	random peaks
-0.473283	Setdb1KO	random peaks										1.1786	Setdb1KO	random peaks		-0.172186	Setdb1KO	random peaks
-0.020765	Setdb1KO	random peaks										0.205008	Setdb1KO	random peaks		0.173811	Setdb1KO	random peaks
-0.741888	Setdb1KO	random peaks										0.16147	Setdb1KO	random peaks		-0.852523	Setdb1KO	random peaks
0.142456	Setdb1KO	random peaks										-2.57507	Setdb1KO	random peaks		0.612443	Setdb1KO	random peaks
0.122613	Setdb1KO	random peaks										1.62802	Setdb1KO	random peaks		0	Setdb1KO	random peaks
0.22476	Setdb1KO	random peaks										-0.504363	Setdb1KO	random peaks		0	Setdb1KO	random peaks
-0.082078	Setdb1KO	random peaks										-1.27384	Setdb1KO	random peaks		-0.89946	Setdb1KO	random peaks
0.173811	Setdb1KO	random peaks										0.412941	Setdb1KO	random peaks		-0.043825	Setdb1KO	random peaks
0.397209	Setdb1KO	random peaks										-0.627662	Setdb1KO	random peaks		-0.083064	Setdb1KO	random peaks
0.085664	Setdb1KO	random peaks										0.339465	Setdb1KO	random peaks		0	Setdb1KO	random peaks
-0.831532	Setdb1KO	random peaks										-0.154342	Setdb1KO	random peaks		-0.23783	Setdb1KO	random peaks
-0.760258	Setdb1KO	random peaks										-0.297179	Setdb1KO	random peaks		-0.594247	Setdb1KO	random peaks
-0.541813	Setdb1KO	random peaks										0.253819	Setdb1KO	random peaks		0.30029	Setdb1KO	random peaks
0.196204	Setdb1KO	random peaks										-0.58268	Setdb1KO	random peaks		-0.16788	Setdb1KO	random peaks
-0.292472	Setdb1KO	random peaks										-0.068385	Setdb1KO	random peaks		0.37848	Setdb1KO	random peaks
0.650631	Setdb1KO	random peaks										0.262141	Setdb1KO	random peaks		-0.345244	Setdb1KO	random peaks
1.15722	Setdb1KO	random peaks										-1.47828	Setdb1KO	random peaks		-0.441847	Setdb1KO	random peaks
-0.237581	Setdb1KO	random peaks										-0.659728	Setdb1KO	random peaks		-0.053597	Setdb1KO	random peaks
-1.90065	Setdb1KO	random peaks										-0.780433	Setdb1KO	random peaks		-0.259179	Setdb1KO	random peaks
-0.188271	Setdb1KO	random peaks										0	Setdb1KO	random peaks		-0.302822	Setdb1KO	random peaks
-0.602232	Setdb1KO	random peaks										-0.39715	Setdb1KO	random peaks		0.18433	Setdb1KO	random peaks
-0.723072	Setdb1KO	random peaks										-0.255858	Setdb1KO	random peaks		-0.730126	Setdb1KO	random peaks
-0.668304	Setdb1KO	random peaks										-0.129663	Setdb1KO	random peaks		0.2757	Setdb1KO	random peaks
-0.017358	Setdb1KO	random peaks										-0.888927	WT	random peaks		-0.347074	Setdb1KO	random peaks
0.958599	Setdb1KO	random peaks										-0.87868	WT	random peaks		0.230432	Setdb1KO	random peaks
0.694462	Setdb1KO	random peaks										-1.19135	WT	random peaks		-0.643194	Setdb1KO	random peaks
-0.335408	Setdb1KO	random peaks										0.628249	WT	random peaks		-0.395184	Setdb1KO	random peaks
-1.42548	Setdb1KO	random peaks										0	WT	random peaks		0	Setdb1KO	random peaks
-0.029599	Setdb1KO	random peaks										-0.831628	WT	random peaks		-0.910092	Setdb1KO	random peaks
-0.015314	Setdb1KO	random peaks										2.26845	WT	random peaks		-0.41148	Setdb1KO	random peaks
-0.288185	Setdb1KO	random peaks										-0.98489	WT	random peaks		-0.43279	Setdb1KO	random peaks
-1.66306	Setdb1KO	random peaks										0.875558	WT	random peaks		-0.795921	Setdb1KO	random peaks
-0.036745	Setdb1KO	random peaks										-0.198704	WT	random peaks		0.144408	Setdb1KO	random peaks
0.726028	Setdb1KO	random peaks										-0.647868	WT	random peaks		0	Setdb1KO	random peaks
-0.593195	Setdb1KO	random peaks										1.30792	WT	random peaks		-0.541776	Setdb1KO	random peaks
0.236274	Setdb1KO	random peaks										1.27028	WT	random peaks		0.148621	Setdb1KO	random peaks
-0.78007	Setdb1KO	random peaks										-0.636449	WT	random peaks		-0.316774	Setdb1KO	random peaks
-0.585061	Setdb1KO	random peaks										0.725328	WT	random peaks		-0.541201	Setdb1KO	random peaks
-0.395184	Setdb1KO	random peaks										-0.338977	WT	random peaks		-1.07874	Setdb1KO	random peaks
1.61562	Setdb1KO	random peaks										-1.91009	WT	random peaks		-0.147561	Setdb1KO	random peaks
-1.59654	Setdb1KO	random peaks										-0.334433	WT	random peaks		0.862275	Setdb1KO	random peaks
-0.686474	Setdb1KO	random peaks										0.636084	WT	random peaks		0.195405	Setdb1KO	random peaks
0	Setdb1KO	random peaks										-0.614683	WT	random peaks		-0.729294	Setdb1KO	random peaks
0.873503	Setdb1KO	random peaks										-1.03179	WT	random peaks		-0.98552	Setdb1KO	random peaks
0.625173	Setdb1KO	random peaks										-1.04242	WT	random peaks		-1.07874	Setdb1KO	random peaks
-2.6609	Setdb1KO	random peaks										0.358173	WT	random peaks		1.89506	Setdb1KO	random peaks
0.743167	Setdb1KO	random peaks										-0.080556	WT	random peaks		-0.591169	Setdb1KO	random peaks
-0.393971	Setdb1KO	random peaks										0.352995	WT	random peaks		0	Setdb1KO	random peaks
-0.798271	Setdb1KO	random peaks										0.13031	WT	random peaks		-0.862658	Setdb1KO	random peaks
-0.480886	Setdb1KO	random peaks										0.640568	WT	random peaks		-0.820142	Setdb1KO	random peaks
-0.814562	Setdb1KO	random peaks										2.65943	WT	random peaks		-1.02342	Setdb1KO	random peaks
-0.201838	Setdb1KO	random peaks										2.44696	WT	random peaks		-0.101047	Setdb1KO	random peaks
-0.115477	Setdb1KO	random peaks										2.28757	WT	random peaks		1.23956	Setdb1KO	random peaks
-0.419287	Setdb1KO	random peaks										-0.411247	WT	random peaks		-0.844325	Setdb1KO	random peaks
-0.177865	Setdb1KO	random peaks										1.34992	WT	random peaks		-0.989592	Setdb1KO	random peaks
-0.688165	Setdb1KO	random peaks										-1.86388	WT	random peaks		0.756787	Setdb1KO	random peaks
-0.475161	Setdb1KO	random peaks										0.298142	WT	random peaks		-1.12609	Setdb1KO	random peaks
0	Setdb1KO	random peaks										-0.869052	WT	random peaks		-0.242513	Setdb1KO	random peaks
0.051834	Setdb1KO	random peaks										-1.03381	WT	random peaks		0.575487	Setdb1KO	random peaks
0	Setdb1KO	random peaks										0.073376	WT	random peaks		-0.910796	Setdb1KO	random peaks
-0.360122	Setdb1KO	random peaks										2.16153	WT	random peaks		0.359336	Setdb1KO	random peaks
-0.368891	Setdb1KO	random peaks										0.47412	WT	random peaks		-0.398978	Setdb1KO	random peaks
0.169512	Setdb1KO	random peaks										-0.938961	WT	random peaks		0.276518	Setdb1KO	random peaks
0.606281	Setdb1KO	random peaks										-0.717767	WT	random peaks		0.777242	Setdb1KO	random peaks
-0.535034	Setdb1KO	random peaks										1.72194	WT	random peaks		-1.34973	Setdb1KO	random peaks
0.061038	Setdb1KO	random peaks										0	WT	random peaks		0	Setdb1KO	random peaks
0.299562	Setdb1KO	random peaks										0.40187	WT	random peaks		-0.166502	Setdb1KO	random peaks
-0.060861	Setdb1KO	random peaks										4.79302	WT	random peaks		0.69801	Setdb1KO	random peaks
-1.01047	Setdb1KO	random peaks										-0.643013	WT	random peaks		-0.495205	Setdb1KO	random peaks
-0.053237	Setdb1KO	random peaks										-0.068531	WT	random peaks		-0.928222	Setdb1KO	random peaks
-0.402454	Setdb1KO	random peaks										-0.725266	WT	random peaks		-1.15691	Setdb1KO	random peaks
-1.14039	Setdb1KO	random peaks										-0.11551	WT	random peaks		-1.18262	Setdb1KO	random peaks
-0.449553	Setdb1KO	random peaks										1.21492	WT	random peaks		-0.608438	Setdb1KO	random peaks
-0.441775	Setdb1KO	random peaks										-0.819578	WT	random peaks		0.616242	Setdb1KO	random peaks
-1.61644	Setdb1KO	random peaks										1.139	WT	random peaks		-1.3454	Setdb1KO	random peaks
-0.614055	Setdb1KO	random peaks										1.06879	WT	random peaks		0.874775	Setdb1KO	random peaks
-1.44092	Setdb1KO	random peaks										-0.895149	WT	random peaks		-1.28065	Setdb1KO	random peaks
-0.53521	Setdb1KO	random peaks										1.83409	WT	random peaks		-1.11646	Setdb1KO	random peaks
-0.099249	Setdb1KO	random peaks										-0.996211	WT	random peaks		-0.252909	Setdb1KO	random peaks
0.386744	Setdb1KO	random peaks										0.868201	WT	random peaks		-0.300913	Setdb1KO	random peaks
-0.061971	Setdb1KO	random peaks										-0.281855	WT	random peaks		-1.66306	Setdb1KO	random peaks
0.745389	Setdb1KO	random peaks										-0.047581	WT	random peaks		-0.15554	Setdb1KO	random peaks
0.169213	Setdb1KO	random peaks										0	WT	random peaks		-9.21082	Setdb1KO	random peaks
-0.353217	Setdb1KO	random peaks										-0.09419	WT	random peaks		0.202413	Setdb1KO	random peaks
-0.036724	Setdb1KO	random peaks										1.01244	WT	random peaks		0.084978	Setdb1KO	random peaks
0	Setdb1KO	random peaks										6.31475	WT	random peaks		-0.31428	Setdb1KO	random peaks
-1.19145	Setdb1KO	random peaks										0.179989	WT	random peaks		-0.453563	Setdb1KO	random peaks
-0.20574	Setdb1KO	random peaks										-0.202738	WT	random peaks		-0.2798	Setdb1KO	random peaks
0.128956	Setdb1KO	random peaks										-0.766286	WT	random peaks		0.196204	Setdb1KO	random peaks
-1.39002	Setdb1KO	random peaks										2.16748	WT	random peaks		-0.047785	Setdb1KO	random peaks
-0.24638	Setdb1KO	random peaks										0.354723	WT	random peaks		-0.505235	Setdb1KO	random peaks
-0.403167	Setdb1KO	random peaks										-1.54768	WT	random peaks		-0.762679	Setdb1KO	random peaks
-0.192968	Setdb1KO	random peaks										-0.649471	WT	random peaks		-0.221342	Setdb1KO	random peaks
1.07089	Setdb1KO	random peaks										-0.314023	WT	random peaks		0	Setdb1KO	random peaks
-0.91231	Setdb1KO	random peaks										-0.434647	WT	random peaks		-0.448467	Setdb1KO	random peaks
0.950175	Setdb1KO	random peaks										0	WT	random peaks		-0.300102	Setdb1KO	random peaks
0	Setdb1KO	random peaks										0	WT	random peaks		-0.717263	Setdb1KO	random peaks
-0.570194	Setdb1KO	random peaks										0.273787	WT	random peaks		-0.602469	Setdb1KO	random peaks
0	Setdb1KO	random peaks										0.268492	WT	random peaks		0.071788	Setdb1KO	random peaks
-0.49276	Setdb1KO	random peaks										-0.959805	WT	random peaks		-0.377731	Setdb1KO	random peaks
-0.244868	Setdb1KO	random peaks										1.34188	WT	random peaks		0	Setdb1KO	random peaks
0.357215	Setdb1KO	random peaks										0.338974	WT	random peaks		0.424551	Setdb1KO	random peaks
0.569497	Setdb1KO	random peaks										-0.640436	WT	random peaks		0	Setdb1KO	random peaks
0.23344	Setdb1KO	random peaks										-0.341895	WT	random peaks		-2.83257	Setdb1KO	random peaks
-0.364779	Setdb1KO	random peaks										3.79809	WT	random peaks		-0.692143	Setdb1KO	random peaks
-2.36775	Setdb1KO	random peaks										2.07229	WT	random peaks		-0.64529	Setdb1KO	random peaks
-0.026798	Setdb1KO	random peaks										-0.058121	WT	random peaks		0	Setdb1KO	random peaks
0.0959879	Setdb1KO	random peaks										-0.526005	WT	random peaks		-1.86263	Setdb1KO	random peaks
-1.06436	Setdb1KO	random peaks										1.83394	WT	random peaks		-1.92354	Setdb1KO	random peaks
-0.541813	Setdb1KO	random peaks										-1.57348	WT	random peaks		-1.17393	Setdb1KO	random peaks
-0.261443	Setdb1KO	random peaks										0	WT	random peaks		-0.3245	Setdb1KO	random peaks
0	Setdb1KO	random peaks										0.734467	WT	random peaks		-0.250502	Setdb1KO	random peaks
-0.307027	Setdb1KO	random peaks										-0.572082	WT	random peaks		-0.574296	Setdb1KO	random peaks
-0.564814	Setdb1KO	random peaks										-0.595673	WT	random peaks		-0.435217	Setdb1KO	random peaks
-0.445962	Setdb1KO	random peaks										-0.979326	WT	random peaks		-0.336243	Setdb1KO	random peaks
0.080701	Setdb1KO	random peaks										1.52667	WT	random peaks		-0.771276	Setdb1KO	random peaks
-0.390353	Setdb1KO	random peaks										-1.21643	WT	random peaks		0.769144	Setdb1KO	random peaks
0.262461	Setdb1KO	random peaks										-0.953125	WT	random peaks		-0.835886	Setdb1KO	random peaks
0	Setdb1KO	random peaks										-1.83429	WT	random peaks		1.19288	Setdb1KO	random peaks
-0.197331	Setdb1KO	random peaks										-1.37106	WT	random peaks		-0.378328	Setdb1KO	random peaks
-0.482558	Setdb1KO	random peaks										1.0528	WT	random peaks		0.424158	Setdb1KO	random peaks
-1.04349	Setdb1KO	random peaks										-0.742677	WT	random peaks		-0.552437	Setdb1KO	random peaks
-0.417215	Setdb1KO	random peaks										-0.888621	WT	random peaks		0.417993	Setdb1KO	random peaks
0.417993	Setdb1KO	random peaks										-2.14001	WT	random peaks		-0.09223	Setdb1KO	random peaks
0.066069	Setdb1KO	random peaks										0	WT	random peaks		-0.440999	Setdb1KO	random peaks
-0.700238	Setdb1KO	random peaks										-0.15564	WT	random peaks		0.4381	Setdb1KO	random peaks
-0.288397	Setdb1KO	random peaks										-0.164616	WT	random peaks		-1.6933	Setdb1KO	random peaks
1.5406	Setdb1KO	random peaks										0.20426	WT	random peaks		-1.14039	Setdb1KO	random peaks
0.038417	Setdb1KO	random peaks										0.26995	WT	random peaks		-0.657013	Setdb1KO	random peaks
-0.298501	Setdb1KO	random peaks										-0.343402	WT	random peaks		0.277003	Setdb1KO	random peaks
0	Setdb1KO	random peaks										-0.438837	WT	random peaks		-0.271521	Setdb1KO	random peaks
-0.798271	Setdb1KO	random peaks										7.33637	WT	random peaks		-0.66082	Setdb1KO	random peaks
-0.49276	Setdb1KO	random peaks										1.43798	WT	random peaks		0.165706	Setdb1KO	random peaks
-0.943583	Setdb1KO	random peaks										-0.391046	WT	random peaks		0.599124	Setdb1KO	random peaks
0.168145	Setdb1KO	random peaks										-0.753655	WT	random peaks		-0.950323	Setdb1KO	random peaks
-0.956013	Setdb1KO	random peaks										-0.34555	WT	random peaks		-1.28753	Setdb1KO	random peaks
-0.51447	Setdb1KO	random peaks										0.95556	WT	random peaks		-0.74663	Setdb1KO	random peaks
-0.373024	Setdb1KO	random peaks										-0.570387	WT	random peaks		-2.6609	Setdb1KO	random peaks
0.145577	Setdb1KO	random peaks										-1.33339	WT	random peaks		0.502508	Setdb1KO	random peaks
-0.417902	Setdb1KO	random peaks										3.97545	WT	random peaks		0.945982	Setdb1KO	random peaks
-0.379979	Setdb1KO	random peaks										0	WT	random peaks		-0.138282	Setdb1KO	random peaks
-0.917553	Setdb1KO	random peaks										-2.86041	WT	random peaks		-0.021973	Setdb1KO	random peaks
0.211455	Setdb1KO	random peaks										-0.862392	WT	random peaks		-0.234786	Setdb1KO	random peaks
0.625173	Setdb1KO	random peaks										0.157272	WT	random peaks		-0.37504	Setdb1KO	random peaks
0.810847	Setdb1KO	random peaks										-0.475703	WT	random peaks		0.069106	Setdb1KO	random peaks
0.65941	Setdb1KO	random peaks										-1.07	WT	random peaks		0.256877	Setdb1KO	random peaks
0.034778	Setdb1KO	random peaks										-0.528478	WT	random peaks		-0.915596	Setdb1KO	random peaks
-0.39715	Setdb1KO	random peaks										-1.48578	WT	random peaks		-0.030865	Setdb1KO	random peaks
0.265346	Setdb1KO	random peaks										-0.10318	WT	random peaks		-0.791936	Setdb1KO	random peaks
0.474685	Setdb1KO	random peaks										-1.61623	WT	random peaks		-0.874977	Setdb1KO	random peaks
-0.142041	Setdb1KO	random peaks										-0.666055	WT	random peaks		-0.045852	Setdb1KO	random peaks
0.756787	Setdb1KO	random peaks										0.66904	WT	random peaks		-0.997839	Setdb1KO	random peaks
-0.030865	Setdb1KO	random peaks										-1.60501	WT	random peaks		0.47733	Setdb1KO	random peaks
-1.00285	Setdb1KO	random peaks										-0.18006	WT	random peaks		0.236898	Setdb1KO	random peaks
2.8758	Setdb1KO	random peaks										2.94224	WT	random peaks		0.097207	Setdb1KO	random peaks
-5.70194	Setdb1KO	random peaks										-0.454963	WT	random peaks		0.22056	Setdb1KO	random peaks
0.101046	Setdb1KO	random peaks										-0.218865	WT	random peaks		-0.806334	Setdb1KO	random peaks
1.28384	Setdb1KO	random peaks										-2.02738	WT	random peaks		-0.518358	Setdb1KO	random peaks
-0.295656	Setdb1KO	random peaks										3.53308	WT	random peaks		-1.4796	Setdb1KO	random peaks
-0.29143	Setdb1KO	random peaks										0.640827	WT	random peaks		-2.25926	Setdb1KO	random peaks
0.910065	Setdb1KO	random peaks										-0.368027	WT	random peaks		-0.262889	Setdb1KO	random peaks
1.90745	Setdb1KO	random peaks										-0.37505	WT	random peaks		-0.322978	Setdb1KO	random peaks
0.180398	Setdb1KO	random peaks										0.597625	WT	random peaks		-0.475161	Setdb1KO	random peaks
1.49781	Setdb1KO	random peaks										-0.434438	WT	random peaks		-1.1283	Setdb1KO	random peaks
-0.539372	Setdb1KO	random peaks										-1.62304	WT	random peaks		-0.623649	Setdb1KO	random peaks
-0.334074	Setdb1KO	random peaks										-0.520308	WT	random peaks		1.23747	Setdb1KO	random peaks
-0.162741	Setdb1KO	random peaks										-0.172478	WT	random peaks		-0.429178	Setdb1KO	random peaks
-0.29935	Setdb1KO	random peaks										-0.738128	WT	random peaks		0.812369	Setdb1KO	random peaks
-0.304761	Setdb1KO	random peaks										-0.12245	WT	random peaks		-0.438611	Setdb1KO	random peaks
0.362781	Setdb1KO	random peaks										-0.389824	WT	random peaks		0.643846	Setdb1KO	random peaks
-0.270315	Setdb1KO	random peaks										0	WT	random peaks		-0.056795	Setdb1KO	random peaks
-0.154106	Setdb1KO	random peaks										-0.432025	WT	random peaks		0.40483	Setdb1KO	random peaks
0	Setdb1KO	random peaks										-0.66798	WT	random peaks		-0.12591	Setdb1KO	random peaks
-0.486751	Setdb1KO	random peaks										-2.12427	WT	random peaks		-1.29275	Setdb1KO	random peaks
0.659591	Setdb1KO	random peaks										1.76108	WT	random peaks		-0.061017	Setdb1KO	random peaks
-0.562163	Setdb1KO	random peaks										-0.253822	WT	random peaks		-3.10439	Setdb1KO	random peaks
0	Setdb1KO	random peaks										2.98967	WT	random peaks		-1.09728	Setdb1KO	random peaks
0	Setdb1KO	random peaks										1.62277	WT	random peaks		1.39049	Setdb1KO	random peaks
1.01261	Setdb1KO	random peaks										0.34962	WT	random peaks		0.61111	Setdb1KO	random peaks
2.72703	Setdb1KO	random peaks										-0.256565	WT	random peaks		-0.271701	Setdb1KO	random peaks
-1.33045	Setdb1KO	random peaks										0.748668	WT	random peaks		-0.798271	Setdb1KO	random peaks
0.092497	Setdb1KO	random peaks										2.22699	WT	random peaks		-0.312716	Setdb1KO	random peaks
-0.040164	Setdb1KO	random peaks										0.127218	WT	random peaks		-0.719338	Setdb1KO	random peaks
0.12208	Setdb1KO	random peaks										-1.09536	WT	random peaks		1.1786	Setdb1KO	random peaks
-0.124341	Setdb1KO	random peaks										0.313797	WT	random peaks		-0.429178	Setdb1KO	random peaks
0.566101	Setdb1KO	random peaks										-0.431638	WT	random peaks		0.205008	Setdb1KO	random peaks
-1.90065	Setdb1KO	random peaks										0.618473	WT	random peaks		0.16147	Setdb1KO	random peaks
0.170927	Setdb1KO	random peaks										-0.671863	WT	random peaks		-2.57507	Setdb1KO	random peaks
-0.5518	Setdb1KO	random peaks										0.778767	WT	random peaks		1.62802	Setdb1KO	random peaks
-0.318459	Setdb1KO	random peaks										4.24587	WT	random peaks		0.4208	Setdb1KO	random peaks
-0.2492	Setdb1KO	random peaks										-0.546644	WT	random peaks		-0.504363	Setdb1KO	random peaks
1.43959	Setdb1KO	random peaks										-2.65335	WT	random peaks		-1.27384	Setdb1KO	random peaks
0.310078	Setdb1KO	random peaks										-0.154081	WT	random peaks		0.412941	Setdb1KO	random peaks
0	Setdb1KO	random peaks										-0.09371	WT	random peaks		-0.627662	Setdb1KO	random peaks
-0.209581	Setdb1KO	random peaks										1.86131	WT	random peaks		0.339465	Setdb1KO	random peaks
-0.117169	Setdb1KO	random peaks										0.05453	WT	random peaks		-0.154342	Setdb1KO	random peaks
0.112215	Setdb1KO	random peaks										0.32845	WT	random peaks		-0.297179	Setdb1KO	random peaks
-0.649001	Setdb1KO	random peaks										-1.48504	WT	random peaks		0.253819	Setdb1KO	random peaks
-0.426123	Setdb1KO	random peaks										1.71576	WT	random peaks		-0.58268	Setdb1KO	random peaks
0	Setdb1KO	random peaks										-0.1074	WT	random peaks		-0.068385	Setdb1KO	random peaks
-0.182108	WT	random peaks										-1.09296	WT	random peaks		0.226297	Setdb1KO	random peaks
0.011655	WT	random peaks										-0.12083	WT	random peaks		0.262141	Setdb1KO	random peaks
-0.498106	WT	random peaks										1.3437	WT	random peaks		-1.47828	Setdb1KO	random peaks
-0.533356	WT	random peaks										0	WT	random peaks		-0.659728	Setdb1KO	random peaks
-0.436166	WT	random peaks										-0.679768	WT	random peaks		-0.780433	Setdb1KO	random peaks
-0.858122	WT	random peaks										-0.039244	WT	random peaks		1.4131	Setdb1KO	random peaks
-0.620181	WT	random peaks										0.558589	WT	random peaks		0	Setdb1KO	random peaks
0.062146	WT	random peaks										0	WT	random peaks		-0.39715	Setdb1KO	random peaks
-0.432271	WT	random peaks										-0.864542	WT	random peaks		-0.255858	Setdb1KO	random peaks
-0.418697	WT	random peaks										0.756377	WT	random peaks		-0.129663	Setdb1KO	random peaks
-0.362259	WT	random peaks										-0.265728	WT	random peaks		-0.888927	WT	random peaks
1.09812	WT	random peaks										-0.667077	WT	random peaks		-0.87868	WT	random peaks
0.0758142	WT	random peaks										0	WT	random peaks		-1.19135	WT	random peaks
-0.200489	WT	random peaks										-0.862392	WT	random peaks		0.628249	WT	random peaks
0.215713	WT	random peaks										-0.428002	WT	random peaks		0	WT	random peaks
-0.418522	WT	random peaks										-0.702495	WT	random peaks		-0.831628	WT	random peaks
-0.168456	WT	random peaks										-1.19545	WT	random peaks		2.26845	WT	random peaks
-0.472022	WT	random peaks										-0.38458	WT	random peaks		-0.98489	WT	random peaks
-0.218865	WT	random peaks										-0.474088	WT	random peaks		0.875558	WT	random peaks
1.56888	WT	random peaks										-0.489979	WT	random peaks		-0.198704	WT	random peaks
-0.156457	WT	random peaks										-1.26346	WT	random peaks		-0.647868	WT	random peaks
0.41407	WT	random peaks										-0.050457	WT	random peaks		1.30792	WT	random peaks
-0.2335	WT	random peaks										1.84493	WT	random peaks		1.27028	WT	random peaks
0.640827	WT	random peaks										-0.408341	WT	random peaks		-0.636449	WT	random peaks
-0.545097	WT	random peaks										0.759334	WT	random peaks		0.725328	WT	random peaks
-0.420012	WT	random peaks										2.3455	WT	random peaks		-0.155729	WT	random peaks
0	WT	random peaks										-0.051882	WT	random peaks		-0.338977	WT	random peaks
-2.51218	WT	random peaks										-0.20183	WT	random peaks		-1.91009	WT	random peaks
0.029514	WT	random peaks										-0.846597	WT	random peaks		-0.334433	WT	random peaks
-0.444463	WT	random peaks										-0.457534	WT	random peaks		1.29028	WT	random peaks
0	WT	random peaks										0.19133	WT	random peaks		0.636084	WT	random peaks
0.391912	WT	random peaks										-0.542215	WT	random peaks		3.12449	WT	random peaks
-0.024167	WT	random peaks										-0.959563	WT	random peaks		-0.614683	WT	random peaks
0	WT	random peaks										-4.49402	WT	random peaks		-0.600408	WT	random peaks
-0.469758	WT	random peaks										-0.595673	WT	random peaks		-1.03179	WT	random peaks
0	WT	random peaks										3.36901	WT	random peaks		-0.052777	WT	random peaks
-0.170318	WT	random peaks										1.29664	WT	random peaks		-0.520543	WT	random peaks
2.19335	WT	random peaks										-1.54081	WT	random peaks		-1.57582	WT	random peaks
0.41392	WT	random peaks										-0.974132	WT	random peaks		-1.04242	WT	random peaks
0	WT	random peaks										-0.15054	WT	random peaks		0.358173	WT	random peaks
1.25078	WT	random peaks										4.28445	WT	random peaks		-0.080556	WT	random peaks
-0.020498	WT	random peaks										-0.370386	WT	random peaks		-0.13118	WT	random peaks
-0.296303	WT	random peaks										4.23895	WT	random peaks		0.352995	WT	random peaks
0.548337	WT	random peaks										0	WT	random peaks		0.13031	WT	random peaks
0	WT	random peaks										-0.058491	WT	random peaks		0.640568	WT	random peaks
0.11176	WT	random peaks										0.279294	WT	random peaks		0.539967	WT	random peaks
0.605206	WT	random peaks										-0.048846	WT	random peaks		2.65943	WT	random peaks
-0.530094	WT	random peaks										0.323335	WT	random peaks		2.44696	WT	random peaks
0	WT	random peaks										-2.38046	WT	random peaks		2.28757	WT	random peaks
-4.81502	WT	random peaks										-0.188824	WT	random peaks		-0.411247	WT	random peaks
-2.40751	WT	random peaks										-0.745551	WT	random peaks		1.34992	WT	random peaks
-1.14077	WT	random peaks										-0.566845	WT	random peaks		-1.86388	WT	random peaks
9.84975	WT	random peaks										-0.072882	WT	random peaks		0.298142	WT	random peaks
-0.527273	WT	random peaks										-0.877022	WT	random peaks		-0.869052	WT	random peaks
-0.013081	WT	random peaks										0.41894	WT	random peaks		-1.03381	WT	random peaks
0.466598	WT	random peaks										0.48093	WT	random peaks		0.073376	WT	random peaks
-0.734495	WT	random peaks										-2.14001	WT	random peaks		2.16153	WT	random peaks
-1.65086	WT	random peaks										-0.075893	WT	random peaks		-1.07624	WT	random peaks
-0.432387	WT	random peaks										-0.806987	WT	random peaks		0.47412	WT	random peaks
-0.952346	WT	random peaks										0.437767	WT	random peaks		-0.01324	WT	random peaks
-0.550288	WT	random peaks										0.241776	WT	random peaks		-0.938961	WT	random peaks
0	WT	random peaks										0.141682	WT	random peaks		-0.717767	WT	random peaks
-1.37572	WT	random peaks										1.70483	WT	random peaks		1.72194	WT	random peaks
-0.786126	WT	random peaks														-1.96978	WT	random peaks
0.771383	WT	random peaks														-2.06358	WT	random peaks
-0.33386	WT	random peaks														-0.314023	WT	random peaks
-2.47984	WT	random peaks														-1.07	WT	random peaks
1.03132	WT	random peaks														0	WT	random peaks
0.25593	WT	random peaks														-0.378324	WT	random peaks
-0.10304	WT	random peaks														0.40187	WT	random peaks
0.647957	WT	random peaks														4.79302	WT	random peaks
-2.71907	WT	random peaks														-1.92601	WT	random peaks
-0.248325	WT	random peaks														-0.48934	WT	random peaks
0.0505689	WT	random peaks														-0.643013	WT	random peaks
0.733637	WT	random peaks														-0.068531	WT	random peaks
0.174183	WT	random peaks														-0.725266	WT	random peaks
-0.595673	WT	random peaks														-0.11551	WT	random peaks
0.590685	WT	random peaks														1.21492	WT	random peaks
0.60637	WT	random peaks														2.12294	WT	random peaks
-0.176698	WT	random peaks														-1.2699	WT	random peaks
-0.149472	WT	random peaks														-0.819578	WT	random peaks
-0.08736	WT	random peaks														6.45727	WT	random peaks
-0.022872	WT	random peaks														1.139	WT	random peaks
0	WT	random peaks														0	WT	random peaks
-0.68106	WT	random peaks														0.778438	WT	random peaks
-0.040218	WT	random peaks														1.06879	WT	random peaks
0.82163	WT	random peaks														-0.895149	WT	random peaks
0.985193	WT	random peaks														1.83409	WT	random peaks
1.21687	WT	random peaks														-0.996211	WT	random peaks
0	WT	random peaks														0.868201	WT	random peaks
0.796673	WT	random peaks														0.238222	WT	random peaks
-0.89666	WT	random peaks														-0.281855	WT	random peaks
1.04292	WT	random peaks														-0.047581	WT	random peaks
-0.497069	WT	random peaks														0	WT	random peaks
-0.834372	WT	random peaks														-0.09419	WT	random peaks
-0.066065	WT	random peaks														1.01244	WT	random peaks
-0.0071687	WT	random peaks														6.31475	WT	random peaks
-0.172995	WT	random peaks														0.179989	WT	random peaks
0.001414	WT	random peaks														-0.202738	WT	random peaks
0	WT	random peaks														-0.766286	WT	random peaks
-0.223954	WT	random peaks														2.16748	WT	random peaks
0	WT	random peaks														0.354723	WT	random peaks
-0.493848	WT	random peaks														-1.54768	WT	random peaks
1.24608	WT	random peaks														-0.649471	WT	random peaks
-0.10791	WT	random peaks														-0.314023	WT	random peaks
-1.02249	WT	random peaks														-0.785362	WT	random peaks
-2.28833	WT	random peaks														-0.434647	WT	random peaks
-1.22937	WT	random peaks														0	WT	random peaks
0.565837	WT	random peaks														0	WT	random peaks
1.98836	WT	random peaks														0.273787	WT	random peaks
6.31012	WT	random peaks														0.268492	WT	random peaks
-3.3207	WT	random peaks														0.102774	WT	random peaks
3.7877	WT	random peaks														-0.959805	WT	random peaks
-0.213875	WT	random peaks														1.34188	WT	random peaks
0	WT	random peaks														0.338974	WT	random peaks
0.167576	WT	random peaks														-0.585646	WT	random peaks
0.515419	WT	random peaks														-0.640436	WT	random peaks
1.14796	WT	random peaks														-0.341895	WT	random peaks
0.567947	WT	random peaks														-0.462983	WT	random peaks
-0.756787	WT	random peaks														-0.639634	WT	random peaks
-0.55665	WT	random peaks														3.79809	WT	random peaks
0.158009	WT	random peaks														2.07229	WT	random peaks
-0.917147	WT	random peaks														-0.058121	WT	random peaks
-1.07	WT	random peaks														-0.526005	WT	random peaks
3.48354	WT	random peaks														1.83394	WT	random peaks
-1.50079	WT	random peaks														-1.57348	WT	random peaks
-0.50348	WT	random peaks														-0.039927	WT	random peaks
0.269262	WT	random peaks														0	WT	random peaks
0.091025	WT	random peaks														0.734467	WT	random peaks
-1.1419	WT	random peaks														-0.572082	WT	random peaks
0.357614	WT	random peaks														0	WT	random peaks
-1.07398	WT	random peaks														-1.26711	WT	random peaks
0.280811	WT	random peaks														-0.595673	WT	random peaks
0.448114	WT	random peaks														-0.979326	WT	random peaks
-1.08	WT	random peaks														-0.505606	WT	random peaks
-0.046459	WT	random peaks														1.52667	WT	random peaks
-0.314023	WT	random peaks														-1.21643	WT	random peaks
-0.319228	WT	random peaks														-0.953125	WT	random peaks
0.268541	WT	random peaks														0.59581	WT	random peaks
-0.300939	WT	random peaks														-1.83429	WT	random peaks
0	WT	random peaks														-1.37106	WT	random peaks
0	WT	random peaks														-2.08217	WT	random peaks
0	WT	random peaks														1.0528	WT	random peaks
-0.621055	WT	random peaks														-0.742677	WT	random peaks
1.44404	WT	random peaks														0.414606	WT	random peaks
-0.09735	WT	random peaks														-0.888621	WT	random peaks
0.289268	WT	random peaks														-2.14001	WT	random peaks
-0.14576	WT	random peaks														0	WT	random peaks
0.50178	WT	random peaks														-0.15564	WT	random peaks
-1.63529	WT	random peaks														-0.164616	WT	random peaks
-0.066545	WT	random peaks														0	WT	random peaks
-0.452139	WT	random peaks														0.20426	WT	random peaks
0	WT	random peaks														0.26995	WT	random peaks
-0.554412	WT	random peaks														-0.343402	WT	random peaks
0	WT	random peaks														-0.438837	WT	random peaks
0	WT	random peaks														7.33637	WT	random peaks
0.949798	WT	random peaks														-0.795468	WT	random peaks
0.6568	WT	random peaks														0.803255	WT	random peaks
0	WT	random peaks														1.43798	WT	random peaks
0	WT	random peaks														-0.391046	WT	random peaks
2.02488	WT	random peaks														-0.753655	WT	random peaks
0.344337	WT	random peaks														-0.34555	WT	random peaks
0	WT	random peaks														-1.25609	WT	random peaks
-0.368027	WT	random peaks														0.95556	WT	random peaks
-0.047912	WT	random peaks														-0.570387	WT	random peaks
0.158297	WT	random peaks														-1.33339	WT	random peaks
-1.54081	WT	random peaks														3.97545	WT	random peaks
0	WT	random peaks														0	WT	random peaks
-1.29843	WT	random peaks														-2.86041	WT	random peaks
-1.24744	WT	random peaks														-0.862392	WT	random peaks
-0.993763	WT	random peaks														0.157272	WT	random peaks
-0.601877	WT	random peaks														-0.475703	WT	random peaks
0	WT	random peaks														-0.495366	WT	random peaks
-2.51218	WT	random peaks														-0.13309	WT	random peaks
-1.28401	WT	random peaks														-1.07	WT	random peaks
-0.268745	WT	random peaks														-0.528478	WT	random peaks
-0.474656	WT	random peaks														-1.48578	WT	random peaks
1.06377	WT	random peaks														-0.10318	WT	random peaks
-0.03688	WT	random peaks														1.51968	WT	random peaks
-0.589594	WT	random peaks														-0.926956	WT	random peaks
-0.146094	WT	random peaks														-1.61623	WT	random peaks
0.156386	WT	random peaks														-0.666055	WT	random peaks
0.129439	WT	random peaks														0.66904	WT	random peaks
0.146521	WT	random peaks														-1.60501	WT	random peaks
0	WT	random peaks														-0.18006	WT	random peaks
0	WT	random peaks														-8.88927	WT	random peaks
0	WT	random peaks														0.19133	WT	random peaks
0.251174	WT	random peaks														2.94224	WT	random peaks
0	WT	random peaks														-0.454963	WT	random peaks
0.39301	WT	random peaks														-0.218865	WT	random peaks
0.134979	WT	random peaks														-2.02738	WT	random peaks
0.633473	WT	random peaks														3.53308	WT	random peaks
0	WT	random peaks														0.640827	WT	random peaks
-1.08435	WT	random peaks														0	WT	random peaks
-0.293301	WT	random peaks														-0.368027	WT	random peaks
-0.240751	WT	random peaks														-0.37505	WT	random peaks
-0.171262	WT	random peaks														-0.947217	WT	random peaks
-0.487597	WT	random peaks														0.597625	WT	random peaks
-0.775574	WT	random peaks														-0.434438	WT	random peaks
-0.158478	WT	random peaks														-1.62304	WT	random peaks
0.694248	WT	random peaks														-0.520308	WT	random peaks
0.716797	WT	random peaks														-0.172478	WT	random peaks
-0.831502	WT	random peaks														-0.738128	WT	random peaks
0.425566	WT	random peaks														-0.12245	WT	random peaks
1.19211	WT	random peaks														-0.389824	WT	random peaks
-1.07612	WT	random peaks														0	WT	random peaks
0.691117	WT	random peaks														-0.432025	WT	random peaks
-0.341116	WT	random peaks														-0.66798	WT	random peaks
-0.121643	WT	random peaks														-2.12427	WT	random peaks
-0.451408	WT	random peaks														1.76108	WT	random peaks
-0.770403	WT	random peaks														-0.253822	WT	random peaks
0.128564	WT	random peaks														0.47487	WT	random peaks
-0.081268	WT	random peaks														-0.18006	WT	random peaks
-0.666682	WT	random peaks														2.98967	WT	random peaks
-0.10204	WT	random peaks														1.62277	WT	random peaks
-0.862392	WT	random peaks														0.34962	WT	random peaks
1.34717	WT	random peaks														-0.60219	WT	random peaks
0.857882	WT	random peaks														-0.256565	WT	random peaks
-1.14986	WT	random peaks														0.748668	WT	random peaks
-0.028343	WT	random peaks														2.22699	WT	random peaks
1.85722	WT	random peaks														0.127218	WT	random peaks
-0.034202	WT	random peaks														5.99944	WT	random peaks
22.4344	WT	random peaks														-1.09536	WT	random peaks
0	WT	random peaks														0.313797	WT	random peaks
-0.248934	WT	random peaks														-0.431638	WT	random peaks
-0.182849	WT	random peaks														0.618473	WT	random peaks
3.03935	WT	random peaks														-0.671863	WT	random peaks
3.73824	WT	random peaks														0.778767	WT	random peaks
0.65665	WT	random peaks														4.24587	WT	random peaks
0.652622	WT	random peaks														-1.75092	WT	random peaks
-0.0923007	WT	random peaks														-0.546644	WT	random peaks
0.119582	WT	random peaks														-2.65335	WT	random peaks
1.77361	WT	random peaks														-0.154081	WT	random peaks
0	WT	random peaks														-0.09371	WT	random peaks
-0.489663	WT	random peaks														1.86131	WT	random peaks
-0.488009	WT	random peaks														0.05453	WT	random peaks
0.284052	WT	random peaks														0.32845	WT	random peaks
-2.31121	WT	random peaks														-1.48504	WT	random peaks
-0.522898	WT	random peaks														1.71576	WT	random peaks
0.46453	WT	random peaks														-0.1074	WT	random peaks
0	WT	random peaks														0	WT	random peaks
0	WT	random peaks														-1.09296	WT	random peaks
2.23635	WT	random peaks														-0.12083	WT	random peaks
0.271492	WT	random peaks														1.3437	WT	random peaks
0.132262	WT	random peaks														0	WT	random peaks
-0.423816	WT	random peaks														-0.679768	WT	random peaks
-0.021557	WT	random peaks														-0.039244	WT	random peaks
-0.856004	WT	random peaks														0.558589	WT	random peaks
-0.028386	WT	random peaks														0	WT	random peaks
-0.961961	WT	random peaks														-0.864542	WT	random peaks
-0.755297	WT	random peaks														0.756377	WT	random peaks
-0.619974	WT	random peaks														-0.265728	WT	random peaks
-0.335932	WT	random peaks														-0.667077	WT	random peaks
-0.317474	WT	random peaks														-1.10813	WT	random peaks
-1.01369	WT	random peaks														0	WT	random peaks
-0.179286	WT	random peaks														-0.862392	WT	random peaks
-0.412716	WT	random peaks														-0.428002	WT	random peaks
-0.10697	WT	random peaks														-0.702495	WT	random peaks
1.25078	WT	random peaks														-1.19545	WT	random peaks
1.24608	WT	random peaks														-0.38458	WT	random peaks
-3.46681	WT	random peaks														-0.474088	WT	random peaks
-1.42667	WT	random peaks														-0.489979	WT	random peaks
-0.819578	WT	random peaks														-1.26346	WT	random peaks
0.399157	WT	random peaks														-0.050457	WT	random peaks
-1.72995	WT	random peaks														-1.25304	WT	random peaks
-1.86388	WT	random peaks														1.84493	WT	random peaks
-1.35001	WT	random peaks														-0.408341	WT	random peaks
-0.309174	WT	random peaks														0.759334	WT	random peaks
0.231415	WT	random peaks														2.3455	WT	random peaks
0.289268	WT	random peaks														0.416598	WT	random peaks
-1.32828	WT	random peaks														-0.051882	WT	random peaks
0.312875	WT	random peaks														-0.20183	WT	random peaks
-0.58229	WT	random peaks														-0.846597	WT	random peaks
0.79983	WT	random peaks														-0.457534	WT	random peaks
-0.595673	WT	random peaks														0.19133	WT	random peaks
0.32953	WT	random peaks														-0.45616	WT	random peaks
-0.166576	WT	random peaks														-0.542215	WT	random peaks
-0.338556	WT	random peaks														-0.959563	WT	random peaks
-0.597212	WT	random peaks														-4.49402	WT	random peaks
0.724453	WT	random peaks														-0.595673	WT	random peaks
3.35928	WT	random peaks														3.36901	WT	random peaks
-0.260558	WT	random peaks														1.29664	WT	random peaks
1.31333	WT	random peaks														-0.235748	WT	random peaks
-2.31121	WT	random peaks														-1.54081	WT	random peaks
1.87688	WT	random peaks														-0.974132	WT	random peaks
-0.485548	WT	random peaks														-0.15054	WT	random peaks
3.79919	WT	random peaks														4.28445	WT	random peaks
0	WT	random peaks														-0.049372	WT	random peaks
-0.208121	WT	random peaks														-0.370386	WT	random peaks
0.673274	WT	random peaks														4.23895	WT	random peaks
-0.499729	WT	random peaks														0	WT	random peaks
0.083439	WT	random peaks														-0.058491	WT	random peaks
19.9457	WT	random peaks														-0.760266	WT	random peaks
-1.17122	WT	random peaks														0.279294	WT	random peaks
-0.781966	WT	random peaks														-0.048846	WT	random peaks
0.165297	WT	random peaks														0.323335	WT	random peaks
-0.040544	WT	random peaks														-2.38046	WT	random peaks
-0.330276	WT	random peaks														-0.188824	WT	random peaks
1.53195	WT	random peaks														-0.745551	WT	random peaks
0.27456	WT	random peaks														-0.566845	WT	random peaks
-0.22309	WT	random peaks														-0.072882	WT	random peaks
0	WT	random peaks														-0.877022	WT	random peaks
0	WT	random peaks														0.41894	WT	random peaks
4.08455	WT	random peaks														-0.325663	WT	random peaks
0.684464	WT	random peaks														0.48093	WT	random peaks
-1.17122	WT	random peaks														-2.14001	WT	random peaks
0	WT	random peaks														-0.075893	WT	random peaks
-0.813806	WT	random peaks														-0.806987	WT	random peaks
1.1853	WT	random peaks														0.818287	WT	random peaks
-1.03953	WT	random peaks														0.437767	WT	random peaks
0.373824	WT	random peaks														0.241776	WT	random peaks
0.246061	WT	random peaks														0.141682	WT	random peaks
-0.339916	WT	random peaks														1.70483	WT	random peaks
-0.180001	WT	random peaks
0	WT	random peaks
0	WT	random peaks
0.038149	WT	random peaks
-0.280375	WT	random peaks
-0.153671	WT	random peaks
-0.129806	WT	random peaks
0.208571	WT	random peaks
0	WT	random peaks
0.303935	WT	random peaks
-0.269686	WT	random peaks
-0.154286	WT	random peaks
-0.202738	WT	random peaks
0	WT	random peaks
-0.102812	WT	random peaks
0	WT	random peaks

## Sheet: SupplementaryFig3b
ETn	Sample		ERVK10C	Sample		IAPEz	Sample		IAP-d	Sample
-0.645978	WT		8.49468	WT		0.759008	WT		10.2452	WT
0.546403	WT		8.94111	WT		0	WT		2.12675	WT
1.44219	WT		5.51598	WT		0	WT		8.31765	WT
5.86988	WT		3.03894	WT		0	WT		9.30854	WT
0.57854	WT		2.15752	WT		0.220243	WT		3.73312	WT
0.451366	WT		0.681906	WT		0	WT		3.67621	WT
0.029233	WT		2.36942	WT		19.3541	WT		3.69735	WT
0	WT		-0.79151	WT		1.0697	WT		6.11364	WT
0	WT		8.44265	WT		2.7377	WT		2.17791	WT
1.35724	WT		8.89864	WT		0	WT		2.07022	WT
2.65508	WT		22.6311	WT		3.60563	WT		9.17022	WT
12.4938	WT		9.08018	WT		23.0005	WT		4.45005	WT
13.7644	WT		7.84548	WT		3.89426	WT		4.01614	WT
10.0071	WT		0	WT		7.16911	WT		3.57143	WT
11.2971	WT		0.213307	WT		2.17619	WT		8.14021	WT
4.34478	WT		1.17736	WT		0.14929	WT		10.1839	WT
3.60576	WT		7.62412	WT		0.699851	WT		7.78525	WT
1.88994	WT		18.0583	WT		0.168723	WT		5.36201	WT
0.066354	WT		5.14865	WT		0.260377	WT		5.8271	WT
2.12755	WT		2.46416	WT		2.4205	WT		-0.22247	WT
1.99741	WT		0.339839	WT		11.0046	WT		1.84493	WT
1.22405	WT		7.73203	WT		8.3772	WT		2.77704	WT
0.73926	WT		0.0382353	WT		7.13028	WT		12.0377	WT
16.8647	WT		0	WT		4.27204	WT		5.62259	WT
0.860405	WT		0	WT		5.01941	WT		7.30396	WT
-0.010158	WT		0	WT		0.052031	WT		4.86467	WT
0.093696	WT		0	WT		0	WT		12.2654	WT
0.20301	WT		0.62209	WT		0.448151	WT		13.9165	WT
6.99378	WT		5.46072	WT		0	WT		0.485741	WT
4.53986	WT		9.68087	WT		0	WT		0.043308	WT
4.04098	WT		1.99614	WT		0	WT		-1.58095	WT
1.30474	WT		-0.02766	WT		0.361768	WT		-0.727364	WT
0	WT		0.521458	WT		3.12975	WT		1.27551	WT
0.365539	WT		0	WT		5.98813	WT		6.45139	WT
1.02309	WT		0	WT		14.6269	WT		3.25201	WT
6.20269	WT		0	WT		7.04044	WT		2.34484	WT
9.6747	WT		2.98998	WT		2.01637	WT		-0.300044	WT
1.76265	WT		0.718689	WT		0.926706	WT		0.653818	WT
1.82106	WT		1.28887	WT		0	WT		2.46838	WT
1.11214	WT		0.456555	WT		1.77789	WT		1.40094	WT
6.36509	WT		-1.34373	WT		1.62992	WT		1.21558	WT
0	WT		1.72194	WT		1.15628	WT		0.419735	WT
2.97422	WT		0.511547	WT		4.85517	WT		-1.01369	WT
0	WT		0.733123	WT		4.17347	WT		1.11561	WT
0.849653	WT		0.826202	WT		0.731954	WT		2.81314	WT
6.12407	WT		0.888639	WT		-0.0776616	WT		0	WT
2.23683	WT		4.16297	WT		-0.007521	WT		2.28232	WT
1.63994	WT		11.8197	WT		0.401424	WT		-0.04118	WT
3.76456	WT		0.244546	WT		3.27315	WT		-3.02119	WT
0.999834	WT		2.93394	WT		1.03295	WT		-0.76969	WT
1.15162	WT		4.64503	WT		2.02175	WT		4.49015	WT
1.78785	WT		1.04838	WT		6.71768	WT		14.801	WT
-0.135251	WT		2.75589	WT		2.08299	WT		16.7977	WT
14.2742	WT		0	WT		0	WT		2.18894	WT
0.523799	WT		1.8996	WT		1.27028	WT		-0.026238	WT
1.68961	WT		3.62403	WT		0.937993	WT		2.0214	WT
4.42784	WT		0.516395	WT		8.13989	WT		5.41666	WT
5.07163	WT		0	WT		6.37666	WT		0	WT
9.72357	WT		0.873138	WT		13.4365	WT		-1.13295	WT
11.2586	WT		0.891942	WT		7.55785	WT		0.304727	WT
-0.458573	WT		3.5279	WT		0.157753	WT		0.442095	WT
0.534032	WT		0.508966	WT		5.73565	WT		6.9504	WT
-0.129262	WT		1.65547	WT		6.0343	WT		1.73026	WT
0	WT		2.32063	WT		8.65266	WT		4.75512	WT
0	WT		4.72788	WT		4.98128	WT		1.80152	WT
-0.129262	WT		6.48353	WT		1.99728	WT		3.39981	WT
0.623038	WT		7.28612	WT		2.41993	WT		1.86627	WT
1.94657	WT		2.87938	WT		7.13711	WT		1.89115	WT
0.465039	WT		1.69751	WT		1.50357	WT		3.21361	WT
-0.409789	WT		3.51661	WT		5.27491	WT		10.1839	WT
-0.583639	WT		9.67067	WT		0.366538	WT		2.48391	WT
-0.399396	WT		2.14347	WT		0.485784	WT		4.04754	WT
0.847302	WT		1.68853	WT		0.369056	WT		4.63115	WT
-0.133442	WT		1.18638	WT		0.698801	WT		5.94287	WT
0.192538	WT		3.60519	WT		0	WT		0.35192	WT
0.363063	WT		4.09144	WT		0	WT		1.13952	WT
0.16199	WT		5.3683	WT		0	WT		2.96556	WT
2.503	WT		3.3312	WT		0	WT		2.17386	WT
3.32755	WT		1.62491	WT		0.325563	WT		5.31887	WT
0	WT		0.917593	WT		0.298284	WT		8.12401	WT
0	WT		1.21363	WT		0	WT		12.6187	WT
0.119852	WT		2.46752	WT		0	WT		8.98551	WT
0.571732	WT		0.458146	WT		0	WT		-0.16697	WT
-0.054019	WT		0	WT		0.209921	WT		2.77128	WT
4.56288	WT		0.273017	WT		0.290657	WT		0.227089	WT
-0.642003	WT		0.984975	WT		0	WT		0.161864	WT
-0.103522	WT		0.413592	WT		0.181644	WT		0.2029	WT
0.499424	WT		3.58228	WT		7.70974	WT		-0.762775	WT
0.189944	WT		6.19717	WT		1.87437	WT		11.0365	WT
1.81389	WT		9.05339	WT		11.0639	WT		5.37585	WT
-0.128401	WT		0.685669	WT		4.83079	WT		6.26412	WT
0	WT		4.8944	WT		0.510323	WT		1.17939	WT
0.37097	WT		0	WT		0	WT		2.91922	WT
0.358209	WT		1.52618	WT		2.15046	WT		2.81113	WT
2.79365	WT		0	WT		1.58943	WT		4.10165	WT
7.89432	WT		1.51968	WT		0	WT		2.43777	WT
-0.0085579	WT		0.0845439	WT		2.77942	WT		0	WT
3.9901	WT		0	WT		0.868279	WT		0	WT
3.00971	WT		0	WT		7.79482	WT		0.13534	WT
0.222726	WT		0	WT		0.996842	WT		2.99654	WT
0.354633	WT		0	WT		2.26877	WT		3.79205	WT
0.997843	WT		0	WT		1.35789	WT		3.73254	WT
4.99197	WT		0	WT		0	WT		4.42885	WT
2.3514	WT		2.56291	WT		0.532355	WT		0.953843	WT
1.12169	WT		1.11578	WT		0.762751	WT		-0.305716	WT
2.51294	WT		3.64572	WT		1.32277	WT		0.622266	WT
2.79414	WT		4.55227	WT		0	WT		0	WT
5.39182	WT		0.508113	WT		4.78895	WT		0.13534	WT
-0.132144	WT		-1.06739	WT		2.56273	WT		0	WT
-0.017954	WT		1.22273	WT		3.02819	WT		1.53097	WT
0.153947	WT		0.873534	WT		2.95408	WT		5.47241	WT
-0.197824	WT		-1.25609	WT		1.35673	WT		2.8265	WT
1.47876	WT		0.599923	WT		0	WT		5.65732	WT
-0.366471	WT		0	WT		7.3396	WT		1.09325	WT
0.14959	WT		0.826358	WT		1.16472	WT		6.64837	WT
0.152841	WT		2.7674	WT		0.212585	WT		2.95037	WT
0.294444	WT		2.42707	WT		0.745984	WT		1.41886	WT
0.011375	WT		1.68745	WT		0.328325	WT		1.60963	WT
2.1046	WT		6.72447	WT		0	WT		0.0479733	WT
1.09068	WT		8.75548	WT		0	WT		-0.0060575	WT
23.9349	WT		6.25749	WT		0	WT		-0.0543047	WT
15.5785	WT		2.096	WT		0.0333838	WT		0.842955	WT
2.05356	WT		1.97099	WT		1.37871	WT		0.0975939	WT
0.549737	WT		2.75453	WT		0	WT		2.45307	WT
3.33045	WT		6.74981	WT		0	WT		3.05854	WT
2.26845	WT		1.59882	WT		1.82771	WT		0.191894	WT
5.18914	WT		1.15865	WT		6.64858	WT		0.140339	WT
3.25645	WT		6.86963	WT		0.320897	WT		-0.0543047	WT
1.68853	WT		5.86439	WT		0	WT		0.905362	WT
0.259505	WT		16.1885	WT		0	WT		0	WT
-0.029815	WT		1.08425	WT		1.09294	WT		1.05627	WT
1.99785	WT		0.936455	WT		0.171438	WT		-1.30725	WT
5.56862	WT		1.83763	WT		0	WT		3.06441	WT
2.45735	WT		0.644867	WT		0	WT		2.34222	WT
0.761272	WT		1.78141	WT		0.400737	WT		3.00404	WT
0	WT		3.67789	WT		0.169328	WT		1.18597	WT
0	WT		2.22427	WT		4.80322	WT		-0.265202	WT
0.459844	WT		3.9399	WT		3.42102	WT		9.17022	WT
0	WT		5.56067	WT		3.41152	WT		7.29944	WT
6.26095	WT		1.50999	WT		2.23408	WT		5.84809	WT
0	WT		0.170115	WT		5.02997	WT		4.40905	WT
0	WT		0	WT		1.68031	WT		0.28561	WT
7.76643	WT		0	WT		0	WT		-0.16697	WT
1.48089	WT		0	WT		5.83472	WT		-0.16111	WT
0	WT		0.690539	WT		2.3181	WT		0.90076	WT
5.23797	WT		0	WT		6.24305	WT		0.23887	WT
4.36671	WT		0	WT		-0.572082	WT		-1.1748	WT
7.38731	WT		0	WT		3.02878	WT		-0.336928	WT
-0.825432	WT		0.543296	WT		0	WT		11.8891	WT
0.662769	WT		0.625136	WT		4.20568	WT		6.29093	WT
3.0827	WT		1.33444	WT		6.70969	WT		7.15169	WT
5.83778	WT		0	WT		13.2972	WT		-0.212259	WT
0.777865	WT		0.366771	WT		1.05743	WT		1.09217	WT
0.427233	WT		1.18231	WT		0.284194	WT		-0.307172	WT
0.43312	WT		1.11506	WT		7.38731	WT		6.51699	WT
-0.08663	WT		1.37002	WT		0	WT		6.47296	WT
2.09323	WT		-0.783365	WT		0	WT		4.68445	WT
0.083327	WT		-0.7653	WT		0	WT		8.46898	WT
8.21687	WT		0.618473	WT		0	WT		1.32057	WT
0.220243	WT		0	WT		0.56623	WT		0.47986	WT
-0.589594	WT		0	WT		5.19341	WT		3.60405	WT
0.337635	WT		0.600809	WT		6.03972	WT		5.68606	WT
0.151866	WT		0.672733	WT		4.45593	WT		5.64133	WT
0.470696	WT		0.891487	WT		0.570388	WT		1.9986	WT
-0.310685	WT		3.40651	WT		9.35847	WT		4.86482	WT
3.06122	WT		5.90379	WT		2.34433	WT		3.66552	WT
7.05826	WT		1.36831	WT		2.02598	WT		4.89887	WT
4.6453	WT		0	WT		6.7283	WT		1.74927	WT
10.3871	WT		6.26152	WT		4.03986	WT		4.38945	WT
0.615155	WT		3.85653	WT		8.96723	WT		1.76717	WT
1.43797	WT		4.92488	WT		7.06849	WT		6.78932	WT
-0.018148	WT		1.02814	WT		0	WT		3.86702	WT
-0.376828	WT		-2.18039	WT		0.0651024	WT		3.197	WT
0.490881	WT		2.23635	WT		0.396646	WT		0.777556	WT
-0.0565918	WT		1.45196	WT		0.259844	WT		0.26452	WT
-0.543388	WT		0.893927	WT		1.47288	WT		1.49941	WT
0.83182	WT		1.17761	WT		6.08941	WT		2.93653	WT
0.765306	WT		0	WT		3.19532	WT		4.70966	WT
5.21517	WT		0	WT		1.17904	WT		-2.02738	WT
3.21146	WT		0.208902	WT		-0.1258	WT		0.431974	WT
20.9581	WT		-0.024167	WT		2.26687	WT		2.20644	WT
-1.80563	WT		0.0231636	WT		1.68683	WT		4.32803	WT
1.08548	WT		0.0757134	WT		-0.168456	WT		3.57382	WT
0.182353	WT		0	WT		0.747127	WT		12.108	WT
0	WT		-0.019834	WT		0.709741	WT		2.10648	WT
0	WT		0	WT		0	WT		0	WT
0.058305	WT		0.520183	WT		2.84214	WT		0.402738	WT
0.500997	WT		0	WT		0.29129	WT		1.30917	WT
2.8699	WT		0	WT		0.404281	WT		3.18877	WT
0.224556	WT		0	WT		0	WT		4.87801	WT
0	WT		2.275	WT		1.04155	WT		10.3067	WT
8.86091	WT		1.05646	WT		4.23711	WT		3.52214	WT
1.63265	WT		3.08416	WT		0.939729	WT		1.0129	WT
-0.178569	WT		9.45133	WT		4.76664	WT		0.432615	WT
3.79009	WT		1.64471	WT		1.96216	WT		2.61352	WT
1.26181	WT		6.38264	WT		1.18796	WT		0.88897	WT
1.96346	WT		2.7184	WT		4.2466	WT		1.16126	WT
4.29807	WT		1.71152	WT		24.136	WT		5.51798	WT
0.157783	WT		1.02068	WT		1.2664	WT		2.52884	WT
0	WT		0.937245	WT		4.62904	WT		0.57524	WT
0.079005	WT		3.83867	WT		0.503398	WT		1.24979	WT
3.62292	WT		4.57501	WT		0	WT		0.93456	WT
2.09447	WT		1.81473	WT		0.0973765	WT		0.667993	WT
1.70976	WT		0.628891	WT		4.00625	WT		-0.512707	WT
2.89627	WT		0.615155	WT		1.56941	WT		-0.292416	WT
4.69494	WT		0.0845775	WT		0	WT		0	WT
1.95379	WT		0	WT		0.254796	WT		0	WT
1.22471	WT		0	WT		4.0921	WT		0	WT
0	WT		0	WT		3.89185	WT		-0.0551338	WT
3.06592	WT		0	WT		0	WT		-0.13505	WT
1.90533	WT		0	WT		2.76066	WT		-0.158302	WT
0.755789	WT		0	WT		2.83052	WT		0.287511	WT
0.524026	WT		0	WT		0.248392	WT		0.582889	WT
1.27242	WT		0	WT		2.28828	WT		2.42993	WT
2.52303	WT		0	WT		0.455626	WT		10.1839	WT
-1.12559	WT		0	WT		2.18325	WT		3.7582	WT
1.98724	WT		0.0905682	WT		1.84719	WT		-0.34269	WT
0.74307	WT		0.0208624	WT		2.08455	WT		0.10875	WT
0.776477	WT		0	WT		4.0894	WT		3.9301	WT
0.740026	WT		0	WT		8.45372	WT		3.48417	WT
0.212755	WT		0.392536	WT		3.40095	WT		1.30792	WT
0.471147	WT		0.618473	WT		0.0906156	WT		-0.047828	WT
0.07329	WT		6.282	WT		0.0574936	WT		0.271371	WT
0.137151	WT		4.08739	WT		0.223149	WT		0.442462	WT
3.17544	WT		6.75412	WT		0.171702	WT		0.5097	WT
-0.204781	WT		8.90362	WT		0.133619	WT		0.456942	WT
-0.01833	WT		3.79919	WT		0.663085	WT		0.296463	WT
0.123031	WT		4.57537	WT		1.70542	WT		2.6202	WT
-0.12083	WT		5.706	WT		1.48079	WT		0.837617	WT
4.31259	WT		3.30512	WT		7.31696	WT		0.837879	WT
3.05974	WT		0	WT		0.563837	WT		0.990612	WT
3.11565	WT		0	WT		2.31255	WT		0.607467	WT
3.73254	WT		0	WT		0.0642821	WT		0.199988	WT
0.427218	WT		0	WT		2.41833	WT		1.35513	WT
1.70087	WT		0	WT		4.76664	WT		0.41894	WT
2.15243	WT		0.0307916	WT		3.21282	WT		1.6946	WT
6.91052	WT		1.64469	WT		2.60051	WT		3.35826	WT
7.7085	WT		2.66185	WT		0.396697	WT		1.26252	WT
3.82653	WT		4.91483	WT		1.94587	WT		2.03913	WT
1.11976	WT		2.53279	WT		2.90615	WT		1.68368	WT
0.805822	WT		2.22659	WT		1.96532	WT		9.49798	WT
2.31415	WT		0.244546	WT		12.515	WT		13.9481	WT
1.32617	WT		0	WT		0.92565	WT		3.86827	WT
-1.99242	WT		0	WT		-0.19963	WT		1.8586	WT
-0.09821	WT		0.269984	WT		5.38619	WT		5.11336	WT
1.04775	WT		2.61619	WT		0.140171	WT		1.98396	WT
3.70316	WT		2.41993	WT		1.06912	WT		8.31765	WT
13.0258	WT		6.67281	WT		0	WT		2.79592	WT
3.16881	WT		13.997	WT		2.45433	WT		2.7735	WT
2.89892	WT		7.59838	WT		1.19904	WT		0.794554	WT
5.156	WT		3.83586	WT		0.224567	WT		3.66124	WT
5.98113	WT		6.82168	WT		0	WT		1.46193	WT
7.6099	WT		5.06559	WT		0.401449	WT		-0.770403	WT
0	WT		1.58869	WT		0.170516	WT		1.17942	WT
1.56462	WT		0.687768	WT		2.72536	WT		2.12349	WT
0.640019	WT		0.327004	WT		0.0405511	WT		1.47567	WT
1.36982	WT		0.454604	WT		0.767199	WT		0.612331	WT
4.55803	WT		1.07452	WT		0	WT		2.31305	WT
0	WT		0.255774	WT		2.10492	WT		1.54406	WT
0	WT		0.223136	WT		2.31264	WT		0.869334	WT
0.192298	WT		0.916106	WT		2.43788	WT		7.267	WT
0.6309	WT		1.23679	WT		1.29382	WT		10.2018	WT
5.52902	WT		0	WT		0	WT		1.12147	WT
2.98028	WT		0.903569	WT		2.1925	WT		2.34222	WT
0.800886	WT		1.33432	WT		0.71662	WT		2.31883	WT
0	WT		0.601195	WT		1.86763	WT		3.07665	WT
0.736991	WT		2.17899	WT		0.342656	WT		0.34466	WT
1.8996	WT		0	WT		0	WT		-0.377649	WT
-0.0905646	WT		0.834694	WT		1.33706	WT		-0.056454	WT
0.239161	WT		1.67964	WT		0.128165	WT		0.222922	WT
0.353413	WT		2.15869	WT		0.147235	WT		6.74333	WT
0.60407	WT		4.6251	WT		0.307449	WT		2.26819	WT
0.733596	WT		1.06674	WT		0	WT		-0.351391	WT
0.15576	WT		3.28421	WT		0.946413	WT		-0.128066	WT
1.00256	WT		1.81386	WT		0	WT		4.25238	WT
0.404976	WT		2.31255	WT		1.76213	WT		3.58171	WT
-0.90491	WT		4.03486	WT		1.02357	WT		10.2376	WT
0	WT		0.327981	WT		3.46316	WT		3.85488	WT
1.04768	WT		5.87225	WT		0.590985	WT		3.84426	WT
0.243288	WT		0	WT		1.19919	WT		2.69992	WT
0.811386	WT		2.32519	WT		0.139698	WT		1.41836	WT
-1.24744	WT		2.70125	WT		0.391539	WT		0	WT
0.731012	WT		1.23217	WT		4.8054	WT		6.46587	WT
0.459318	WT		1.42358	WT		0.820253	WT		2.07427	WT
1.16995	WT		2.21274	WT		7.13711	WT		5.48468	WT
0.456175	WT		3.28341	WT		0.422691	WT		10.1534	WT
0.614426	WT		-0.531455	WT		0.372067	WT		7.08104	WT
0.188554	WT		2.61193	WT		0	WT		7.70423	WT
0	WT		3.09575	WT		0.157704	WT		5.86893	WT
1.06278	WT		6.82811	WT		0.580959	WT		1.35943	WT
0.816731	WT		2.02324	WT		3.4165	WT		3.00684	WT
-0.464438	WT		0	WT		1.88278	WT		5.4143	WT
-0.926956	WT		-0.338199	WT		3.16493	WT		1.84987	WT
-0.211978	WT		-1.26346	WT		8.90975	WT		1.34258	WT
-0.040589	WT		-1.24006	WT		4.97533	WT		5.17158	WT
0	WT		5.18088	WT		0	WT		3.79401	WT
2.47389	WT		0	WT		4.33936	WT		0.73448	WT
0.479087	WT		3.28744	WT		10.3067	WT		0.54849	WT
5.62588	WT		0.982521	WT		0.240628	WT		1.23158	WT
0.460609	WT		0.094974	WT		0.00756137	WT		2.84838	WT
2.49819	WT		0.301533	WT		0.594453	WT		5.50219	WT
3.2583	WT		3.26262	WT		0.543314	WT		5.16986	WT
3.95408	WT		3.09397	WT		0.0906581	WT		4.6875	WT
1.38152	WT		1.38617	WT		0.307483	WT		1.96569	WT
2.59457	WT		0.585481	WT		0	WT		-1.5019	WT
2.4429	WT		0.091869	WT		0	WT		-0.1258	WT
0.580818	WT		0.259846	WT		0.544594	WT		-0.658282	WT
0	WT		0.306606	WT		0.697638	WT		0.353433	WT
7.59838	WT		0	WT		0	WT		7.42762	WT
4.69116	WT		0	WT		0.814843	WT		3.33153	WT
8.75548	WT		1.5417	WT		0	WT		2.43213	WT
2.03269	WT		1.64008	WT		2.03423	WT		3.66989	WT
-1.17122	WT		6.5759	WT		5.55056	WT		3.63871	WT
4.21535	WT		4.56439	WT		6.04339	WT		1.712	WT
6.27917	WT		2.23169	WT		3.93997	WT		0.58883	WT
2.10305	WT		0.395245	WT		0	WT		5.88367	WT
5.12662	WT		0.619174	WT		6.08941	WT		2.12158	WT
1.503	WT		0	WT		4.36434	WT		4.31108	WT
4.05508	WT		1.5135	WT		3.00067	WT		-0.276593	WT
0.128734	WT		3.79919	WT		0.559432	WT		0.568156	WT
3.44102	WT		0.179325	WT		0.539588	WT		-0.305769	WT
5.7073	WT		0.735183	WT		1.62549	WT		0	WT
7.85038	WT		3.91538	WT		2.4967	WT		0	WT
4.17874	WT		4.01786	WT		1.39323	WT		-1.11116	WT
3.78515	WT		3.04914	WT		0	WT		-1.1556	WT
0.155263	WT		1.48719	WT		2.95343	WT		-0.572082	WT
0.235908	WT		1.43495	WT		2.7291	WT		0	WT
-0.013584	WT		3.99587	WT		3.96669	WT		0	WT
0.149991	WT		0	WT		2.96421	WT		3.36517	WT
10.5357	WT		-0.66964	WT		3.67614	WT		5.45579	WT
-0.498106	WT		1.21679	WT		0.310224	WT		2.68077	WT
-0.15833	WT		8.5834	WT		10.3283	WT		-0.783853	WT
0	WT		4.16766	WT		1.9993	WT		5.32554	WT
-1.20375	WT		7.26304	WT		8.41558	WT		7.68682	WT
0.552236	WT		18.5004	WT		3.00309	WT		6.40261	WT
4.40572	WT		5.64198	WT		0.495268	WT		0	WT
6.56812	WT		0.0830031	WT		0.163831	WT		5.20067	WT
8.54155	WT		2.00651	WT		9.19315	WT		6.4475	WT
1.44402	WT		0.717742	WT		9.70449	WT		5.19733	WT
0.458074	WT		3.52214	WT		5.00042	WT		3.25913	WT
0	WT		0	WT		0.404169	WT		-1.74337	WT
0.959435	WT		0.277697	WT		0.0651622	WT		0.10828	WT
2.21392	WT		1.14796	WT		0.177409	WT		0.439249	WT
-1.41598	WT		-3.27058	WT		0.0838277	WT		1.64462	WT
2.01876	WT		0.774869	WT		0.266833	WT		9.5037	WT
0.278907	WT		1.51026	WT		1.67964	WT		7.14629	WT
0.05554	WT		3.52907	WT		1.04124	WT		0.975192	WT
0.160035	WT		0	WT		3.86333	WT		-0.308587	WT
0	WT		5.43534	WT		4.18116	WT		-0.033152	WT
0	WT		0.343344	WT		0.0734821	WT		-0.018665	WT
-0.535002	WT		0.850364	WT		2.93833	WT		1.19338	WT
5.58974	WT		0.310138	WT		4.3218	WT		1.88891	WT
5.73603	WT		0.886478	WT		12.3405	WT		5.64655	WT
1.6521	WT		1.8996	WT		1.64051	WT		6.54153	WT
8.43968	WT		0.96363	WT		0.454179	WT		2.84256	WT
2.62226	WT		0.266645	WT		8.72568	WT		2.65176	WT
2.57281	WT		0	WT		3.74192	WT		4.83854	WT
10.3316	WT		0	WT		3.80535	WT		0.85258	WT
0.098798	WT		0	WT		24.136	WT		2.7674	WT
10.5064	WT		0	WT		11.6702	WT		1.02507	WT
0.401424	WT		0	WT		4.95056	WT		1.19886	WT
1.6154	WT		0	WT		0.16199	WT		1.3548	WT
2.00712	WT		0.0078311	WT		0.198403	WT		1.68031	WT
2.01266	WT		3.03081	WT		0.139995	WT		1.01957	WT
0.958354	WT		1.6034	WT		1.98685	WT		0.255846	WT
0.878191	WT		4.16001	WT		3.24306	WT		4.17347	WT
0.810834	WT		0.889586	WT		3.95711	WT		4.75041	WT
11.8197	WT		0.66439	WT		3.79481	WT		6.45139	WT
0.177519	WT		1.57899	WT		9.08977	WT		4.58417	WT
0.11654	WT		7.09182	WT		0	WT		2.41438	WT
0	WT		2.31255	WT		0.0885003	WT		1.29664	WT
0	WT		1.77296	WT		0.112455	WT		1.28843	WT
-0.12083	WT		2.93447	WT		0	WT		0.267017	WT
-3.04107	WT		2.55883	WT		0	WT		2.14745	WT
0.840361	WT		2.61456	WT		0	WT		3.79585	WT
9.67067	WT		0.761881	WT		0	WT		0	WT
3.46914	WT		0.114261	WT		0.413689	WT		-0.513602	WT
0.316794	WT		0	WT		0.786481	WT		0.837789	WT
0	WT		0.289662	WT		1.43324	WT		2.83673	WT
-0.042912	WT		0.127887	WT		-0.572332	WT		12.7197	WT
0.0874814	WT		8.02848	WT		1.63941	WT		0.85258	WT
0	WT		2.12755	WT		4.6251	WT		1.80953	WT
0	WT		0.958354	WT		7.48338	WT		2.00251	WT
0.226571	WT		2.13796	WT		0	WT		3.51393	WT
0	WT		1.70689	WT		0	WT		2.61976	WT
0	WT		1.76165	WT		3.56141	WT		6.97703	WT
0	WT		0.89995	WT		10.977	WT		2.38422	WT
6.91508	WT		3.82816	WT		0.112188	WT		7.50467	WT
6.05399	WT		2.53279	WT		0.366818	WT		4.88136	WT
0.933134	WT		1.45474	WT		0.346832	WT		-0.078825	WT
0.717532	WT		2.21619	WT		1.46944	WT		-2.81855	WT
0.58733	WT		0.487047	WT		2.67857	WT		-0.28508	WT
1.47043	WT		5.45441	WT		2.31259	WT		1.66466	WT
1.18301	WT		1.70689	WT		0	WT		0	WT
6.96838	WT		2.1905	WT		-0.0176752	WT		4.69619	WT
9.51885	WT		5.56067	WT		0.145031	WT		0	WT
10.2427	WT		4.89322	WT		0.0391596	WT		2.08583	WT
2.53823	WT		1.25049	WT		-0.00906641	WT		1.41836	WT
-0.06002	WT		0.841657	WT		2.04098	WT		5.59881	WT
0.511429	WT		0.71485	WT		0.765305	WT		6.32142	WT
0.277642	WT		0.94471	WT		2.02448	WT		4.58512	WT
-0.287849	WT		2.10291	WT		5.03561	WT		2.09534	WT
1.70163	WT		10.7733	WT		0.256563	WT		6.01852	WT
3.28091	WT		3.59693	WT		0.140897	WT		-0.204695	WT
2.45073	WT		3.10591	WT		0	WT		3.73254	WT
7.50467	WT		2.54977	WT		8.62351	WT		1.47247	WT
-0.750393	WT		0.269147	WT		3.46899	WT		14.0176	WT
0.733637	WT		-0.475558	WT		2.96165	WT		1.53737	WT
3.3945	WT		1.13096	WT		6.85025	WT		8.70008	WT
10.2229	WT		2.31255	WT		9.2506	WT		2.06047	WT
0.362444	WT		2.36394	WT		5.34793	WT		3.53586	WT
0.905459	WT		0.964874	WT		3.11789	WT		0.606476	WT
6.1887	WT		1.34547	WT		50.2582	WT		0.210074	WT
3.60949	WT		3.35952	WT		7.57722	WT		0.18894	WT
1.3133	WT		0.98889	WT		8.09092	WT		0.85258	WT
0.707645	WT		5.31887	WT		0	WT		1.80135	WT
2.47389	WT		0.425047	WT		0	WT		0.89287	WT
13.0648	WT		3.99466	WT		0.586474	WT		1.15092	WT
0.556643	WT		15.1968	WT		0	WT		2.19335	WT
1.9179	WT		2.89291	WT		0	WT		1.54975	WT
2.85659	WT		-0.044578	WT		0	WT		8.64693	WT
4.042	WT		-0.917147	WT		0.161403	WT		6.51902	WT
1.9371	WT		0.423035	WT		1.02523	WT		0	WT
1.59768	WT		3.08416	WT		0.386394	WT		1.36834	WT
1.08548	WT		0.683006	WT		0.682754	WT		0.378567	WT
2.17097	WT		0	WT		0.100144	WT		1.5802	WT
-1.40927	WT		4.94778	WT		0	WT		2.69214	WT
-0.289625	WT		1.13096	WT		0.192911	WT		1.43221	WT
-1.11116	WT		1.78087	WT		5.42508	WT		0.598728	WT
0.530734	WT		1.8072	WT		0	WT		-0.060415	WT
-1.43257	WT		1.01867	WT		0.140127	WT		0.622543	WT
-0.542537	WT		0.447893	WT		0.211147	WT		5.87793	WT
0.106813	WT		4.24807	WT		0.817057	WT		6.71563	WT
1.35285	WT		4.77526	WT		1.12718	WT		-0.075478	WT
3.21067	WT		16.7527	WT		7.33637	WT		1.94388	WT
1.227	WT		5.2729	WT		15.53	WT		1.94529	WT
0.908099	WT		0.203382	WT		3.47408	WT		3.48469	WT
5.34315	WT		-0.947217	WT		6.97321	WT		21.2755	WT
2.47389	WT		-0.115077	WT		4.40862	WT		0.91693	WT
7.89823	WT		1.70956	WT		5.53194	WT		5.17766	WT
2.48553	WT		8.39821	WT		4.53241	WT		8.45354	WT
3.50654	WT		0.626872	WT		0.186411	WT		5.15826	WT
0.23601	WT		-0.017037	WT		0	WT		1.25485	WT
1.8058	WT		0	WT		0	WT		4.23988	WT
4.36188	WT		0.217756	WT		1.21378	WT		12.9028	WT
10.5064	WT		-0.0616651	WT		3.50473	WT		14.633	WT
0.793243	WT		0.73887	WT		0	WT		2.25151	WT
0.327812	WT		1.88244	WT		0.245675	WT		1.70516	WT
5.17928	WT		8.90512	WT		0.248933	WT		1.70353	WT
0.455681	WT		4.18632	WT		0.419586	WT		1.00824	WT
0.176502	WT		3.16996	WT		0.232446	WT		7.03954	WT
1.82323	WT		0.0634457	WT		0.0974108	WT		6.45899	WT
0.712918	WT		0	WT		0	WT		2.03023	WT
19.5987	WT		0	WT		0	WT		0.504158	WT
26.9803	WT		0	WT		0.106858	WT		0.279362	WT
9.01503	WT		0	WT		0.100261	WT		-3.09537	WT
-0.39078	WT		1.73707	WT		0	WT		0.37537	WT
-0.317362	WT		0.866772	WT		0.0148752	WT		-0.265728	WT
0	WT		0	WT		0	WT		-0.026089	WT
0.315995	WT		3.33495	WT		3.0171	WT		0.447327	WT
-1.31319	WT		1.45762	WT		5.52894	WT		2.10961	WT
0.311556	WT		1.13016	WT		2.34332	WT		3.93994	WT
18.3081	WT		1.00356	WT		1.07131	WT		4.13265	WT
1.64867	WT		12.8277	WT		0.0500521	WT		10.0228	WT
1.84907	WT		8.09978	WT		0	WT		1.67533	WT
0.282712	WT		2.94364	WT		1.76118	WT		1.3997	WT
2.80508	WT		0.673862	WT		0.497549	WT		1.52555	WT
0.534694	WT		0.880533	WT		0.248859	WT		0.935696	WT
0.8532	WT		1.97284	WT		0.312726	WT		4.6453	WT
4.66603	WT		1.61754	WT		0.486596	WT		1.55889	WT
0.355777	WT		0	WT		1.4893	WT		4.31278	WT
0.089374	WT		2.3905	WT		0.257128	WT		1.70516	WT
-0.540002	WT		4.43169	WT		0.545322	WT		4.7291	WT
-0.115825	WT		3.5346	WT		1.4677	WT		2.7377	WT
-0.535261	WT		1.12507	WT		0.227441	WT		1.19886	WT
-0.704637	WT		0.664858	WT		0.0910992	WT		0.729645	WT
0.123289	WT		0.632616	WT		0.0164747	WT		0.12597	WT
0	WT		0.771165	WT		0.106252	WT		0.786669	WT
0.83717	WT		0.474899	WT		0.277527	WT		0.668418	WT
3.2943	WT		0	WT		2.12294	WT		-0.022958	WT
7.62126	WT		0.659413	WT		4.42784	WT		2.49281	WT
0.303386	WT		1.63299	WT		3.17544	WT		3.01978	WT
0.378187	WT		1.50595	WT		0.346788	WT		3.50837	WT
5.59881	WT		0	WT		0	WT		4.58623	WT
5.32941	WT		1.16387	WT		0.256155	WT		6.17125	WT
-0.259104	WT		0.231759	WT		0.380792	WT		3.55497	WT
-0.210456	WT		0	WT		0.097564	WT		0.145977	WT
7.03193	WT		1.71833	WT		1.77215	WT		0.775524	WT
10.3783	WT		5.06559	WT		3.16121	WT		-0.270001	WT
0.491812	WT		5.91789	WT		4.85333	WT		-0.636449	WT
0.350287	WT		12.0427	WT		10.65	WT		3.50218	WT
1.99957	WT		3.45014	WT		9.25047	WT		3.00052	WT
1.75277	WT		1.03327	WT		2.30361	WT		1.5107	WT
2.47389	WT		7.06833	WT		0	WT		0.096603	WT
-0.284951	WT		2.92782	WT		0.090265	WT		-0.262618	WT
0.451373	WT		2.41253	WT		0	WT		-0.760266	WT
0.578633	WT		1.83692	WT		0	WT		0.384167	WT
1.2741	WT		0.82463	WT		0.632714	WT		1.08475	WT
-0.794547	WT		2.61538	WT		0.246652	WT		0.85258	WT
5.67177	WT		1.95745	WT		0	WT		2.05288	WT
2.44609	WT		0	WT		4.96428	WT		12.9028	WT
6.99191	WT		5.88767	WT		6.53195	WT		10.059	WT
0.478	WT		6.88891	WT		0.687497	WT		22.0783	WT
0.180862	WT		2.61584	WT		0.565589	WT		2.49878	WT
0.456848	WT		2.79326	WT		1.75758	WT		6.84465	WT
0.93174	WT		12.657	WT		0.343046	WT		-0.16697	WT
0.086515	WT		6.39803	WT		0.667104	WT		7.56957	WT
-0.353396	WT		5.12794	WT		9.03764	WT		8.98208	WT
2.49437	WT		2.46735	WT		12.8996	WT		7.85427	WT
12.7942	WT		0.121992	WT		0.795183	WT		0.85258	WT
0.916581	WT		0	WT		0.382652	WT		1.59354	WT
0.413265	WT		0	WT		0.77192	WT		6.29027	WT
0.12044	WT		1.04292	WT		0.530849	WT		1.8176	WT
0	WT		2.04572	WT		0	WT		3.78704	WT
-0.664141	WT		1.23486	WT		0	WT		3.27083	WT
-1.45664	WT		0.972729	WT		0.749978	WT		2.03215	WT
0	WT		0	WT		0.547866	WT		3.86163	WT
0	WT		0.901342	WT		0.402651	WT		1.36146	WT
0.3726	WT		0.904281	WT		0.164651	WT		2.23377	WT
0.112934	WT		2.88584	WT		0.0652038	WT		2.95031	WT
-0.354386	WT		4.56882	WT		4.15378	WT		2.29837	WT
9.90396	WT		0.738731	WT		3.10138	WT		2.12777	WT
3.4611	WT		1.03951	WT		0	WT		1.96351	WT
2.04375	WT		0.752303	WT		0.20647	WT		2.72798	WT
1.17806	WT		1.2565	WT		2.07196	WT		4.14396	WT
0.648572	WT		2.00131	WT		3.05682	WT		0.392764	WT
3.24489	WT		1.30102	WT		31.165	WT		5.4173	WT
0.976149	WT		0.723544	WT		4.83719	WT		0.271371	WT
1.64132	WT		0.670969	WT		3.79285	WT		3.7013	WT
3.189	WT		0	WT		0.807804	WT		2.67504	WT
-0.176684	WT		0	WT		0.11677	WT		2.50209	WT
0.120979	WT		2.00712	WT		0.690519	WT		0.266737	WT
0.11225	WT		0.776923	WT		0.278346	WT		0.226817	WT
1.53259	WT		1.16224	WT		2.7889	WT		0	WT
0.285865	WT		1.03971	WT		0.905046	WT		1.71378	WT
1.22984	WT		0.47174	WT		6.38941	WT		1.29664	WT
0.094764	WT		0	WT		0	WT		0.641295	WT
0.91555	WT		3.10691	WT		0.820253	WT		0.340953	WT
2.15046	WT		1.13096	WT		0	WT		0	WT
4.9593	WT		0	WT		6.81021	WT		-0.368027	WT
8.25692	WT		2.36394	WT		2.45991	WT		0	WT
1.03158	WT		2.20598	WT		12.2576	WT		0	WT
-0.417203	WT		1.30163	WT		1.23938	WT		-0.0915693	WT
-0.013426	WT		1.35141	WT		5.6435	WT		0.226817	WT
0.186109	WT		0	WT		2.29591	WT		0	WT
0	WT		0.215508	WT		3.46757	WT		0	WT
8.94321	WT		1.27299	WT		0	WT		-0.368027	WT
21.2755	WT		0.720736	WT		0.69922	WT		0	WT
5.3217	WT		0	WT		0.61053	WT		0	WT
3.79919	WT		0.391236	WT		5.27826	WT		0	WT
8.27379	WT		1.14916	WT		13.5082	WT		0	WT
9.25968	WT		0.149295	WT		2.73876	WT		0	WT
7.62622	WT		0.616884	WT		2.04826	WT		0	WT
5.24932	WT		2.27936	WT		0.181203	WT		0.599309	WT
2.3821	WT		1.78509	WT		0.668729	WT		0.677563	WT
6.91334	WT		0.508405	WT		0	WT		0.225854	WT
4.35167	WT		0	WT		0	WT		0	WT
10.2709	WT		0	WT		0.243671	WT		-0.0915693	WT
7.82892	WT		1.63299	WT		1.77063	WT		0	WT
3.73637	WT		0	WT		6.48613	WT		0	WT
1.96122	WT		0	WT		2.82987	WT		0.165746	WT
1.35325	WT		0.236394	WT		2.33661	WT		0.330436	WT
0.125049	WT		0	WT		6.79626	WT		1.80165	WT
0.477028	WT		0.0592631	WT		2.44244	WT		0	WT
0.8437	WT		0.237059	WT		4.21296	WT		-0.246398	WT
-0.375196	WT		0	WT		10.7271	WT		-0.190067	WT
-0.185152	WT		0	WT		0	WT		2.16312	WT
1.61702	WT		0.444843	WT		0.881917	WT		4.86224	WT
-0.656594	WT		0.875765	WT		0.148364	WT		5.4377	WT
0.132297	WT		4.30262	WT		0.39792	WT		0.827187	WT
0	WT		1.30792	WT		1.53061	WT		5.44084	WT
-0.185789	WT		0.234768	WT		2.54081	WT		14.9302	WT
-0.725998	WT		0	WT		0.797431	WT		1.49715	WT
0.425321	WT		1.21978	WT		0	WT		1.16156	WT
-0.372776	WT		0.40836	WT		0	WT		1.86627	WT
4.00313	WT		0	WT		0.233072	WT		2.30363	WT
-0.329139	WT		0.709182	WT		0.28773	WT		1.3618	WT
-0.882141	WT		0.676745	WT		2.79079	WT		0.200815	WT
0.0565087	WT		3.69366	WT		1.55069	WT		0	WT
0.339443	WT		1.72819	WT		3.79919	WT		2.7674	WT
5.97025	WT		2.77318	WT		3.60583	WT		2.55774	WT
0.072141	WT		0	WT		2.75867	WT		0.236589	WT
-0.206041	WT		0	WT		6.5295	WT		1.5065	WT
7.45439	WT		1.89115	WT		5.5898	WT		2.71885	WT
0.228692	WT		0.786287	WT		1.74338	WT		1.44404	WT
0	WT		0	WT		0	WT		1.86627	WT
0.54937	WT		0	WT		0	WT		0.975939	WT
1.54927	WT		0	WT		3.35424	WT		-0.488423	WT
2.37715	WT		0.0592301	WT		4.68762	WT		-0.377649	WT
0.347986	WT		0.755975	WT		7.41217	WT		-0.621293	WT
0.188579	WT		0	WT		2.3926	WT		1.59768	WT
-0.48843	WT		0	WT		0.457945	WT		3.93477	WT
0.234072	WT		0.384466	WT		3.99134	WT		2.60671	WT
0.426362	WT		0.265943	WT		3.95438	WT		6.07767	WT
0.93456	WT		1.14617	WT		0.312206	WT		1.78192	WT
1.82323	WT		3.34821	WT		0.479714	WT		1.59858	WT
17.3886	WT		2.37904	WT		0	WT		0.467281	WT
5.74498	WT		1.0278	WT		6.16052	WT		0.933816	WT
9.41601	WT		0	WT		0.555979	WT		0.329628	WT
9.22371	WT		0.801394	WT		0	WT		-0.262637	WT
0.273464	WT		0.157113	WT		0.113725	WT		-0.530094	WT
2.46735	WT		0	WT		2.46898	WT		0.7415	WT
1.47746	WT		0.947682	WT		0.0230865	WT		0.5656	WT
2.16948	WT		0.466567	WT		0.653782	WT		1.1308	WT
0	WT		0.174389	WT		6.31943	WT		1.54406	WT
0	WT		-2.62637	WT		0.127278	WT		1.99013	WT
-0.062684	WT		0.0096653	WT		0.943057	WT		3.04368	WT
0.511451	WT		0	WT		0.736526	WT		1.49715	WT
-0.0950333	WT		0	WT		0.743755	WT		0.215987	WT
0.159966	WT		0	WT		0	WT		1.86627	WT
0.465723	WT		0	WT		5.63195	WT		11.6048	WT
-0.141966	WT		0	WT		9.19315	WT		5.13702	WT
-0.11199	WT		1.08688	WT		4.37263	WT		3.39381	WT
4.21293	WT		1.50591	WT		7.25977	WT		4.01274	WT
-0.649216	WT		0	WT		0	WT		4.13869	WT
-0.049107	WT		2.73106	WT		2.02448	WT		5.0809	WT
0.618794	WT		8.46619	WT		6.0019	WT		2.44546	WT
0.638151	WT		2.28744	WT		4.16971	WT		0.627059	WT
-2.06358	WT		5.33371	WT		12.254	WT		1.17645	WT
0.255846	WT		2.5179	WT		3.30977	WT		0.232522	WT
0.842257	WT		0.352243	WT		0.89745	WT		-0.258268	WT
0	WT		0.392157	WT		0	WT		-0.06002	WT
0	WT		3.43153	WT		0.478405	WT		-1.06718	WT
0	WT		0.115127	WT		0	WT		6.98888	WT
11.4541	WT		0.241035	WT		0	WT		5.86734	WT
7.59838	WT		1.05673	WT		0	WT		0.94363	WT
-0.09371	WT		2.54056	WT		-0.0031035	WT		8.35125	WT
9.93867	WT		1.78132	WT		2.22459	WT		3.7821	WT
1.8996	WT		0.738731	WT		0	WT		3.33721	WT
0.512582	WT		0.0567727	WT		0	WT		1.37934	WT
0	WT		0.27084	WT		1.95068	WT		1.66466	WT
-0.51133	WT		-0.0602505	WT		0	WT		2.48239	WT
0.694786	WT		0.197727	WT		0	WT		0.52552	WT
0	WT		2.01345	WT		0	WT		1.4869	WT
0.614898	WT		0.031393	WT		5.57252	WT		-0.85851	WT
5.86849	WT		-0.444097	WT		4.52579	WT		3.64019	WT
6.10187	WT		0.87958	WT		0	WT		0.98176	WT
0	WT		0.958354	WT		0.443317	WT		1.70818	WT
0	WT		-0.15477	WT		8.62382	WT		4.27409	WT
0	WT		-0.25159	WT		4.68762	WT		3.8242	WT
0.177592	WT		-1.09127	WT		6.64686	WT		-0.039754	WT
0.147353	WT		-1.13613	WT		3.63091	WT		0.182472	WT
0.795202	WT		-0.13118	WT		2.96462	WT		0.169158	WT
0.95809	WT		4.0328	WT		4.7402	WT		0.2576	WT
7.70135	WT		3.2337	WT		4.14168	WT		-1.3947	WT
2.21619	WT		1.79589	WT		2.60051	WT		4.708	WT
3.65939	WT		7.54792	WT		2.63444	WT		2.13596	WT
7.59838	WT		6.093	WT		8.78345	WT		1.16085	WT
4.91071	WT		7.13125	WT		0	WT		-2.40751	WT
2.03025	WT		5.33077	WT		4.36468	WT		-0.363398	WT
1.68853	WT		4.47825	WT		0.866644	WT		0.542741	WT
0.422132	WT		2.01816	WT		3.37706	WT		2.40663	WT
2.83335	WT		2.10746	WT		21.4543	WT		0.209645	WT
8.12236	WT		-0.560973	WT		7.49575	WT		0.420754	WT
0.913774	WT		5.33371	WT		15.3061	WT		2.69992	WT
-0.649216	WT		1.84528	WT		0	WT		8.31765	WT
0.235881	WT		1.71105	WT		0.395848	WT		1.30171	WT
0.295723	WT		0.360165	WT		0	WT		2.55774	WT
6.53888	WT		0	WT		0.549158	WT		4.08163	WT
0.659124	WT		2.09425	WT		5.00599	WT		3.94003	WT
-0.11604	WT		0	WT		1.37726	WT		1.52573	WT
1.39075	WT		4.1369	WT		3.10521	WT		3.66148	WT
0.184079	WT		2.95054	WT		0	WT		4.3172	WT
0.335214	WT		0.167008	WT		4.76014	WT		1.40885	WT
0.578328	WT		0.582611	WT		0.236674	WT		1.9742	WT
0.0508871	WT		1.2298	WT		0.363022	WT		11.0365	WT
6.62125	WT		0.497104	WT		4.51388	WT		3.91666	WT
3.56191	WT		0.383062	WT		7.10033	WT		0	WT
0.860728	WT		0.282228	WT		1.02018	WT		3.46393	WT
0.733637	WT		1.92213	WT		2.95493	WT		1.66044	WT
2.00945	WT		-0.17327	WT		6.90257	WT		4.9536	WT
-0.155742	WT		3.98409	WT		0.294402	WT		2.02568	WT
0.303352	WT		2.13413	WT		5.69879	WT		3.97371	WT
0.51357	WT		5.55063	WT		0	WT		2.81225	WT
1.41299	WT		9.45576	WT		0	WT		1.97642	WT
1.93661	WT		0.111718	WT		7.24674	WT		0	WT
0.994181	WT		2.33306	WT		11.7585	WT		0.644933	WT
0.364806	WT		4.9709	WT		3.6491	WT		17.0733	WT
4.16723	WT		8.51019	WT		5.00927	WT		9.33264	WT
6.29212	WT		4.2231	WT		0.28105	WT		2.45735	WT
3.98915	WT		4.78536	WT		5.53194	WT		0	WT
-0.029528	WT		5.2145	WT		2.33902	WT		0	WT
-3.39884	WT		2.86067	WT		5.65219	WT		0	WT
-0.154286	WT		5.90985	WT		4.10508	WT		0.536657	WT
0.763901	WT		5.51497	WT		6.15019	WT		1.70818	WT
0.0570388	WT		4.84469	WT		8.35895	WT		1.98371	WT
0.473791	WT		1.65054	WT		9.74401	WT		8.1356	WT
1.32972	WT		6.12244	WT		3.98634	WT		16.1897	WT
0.780155	WT		5.32214	WT		0.159009	WT		0.719221	WT
16.2481	WT		6.47982	WT		0	WT		2.37116	WT
0	WT		3.83629	WT		2.43612	WT		0.653777	WT
0.887915	WT		4.97725	WT		0.846548	WT		0.60697	WT
0.034303	WT		1.5417	WT		0.132405	WT		1.97872	WT
5.57772	WT		1.35801	WT		0	WT		2.05284	WT
-0.061359	WT		0.89995	WT		0.33452	WT		2.79246	WT
0	WT		-2.45873	WT		0	WT		0.381583	WT
2.57685	WT		2.04294	WT		0	WT		1.67873	WT
5.17197	WT		2.40466	WT		0.124233	WT		5.04369	WT
8.70249	WT		2.45997	WT		0.0474509	WT		2.41927	WT
0.804301	WT		5.38484	WT		1.20246	WT		3.34062	WT
6.00176	WT		9.35185	WT		0.0984322	WT		4.35288	WT
6.75349	WT		4.31653	WT		0.26567	WT		-0.11698	WT
3.32881	WT		2.36741	WT		0	WT		6.93829	WT
4.08209	WT		0.689759	WT		0	WT		-0.252828	WT
0.334485	WT		0.416757	WT		0.507856	WT		-0.770314	WT
2.39949	WT		1.00324	WT		0	WT		3.21149	WT
1.51068	WT		4.61775	WT		0	WT		2.97861	WT
0.320994	WT		1.66134	WT		0.6865	WT		3.7013	WT
0.210377	WT		2.59457	WT		0.484917	WT		5.78212	WT
2.28732	WT		2.25182	WT		0.742887	WT		2.4577	WT
5.32271	WT		4.94637	WT		0.369998	WT		-0.040277	WT
2.01628	WT		2.63692	WT		0	WT		0.651153	WT
0.616936	WT		4.24789	WT		0	WT		2.28255	WT
-0.2087	WT		15.2636	WT		0.205605	WT		0.94363	WT
0.0285865	WT		9.67815	WT		0.0825014	WT		1.40052	WT
0.539986	WT		2.28587	WT		0.105311	WT		-1.00827	WT
0.473841	WT		2.35522	WT		1.19154	WT		1.15681	WT
-0.236124	WT		0	WT		4.00133	WT		2.3132	WT
0.348367	WT		0.432428	WT		0.992635	WT		1.09911	WT
-0.704637	WT		0	WT		3.25714	WT		6.45875	WT
1.49734	WT		1.19992	WT		5.63543	WT		8.76844	WT
6.00637	WT		0	WT		1.68979	WT		6.01843	WT
7.88294	WT		4.32453	WT		0.580429	WT		1.17893	WT
10.4794	WT		0.667385	WT		0	WT		3.56663	WT
6.18604	WT		1.56142	WT		2.71602	WT		2.2737	WT
-0.062994	WT		0.7112	WT		1.05848	WT		6.16019	WT
0.484022	WT		3.22356	WT		1.2994	WT		12.0502	WT
0	WT		4.29807	WT		0	WT		0	WT
8.62519	WT		0.79727	WT		0	WT		0	WT
7.57541	WT		1.43082	WT		2.27312	WT		5.27659	WT
6.74148	WT		5.80781	WT		-0.438837	WT		1.47766	WT
10.4082	WT		0.823684	WT		6.75706	WT		9.5397	WT
5.26189	WT		-0.451408	WT		28.3673	WT		18.5016	WT
20.1749	WT		0.303098	WT		9.51477	WT		4.81755	WT
0	WT		2.14774	WT		3.7066	WT		2.31305	WT
6.63725	WT		1.98332	WT		2.56912	WT		0.38641	WT
7.23012	WT		1.01836	WT		0.139519	WT		0.34124	WT
0.95076	WT		1.09957	WT		0	WT		-0.36733	WT
0.155165	WT		0	WT		0.369785	WT		9.33134	WT
0.258495	WT		0.578138	WT		0	WT		1.63435	WT
4.04976	WT		3.17007	WT		0.216922	WT		1.83028	WT
2.38278	WT		2.36256	WT		0	WT		5.84863	WT
2.83673	WT		3.20391	WT		0	WT		1.86627	WT
4.89795	WT		3.22356	WT		0	WT		-1.03179	WT
0.79783	WT		4.22466	WT		0	WT		0.216952	WT
0.638722	WT		1.75758	WT		0.622908	WT		-0.22396	WT
1.19959	WT		4.69412	WT		0.217546	WT		1.26637	WT
0	WT		2.65589	WT		0.489862	WT		1.62764	WT
2.00712	WT		5.10905	WT		2.27148	WT		3.5841	WT
0.227089	WT		6.38981	WT		5.68056	WT		3.3892	WT
4.48536	WT		2.67504	WT		0	WT		1.59981	WT
1.92008	WT		-2.40751	WT		0	WT		0.89287	WT
4.18595	WT		0.417166	WT		0.901503	WT		4.14844	WT
3.53586	WT		-2.45873	WT		2.03572	WT		1.71553	WT
0.387287	WT		2.42147	WT		0.939729	WT		3.09397	WT
5.19694	WT		3.37549	WT		0.620276	WT		4.25792	WT
3.60601	WT		0.537761	WT		2.15031	WT		3.49728	WT
1.95907	WT		1.66215	WT		9.88421	WT		8.4875	WT
2.22985	WT		2.59647	WT		11.366	WT		5.07525	WT
5.08946	WT		11.5635	WT		13.4256	WT		1.27269	WT
1.64835	WT		7.14179	WT		2.73041	WT		3.77727	WT
4.03965	WT		1.64202	WT		0	WT		1.96953	WT
6.5665	WT		0.103721	WT		0.531002	WT		2.0763	WT
9.42896	WT		0.833233	WT		0.162431	WT		0.40558	WT
0.917046	WT		2.47389	WT		0	WT		1.21203	WT
0	WT		1.64424	WT		0	WT		5.06973	WT
-1.44451	WT		0.851506	WT		0.252018	WT		2.81772	WT
0	WT		1.09207	WT		0	WT		2.23158	WT
0	WT		6.0781	WT		0	WT		4.40631	WT
5.0547	WT		1.59718	WT		0.140936	WT		-2.19179	WT
0.352153	WT		-0.17006	WT		0	WT		-2.63468	WT
0.967067	WT		1.13167	WT		0	WT		-0.70313	WT
1.62408	WT		-1.07	WT		0	WT		3.44344	WT
-0.030816	WT		3.55669	WT		3.94878	WT		7.33111	WT
-0.0789887	WT		13.0648	WT		2.76453	WT		7.31912	WT
2.30814	WT		4.34819	WT		0.896573	WT		3.37228	WT
8.35748	WT		0.510103	WT		0.444475	WT		6.78875	WT
0.693012	WT		0	WT		0	WT		-0.12083	WT
-0.123594	WT		0.297515	WT		1.21806	WT		-1.84014	WT
0	WT		0.344635	WT		2.54056	WT		-0.852034	WT
0	WT		-0.750393	WT		0.0657507	WT		9.17022	WT
0.127904	WT		1.50342	WT		0	WT		5.60994	WT
-1.35158	WT		1.86985	WT		0	WT		1.19886	WT
0.168268	WT		0.15278	WT		0	WT		0.697331	WT
0	WT		0.692214	WT		0.765305	WT		-1.03179	WT
0	WT		0.993202	WT		2.63856	WT		4.14067	WT
0.276305	WT		0.451937	WT		1.27358	WT		4.03416	WT
0	WT		0	WT		8.77975	WT		3.73254	WT
0	WT		0.434054	WT		0.738731	WT		-0.533695	WT
-0.0618632	WT		6.76502	WT		0.827687	WT		1.5124	WT
0.165505	WT		2.5374	WT		0	WT		2.24125	WT
0	WT		0	WT		0.140897	WT		-0.966225	WT
0.113773	WT		4.2896	WT		0.885986	WT		0.305642	WT
0.105416	WT		0.113651	WT		6.22623	WT		0.643047	WT
0	WT		0	WT		5.00417	WT		1.19338	WT
0	WT		0.111041	WT		2.59095	WT		11.3839	WT
2.63631	WT		0	WT		0	WT		4.83985	WT
3.52214	WT		1.52488	WT		0.533327	WT		1.3837	WT
0	WT		3.77987	WT		0.0974449	WT		3.10676	WT
0	WT		1.83848	WT		0	WT		1.84215	WT
0	WT		0.449973	WT		0.712433	WT		1.9742	WT
0	WT		-0.045915	WT		0.72934	WT		1.78132	WT
0.480724	WT		7.85521	WT		0.712365	WT		0.12007	WT
0	WT		-0.049908	WT		0.928285	WT		2.56173	WT
0	WT		0.33688	WT		3.93105	WT		4.94731	WT
0	WT		0	WT		0.448112	WT		0.08881	WT
0	WT		0	WT		0.48247	WT		-0.43512	WT
0.812766	WT		0	WT		1.72971	WT		0.86781	WT
0.565087	WT		0.0400416	WT		2.05779	WT		0.761958	WT
0	WT		0.525588	WT		0.79983	WT		0.661857	WT
0.341683	WT		1.21899	WT		0	WT		-0.404058	WT
0	WT		2.87405	WT		0	WT		1.06264	WT
-0.130136	WT		1.53761	WT		0.324871	WT		0.985914	WT
0	WT		0.886356	WT		5.17112	WT		2.25378	WT
1.29728	WT		0.539967	WT		0.90836	WT		1.61285	WT
0.113894	WT		4.94778	WT		0	WT		0.46064	WT
0	WT		0	WT		1.55069	WT		-0.453178	WT
0	WT		0.978933	WT		0.316406	WT		0.650858	WT
0.168832	WT		0.754896	WT		0.31872	WT		-2.02738	WT
0	WT		1.18708	WT		2.37679	WT		5.59881	WT
0.807265	WT		1.17551	WT		3.06122	WT		0.605369	WT
0.228033	WT		-0.558263	WT		1.26891	WT		2.58507	WT
0	WT		2.12755	WT		14.3753	WT		6.3436	WT
0	WT		0	WT		3.15972	WT		0.271371	WT
-0.393063	WT		0	WT		9.84975	WT		0.123972	WT
0	WT		0	WT		0.0472915	WT		1.35513	WT
0.268771	WT		-1.13295	WT		0	WT		1.18259	WT
0.552236	WT		-0.241254	WT		0.165219	WT		1.08773	WT
-0.188824	WT		0.276555	WT		0	WT		1.77219	WT
-0.0627364	WT		1.1353	WT		0	WT		0.073805	WT
0.138152	WT		0	WT		0	WT		0.562623	WT
0	WT		1.31331	WT		0.293245	WT		0.342137	WT
0	WT		9.45576	WT		0	WT		1.44986	WT
0.228033	WT		2.61937	WT		0.253512	WT		1.32351	WT
0.905102	WT		0.399915	WT		0	WT		6.58526	WT
0	WT		-0.287464	WT		0	WT		3.01099	WT
0	WT		0	WT		0	WT		1.39359	WT
0.115628	WT		0.159335	WT		5.38869	WT		1.26527	WT
0	WT		1.2664	WT		0	WT		1.00078	WT
0	WT		1.53584	WT		5.10389	WT		0.306741	WT
0	WT		0.991852	WT		1.5089	WT		-0.093134	WT
0	WT		0.79354	WT		0.446964	WT		1.13167	WT
0	WT		1.32834	WT		0	WT		1.16156	WT
0	WT		7.04081	WT		0	WT		0.85258	WT
0	WT		11.0258	WT		0.124233	WT		1.70516	WT
0	WT		1.13536	WT		0.0907431	WT		-0.1241	WT
0	WT		0.995789	WT		0.131619	WT		1.89385	WT
0	WT		3.35905	WT		0.230468	WT		0.661262	WT
0	WT		0.774954	WT		0	WT		-0.156823	WT
0.130411	WT		1.27232	WT		0.106342	WT		0	WT
-1.40927	WT		3.47756	WT		0	WT		-1.21752	WT
1.09667	WT		0.819621	WT		2.19809	WT		2.95795	WT
0.0544205	WT		0.535714	WT		1.04532	WT		-0.770403	WT
0.95288	WT		0.682264	WT		0	WT		-0.421754	WT
2.3768	WT		0	WT		0.321428	WT		-0.370386	WT
5.38758	WT		4.78895	WT		0.40602	WT		0.133508	WT
0.106806	WT		3.96619	WT		0	WT		0	WT
0	WT		0	WT		1.51378	WT		0	WT
0	WT		1.02851	WT		0	WT		1.58649	WT
1.57887	WT		3.79919	WT		0	WT		2.92405	WT
0	WT		1.86627	WT		2.3499	WT		1.25599	WT
0.229232	WT		1.39607	WT		1.26968	WT		-0.365698	WT
2.31348	WT		1.00727	WT		0.698224	WT		-0.789516	WT
1.39199	WT		1.28053	WT		1.47258	WT		-0.337145	WT
1.78141	WT		3.43411	WT		1.89069	WT		1.72362	WT
2.11453	WT		2.08747	WT		2.01	WT		2.05016	WT
10.0081	WT		1.04009	WT		0	WT		2.02193	WT
3.28093	WT		0.857882	WT		0.211486	WT		0	WT
3.15192	WT		0	WT		1.47746	WT		0.319718	WT
3.60601	WT		0	WT		0	WT		-0.046853	WT
2.16866	WT		0	WT		0.777223	WT		-0.049107	WT
2.681	WT		0	WT		0.0654026	WT		0.24032	WT
3.38791	WT		0	WT		0.460508	WT		1.42799	WT
5.31887	WT		0	WT		0.426255	WT		0.310856	WT
2.63258	WT		0.119589	WT		4.4359	WT		0.494778	WT
3.78431	WT		0.775936	WT		4.25316	WT		0.240852	WT
1.51968	WT		0.61866	WT		0.297489	WT		0.152594	WT
1.32167	WT		0.342746	WT		0.581209	WT		0.940117	WT
2.81787	WT		3.05517	WT		0	WT		2.23482	WT
2.25801	WT		2.16837	WT		0.478431	WT		2.55774	WT
-0.02229	WT		0.846785	WT		0.961359	WT		4.1921	WT
1.89904	WT		0	WT		5.26698	WT		0.38266	WT
2.43949	WT		1.82093	WT		0	WT		0.842257	WT
1.43045	WT		6.44711	WT		0	WT		-0.745551	WT
0.501535	WT		3.01611	WT		0	WT		1.66866	WT
0.950207	WT		4.21063	WT		0	WT		0.770949	WT
0.802848	WT		1.96505	WT		0.0166866	WT		0.518914	WT
3.78981	WT		2.47389	WT		3.41473	WT		0.490881	WT
5.54195	WT		0.319714	WT		0.93843	WT		3.14881	WT
9.67366	WT		0	WT		1.98685	WT		-0.586601	WT
0.81309	WT		1.31333	WT		6.50683	WT		-0.550288	WT
5.71212	WT		0	WT		4.48361	WT		-0.164148	WT
1.54942	WT		1.96906	WT		2.83135	WT		0.546034	WT
3.99518	WT		3.11808	WT		0.998136	WT		-0.2087	WT
0.744444	WT		0	WT		1.94328	WT		-1.58716	WT
0	WT		0	WT		4.95426	WT		0.394863	WT
0.469774	WT		0	WT		0	WT		0.925689	WT
0.302782	WT		0	WT		2.52963	WT		1.01793	WT
0.250767	WT		0	WT		3.36901	WT		3.05384	WT
-0.048332	WT		0	WT		1.20388	WT		-0.09323	WT
1.82323	WT		1.23969	WT		2.62278	WT		-0.08746	WT
0.565087	WT		5.45947	WT		2.49924	WT		1.1375	WT
0.4387	WT		0.540554	WT		0	WT		0.504803	WT
-0.177785	WT		0.258197	WT		0.147467	WT		0	WT
-1.39229	WT		0.839821	WT		0.0650228	WT		0.679712	WT
0.798159	WT		0.366771	WT		0	WT		8.51019	WT
0.752163	WT		1.66215	WT		0.187675	WT		0.588585	WT
-0.14302	WT		0	WT		0.954746	WT		1.3328	WT
1.57917	WT		0	WT		0.159799	WT		0.356318	WT
1.57935	WT		1.29728	WT		0	WT		3.00404	WT
9.07973	WT		0.283887	WT		4.58512	WT		0.92861	WT
2.93447	WT		2.83107	WT		0	WT		1.55965	WT
4.75526	WT		7.17037	WT		9.86887	WT		0.699737	WT
2.12619	WT		11.6048	WT		0.633953	WT		1.45424	WT
1.51443	WT		6.40157	WT		4.36177	WT		1.33237	WT
5.63577	WT		2.8647	WT		4.27933	WT		3.1838	WT
1.86627	WT		0	WT		0.306254	WT		1.51306	WT
-0.157012	WT		3.52957	WT		0.593436	WT		1.07158	WT
0.640643	WT		5.18836	WT		0	WT		0.898538	WT
0	WT		0	WT		3.87025	WT		3.77987	WT
0	WT		0.912998	WT		2.92754	WT		0.411567	WT
0	WT		2.53857	WT		9.01503	WT		0.762439	WT
0	WT		1.19525	WT		4.1928	WT		1.22996	WT
0.941392	WT		3.82507	WT		17.2504	WT		4.83533	WT
0	WT		5.13983	WT		8.09457	WT		1.17898	WT
0	WT		8.06175	WT		4.85414	WT		0.531112	WT
0	WT		3.44071	WT		4.00133	WT		-0.498975	WT
0	WT		3.09292	WT		2.53742	WT		-0.566473	WT
0	WT		20.9213	WT		0	WT		0.635253	WT
0	WT		4.91631	WT		0	WT		0.253771	WT
0	WT		6.73469	WT		0	WT		0.365338	WT
0	WT		0.558444	WT		3.48778	WT		0	WT
0	WT		0.0958951	WT		0.561494	WT		0	WT
0	WT		-0.152053	WT		4.65906	WT		1.47236	WT
0	WT		-0.10616	WT		10.4376	WT		0.374785	WT
4.04098	WT		-1.39791	WT		4.16341	WT		4.1885	WT
1.29278	WT		2.22427	WT		1.54544	WT		2.7994	WT
1.78077	WT		2.503	WT		0	WT		0	WT
0.419985	WT		0	WT		0	WT		0.631091	WT
6.45906	WT		0.670657	WT		0.333925	WT		0.042471	WT
0.680604	WT		1.1853	WT		0.362276	WT		1.29346	WT
2.52788	WT		1.20833	WT		0	WT		1.34693	WT
-0.679768	WT		1.37861	WT		0	WT		0.57669	WT
3.7299	WT		1.04766	WT		0.649743	WT		0.987103	WT
0.435671	WT		1.07765	WT		2.16214	WT		1.80301	WT
0	WT		1.34996	WT		0	WT		0	WT
0.28814	WT		2.36004	WT		3.41497	WT		1.1731	WT
0.886478	WT		3.8377	WT		4.56702	WT		0.631127	WT
1.43771	WT		4.88632	WT		16.5327	WT		-0.939516	WT
-0.93005	WT		2.4544	WT		3.76339	WT		-0.979326	WT
0.158205	WT		0.373824	WT		0	WT		0.97195	WT
1.51158	WT		3.53416	WT		0	WT		0.431974	WT
0.522739	WT		0	WT		4.42868	WT		1.52841	WT
0.375008	WT		1.22273	WT		0.181799	WT		1.88278	WT
0	WT		1.81616	WT		0.543135	WT		7.46508	WT
0.994181	WT		1.25481	WT		0.307549	WT		-0.09086	WT
0	WT		2.71885	WT		0.08363	WT		0	WT
2.69327	WT		5.78138	WT		0	WT		0	WT
2.59331	WT		2.08583	WT		0.0325512	WT		0	WT
5.66879	WT		0	WT		0.107524	WT		0	WT
2.28404	WT		1.73561	WT		0.187876	WT		0	WT
8.14874	WT		-0.642003	WT		0	WT		0	WT
1.48747	WT		0.907154	WT		0.356971	WT		0	WT
0.332098	WT		0	WT		0.529577	WT		0	WT
1.23573	WT		1.46727	WT		0.0325811	WT		0	WT
2.69435	WT		0	WT		0.782186	WT		0	WT
0.286217	WT		0.587024	WT		0.561538	WT		0	WT
0	WT		3.82652	WT		0	WT		0	WT
-1.07	WT		5.74523	WT		0.281794	WT		0	WT
1.15628	WT		5.69102	WT		1.48316	WT		0	WT
2.02874	WT		0.0677467	WT		2.6647	WT		-0.256801	WT
4.31035	WT		0	WT		0.536243	WT		0	WT
0.881704	WT		0	WT		5.75013	WT		0	WT
0.324397	WT		0	WT		3.9399	WT		0	WT
1.30184	WT		-0.11744	WT		0.0293993	WT		0	WT
1.25643	WT		-0.917147	WT		0.232937	WT		0	WT
2.2486	WT		0.0928734	WT		0.165028	WT		0	WT
0.499709	WT		0.222547	WT		0.289322	WT		0	WT
0.125736	WT		0.297636	WT		0	WT		0	WT
-0.120879	WT		0.495126	WT		3.24566	WT		0	WT
0	WT		5.40836	WT		5.35713	WT		0	WT
1.93258	WT		7.86039	WT		2.92538	WT		0	WT
0.73399	WT		3.22356	WT		0.15268	WT		0	WT
1.47235	WT		1.0411	WT		1.99999	WT		0	WT
0.597625	WT		1.06653	WT		3.24306	WT		0	WT
0.261369	WT		2.49529	WT		1.20623	WT		0	WT
0	WT		1.12536	WT		2.26455	WT		0	WT
2.13664	WT		4.2896	WT		1.31996	WT		0	WT
1.10509	WT		1.37726	WT		1.34728	WT		0	WT
1.29728	WT		0.638903	WT		0.737336	WT		0	WT
6.05826	WT		2.40673	WT		1.32119	WT		0	WT
6.66988	WT		1.04292	WT		1.18379	WT		0	WT
1.77296	WT		0	WT		0.837879	WT		0	WT
1.16488	WT		3.36144	WT		2.49105	WT		0	WT
0.311227	WT		1.71339	WT		3.61868	WT		0	WT
4.30643	WT		2.90343	WT		1.19154	WT		0	WT
8.36676	WT		12.4107	WT		0.096105	WT		0	WT
8.16476	WT		2.53279	WT		0.131982	WT		0	WT
2.05484	WT		0	WT		0.644964	WT		0	WT
1.68158	WT		6.47957	WT		0	WT		0	WT
1.57807	WT		0.572512	WT		0	WT		0	WT
2.09267	WT		0	WT		2.16214	WT		0	WT
5.41736	WT		1.06716	WT		0	WT		0	WT
8.18287	WT		-0.01546	WT		1.40248	WT		0	WT
10.976	WT		0	WT		1.26891	WT		0	WT
0.341527	WT		2.26033	WT		4.00133	WT		0	WT
2.17097	WT		8.06514	WT		0.142026	WT		0	WT
0.119929	WT		0	WT		0.799605	WT		0	WT
0	WT		2.61159	WT		0	WT		0	WT
0.275946	WT		2.44898	WT		0.227649	WT		0	WT
0	WT		3.26262	WT		0.118626	WT		0	WT
0.137438	WT		8.56236	WT		1.89636	WT		0	WT
0	WT		5.84166	WT		0	WT		0	WT
0.0608223	WT		18.4006	WT		0	WT		0	WT
0	WT		1.08597	WT		0.100419	WT		0	WT
0.133326	WT		0.465389	WT		0	WT		0	WT
0.0542981	WT		2.77743	WT		0.2576	WT		0	WT
0.506322	WT		1.39003	WT		0.0815527	WT		0	WT
0.879267	WT		0.369635	WT		0.507658	WT		0	WT
8.49389	WT		1.178	WT		0.224302	WT		0	WT
-0.502437	WT		0.823969	WT		9.53148	WT		0	WT
0.20419	WT		1.25049	WT		1.62662	WT		0	WT
0.256449	WT		0.927991	WT		2.29591	WT		0	WT
0.420464	WT		1.18857	WT		1.8316	WT		0	WT
-0.035872	WT		0.930414	WT		0.201319	WT		0	WT
2.75114	WT		1.95547	WT		0	WT		0	WT
1.26489	WT		1.8996	WT		3.24816	WT		0	WT
0.66315	WT		0	WT		0	WT		0	WT
18.5024	WT		0	WT		0	WT		0	WT
0	WT		0.0633701	WT		5.60115	WT		0	WT
0	WT		0.620276	WT		11.5539	WT		0	WT
3.59189	WT		0	WT		8.78491	WT		0	WT
11.081	WT		0	WT		0.720287	WT		0	WT
6.77306	WT		0	WT		2.44898	WT		0	WT
3.13371	WT		0	WT		0.104961	WT		0	WT
3.49017	WT		0	WT		0	WT		0	WT
0.725977	WT		0.0611339	WT		0	WT		0	WT
0.163475	WT		3.18081	WT		0.066571	WT		0	WT
0.262224	WT		1.8012	WT		2.47189	WT		0	WT
-0.178095	WT		2.02623	WT		4.02397	WT		0	WT
-0.009458	WT		6.82801	WT		0	WT		0	WT
0.13441	WT		3.49953	WT		1.37238	WT		0	WT
0.938081	WT		2.59331	WT		6.62397	WT		0	WT
-1.01098	WT		1.34173	WT		0.0898999	WT		0	WT
0	WT		4.09144	WT		0.0320888	WT		0	WT
0	WT		0	WT		0.99228	WT		0	WT
0.177328	WT		2.53814	WT		0.127007	WT		0	WT
1.70659	WT		0.69626	WT		0	WT		0	WT
0.371624	WT		6.39221	WT		2.80921	WT		0	WT
0	WT		3.85438	WT		9.70943	WT		0	WT
0.326282	WT		0	WT		29.4764	WT		0	WT
-0.190843	WT		5.28481	WT		7.08127	WT		0	WT
0.702603	WT		2.30148	WT		0.809023	WT		0	WT
0.996899	WT		3.37706	WT		1.04818	WT		0	WT
2.81024	WT		1.44803	WT		0.522011	WT		0	WT
4.78316	WT		1.2688	WT		0	WT		0	WT
2.12404	WT		2.45991	WT		0	WT		0	WT
1.47599	WT		4.50166	WT		0.0405385	WT		0	WT
1.13167	WT		15.1968	WT		0	WT		0	WT
-0.348074	WT		6.78541	WT		0.0823673	WT		0	WT
-0.0839829	WT		4.53176	WT		2.44665	WT		0	WT
5.15351	WT		2.32562	WT		0.132847	WT		0	WT
0.6162	WT		0.666933	WT		2.07457	WT		0	WT
0.319078	WT		0.593374	WT		3.90077	WT		0	WT
-1.02916	WT		1.31996	WT		0	WT		0	WT
-0.215495	WT		0.36816	WT		0	WT		0	WT
0.639864	WT		0.921142	WT		5.80484	WT		0	WT
1.61863	WT		0	WT		0.773979	WT		0	WT
9.21448	WT		0.364023	WT		1.42377	WT		0	WT
6.2069	WT		2.22783	WT		0.670693	WT		0	WT
18.9115	WT		5.15333	WT		0	WT		0	WT
11.9124	WT		4.83533	WT		0	WT		0	WT
1.90386	WT		0.13051	WT		2.88798	WT		0	WT
0.644711	WT		0.910506	WT		3.02878	WT		0	WT
1.08919	WT		0.53504	WT		7.3607	WT		0	WT
-0.117069	WT		0.281933	WT		0.961503	WT		0	WT
2.52133	WT		4.60298	WT		-0.0353396	WT		0	WT
0.849653	WT		2.19956	WT		0.174963	WT		0	WT
10.8699	WT		1.51366	WT		0.126532	WT		0	WT
0.891988	WT		1.19886	WT		0	WT		0	WT
0.542817	WT		1.26654	WT		0.164574	WT		0	WT
1.56086	WT		1.47746	WT		0.188729	WT		0	WT
0.753175	WT		0.285753	WT		0.131065	WT		0	WT
13.1332	WT		0.759838	WT		0	WT		0	WT
14.4688	WT		3.9949	WT		0.823125	WT		0	WT
0.420743	WT		0.831073	WT		0.343841	WT		0	WT
1.12711	WT		0.599964	WT		0	WT		0	WT
0	WT		1.21558	WT		3.2366	WT		0	WT
2.62148	WT		0.743897	WT		3.38475	WT		-0.256801	WT
2.84362	WT		1.18197	WT		2.73106	WT		0	WT
0.481158	WT		2.31255	WT		5.57	WT		0	WT
-0.34393	WT		0.199711	WT		-0.035372	WT		0	WT
-3.21001	WT		2.30328	WT		0.273282	WT		0	WT
1.24039	WT		0.446919	WT		0	WT		0	WT
1.94593	WT		0	WT		2.18629	WT		0	WT
5.15397	WT		0.278475	WT		0	WT		0	WT
0.618387	WT		0	WT		0	WT		0	WT
0.796673	WT		0.335575	WT		0	WT		0	WT
0.212209	WT		1.5107	WT		0	WT		0	WT
0	WT		0.444793	WT		0.0473205	WT		0	WT
1.13838	WT		0.749858	WT		3.61505	WT		0	WT
0	WT		1.75861	WT		0	WT		0	WT
0.510205	WT		0.559881	WT		0.700879	WT		0	WT
1.914	WT		0.231255	WT		8.62012	WT		0	WT
-0.14812	WT		0.540617	WT		0.589022	WT		0	WT
2.26052	WT		0	WT		0.0156765	WT		0	WT
1.202	WT		5.97625	WT		0.278261	WT		0	WT
0.805595	WT		5.78697	WT		0.376074	WT		0	WT
0.066743	WT		4.19493	WT		0.139866	WT		0	WT
0	WT		1.17323	WT		0.155825	WT		0	WT
0.520465	WT		1.16919	WT		0.330942	WT		0	WT
0	WT		5.80781	WT		0.0948146	WT		0	WT
0.388407	WT		3.64986	WT		0.679235	WT		0	WT
1.83812	WT		1.22262	WT		0	WT		0	WT
0	WT		1.34992	WT		0	WT		0	WT
1.32947	WT		0	WT		0	WT		0	WT
1.04743	WT		0.218966	WT		0.285368	WT		0	WT
0.802102	WT		2.26335	WT		0.256482	WT		0	WT
-2.79582	WT		0.831073	WT		0.0386265	WT		0	WT
1.21518	WT		1.27986	WT		0	WT		0	WT
0.871945	WT		2.68705	WT		0	WT		0	WT
0.818172	WT		7.95183	WT		0.546588	WT		0	WT
1.45878	WT		11.8197	WT		0.310482	WT		0	WT
-0.053702	WT		8.58902	WT		0	WT		0	WT
0.404528	WT		13.2972	WT		0.57022	WT		0	WT
0.40633	WT		7.71952	WT		1.30102	WT		0	WT
0.101321	WT		9.78877	WT		0.478381	WT		0	WT
2.56712	WT		-0.502437	WT		6.07829	WT		0	WT
2.72065	WT		0.711337	WT		1.50599	WT		0	WT
2.06796	WT		1.94395	WT		5.57165	WT		0	WT
-0.364544	WT		2.93447	WT		2.62161	WT		0	WT
-0.022343	WT		2.75129	WT		0.965261	WT		0	WT
1.34777	WT		2.5832	WT		2.54056	WT		0	WT
1.40451	WT		1.36354	WT		0.0976838	WT		0	WT
4.17544	WT		0.231356	WT		8.67015	WT		0	WT
1.12465	WT		1.91735	WT		2.00566	WT		0	WT
5.64412	WT		0.865049	WT		2.22985	WT		0	WT
2.83842	WT		1.63123	WT		3.2859	WT		0	WT
0.398336	WT		0.382654	WT		0.0239454	WT		0	WT
0	WT		-1.55929	WT		0.346048	WT		0	WT
0	WT		-1.61385	WT		0	WT		0	WT
0.081434	WT		0.911174	WT		-0.0493005	WT		0	WT
0.119257	WT		0	WT		0	WT		0	WT
-0.108406	WT		1.99059	WT		0.163986	WT		0	WT
0.714661	WT		3.24512	WT		4.58354	WT		0	WT
0.456555	WT		4.12897	WT		6.72236	WT		0	WT
0.901503	WT		2.43909	WT		1.4525	WT		0	WT
2.49834	WT		-0.91752	WT		7.03321	WT		0	WT
1.88969	WT		3.95089	WT		5.97016	WT		0	WT
0.199208	WT		4.52576	WT		0.719395	WT		0	WT
3.86267	WT		2.55338	WT		0.588031	WT		0	WT
0.280309	WT		4.98644	WT		0	WT		0	WT
0.119048	WT		8.98468	WT		0	WT		0	WT
0.630253	WT		12.8653	WT		1.65223	WT		0	WT
1.36147	WT		3.61004	WT		5.35325	WT		0	WT
2.41334	WT		2.76961	WT		6.49305	WT		0	WT
-0.207961	WT		2.03901	WT		17.7438	WT		0	WT
3.22656	WT		4.4727	WT		8.17754	WT		0	WT
7.43515	WT		8.86478	WT		5.834	WT		0	WT
1.5204	WT		0.408379	WT		1.81842	WT		0	WT
0	WT		0.840575	WT		2.742	WT		0	WT
-0.083483	WT		8.71945	WT		6.68114	WT		0	WT
0.435198	WT		2.42533	WT		7.87233	WT		0	WT
0.41536	WT		3.79919	WT		2.73068	WT		0	WT
-0.61797	WT		2.68178	WT		0.722379	WT		0	WT
-0.270301	WT		5.10678	WT		4.30191	WT		0	WT
-0.241745	WT		3.08373	WT		11.4611	WT		0	WT
2.86623	WT		3.64645	WT		4.41756	WT		0	WT
3.15548	WT		3.46063	WT		2.3183	WT		0	WT
2.7535	WT		2.4693	WT		1.11032	WT		0	WT
1.29919	WT		0.469619	WT		2.5917	WT		0	WT
0.786039	WT		1.45621	WT		0.661756	WT		0	WT
0.758754	WT		1.97765	WT		2.91052	WT		0	WT
0.554049	WT		0	WT		4.5514	WT		0	WT
4.12838	WT		-1.95865	WT		10.2946	WT		0	WT
-0.06565	WT		0.91693	WT		3.46899	WT		0	WT
0.317193	WT		0.77085	WT		11.0125	WT		0	WT
0.12589	WT		1.9784	WT		7.31203	WT		0	WT
0.291995	WT		3.4049	WT		6.79231	WT		0	WT
0.571732	WT		2.71387	WT		3.34542	WT		0	WT
0	WT		1.31607	WT		3.86333	WT		0	WT
0	WT		0.40267	WT		4.18505	WT		0	WT
0.617755	WT		0.182012	WT		2.85544	WT		0	WT
6.73802	WT		-0.173514	WT		0	WT		0	WT
3.23523	WT		0	WT		0	WT		0	WT
6.81906	WT		0	WT		0	WT		0	WT
0.323597	WT		0.0507276	WT		0	WT		0	WT
-1.05704	WT		10.0873	WT		2.89798	WT		0	WT
1.2331	WT		2.59561	WT		0.188534	WT		0	WT
0.495126	WT		0.0629452	WT		0	WT		0	WT
0	WT		0	WT		0.192017	WT		0	WT
-0.119685	WT		2.70968	WT		0.749136	WT		0	WT
-0.996211	WT		2.00712	WT		0.486853	WT		0	WT
0.835772	WT		0	WT		0	WT		0	WT
0.579264	WT		0.660638	WT		1.71437	WT		0	WT
0	WT		0.436623	WT		0.480449	WT		0	WT
0.381281	WT		7.42167	WT		0.44906	WT		0	WT
1.16557	WT		3.4949	WT		0	WT		0	WT
1.76304	WT		3.38742	WT		1.92398	WT		0	WT
1.40897	WT		7.07424	WT		0.199967	WT		0	WT
4.16831	WT		3.4468	WT		0.614931	WT		0	WT
0.124678	WT		7.59838	WT		0	WT		0	WT
3.17657	WT		3.82258	WT		0	WT		0	WT
-2.75144	WT		3.54591	WT		0.333471	WT		0	WT
0.704408	WT		1.68853	WT		0	WT		0	WT
5.57772	WT		1.15474	WT		1.67625	WT		0	WT
1.36256	WT		8.08136	WT		-0.168456	WT		0	WT
5.53243	WT		1.70587	WT		0.906149	WT		0	WT
1.15707	WT		1.65754	WT		2.41246	WT		0	WT
1.79989	WT		2.78311	WT		4.27592	WT		0	WT
1.76455	WT		4.13178	WT		1.35655	WT		0	WT
5.03099	WT		7.19865	WT		0.0577827	WT		0	WT
11.2911	WT		0	WT		0.124128	WT		0	WT
3.39322	WT		4.01424	WT		0	WT		0	WT
4.72788	WT		0.89995	WT		0.185974	WT		0	WT
4.54201	WT		3.5648	WT		0	WT		0	WT
7.19484	WT		4.28936	WT		0	WT		0	WT
16.1601	WT		1.61178	WT		0	WT		0	WT
0.0322904	WT		3.10133	WT		0	WT		0	WT
0	WT		0.0717255	WT		0	WT		0	WT
0.0480684	WT		0.823684	WT		2.39195	WT		0	WT
0	WT		3.50234	WT		0.090265	WT		0	WT
3.00235	WT		4.74661	WT		2.98442	WT		0	WT
2.61915	WT		2.11323	WT		5.98986	WT		0	WT
7.85932	WT		4.08885	WT		3.07461	WT		0	WT
10.5837	WT		0.795886	WT		5.86857	WT		0	WT
9.4905	WT		1.38315	WT		0.488414	WT		0	WT
7.19317	WT		21.2755	WT		0.91693	WT		0	WT
4.60714	WT		0.607467	WT		-0.255665	WT		0	WT
5.99505	WT		0.92502	WT		1.99999	WT		0	WT
3.2876	WT		1.09667	WT		1.53061	WT		0	WT
2.7674	WT		8.62215	WT		0.422132	WT		0	WT
0.291875	WT		6.46217	WT		3.00496	WT		0	WT
1.02532	WT		6.57149	WT		0.686746	WT		0	WT
-0.79151	WT		10.5765	WT		3.12975	WT		0	WT
0.857177	WT		4.38251	WT		0	WT		0	WT
0.346261	WT		1.87906	WT		0	WT		0	WT
0	WT		0.932426	WT		11.7389	WT		0	WT
1.42788	WT		2.47389	WT		3.96307	WT		0	WT
1.60065	WT		0.428211	WT		0.402933	WT		0	WT
1.54807	WT		1.65547	WT		0.487138	WT		0	WT
1.49344	WT		3.36089	WT		1.26009	WT		0	WT
0.639434	WT		0.851194	WT		4.43239	WT		0	WT
0.49709	WT		0	WT		3.82958	WT		0	WT
1.05673	WT		1.91831	WT		0	WT		0	WT
8.97158	WT		2.25142	WT		1.95735	WT		0	WT
3.40603	WT		1.01848	WT		0.202264	WT		0	WT
6.64571	WT		-0.597882	WT		0.537851	WT		0	WT
4.02931	WT		0.131107	WT		0	WT		0	WT
3.27992	WT		2.25704	WT		0	WT		0	WT
2.44546	WT		3.95284	WT		0	WT		0	WT
5.40683	WT		8.08195	WT		0	WT		0	WT
2.99543	WT		9.78842	WT		0.256875	WT		0	WT
2.38356	WT		1.63825	WT		0.0735783	WT		0	WT
-0.08746	WT		6.33198	WT		0.653667	WT		0	WT
-0.229146	WT		-4.36077	WT		1.3647	WT		0	WT
0	WT		-0.286041	WT		0.772314	WT		0	WT
0.368987	WT		0.796673	WT		0.873299	WT		0	WT
3.21501	WT		2.24263	WT		7.54883	WT		0	WT
1.09119	WT		7.80329	WT		0	WT		0	WT
8.18287	WT		5.09665	WT		3.55808	WT		0	WT
8.51711	WT		1.52759	WT		0	WT		0	WT
2.01025	WT		1.00015	WT		0	WT		0	WT
10.0779	WT		1.11715	WT		0	WT		0	WT
2.57011	WT		2.54515	WT		0	WT		0	WT
2.01517	WT		4.03112	WT		0	WT		0	WT
2.8429	WT		10.4805	WT		0	WT		0	WT
1.20603	WT		6.59678	WT		1.44119	WT		0	WT
1.87725	WT		2.95251	WT		4.15023	WT		0	WT
5.22704	WT		1.68914	WT		3.65697	WT		0	WT
-0.601877	WT		0.669379	WT		0.967394	WT		0	WT
0	WT		1.96606	WT		12.2072	WT		0	WT
0.210232	WT		1.65514	WT		1.90097	WT		0	WT
0.218883	WT		7.85932	WT		0.196087	WT		0	WT
2.37903	WT		2.42756	WT		0	WT		0	WT
2.9613	WT		3.94494	WT		2.58944	WT		0	WT
2.16461	WT		0.0703446	WT		4.79126	WT		0	WT
0.557462	WT		0	WT		1.11492	WT		0	WT
0.199967	WT		0	WT		2.26015	WT		0	WT
-0.406903	WT		0	WT		0.344814	WT		0	WT
0	WT		0	WT		1.23829	WT		0	WT
-0.109225	WT		-1.11116	WT		2.08163	WT		0	WT
7.25605	WT		1.27232	WT		4.46447	WT		0	WT
0.55006	WT		1.22003	WT		0	WT		0	WT
-0.365698	WT		1.431	WT		0.417986	WT		0	WT
2.27149	WT		0.157814	WT		0.288957	WT		0	WT
3.65427	WT		0.417001	WT		0	WT		0	WT
7.79269	WT		0	WT		5.82889	WT		0	WT
3.58678	WT		0.098774	WT		2.57252	WT		0	WT
6.11364	WT		0	WT		1.47162	WT		0	WT
2.36456	WT		0	WT		3.61868	WT		0	WT
9.27703	WT		0.142097	WT		2.2691	WT		0	WT
4.71582	WT		1.937	WT		1.93413	WT		0	WT
0	WT		2.46558	WT		2.72258	WT		0	WT
1.39409	WT		0.025939	WT		2.68178	WT		0	WT
3.07036	WT		2.63393	WT		2.11907	WT		0	WT
11.2451	WT		4.94778	WT		2.28446	WT		0	WT
0.0732983	WT		4.72788	WT		1.16898	WT		0	WT
0.215508	WT		0.975939	WT		0.761652	WT		0	WT
4.01831	WT		1.23107	WT		0	WT		0	WT
4.8363	WT		1.05741	WT		5.77194	WT		0	WT
1.95188	WT		0	WT		2.29155	WT		0	WT
1.20084	WT		0.188075	WT		0.0900534	WT		0	WT
0.038492	WT		0.444793	WT		0.431573	WT		0	WT
-0.799726	WT		-0.903395	WT		4.23033	WT		0	WT
0.182323	WT		2.27878	WT		2.46076	WT		0	WT
0	WT		1.05585	WT		5.49891	WT		0	WT
4.07439	WT		1.80753	WT		3.34834	WT		0	WT
2.8699	WT		0.682816	WT		0.56659	WT		0	WT
-2.62637	WT		0.899398	WT		1.49757	WT		0	WT
0.438157	WT		0	WT		0.728612	WT		0	WT
-1.14444	WT		0.766833	WT		6.33051	WT		0	WT
0.06902	WT		0.561358	WT		0.26455	WT		0	WT
3.496	WT		0.477812	WT		1.98449	WT		0	WT
6.85124	WT		1.02615	WT		5.75985	WT		0	WT
1.75113	WT		3.05992	WT		1.70887	WT		0	WT
1.14628	WT		1.62194	WT		0.066925	WT		0	WT
0.366787	WT		2.14904	WT		0.157926	WT		0	WT
1.95188	WT		2.99654	WT		0	WT		0	WT
1.02163	WT		1.75139	WT		0	WT		0	WT
2.36666	WT		1.49469	WT		0	WT		0	WT
1.05116	WT		0	WT		0	WT		0	WT
1.14796	WT		-0.304997	WT		0.974575	WT		0	WT
0.755273	WT		-0.083109	WT		12.9584	WT		1.15959	Setdb1KO
0.406464	WT		0	WT		15.0815	WT		0.339928	Setdb1KO
0.127551	WT		0	WT		15.018	WT		3.78394	Setdb1KO
0.314235	WT		0	WT		0	WT		0.86926	Setdb1KO
1.20788	WT		2.59816	WT		0	WT		0.81792	Setdb1KO
0.926027	WT		3.60929	WT		0	WT		-0.926335	Setdb1KO
0.128011	WT		0	WT		0	WT		0.915857	Setdb1KO
0.445845	WT		3.08416	WT		-0.012196	WT		1.28515	Setdb1KO
1.20549	WT		4.45732	WT		0.761958	WT		0.684884	Setdb1KO
0.812927	WT		2.62089	WT		0.697697	WT		0.622723	Setdb1KO
0.127551	WT		0	WT		0.55151	WT		3.64477	Setdb1KO
5.34793	WT		1.30137	WT		2.32634	WT		-0.605381	Setdb1KO
4.23302	WT		1.41802	WT		1.24055	WT		1.14106	Setdb1KO
2.80679	WT		2.68178	WT		1.76665	WT		9.10751	Setdb1KO
1.07993	WT		0	WT		0.425517	WT		0.598487	Setdb1KO
2.63841	WT		0	WT		0	WT		-0.13916	Setdb1KO
1.31859	WT		1.05454	WT		-0.09003	WT		1.92757	Setdb1KO
0.476891	WT		1.90768	WT		0.920219	WT		1.57749	Setdb1KO
0.115377	WT		1.80203	WT		5.73978	WT		2.13253	Setdb1KO
0	WT		1.57358	WT		3.75254	WT		-0.663016	Setdb1KO
0.686685	WT		2.36394	WT		0.29558	WT		-0.09443	Setdb1KO
-0.09468	WT		2.94662	WT		0.0990171	WT		1.09102	Setdb1KO
2.5897	WT		0	WT		0.6852	WT		1.2558	Setdb1KO
3.91093	WT		0	WT		0	WT		-0.299037	Setdb1KO
2.0371	WT		0	WT		0	WT		-2.80095	Setdb1KO
0.736234	WT		0	WT		0.0719009	WT		-0.39354	Setdb1KO
-0.525275	WT		0	WT		-2.28154	WT		1.78298	Setdb1KO
3.14373	WT		0	WT		0.0974746	WT		3.78394	Setdb1KO
2.535	WT		0.362786	WT		0	WT		0.984859	Setdb1KO
1.07507	WT		0.851256	WT		0.515319	WT		0.197415	Setdb1KO
1.26869	WT		2.02488	WT		2.8699	WT		-0.787768	Setdb1KO
-0.010459	WT		3.17991	WT		1.36129	WT		0.628818	Setdb1KO
2.10019	WT		2.0301	WT		0	WT		0.723337	Setdb1KO
0.807827	WT		0.941392	WT		0	WT		-0.13916	Setdb1KO
0.48309	WT		0.909208	WT		0.466301	WT		1.92428	Setdb1KO
0.184443	WT		0.894715	WT		0.371949	WT		0.984859	Setdb1KO
0.339064	WT		1.65353	WT		4.01424	WT		0.387789	Setdb1KO
-0.502437	WT		2.90391	WT		1.62408	WT		0.556246	Setdb1KO
0.92502	WT		1.24007	WT		0.391231	WT		0.72512	Setdb1KO
0.458463	WT		0.730017	WT		2.26264	WT		0.355352	Setdb1KO
0	WT		0	WT		1.13579	WT		-0.408183	Setdb1KO
0	WT		0.409144	WT		4.14311	WT		0.049586	Setdb1KO
0	WT		0	WT		0.892514	WT		0	Setdb1KO
0	WT		2.06589	WT		0.348581	WT		0.991978	Setdb1KO
0	WT		0.962577	WT		0.188253	WT		0.934595	Setdb1KO
0	WT		-0.168456	WT		0.755812	WT		-1.40048	Setdb1KO
0	WT		-0.213211	WT		1.11355	WT		-0.070508	Setdb1KO
0	WT		1.87459	WT		0.395455	WT		0.967196	Setdb1KO
0	WT		0	WT		0.416187	WT		-0.260873	Setdb1KO
0	WT		0.0483074	WT		3.20906	WT		-0.458777	Setdb1KO
0	WT		1.03416	WT		3.17007	WT		0.833282	Setdb1KO
0	WT		0.706008	WT		6.63007	WT		2.95511	Setdb1KO
0	WT		0	WT		2.7779	WT		4.68658	Setdb1KO
0	WT		0	WT		0.629394	WT		0.343884	Setdb1KO
0	WT		0	WT		0.6313	WT		0.068711	Setdb1KO
0	WT		0	WT		1.32277	WT		0.104561	Setdb1KO
0	WT		0	WT		1.19521	WT		-0.212648	Setdb1KO
0	WT		0	WT		1.51968	WT		0	Setdb1KO
4.29014	WT		1.59346	WT		4.86721	WT		-0.782619	Setdb1KO
3.6864	WT		10.9026	WT		-3.11859	WT		0.250928	Setdb1KO
0.15344	WT		5.91761	WT		5.2474	WT		-0.051342	Setdb1KO
0	WT		1.8996	WT		3.45939	WT		1.15315	Setdb1KO
0	WT		4.81898	WT		5.31887	WT		1.25034	Setdb1KO
2.25769	WT		2.23233	WT		3.40675	WT		-0.550317	Setdb1KO
1.12671	WT		2.04982	WT		2.48956	WT		0.14188	Setdb1KO
0	WT		4.3318	WT		0.801629	WT		0.868412	Setdb1KO
0.527665	WT		0.775217	WT		4.34401	WT		-0.8394	Setdb1KO
0.352372	WT		0.714205	WT		5.16181	WT		-0.212648	Setdb1KO
0.411797	WT		0.340273	WT		7.62002	WT		2.12042	Setdb1KO
0.232901	WT		1.01864	WT		1.93446	WT		0	Setdb1KO
0	WT		4.59183	WT		0.0324618	WT		0.590684	Setdb1KO
1.7333	WT		1.84919	WT		0	WT		1.20537	Setdb1KO
0.633025	WT		1.22027	WT		2.40217	WT		0.640597	Setdb1KO
0.823574	WT		1.3997	WT		6.88774	WT		1.42792	Setdb1KO
3.90376	WT		1.54045	WT		0.211486	WT		0.92747	Setdb1KO
0	WT		-0.013645	WT		3.59137	WT		-0.41013	Setdb1KO
0.348017	WT		0.408379	WT		0.0911565	WT		0.62312	Setdb1KO
1.37989	WT		2.20896	WT		0.257861	WT		0.103659	Setdb1KO
3.44387	WT		0.574438	WT		0.162408	WT		2.29629	Setdb1KO
1.88244	WT		1.18197	WT		1.95144	WT		2.15016	Setdb1KO
0.380305	WT		-0.19132	WT		13.5346	WT		0.82361	Setdb1KO
0.115816	WT		1.26562	WT		1.31679	WT		2.01008	Setdb1KO
0.947917	WT		0	WT		0.360968	WT		4.06576	Setdb1KO
0	WT		0.857159	WT		0.432428	WT		1.4427	Setdb1KO
3.0081	WT		2.19895	WT		2.56287	WT		1.3809	Setdb1KO
0.261049	WT		0.483269	WT		3.2096	WT		1.11535	Setdb1KO
0.316167	WT		-0.42248	WT		4.93622	WT		-0.053237	Setdb1KO
0.201956	WT		0.988749	WT		4.76698	WT		-0.790367	Setdb1KO
1.32589	WT		0.564027	WT		1.44858	WT		-0.13916	Setdb1KO
0.86815	WT		1.45	WT		0.456618	WT		0.816458	Setdb1KO
1.53429	WT		0.74366	WT		2.8699	WT		1.53736	Setdb1KO
4.87969	WT		1.83403	WT		3.02208	WT		0.837143	Setdb1KO
0	WT		7.41345	WT		3.56108	WT		0.986281	Setdb1KO
0	WT		4.02984	WT		4.38399	WT		0.409059	Setdb1KO
0	WT		6.25044	WT		3.8194	WT		0.270519	Setdb1KO
0.167576	WT		0	WT		2.13562	WT		0.316271	Setdb1KO
0	WT		1.30364	WT		3.86333	WT		0	Setdb1KO
0.231507	WT		0	WT		0.954996	WT		0	Setdb1KO
0	WT		0.691647	WT		0.771016	WT		0.0457346	Setdb1KO
0	WT		1.74672	WT		2.72762	WT		0.637832	Setdb1KO
1.01634	WT		5.57772	WT		1.93534	WT		-0.719163	Setdb1KO
0.897699	WT		0.395884	WT		2.17056	WT		-1.40048	Setdb1KO
1.15628	WT		-1.1556	WT		2.54129	WT		1.8194	Setdb1KO
0.335153	WT		0.0420963	WT		0.562901	WT		-0.14567	Setdb1KO
2.53279	WT		4.87865	WT		4.57252	WT		0	Setdb1KO
0.887811	WT		5.47466	WT		4.30653	WT		0.399316	Setdb1KO
0.90589	WT		0.0892427	WT		11.2718	WT		0	Setdb1KO
4.781	WT		0.285961	WT		4.70181	WT		-0.0253903	Setdb1KO
3.92394	WT		0.778393	WT		0.062957	WT		0	Setdb1KO
4.09991	WT		-0.10092	WT		0.842037	WT		0.1838	Setdb1KO
1.01312	WT		0.986315	WT		2.63606	WT		0.570046	Setdb1KO
0.416219	WT		0.69587	WT		1.93118	WT		0.453182	Setdb1KO
0	WT		-0.671863	WT		3.37367	WT		2.17321	Setdb1KO
0.090192	WT		1.40731	WT		7.2898	WT		-0.551692	Setdb1KO
0.384403	WT		0.216558	WT		2.65109	WT		0.543579	Setdb1KO
1.83409	WT		0.96265	WT		6.08093	WT		0.690188	Setdb1KO
0.840706	WT		0.604938	WT		5.45386	WT		0.355001	Setdb1KO
1.68853	WT		1.28757	WT		3.96396	WT		0.351249	Setdb1KO
0.837617	WT		1.96475	WT		1.17935	WT		0.0709727	Setdb1KO
1.37663	WT		1.58469	WT		0.585134	WT		-0.0263282	Setdb1KO
1.41495	WT		3.54025	WT		0	WT		0.210166	Setdb1KO
1.15276	WT		1.44836	WT		0	WT		0.162594	Setdb1KO
0.510576	WT		0.680226	WT		0	WT		0	Setdb1KO
1.88579	WT		1.7716	WT		0.199582	WT		0.389873	Setdb1KO
3.37111	WT		2.85275	WT		0	WT		0.315698	Setdb1KO
1.28165	WT		1.90533	WT		2.43612	WT		0.0709727	Setdb1KO
1.71116	WT		1.77614	WT		24.0854	WT		0	Setdb1KO
0.386889	WT		2.39636	WT		2.93622	WT		0.105083	Setdb1KO
0.321071	WT		7.253	WT		4.84845	WT		0.183055	Setdb1KO
-0.370386	WT		0.909964	WT		4.38399	WT		0	Setdb1KO
0.482437	WT		2.00225	WT		6.39063	WT		0.208507	Setdb1KO
4.53819	WT		4.09739	WT		5.90985	WT		0.795343	Setdb1KO
6.17174	WT		8.09979	WT		3.68634	WT		2.42955	Setdb1KO
3.50704	WT		1.66314	WT		2.93898	WT		0.203702	Setdb1KO
3.21761	WT		0.291001	WT		0	WT		2.57031	Setdb1KO
3.21544	WT		7.59838	WT		0	WT		0.360607	Setdb1KO
4.98096	WT		4.63735	WT		1.66902	WT		1.81885	Setdb1KO
3.68496	WT		9.98541	WT		5.48185	WT		1.12215	Setdb1KO
0	WT		4.31259	WT		4.70992	WT		0.606502	Setdb1KO
0	WT		2.61591	WT		3.37959	WT		0.60342	Setdb1KO
0	WT		0.296316	WT		6.82168	WT		0.606502	Setdb1KO
-0.112632	WT		3.03838	WT		3.50303	WT		0.231749	Setdb1KO
0	WT		0.513034	WT		3.48334	WT		0.387649	Setdb1KO
0.737025	WT		2.05435	WT		3.32084	WT		-2.80095	Setdb1KO
0.15576	WT		0.314726	WT		0.540134	WT		-0.353217	Setdb1KO
0.633198	WT		0.445845	WT		0.0586213	WT		1.35525	Setdb1KO
-0.608213	WT		0.629764	WT		0.81672	WT		3.78394	Setdb1KO
0	WT		0	WT		1.07209	WT		0.24792	Setdb1KO
0.055985	WT		0.519853	WT		0.633473	WT		-1.40048	Setdb1KO
0.65463	WT		3.42478	WT		4.57537	WT		0.493277	Setdb1KO
1.26833	WT		0	WT		1.35225	WT		0.949108	Setdb1KO
0.684464	WT		2.32288	WT		0	WT		0.337954	Setdb1KO
2.64086	WT		0.962153	WT		0	WT		0.13134	Setdb1KO
0.144019	WT		0.320694	WT		0	WT		-0.036386	Setdb1KO
0	WT		1.7004	WT		0.338413	WT		0.41686	Setdb1KO
0.154767	WT		2.92197	WT		4.46308	WT		1.78838	Setdb1KO
0.0445028	WT		0.765305	WT		5.48772	WT		0.661631	Setdb1KO
0.0963563	WT		2.92006	WT		30.3935	WT		1.29243	Setdb1KO
1.04532	WT		0.97683	WT		5.90901	WT		0.91217	Setdb1KO
2.10694	WT		5.67363	WT		0.462821	WT		-0.12591	Setdb1KO
0.38171	WT		1.80301	WT		4.88121	WT		0.417993	Setdb1KO
0.332429	WT		0.698632	WT		8.76797	WT		1.55639	Setdb1KO
0.65665	WT		5.16788	WT		4.11484	WT		0.906693	Setdb1KO
1.72351	WT		0.404976	WT		3.39859	WT		0.056333	Setdb1KO
0.188838	WT		2.81369	WT		1.33235	WT		1.33934	Setdb1KO
3.81361	WT		0.533551	WT		0.761958	WT		0.497331	Setdb1KO
5.64412	WT		0.893927	WT		1.70686	WT		1.75152	Setdb1KO
2.55368	WT		1.97994	WT		2.91701	WT		-0.066654	Setdb1KO
2.2736	WT		2.11205	WT		0	WT		0.142139	Setdb1KO
1.77296	WT		0.19002	WT		0	WT		-1.4514	Setdb1KO
0.476316	WT		0.375255	WT		0	WT		0.991929	Setdb1KO
0.216654	WT		0.239081	WT		2.33301	WT		1.75376	Setdb1KO
-0.223211	WT		0.559881	WT		5.23621	WT		0.971352	Setdb1KO
0.334718	WT		1.65855	WT		5.98882	WT		1.15031	Setdb1KO
0.727999	WT		5.74928	WT		3.60601	WT		1.2329	Setdb1KO
0.509764	WT		5.62892	WT		7.16014	WT		0	Setdb1KO
5.18914	WT		12.5749	WT		5.31589	WT		-0.717263	Setdb1KO
0.942873	WT		18.0033	WT		8.97581	WT		0.925981	Setdb1KO
1.93624	WT		7.34606	WT		12.7195	WT		-0.700238	Setdb1KO
4.44412	WT		3.48729	WT		0.870573	WT		0.319532	Setdb1KO
0	WT		2.79989	WT		1.31108	WT		-0.515651	Setdb1KO
0	WT		4.69108	WT		2.85303	WT		1.93635	Setdb1KO
0	WT		1.8305	WT		0	WT		0.449437	Setdb1KO
1.49827	WT		6.54761	WT		0.922347	WT		-1.6225	Setdb1KO
3.94306	WT		3.50746	WT		4.58523	WT		-0.790367	Setdb1KO
1.93718	WT		0	WT		3.08753	WT		-0.798271	Setdb1KO
0.316035	WT		0	WT		4.79375	WT		0.176692	Setdb1KO
0.26266	WT		4.87801	WT		7.58339	WT		0.622341	Setdb1KO
1.50461	WT		3.24292	WT		0.240657	WT		2.23873	Setdb1KO
0.266414	WT		5.05102	WT		17.6968	WT		-0.335408	Setdb1KO
0.08857	WT		4.5776	WT		5.45525	WT		0	Setdb1KO
0	WT		0.844322	WT		15.7597	WT		0	Setdb1KO
0	WT		2.14994	WT		11.9237	WT		-0.260873	Setdb1KO
0.2207	WT		3.60485	WT		3.77869	WT		0.0949	Setdb1KO
0.506223	WT		-1.34133	WT		13.7402	WT		0.319809	Setdb1KO
0.043313	WT		3.95559	WT		12.1199	WT		1.07178	Setdb1KO
-0.169692	WT		3.48354	WT		4.74188	WT		2.40542	Setdb1KO
0.411912	WT		3.03171	WT		1.26092	WT		1.22231	Setdb1KO
0.321466	WT		3.87783	WT		0	WT		0.34802	Setdb1KO
0.273891	WT		3.71443	WT		2.48297	WT		-0.36456	Setdb1KO
2.16429	WT		2.92405	WT		0.604417	WT		1.15959	Setdb1KO
11.6756	WT		3.37491	WT		0.242885	WT		0.87088	Setdb1KO
0	WT		18.5004	WT		1.44617	WT		-0.172041	Setdb1KO
0	WT		1.60294	WT		2.64964	WT		0.157388	Setdb1KO
0	WT		1.75762	WT		0.0575656	WT		-0.034639	Setdb1KO
0	WT		0.42193	WT		0.532248	WT		0	Setdb1KO
0	WT		1.6845	WT		0	WT		0	Setdb1KO
0	WT		2.01722	WT		0.488945	WT		0	Setdb1KO
0	WT		2.6266	WT		6.66382	WT		0	Setdb1KO
0	WT		2.21912	WT		2.71527	WT		1.58591	Setdb1KO
0	WT		0.317213	WT		2.43769	WT		0.0984859	Setdb1KO
0	WT		0.901018	WT		0.192336	WT		-0.0790759	Setdb1KO
0	WT		1.96505	WT		-0.444463	WT		0.809621	Setdb1KO
0	WT		7.31008	WT		1.23534	WT		0.694632	Setdb1KO
0	WT		14.1434	WT		5.25323	WT		1.96155	Setdb1KO
0	WT		0	WT		4.87801	WT		3.49401	Setdb1KO
0	WT		14.32	WT		6.37284	WT		0.577468	Setdb1KO
0	WT		9.34765	WT		3.56667	WT		0.4887	Setdb1KO
0	WT		4.29525	WT		0.335184	WT		0.600838	Setdb1KO
0	WT		1.05646	WT		6.2597	WT		0.456789	Setdb1KO
0	WT		5.75013	WT		1.7885	WT		0.556789	Setdb1KO
0	WT		4.80522	WT		0.310138	WT		1.12336	Setdb1KO
0	WT		-0.020407	WT		3.9415	WT		0	Setdb1KO
0	WT		1.63411	WT		0.116551	WT		-0.084641	Setdb1KO
0	WT		6.00404	WT		1.24375	WT		0.990659	Setdb1KO
0	WT		8.63549	WT		4.7336	WT		0.662842	Setdb1KO
0	WT		2.41939	WT		2.76804	WT		0.048864	Setdb1KO
0	WT		2.46	WT		1.96505	WT		0.589775	Setdb1KO
0	WT		0.941505	WT		6.07705	WT		-0.62856	Setdb1KO
0	WT		5.85316	WT		0.311719	WT		-0.688165	Setdb1KO
0	WT		1.88185	WT		0.274189	WT		0.427667	Setdb1KO
0	WT		0	WT		0	WT		2.79521	Setdb1KO
0	WT		0.118197	WT		0.0405448	WT		0.755981	Setdb1KO
0	WT		0.0698014	WT		0.514865	WT		0.661631	Setdb1KO
0	WT		0	WT		2.3355	WT		0.034734	Setdb1KO
0	WT		0.335575	WT		0.163406	WT		1.17787	Setdb1KO
0	WT		0.822357	WT		0	WT		-0.03622	Setdb1KO
0	WT		2.02598	WT		5.27938	WT		0.959838	Setdb1KO
0	WT		0.532328	WT		1.21505	WT		0.472992	Setdb1KO
0	WT		0.788495	WT		0.105476	WT		-0.287736	Setdb1KO
0	WT		3.11918	WT		0.1762	WT		-0.99603	Setdb1KO
0	WT		2.6462	WT		0.107896	WT		2.06853	Setdb1KO
0	WT		1.04509	WT		0.197745	WT		-0.725701	Setdb1KO
0	WT		3.57753	WT		1.61011	WT		-0.534557	Setdb1KO
0	WT		2.12735	WT		0.761958	WT		-0.105926	Setdb1KO
0	WT		0.6492	WT		1.66215	WT		0.194217	Setdb1KO
0	WT		0.619449	WT		0.222864	WT		1.26131	Setdb1KO
0	WT		2.64445	WT		0	WT		1.95245	Setdb1KO
0	WT		4.69372	WT		0.254845	WT		0.745211	Setdb1KO
0	WT		7.84438	WT		0	WT		0.250469	Setdb1KO
0	WT		0	WT		0	WT		0.718053	Setdb1KO
0	WT		-0.08916	WT		0.534941	WT		1.09635	Setdb1KO
0	WT		0.796033	WT		0.0656448	WT		1.22469	Setdb1KO
0	WT		1.30277	WT		2.67504	WT		0.54871	Setdb1KO
0	WT		1.85638	WT		2.92429	WT		-0.288532	Setdb1KO
0	WT		0.831073	WT		7.90357	WT		-0.110486	Setdb1KO
0	WT		8.38328	WT		2.45962	WT		0.539644	Setdb1KO
0	WT		4.70531	WT		0.0484295	WT		0.71537	Setdb1KO
0	WT		0.217957	WT		0.181228	WT		-0.700238	Setdb1KO
0	WT		0.147109	WT		0	WT		0.169964	Setdb1KO
0	WT		0	WT		0.312596	WT		3.58537	Setdb1KO
0	WT		0.942155	WT		0.133368	WT		3.8515	Setdb1KO
0	WT		1.93267	WT		0.361877	WT		-2.14919	Setdb1KO
0	WT		11.2514	WT		12.3235	WT		1.17008	Setdb1KO
0	WT		7.21979	WT		3.17942	WT		0.166569	Setdb1KO
0	WT		4.60615	WT		4.51956	WT		0.671002	Setdb1KO
0	WT		3.68718	WT		5.49891	WT		-0.849225	Setdb1KO
0	WT		0.330153	WT		4.06827	WT		-0.573586	Setdb1KO
0	WT		0.618217	WT		1.95339	WT		0.425722	Setdb1KO
0	WT		1.90065	WT		0	WT		-0.036386	Setdb1KO
0	WT		1.10581	WT		0	WT		1.30571	Setdb1KO
0	WT		0.288285	WT		1.61857	WT		0.733262	Setdb1KO
0	WT		0	WT		0.568103	WT		0.922512	Setdb1KO
0	WT		2.48487	WT		7.27039	WT		0.205927	Setdb1KO
0	WT		2.56555	WT		4.01327	WT		0.033	Setdb1KO
0	WT		0.298142	WT		2.28834	WT		0.87221	Setdb1KO
0	WT		3.19163	WT		0.0168505	WT		1.64794	Setdb1KO
0	WT		8.55184	WT		5.85075	WT		1.62751	Setdb1KO
0	WT		0.0723175	WT		0	WT		2.16883	Setdb1KO
0	WT		0	WT		17.393	WT		1.3715	Setdb1KO
0	WT		2.513	WT		13.998	WT		0	Setdb1KO
0	WT		2.65943	WT		1.95687	WT		0	Setdb1KO
0	WT		1.69751	WT		0.744501	WT		-0.20339	Setdb1KO
0	WT		-0.11773	WT		2.22312	WT		-1.02187	Setdb1KO
0	WT		-0.16398	WT		0.086556	WT		-0.26561	Setdb1KO
0	WT		2.55724	WT		0.227649	WT		1.61045	Setdb1KO
0	WT		0	WT		1.65296	WT		0.22683	Setdb1KO
0	WT		1.41632	WT		0	WT		1.57749	Setdb1KO
0	WT		1.15185	WT		0	WT		2.69605	Setdb1KO
0	WT		0.47174	WT		2.05699	WT		1.89197	Setdb1KO
0	WT		-1.37572	WT		0	WT		-0.420143	Setdb1KO
0	WT		1.60211	WT		0	WT		1.13124	Setdb1KO
0	WT		-0.123726	WT		0.565482	WT		0.503385	Setdb1KO
0	WT		0.312517	WT		3.53367	WT		0.359603	Setdb1KO
0	WT		2.65943	WT		0	WT		1.61738	Setdb1KO
0	WT		-1.25609	WT		1.32263	WT		0.209028	Setdb1KO
0	WT		0	WT		0	WT		0.170367	Setdb1KO
0	WT		3.80461	WT		0	WT		0.30413	Setdb1KO
0	WT		4.10236	WT		0.31281	WT		0.416323	Setdb1KO
0	WT		1.91443	WT		1.5351	WT		-0.24946	Setdb1KO
0	WT		0.639434	WT		0	WT		0.939804	Setdb1KO
0	WT		0.827522	WT		0	WT		0.549611	Setdb1KO
0	WT		0.91693	WT		0	WT		1.34609	Setdb1KO
0	WT		-1.59437	WT		0.73631	WT		0.406147	Setdb1KO
0	WT		2.44384	WT		0.175772	WT		-0.299037	Setdb1KO
0	WT		3.14027	WT		0	WT		-0.327709	Setdb1KO
0	WT		1.93551	WT		0.0831723	WT		1.13817	Setdb1KO
0	WT		9.39237	WT		3.34079	WT		0.92945	Setdb1KO
0	WT		1.18754	WT		2.17097	WT		2.07885	Setdb1KO
0	WT		0.743897	WT		16.9846	WT		0.476501	Setdb1KO
0	WT		-0.24021	WT		6.13263	WT		0.263221	Setdb1KO
0	WT		0.472788	WT		10.8265	WT		-0.471077	Setdb1KO
0	WT		0.621763	WT		0.693363	WT		-0.549269	Setdb1KO
0	WT		0.45182	WT		0.423857	WT		-0.348413	Setdb1KO
0	WT		0	WT		0.125742	WT		0.619783	Setdb1KO
0	WT		0	WT		0.5022	WT		1.15031	Setdb1KO
0	WT		0	WT		6.12882	WT		0.425413	Setdb1KO
0	WT		0	WT		0	WT		0.998388	Setdb1KO
0	WT		0	WT		4.49167	WT		-0.283089	Setdb1KO
0	WT		0.148483	WT		10.1081	WT		0.069525	Setdb1KO
0	WT		4.18828	WT		5.07486	WT		0.328287	Setdb1KO
0	WT		4.32371	WT		0.157762	WT		0	Setdb1KO
0	WT		4.12942	WT		0	WT		-0.399136	Setdb1KO
0	WT		0.632242	WT		20.794	WT		0	Setdb1KO
0	WT		0.746341	WT		3.88477	WT		1.11808	Setdb1KO
0	WT		0.747632	WT		0.284794	WT		1.10701	Setdb1KO
0	WT		2.44883	WT		0.472208	WT		0	Setdb1KO
0	WT		1.21074	WT		0.227998	WT		-0.767568	Setdb1KO
0	WT		2.89954	WT		0.416613	WT		0.64968	Setdb1KO
0	WT		3.47122	WT		0.749571	WT		0.385318	Setdb1KO
0	WT		3.30828	WT		3.02495	WT		0.528127	Setdb1KO
0	WT		2.87086	WT		0.805889	WT		-0.048074	Setdb1KO
0	WT		4.67453	WT		0.888234	WT		1.64896	Setdb1KO
0	WT		13.2705	WT		2.78583	WT		2.70152	Setdb1KO
0	WT		5.86238	WT		0.593485	WT		1.28384	Setdb1KO
0	WT		4.35481	WT		16.3503	WT		0	Setdb1KO
0	WT		6.17299	WT		2.27025	WT		-0.212648	Setdb1KO
0	WT		6.01147	WT		0	WT		0.652037	Setdb1KO
0	WT		6.82229	WT		2.38276	WT		1.01631	Setdb1KO
0	WT		0.091179	WT		8.11414	WT		0.471202	Setdb1KO
0	WT		0	WT		19.4219	WT		-0.240425	Setdb1KO
0	WT		5.69879	WT		25.8467	WT		-0.460402	Setdb1KO
0	WT		4.3179	WT		9.20766	WT		0.176497	Setdb1KO
0	WT		2.93292	WT		6.19004	WT		0.493592	Setdb1KO
0	WT		0.603693	WT		1.73812	WT		0	Setdb1KO
0	WT		8.77355	WT		0.132578	WT		-0.215522	Setdb1KO
0	WT		8.28304	WT		0	WT		0.238666	Setdb1KO
0	WT		11.6578	WT		0.29479	WT		1.50918	Setdb1KO
0	WT		11.1325	WT		0	WT		-0.028637	Setdb1KO
0	WT		5.47626	WT		0.595951	WT		0.04888	Setdb1KO
0	WT		0	WT		0.548337	WT		-0.364507	Setdb1KO
0	WT		0.876686	WT		1.34699	WT		0.44941	Setdb1KO
0	WT		1.57755	WT		5.42969	WT		2.3923	Setdb1KO
0	WT		2.18625	WT		0	WT		2.05414	Setdb1KO
0	WT		4.20594	WT		0.382652	WT		0.559978	Setdb1KO
0	WT		1.57247	WT		2.10129	WT		0.4074	Setdb1KO
0	WT		0.521084	WT		0	WT		1.36679	Setdb1KO
0	WT		0	WT		0.227371	WT		0.56107	Setdb1KO
0	WT		2.95493	WT		2.07822	WT		0.5711	Setdb1KO
0	WT		-0.0760516	WT		4.20917	WT		-0.27562	Setdb1KO
0	WT		0.0350041	WT		0.802924	WT		-0.366179	Setdb1KO
0	WT		0	WT		3.03935	WT		0.144059	Setdb1KO
0	WT		0	WT		4.21535	WT		0.35084	Setdb1KO
0	WT		3.35067	WT		8.57935	WT		0.945982	Setdb1KO
0	WT		2.41767	WT		3.8773	WT		-0.116028	Setdb1KO
0	WT		0	WT		0	WT		-0.349098	Setdb1KO
0	WT		0.92502	WT		0	WT		0.467908	Setdb1KO
0	WT		0.92502	WT		0	WT		3.9231	Setdb1KO
0	WT		1.83385	WT		0	WT		0.54216	Setdb1KO
0	WT		0.916987	WT		0	WT		1.29119	Setdb1KO
0	WT		-0.760266	WT		0	WT		0.915857	Setdb1KO
0	WT		1.67648	WT		0	WT		0.202413	Setdb1KO
0	WT		1.56437	WT		0	WT		1.00936	Setdb1KO
0	WT		3.18957	WT		0	WT		0.43314	Setdb1KO
0	WT		1.33344	WT		1.09496	WT		2.32536	Setdb1KO
0	WT		1.20732	WT		0.123289	WT		-2.10071	Setdb1KO
0	WT		0.794382	WT		0	WT		-0.212648	Setdb1KO
0	WT		0.600809	WT		0.458213	WT		-0.133275	Setdb1KO
0	WT		2.36394	WT		0.132454	WT		1.95245	Setdb1KO
0	WT		2.31255	WT		0.123168	WT		-0.88603	Setdb1KO
0	WT		-0.642003	WT		2.30704	WT		-0.700238	Setdb1KO
0	WT		2.11373	WT		6.0343	WT		0.461671	Setdb1KO
0	WT		0.339226	WT		0.930264	WT		0.72206	Setdb1KO
0	WT		-0.506844	WT		0.0576559	WT		1.65045	Setdb1KO
0	WT		0.536984	WT		3.35067	WT		1.03652	Setdb1KO
0	WT		0	WT		3.76395	WT		2.3965	Setdb1KO
0	WT		2.36394	WT		3.84617	WT		1.25959	Setdb1KO
0	WT		0.653768	WT		10.4404	WT		-1.62912	Setdb1KO
0	WT		2.10631	WT		1.24046	WT		-0.211708	Setdb1KO
0	WT		3.12875	WT		0.51416	WT		0.308561	Setdb1KO
0	WT		2.43718	WT		0.298813	WT		2.53357	Setdb1KO
0	WT		0.9996	WT		2.56967	WT		0.779796	Setdb1KO
0	WT		7.15719	WT		0.0713543	WT		-1.06744	Setdb1KO
0	WT		3.69897	WT		2.37093	WT		3.06324	Setdb1KO
0	WT		3.55136	WT		3.44387	WT		3.38813	Setdb1KO
0	WT		2.09349	WT		0	WT		0	Setdb1KO
0	WT		0.240457	WT		2.29037	WT		-0.782619	Setdb1KO
0	WT		11.312	WT		2.19978	WT		-0.035255	Setdb1KO
0	WT		3.88422	WT		6.68397	WT		1.26131	Setdb1KO
0	WT		3.81448	WT		8.93927	WT		-0.390042	Setdb1KO
0	WT		6.6609	WT		2.6365	WT		-2.10071	Setdb1KO
0	WT		9.52892	WT		0.217003	WT		-0.453337	Setdb1KO
0	WT		6.84419	WT		0.275505	WT		0.910883	Setdb1KO
0	WT		8.91119	WT		1.70338	WT		-0.128618	Setdb1KO
0	WT		13.2367	WT		4.09316	WT		-1.40048	Setdb1KO
0	WT		6.37284	WT		6.97401	WT		0.590512	Setdb1KO
0	WT		5.15333	WT		0.324873	WT		6.03085	Setdb1KO
0	WT		9.40909	WT		0.517604	WT		-0.234786	Setdb1KO
0	WT		2.55086	WT		0.162806	WT		1.90907	Setdb1KO
0	WT		5.45745	WT		0.312343	WT		0.562822	Setdb1KO
0	WT		4.94778	WT		0	WT		-0.46006	Setdb1KO
0	WT		0.514259	WT		0.228877	WT		0.627413	Setdb1KO
0	WT		7.7085	WT		0.129847	WT		0.092165	Setdb1KO
0	WT		6.83784	WT		0.211965	WT		-0.299037	Setdb1KO
0	WT		3.7551	WT		0.54182	WT		-0.13916	Setdb1KO
0	WT		1.98836	WT		0	WT		0.095056	Setdb1KO
0	WT		1.23783	WT		0	WT		0.678931	Setdb1KO
0	WT		3.54106	WT		2.27275	WT		1.39994	Setdb1KO
0	WT		0	WT		0.106697	WT		-0.41148	Setdb1KO
0	WT		0	WT		0.768641	WT		0.47972	Setdb1KO
0	WT		-1.03179	WT		0.716774	WT		0.636238	Setdb1KO
0	WT		0.099584	WT		4.47336	WT		-0.14422	Setdb1KO
0	WT		0.0208624	WT		4.21834	WT		0	Setdb1KO
0	WT		1.14536	WT		3.24306	WT		0.12591	Setdb1KO
0	WT		1.92296	WT		1.57702	WT		0.113813	Setdb1KO
0	WT		4.10436	WT		7.17999	WT		0.224037	Setdb1KO
0	WT		13.4655	WT		1.53318	WT		0.514749	Setdb1KO
0	WT		9.91256	WT		0	WT		1.59726	Setdb1KO
0	WT		1.18356	WT		8.21218	WT		0.492266	Setdb1KO
0	WT		0	WT		2.58415	WT		0.15821	Setdb1KO
0	WT		0.516266	WT		0.392937	WT		-0.268377	Setdb1KO
0	WT		-0.176159	WT		0.169256	WT		2.10548	Setdb1KO
0	WT		1.13032	WT		0.130205	WT		1.2558	Setdb1KO
0	WT		0.899027	WT		0.250725	WT		0.393945	Setdb1KO
0	WT		0	WT		0	WT		1.38502	Setdb1KO
0	WT		0.0615833	WT		0.286059	WT		0.300816	Setdb1KO
0	WT		0	WT		1.01215	WT		-0.886968	Setdb1KO
0	WT		0	WT		0.113894	WT		-0.886968	Setdb1KO
0	WT		0	WT		0.153086	WT		-0.753086	Setdb1KO
0	WT		2.10812	WT		0	WT		1.23738	Setdb1KO
0	WT		2.31264	WT		0	WT		-0.917553	Setdb1KO
0	WT		5.5331	WT		0.759472	WT		1.41897	Setdb1KO
0	WT		2.42263	WT		20.7229	WT		2.3928	Setdb1KO
0	WT		1.93413	WT		1.87284	WT		0.443795	Setdb1KO
0	WT		1.07997	WT		0	WT		0.56107	Setdb1KO
0	WT		0.771383	WT		-0.0014242	WT		4.2895	Setdb1KO
0	WT		6.35963	WT		0	WT		0.606502	Setdb1KO
0	WT		20.8955	WT		1.27857	WT		-2.80095	Setdb1KO
0	WT		2.26665	WT		6.48613	WT		0.434628	Setdb1KO
0	WT		9.49344	WT		2.74159	WT		0.674139	Setdb1KO
0	WT		0.122696	WT		0.462556	WT		1.4819	Setdb1KO
0	WT		-0.321001	WT		0.434193	WT		1.63623	Setdb1KO
0	WT		2.31255	WT		1.81734	WT		-0.522885	Setdb1KO
0	WT		-0.0039927	WT		2.74141	WT		0.15157	Setdb1KO
0	WT		1.83015	WT		9.35847	WT		-0.195689	Setdb1KO
0	WT		1.23138	WT		0.185004	WT		1.85493	Setdb1KO
0	WT		3.37706	WT		3.2399	WT		-0.570194	Setdb1KO
0	WT		7.38501	WT		9.5037	WT		0.253819	Setdb1KO
0	WT		6.57446	WT		3.57483	WT		-0.453563	Setdb1KO
0	WT		4.03965	WT		1.57702	WT		0.28664	Setdb1KO
0	WT		3.50695	WT		2.43769	WT		0.823119	Setdb1KO
0	WT		0.593503	WT		0.052135	WT		0.866204	Setdb1KO
0	WT		0.265075	WT		1.67805	WT		2.44938	Setdb1KO
0	WT		1.28484	WT		4.53652	WT		7.8462	Setdb1KO
0	WT		4.25509	WT		2.33244	WT		-0.3067	Setdb1KO
0	WT		1.13096	WT		0	WT		-0.20985	Setdb1KO
0	WT		0.798718	WT		0	WT		0.690072	Setdb1KO
0	WT		0.259878	WT		0.201648	WT		0.264315	Setdb1KO
0	WT		1.09449	WT		0.335927	WT		0.488246	Setdb1KO
0	WT		1.33808	WT		2.97024	WT		0.278098	Setdb1KO
0	WT		2.31298	WT		2.62278	WT		0.105017	Setdb1KO
0	WT		1.9084	WT		2.81651	WT		-0.8394	Setdb1KO
0	WT		1.89621	WT		0	WT		0.93162	Setdb1KO
0	WT		1.39464	WT		11.1812	WT		0.396086	Setdb1KO
0	WT		3.83456	WT		27.9614	WT		0.806291	Setdb1KO
0	WT		0.115404	WT		0.223011	WT		-0.715297	Setdb1KO
0	WT		0	WT		0.139995	WT		0.266511	Setdb1KO
0	WT		0	WT		0.177464	WT		-0.607821	Setdb1KO
0	WT		0	WT		0.853683	WT		-0.612484	Setdb1KO
0	WT		0	WT		0.462304	WT		-0.239229	Setdb1KO
0	WT		0	WT		0.320831	WT		1.39602	Setdb1KO
0	WT		0.593727	WT		1.52588	WT		0.15318	Setdb1KO
-0.257236	Setdb1KO		2.19731	WT		0.115735	WT		0.17967	Setdb1KO
-0.474455	Setdb1KO		0.572658	WT		0.787082	WT		0.845638	Setdb1KO
0.380551	Setdb1KO		2.4419	WT		0.468948	WT		1.19719	Setdb1KO
0.256701	Setdb1KO		3.18907	WT		0.0567065	WT		0.310954	Setdb1KO
2.6621	Setdb1KO		1.92959	WT		0.0347185	WT		-0.325035	Setdb1KO
0.297042	Setdb1KO		5.80484	WT		0.0594274	WT		0.1898	Setdb1KO
-0.077469	Setdb1KO		0.805139	WT		0.30216	WT		-0.373024	Setdb1KO
0	Setdb1KO		1.3038	WT		0.135082	WT		0.1227	Setdb1KO
0	Setdb1KO		1.33954	WT		0.130245	WT		1.09042	Setdb1KO
0.025943	Setdb1KO		2.28329	WT		0.285997	WT		1.20319	Setdb1KO
0.259548	Setdb1KO		2.11549	WT		0	WT		3.64704	Setdb1KO
3.38714	Setdb1KO		3.65828	WT		6.77553	WT		0.783236	Setdb1KO
6.45048	Setdb1KO		0.79734	WT		0	WT		2.08508	Setdb1KO
1.64996	Setdb1KO		0	WT		10.324	WT		0.89379	Setdb1KO
3.78311	Setdb1KO		0	WT		4.74582	WT		1.73637	Setdb1KO
1.10539	Setdb1KO		0	WT		4.96932	WT		0.142774	Setdb1KO
1.29971	Setdb1KO		2.12664	WT		1.2515	WT		-0.700238	Setdb1KO
0.788979	Setdb1KO		0.7434	WT		3.44387	WT		2.44675	Setdb1KO
0.026991	Setdb1KO		0.176717	WT		7.08759	WT		6.44572	Setdb1KO
-0.399136	Setdb1KO		0	WT		3.50218	WT		2.58005	Setdb1KO
0.186971	Setdb1KO		0.830966	WT		0.0996353	WT		1.3565	Setdb1KO
0.238621	Setdb1KO		0.272423	WT		0	WT		0.30884	Setdb1KO
-0.250502	Setdb1KO		0	WT		0.147881	WT		3.59808	Setdb1KO
1.75353	Setdb1KO		0	WT		2.01656	WT		6.68012	Setdb1KO
0.152759	Setdb1KO		0.415481	WT		4.95426	WT		0.58148	Setdb1KO
-0.176609	Setdb1KO		-0.127903	WT		11.5439	WT		2.95945	Setdb1KO
-0.147759	Setdb1KO		0.307576	WT		3.347	WT		1.08373	Setdb1KO
-0.0761709	Setdb1KO		1.75665	WT		0.0474509	WT		0	Setdb1KO
1.25152	Setdb1KO		2.42147	WT		0.120509	WT		-0.390042	Setdb1KO
2.26794	Setdb1KO		0.41926	WT		0.652795	WT		1.26131	Setdb1KO
1.1415	Setdb1KO		1.21074	WT		0.179518	WT		-0.070821	Setdb1KO
0.249173	Setdb1KO		2.58686	WT		0.509845	WT		0.169213	Setdb1KO
0	Setdb1KO		1.46229	WT		0.0167365	WT		1.17008	Setdb1KO
0.280961	Setdb1KO		0	WT		0	WT		0.673854	Setdb1KO
0.336645	Setdb1KO		0	WT		-0.0220704	WT		0.806291	Setdb1KO
1.28014	Setdb1KO		0.0443609	WT		0.0165748	WT		-0.048368	Setdb1KO
8.65214	Setdb1KO		2.04181	WT		-0.0104761	WT		0.955627	Setdb1KO
0.361095	Setdb1KO		0.700675	WT		0	WT		0.4635	Setdb1KO
0.405739	Setdb1KO		0.219128	WT		0.211907	WT		0.665872	Setdb1KO
1.10453	Setdb1KO		0	WT		0.620276	WT		1.59082	Setdb1KO
1.02456	Setdb1KO		0	WT		0.313371	WT		0.323046	Setdb1KO
0	Setdb1KO		0	WT		1.2298	WT		1.39652	Setdb1KO
0.298115	Setdb1KO		0	WT		0.187946	WT		0.272329	Setdb1KO
0	Setdb1KO		0.138564	WT		1.14796	WT		0.588927	Setdb1KO
0.171942	Setdb1KO		0.386827	WT		0.427791	WT		1.12947	Setdb1KO
0.528072	Setdb1KO		0	WT		0	WT		-0.10182	Setdb1KO
0.319511	Setdb1KO		0.570388	WT		-0.207843	WT		-0.725701	Setdb1KO
0.591579	Setdb1KO		0	WT		0.376557	WT		-0.367867	Setdb1KO
1.34676	Setdb1KO		0.0783146	WT		0.778767	WT		-0.344082	Setdb1KO
-0.38626	Setdb1KO		0	WT		0.353413	WT		0.110091	Setdb1KO
0.092926	Setdb1KO		0	WT		0.432428	WT		-0.170207	Setdb1KO
0.715961	Setdb1KO		0	WT		1.63215	WT		0	Setdb1KO
0.369009	Setdb1KO		0	WT		1.58772	WT		-0.654321	Setdb1KO
1.1786	Setdb1KO		0	WT		0.0736533	WT		0	Setdb1KO
0.114903	Setdb1KO		0	WT		0.521458	WT		0.136381	Setdb1KO
-0.009055	Setdb1KO		0	WT		0	WT		-0.127928	Setdb1KO
0	Setdb1KO		0	WT		0	WT		0	Setdb1KO
0.63475	Setdb1KO		0.0704952	WT		3.47355	WT		0.457929	Setdb1KO
1.49233	Setdb1KO		0	WT		0.56766	WT		0	Setdb1KO
3.83664	Setdb1KO		0	WT		0.195128	WT		0	Setdb1KO
-0.950323	Setdb1KO		0.44885	WT		0.418259	WT		0	Setdb1KO
0	Setdb1KO		2.49322	WT		0	WT		0.476795	Setdb1KO
-0.107037	Setdb1KO		0.176609	WT		0	WT		0	Setdb1KO
-0.316774	Setdb1KO		0.077546	WT		0.492224	WT		0	Setdb1KO
0	Setdb1KO		0	WT		0.441178	WT		0	Setdb1KO
0	Setdb1KO		0	WT		0.422132	WT		0	Setdb1KO
2.35517	Setdb1KO		0	WT		0.84932	WT		0	Setdb1KO
-0.21533	Setdb1KO		0.0575665	WT		0	WT		0	Setdb1KO
0.198947	Setdb1KO		0	WT		-0.481502	WT		0	Setdb1KO
0.792967	Setdb1KO		6.19717	WT		0.368088	WT		0	Setdb1KO
0.064609	Setdb1KO		4.08197	WT		0	WT		0	Setdb1KO
-0.174676	Setdb1KO		1.61231	WT		0.892855	WT		0.314953	Setdb1KO
0.73632	Setdb1KO		0	WT		0.269446	WT		0	Setdb1KO
-0.829612	Setdb1KO		0	WT		0.0153158	WT		0.237385	Setdb1KO
0.224132	Setdb1KO		0	WT		0	WT		0	Setdb1KO
0.245375	Setdb1KO		0.0682707	WT		0.107305	WT		0	Setdb1KO
0.372695	Setdb1KO		0	WT		0.236531	WT		0	Setdb1KO
2.63079	Setdb1KO		0.768946	WT		0	WT		0	Setdb1KO
1.02225	Setdb1KO		0	WT		0	WT		0.195624	Setdb1KO
1.3565	Setdb1KO		0.298977	WT		1.08011	WT		0.221484	Setdb1KO
-0.366179	Setdb1KO		4.69312	WT		0.664919	WT		0.307512	Setdb1KO
0.155652	Setdb1KO		3.65547	WT		0	WT		-0.0632544	Setdb1KO
0	Setdb1KO		0.528234	WT		0	WT		-0.0851035	Setdb1KO
-0.234786	Setdb1KO		-1.40927	WT		0.369172	WT		0	Setdb1KO
0.836979	Setdb1KO		0.568255	WT		2.37449	WT		0.42291	Setdb1KO
0.355352	Setdb1KO		0.992191	WT		0	WT		0.92334	Setdb1KO
-0.052872	Setdb1KO		0.521287	WT		0	WT		-2.23988	Setdb1KO
-0.187388	Setdb1KO		0.559881	WT		1.56299	WT		0.611871	Setdb1KO
-0.325942	Setdb1KO		-3.27058	WT		0	WT		0.784688	Setdb1KO
1.24077	Setdb1KO		1.37182	WT		0	WT		-1.40048	Setdb1KO
0.159766	Setdb1KO		0.897532	WT		0	WT		-0.58183	Setdb1KO
-0.153514	Setdb1KO		2.49529	WT		2.73675	WT		-0.070508	Setdb1KO
0.792949	Setdb1KO		0.85714	WT		3.48778	WT		1.96155	Setdb1KO
0.059088	Setdb1KO		0	WT		3.21311	WT		0.096972	Setdb1KO
0.781321	Setdb1KO		2.15667	WT		19.3452	WT		-0.880446	Setdb1KO
-0.433843	Setdb1KO		1.98177	WT		5.5995	WT		1.07258	Setdb1KO
-0.059376	Setdb1KO		2.59372	WT		2.60282	WT		1.04008	Setdb1KO
1.40232	Setdb1KO		0.222279	WT		2.29591	WT		0.320959	Setdb1KO
-0.050848	Setdb1KO		33.9711	WT		0	WT		1.26131	Setdb1KO
-0.131007	Setdb1KO		16.6215	WT		2.2153	WT		0.451178	Setdb1KO
0.164519	Setdb1KO		3.91824	WT		10.4069	WT		-1.00622	Setdb1KO
-0.161497	Setdb1KO		1.09394	WT		0	WT		-0.700238	Setdb1KO
0.472503	Setdb1KO		1.13155	WT		0	WT		1.01184	Setdb1KO
0.214248	Setdb1KO		3.45588	WT		0.559461	WT		3.9231	Setdb1KO
-0.256954	Setdb1KO		0.42466	WT		1.08325	WT		-0.036386	Setdb1KO
0.190933	Setdb1KO		0.41134	WT		0	WT		-0.178373	Setdb1KO
0.965028	Setdb1KO		0.130958	WT		7.08624	WT		-0.521746	Setdb1KO
0.789029	Setdb1KO		0	WT		0.765176	WT		-0.17149	Setdb1KO
-0.008403	Setdb1KO		0.320414	WT		0	WT		1.12541	Setdb1KO
-0.312129	Setdb1KO		0.392536	WT		0	WT		0.7961	Setdb1KO
-0.346572	Setdb1KO		0	WT		0.870518	WT		1.05458	Setdb1KO
0.200675	Setdb1KO		4.95098	WT		0	WT		-0.509	Setdb1KO
0.602278	Setdb1KO		0.681906	WT		0.99178	WT		0.259307	Setdb1KO
-0.0843838	Setdb1KO		2.28768	WT		0	WT		-0.052187	Setdb1KO
0.35464	Setdb1KO		3.18141	WT		3.87567	WT		-0.46006	Setdb1KO
0.149247	Setdb1KO		12.9169	WT		2.7377	WT		1.64896	Setdb1KO
0.10169	Setdb1KO		3.31514	WT		3.16636	WT		0.927585	Setdb1KO
-0.482032	Setdb1KO		0.539986	WT		0	WT		0.798959	Setdb1KO
0.992429	Setdb1KO		0	WT		0.676825	WT		0.293411	Setdb1KO
-0.057449	Setdb1KO		2.17097	WT		2.65839	WT		-0.477435	Setdb1KO
1.3976	Setdb1KO		1.07721	WT		0.239069	WT		0.67045	Setdb1KO
4.40996	Setdb1KO		0.436728	WT		0.406279	WT		1.50415	Setdb1KO
0.387649	Setdb1KO		0	WT		0.712897	WT		3.64477	Setdb1KO
0.054409	Setdb1KO		0	WT		0.0982247	WT		0.07038	Setdb1KO
0.400076	Setdb1KO		0	WT		0.0333367	WT		1.03743	Setdb1KO
0.343994	Setdb1KO		7.01202	WT		0.564336	WT		-0.349098	Setdb1KO
-1.16698	Setdb1KO		2.31941	WT		2.68178	WT		0.142139	Setdb1KO
-0.08094	Setdb1KO		2.91632	WT		0.767064	WT		0	Setdb1KO
-0.062955	Setdb1KO		11.1631	WT		0.207928	WT		1.16296	Setdb1KO
0.082781	Setdb1KO		4.35513	WT		3.62184	WT		1.62569	Setdb1KO
-0.155344	Setdb1KO		5.42619	WT		1.07209	WT		2.05281	Setdb1KO
0.784814	Setdb1KO		1.71576	WT		3.34152	WT		0.344638	Setdb1KO
1.2675	Setdb1KO		0.878388	WT		0.389887	WT		0.472992	Setdb1KO
0.249854	Setdb1KO		0.802848	WT		0.779321	WT		-0.37419	Setdb1KO
0.341273	Setdb1KO		0	WT		0.098975	WT		0.826373	Setdb1KO
-0.244868	Setdb1KO		0.729325	WT		1.3023	WT		-0.515014	Setdb1KO
0	Setdb1KO		1.33437	WT		2.11066	WT		-0.356567	Setdb1KO
-0.0229807	Setdb1KO		1.92171	WT		0.551531	WT		0.65004	Setdb1KO
0	Setdb1KO		2.08101	WT		0.263942	WT		0.049791	Setdb1KO
1.17245	Setdb1KO		7.33637	WT		0.0643669	WT		-1.04349	Setdb1KO
-0.973501	Setdb1KO		2.46459	WT		1.32754	WT		-0.231555	Setdb1KO
-0.359582	Setdb1KO		0.593523	WT		0.866618	WT		0.774317	Setdb1KO
1.38035	Setdb1KO		0	WT		7.06255	WT		1.38337	Setdb1KO
-0.277821	Setdb1KO		0	WT		2.1692	WT		-1.16253	Setdb1KO
0	Setdb1KO		0	WT		0	WT		2.20169	Setdb1KO
1.43665	Setdb1KO		0	WT		0.0192747	WT		1.09037	Setdb1KO
0.81454	Setdb1KO		0	WT		0.446018	WT		0.746885	Setdb1KO
0	Setdb1KO		0	WT		10.6377	WT		1.13741	Setdb1KO
1.59726	Setdb1KO		0	WT		0.0726373	WT		0.346133	Setdb1KO
-0.0741834	Setdb1KO		0	WT		0	WT		-0.494424	Setdb1KO
0.661179	Setdb1KO		0	WT		1.78785	WT		-2.12872	Setdb1KO
0.438383	Setdb1KO		0	WT		0.16726	WT		0.865213	Setdb1KO
-0.03031	Setdb1KO		0.392536	WT		0.0164671	WT		-2.14855	Setdb1KO
-0.422685	Setdb1KO		0	WT		0.306751	WT		0.694698	Setdb1KO
-0.17433	Setdb1KO		1.03324	WT		0	WT		4.11434	Setdb1KO
0.678257	Setdb1KO		1.68853	WT		0.551178	WT		1.46155	Setdb1KO
2.18175	Setdb1KO		0.272472	WT		3.4534	WT		0.463732	Setdb1KO
0.236381	Setdb1KO		0.567392	WT		4.90534	WT		0.995417	Setdb1KO
-0.035099	Setdb1KO		0	WT		3.92789	WT		-0.345572	Setdb1KO
-0.165274	Setdb1KO		8.97107	WT		4.07766	WT		0.480905	Setdb1KO
0.831266	Setdb1KO		4.95258	WT		0.11899	WT		0.034585	Setdb1KO
0.487183	Setdb1KO		2.06158	WT		0.0500402	WT		1.20068	Setdb1KO
-0.0373797	Setdb1KO		0.761958	WT		0.39592	WT		0.633459	Setdb1KO
-0.264913	Setdb1KO		4.30484	WT		0.742038	WT		0.962873	Setdb1KO
-0.032082	Setdb1KO		1.97003	WT		0.768067	WT		0.816774	Setdb1KO
0.344819	Setdb1KO		0.27612	WT		0	WT		0.984396	Setdb1KO
1.70887	Setdb1KO		-2.54578	WT		1.16898	WT		-1.66306	Setdb1KO
1.13347	Setdb1KO		-1.15504	WT		0.428941	WT		-0.502057	Setdb1KO
2.04131	Setdb1KO		1.05848	WT		4.76316	WT		0.733619	Setdb1KO
-0.505235	Setdb1KO		0.27994	WT		2.44275	WT		2.63517	Setdb1KO
0.131973	Setdb1KO		0.778692	WT		0.756927	WT		1.95429	Setdb1KO
-0.0630797	Setdb1KO		0	WT		4.39977	WT		0.89936	Setdb1KO
0.069525	Setdb1KO		0	WT		6.33409	WT		-0.856514	Setdb1KO
-0.201584	Setdb1KO		0	WT		0	WT		1.82239	Setdb1KO
0.0313238	Setdb1KO		0	WT		0	WT		-0.249011	Setdb1KO
-0.500483	Setdb1KO		0	WT		0	WT		-2.10071	Setdb1KO
-0.475161	Setdb1KO		0.552236	WT		0.310138	WT		1.4097	Setdb1KO
-0.324867	Setdb1KO		0.312449	WT		0.387767	WT		0.54206	Setdb1KO
-0.1336	Setdb1KO		0.111133	WT		0.0241581	WT		0.13609	Setdb1KO
0.831274	Setdb1KO		1.75825	WT		0	WT		-0.519114	Setdb1KO
2.99562	Setdb1KO		0.863456	WT		1.37238	WT		0.151067	Setdb1KO
-1.2473	Setdb1KO		0	WT		0.310138	WT		-0.58033	Setdb1KO
0.16317	Setdb1KO		1.05646	WT		0.387767	WT		-1.01691	Setdb1KO
0.344659	Setdb1KO		-0.051018	WT		1.02437	WT		-0.13916	Setdb1KO
0	Setdb1KO		2.16598	WT		0	WT		-0.425298	Setdb1KO
0	Setdb1KO		5.88945	WT		1.30391	WT		-1.05731	Setdb1KO
-0.247909	Setdb1KO		0.11353	WT		0.729625	WT		-0.208934	Setdb1KO
0.356963	Setdb1KO		0.525931	WT		0	WT		1.02707	Setdb1KO
0	Setdb1KO		0.810427	WT		0	WT		0.997111	Setdb1KO
0.155113	Setdb1KO		0	WT		4.76828	WT		1.17374	Setdb1KO
0	Setdb1KO		6.32142	WT		0	WT		1.38259	Setdb1KO
-0.961772	Setdb1KO		0.619513	WT		0.191146	WT		0.721112	Setdb1KO
0.09431	Setdb1KO		0.361009	WT		0	WT		0.039118	Setdb1KO
0.085284	Setdb1KO		0.435242	WT		0.0248836	WT		-0.10182	Setdb1KO
[truncated: 12,639 more rows]

## Sheet: SupplementaryFig3c
mCG ratio	Sample	Peaks		5hmC	Sample	Peaks
0.777778	WT	Defined peaks		0.242505	WT	Defined peaks
0.777778	WT	Defined peaks		1.02642	WT	Defined peaks
0.857143	WT	Defined peaks		0.243845	WT	Defined peaks
0.785714	WT	Defined peaks		0.944084	WT	Defined peaks
0	WT	Defined peaks		0.274136	WT	Defined peaks
0.801137	WT	Defined peaks		0.238573	WT	Defined peaks
0.497253	WT	Defined peaks		0.217418	WT	Defined peaks
0	WT	Defined peaks		0.209175	WT	Defined peaks
0.851449	WT	Defined peaks		2.91006	WT	Defined peaks
0.706349	WT	Defined peaks		3.10816	WT	Defined peaks
0.555556	WT	Defined peaks		6.49058	WT	Defined peaks
0	WT	Defined peaks		0.249355	WT	Defined peaks
0.385167	WT	Defined peaks		0.236021	WT	Defined peaks
0	WT	Defined peaks		0.910019	WT	Defined peaks
0.829463	WT	Defined peaks		2.2068	WT	Defined peaks
0.830508	WT	Defined peaks		2.59623	WT	Defined peaks
0	WT	Defined peaks		0.229875	WT	Defined peaks
0.532408	WT	Defined peaks		0.8367	WT	Defined peaks
0	WT	Defined peaks		0.229875	WT	Defined peaks
0	WT	Defined peaks		0.22404	WT	Defined peaks
0.78881	WT	Defined peaks		1.26706	WT	Defined peaks
0.738096	WT	Defined peaks		0.493139	WT	Defined peaks
0.541667	WT	Defined peaks		0.434837	WT	Defined peaks
0	WT	Defined peaks		0.19971	WT	Defined peaks
0	WT	Defined peaks		0.23729	WT	Defined peaks
0.838889	WT	Defined peaks		0.213217	WT	Defined peaks
0	WT	Defined peaks		0.209175	WT	Defined peaks
0	WT	Defined peaks		0.217418	WT	Defined peaks
0	WT	Defined peaks		0.232294	WT	Defined peaks
0.733333	WT	Defined peaks		0.390583	WT	Defined peaks
0.689904	WT	Defined peaks		0.652255	WT	Defined peaks
0.833333	WT	Defined peaks		0.432705	WT	Defined peaks
0.585294	WT	Defined peaks		2.02924	WT	Defined peaks
0.535714	WT	Defined peaks		0.228684	WT	Defined peaks
0.846154	WT	Defined peaks		0.217418	WT	Defined peaks
0.0666665	WT	Defined peaks		0.37089	WT	Defined peaks
0.133333	WT	Defined peaks		0.282923	WT	Defined peaks
0.692308	WT	Defined peaks		0.233523	WT	Defined peaks
0.719491	WT	Defined peaks		3.10504	WT	Defined peaks
0.6875	WT	Defined peaks		0.462156	WT	Defined peaks
0.6875	WT	Defined peaks		0.97002	WT	Defined peaks
0.8	WT	Defined peaks		2.13561	WT	Defined peaks
0.611712	WT	Defined peaks		2.06484	WT	Defined peaks
0.653846	WT	Defined peaks		0.649058	WT	Defined peaks
0.875	WT	Defined peaks		2.48972	WT	Defined peaks
0.822222	WT	Defined peaks		1.18645	WT	Defined peaks
0.25	WT	Defined peaks		0.719607	WT	Defined peaks
0	WT	Defined peaks		0.493139	WT	Defined peaks
0.35	WT	Defined peaks		0.2452	WT	Defined peaks
0.933333	WT	Defined peaks		0.269121	WT	Defined peaks
0	WT	Defined peaks		0.215297	WT	Defined peaks
0.674089	WT	Defined peaks		0.234766	WT	Defined peaks
0.809524	WT	Defined peaks		1.03849	WT	Defined peaks
0.857143	WT	Defined peaks		0.226338	WT	Defined peaks
0.805555	WT	Defined peaks		3.43025	WT	Defined peaks
0	WT	Defined peaks		0.290368	WT	Defined peaks
0	WT	Defined peaks		0.48501	WT	Defined peaks
0.880952	WT	Defined peaks		0.234766	WT	Defined peaks
0.839161	WT	Defined peaks		0.519246	WT	Defined peaks
0	WT	Defined peaks		3.39507	WT	Defined peaks
0	WT	Defined peaks		0.234766	WT	Defined peaks
0.888889	WT	Defined peaks		0.261159	WT	Defined peaks
0	WT	Defined peaks		0.313021	WT	Defined peaks
0	WT	Defined peaks		0.304386	WT	Defined peaks
0.871212	WT	Defined peaks		1.01229	WT	Defined peaks
0.798077	WT	Defined peaks		2.4407	WT	Defined peaks
0.769231	WT	Defined peaks		0.334363	WT	Defined peaks
0.444444	WT	Defined peaks		1.19286	WT	Defined peaks
0.810245	WT	Defined peaks		2.36827	WT	Defined peaks
0.911672	WT	Defined peaks		4.21398	WT	Defined peaks
0.92	WT	Defined peaks		1.32408	WT	Defined peaks
0.792208	WT	Defined peaks		0.233523	WT	Defined peaks
0.833333	WT	Defined peaks		0.264287	WT	Defined peaks
0	WT	Defined peaks		0.430594	WT	Defined peaks
0.847801	WT	Defined peaks		3.21378	WT	Defined peaks
0	WT	Defined peaks		0.457367	WT	Defined peaks
0.619048	WT	Defined peaks		2.62194	WT	Defined peaks
0.915353	WT	Defined peaks		5.62958	WT	Defined peaks
0.608333	WT	Defined peaks		1.05086	WT	Defined peaks
0.130435	WT	Defined peaks		0.259623	WT	Defined peaks
0.545455	WT	Defined peaks		1.60912	WT	Defined peaks
0.841666	WT	Defined peaks		3.24529	WT	Defined peaks
0.7	WT	Defined peaks		0.70057	WT	Defined peaks
0.555556	WT	Defined peaks		0.929177	WT	Defined peaks
0.5	WT	Defined peaks		0.252205	WT	Defined peaks
0.9	WT	Defined peaks		0.229875	WT	Defined peaks
0.708581	WT	Defined peaks		5.39439	WT	Defined peaks
0	WT	Defined peaks		1.4712	WT	Defined peaks
0.866667	WT	Defined peaks		0.925928	WT	Defined peaks
0.777778	WT	Defined peaks		0.919498	WT	Defined peaks
0.681818	WT	Defined peaks		1.04587	WT	Defined peaks
0.75	WT	Defined peaks		0.213217	WT	Defined peaks
0.652422	WT	Defined peaks		0.213217	WT	Defined peaks
0.571429	WT	Defined peaks		0.32216	WT	Defined peaks
0.784848	WT	Defined peaks		0.227505	WT	Defined peaks
0	WT	Defined peaks		1.1034	WT	Defined peaks
0.692308	WT	Defined peaks		1.24913	WT	Defined peaks
0	WT	Defined peaks		0.802471	WT	Defined peaks
0	WT	Defined peaks		0.298216	WT	Defined peaks
0.659722	WT	Defined peaks		1.25505	WT	Defined peaks
0.875	WT	Defined peaks		0.211177	WT	Defined peaks
0.666667	WT	Defined peaks		2.1143	WT	Defined peaks
0.761539	WT	Defined peaks		1.28302	WT	Defined peaks
0.382576	WT	Defined peaks		3.9699	WT	Defined peaks
0.618518	WT	Defined peaks		1.08709	WT	Defined peaks
0.777778	WT	Defined peaks		0.217418	WT	Defined peaks
0.592593	WT	Defined peaks		1.63466	WT	Defined peaks
0	WT	Defined peaks		0.495909	WT	Defined peaks
0.705357	WT	Defined peaks		0.531758	WT	Defined peaks
0.881945	WT	Defined peaks		2.27505	WT	Defined peaks
0.75	WT	Defined peaks		0.47458	WT	Defined peaks
0.8	WT	Defined peaks		0.242505	WT	Defined peaks
0.777778	WT	Defined peaks		1.00309	WT	Defined peaks
0.62768	WT	Defined peaks		3.60293	WT	Defined peaks
0.842105	WT	Defined peaks		0.236021	WT	Defined peaks
0	WT	Defined peaks		0.26749	WT	Defined peaks
0.8125	WT	Defined peaks		0.861189	WT	Defined peaks
0	WT	Defined peaks		0.217418	WT	Defined peaks
0.714286	WT	Defined peaks		0.24118	WT	Defined peaks
0.6	WT	Defined peaks		0.232294	WT	Defined peaks
0.625	WT	Defined peaks		0.479738	WT	Defined peaks
0.786111	WT	Defined peaks		0.689624	WT	Defined peaks
0.8875	WT	Defined peaks		0.231078	WT	Defined peaks
0	WT	Defined peaks		0.387157	WT	Defined peaks
0	WT	Defined peaks		0.501545	WT	Defined peaks
0.727273	WT	Defined peaks		0.252205	WT	Defined peaks
0.727273	WT	Defined peaks		0.802471	WT	Defined peaks
0	WT	Defined peaks		1.49613	WT	Defined peaks
0.742857	WT	Defined peaks		0.41835	WT	Defined peaks
0.913043	WT	Defined peaks		1.69754	WT	Defined peaks
0	WT	Defined peaks		0.243845	WT	Defined peaks
0.818182	WT	Defined peaks		1.63466	WT	Defined peaks
0.808334	WT	Defined peaks		1.01229	WT	Defined peaks
0	WT	Defined peaks		0.317525	WT	Defined peaks
0	WT	Defined peaks		0.22404	WT	Defined peaks
0.470588	WT	Defined peaks		0.662039	WT	Defined peaks
0	WT	Defined peaks		0.218495	WT	Defined peaks
0.818182	WT	Defined peaks		0.261159	WT	Defined peaks
0.5625	WT	Defined peaks		0.498711	WT	Defined peaks
0.875	WT	Defined peaks		0.658745	WT	Defined peaks
0	WT	Defined peaks		0.277584	WT	Defined peaks
0.784921	WT	Defined peaks		0.627525	WT	Defined peaks
0.833333	WT	Defined peaks		0.715718	WT	Defined peaks
0.154061	WT	Defined peaks		2.05968	WT	Defined peaks
0	WT	Defined peaks		0.367799	WT	Defined peaks
0.583333	WT	Defined peaks		1.13752	WT	Defined peaks
0.517647	WT	Defined peaks		0.24118	WT	Defined peaks
0.531015	WT	Defined peaks		1.63466	WT	Defined peaks
0	WT	Defined peaks		0.672121	WT	Defined peaks
0	WT	Defined peaks		0.232294	WT	Defined peaks
0	WT	Defined peaks		0.23729	WT	Defined peaks
0.5	WT	Defined peaks		0.47458	WT	Defined peaks
0.619048	WT	Defined peaks		0.959476	WT	Defined peaks
0.612795	WT	Defined peaks		4.62376	WT	Defined peaks
0.8	WT	Defined peaks		0.308643	WT	Defined peaks
0.6625	WT	Defined peaks		0.51621	WT	Defined peaks
0.722222	WT	Defined peaks		0.238573	WT	Defined peaks
0.598039	WT	Defined peaks		1.93767	WT	Defined peaks
0.833333	WT	Defined peaks		1.07649	WT	Defined peaks
0	WT	Defined peaks		1.05086	WT	Defined peaks
0.785714	WT	Defined peaks		4.1163	WT	Defined peaks
0.793103	WT	Defined peaks		1.52193	WT	Defined peaks
0.428571	WT	Defined peaks		0.269121	WT	Defined peaks
0.705882	WT	Defined peaks		1.00309	WT	Defined peaks
0.749823	WT	Defined peaks		0.689624	WT	Defined peaks
0.714286	WT	Defined peaks		0.919498	WT	Defined peaks
0.5	WT	Defined peaks		0.401236	WT	Defined peaks
0.559489	WT	Defined peaks		1.98612	WT	Defined peaks
0.714286	WT	Defined peaks		0.231078	WT	Defined peaks
0.619048	WT	Defined peaks		0.580736	WT	Defined peaks
0.627706	WT	Defined peaks		1.91895	WT	Defined peaks
0.666667	WT	Defined peaks		0.246569	WT	Defined peaks
0	WT	Defined peaks		0.296214	WT	Defined peaks
0.116071	WT	Defined peaks		1.28302	WT	Defined peaks
0.107143	WT	Defined peaks		0.22404	WT	Defined peaks
0.761905	WT	Defined peaks		2.75849	WT	Defined peaks
0.810006	WT	Defined peaks		3.08477	WT	Defined peaks
0.846154	WT	Defined peaks		0.231078	WT	Defined peaks
0.702381	WT	Defined peaks		0.214252	WT	Defined peaks
0.642857	WT	Defined peaks		0.32216	WT	Defined peaks
0	WT	Defined peaks		0.72354	WT	Defined peaks
0.7375	WT	Defined peaks		0.490399	WT	Defined peaks
0.761905	WT	Defined peaks		1.47942	WT	Defined peaks
0.533333	WT	Defined peaks		0.48236	WT	Defined peaks
0.577272	WT	Defined peaks		0.430594	WT	Defined peaks
0.75	WT	Defined peaks		2.75849	WT	Defined peaks
0.666667	WT	Defined peaks		4.32705	WT	Defined peaks
0.340278	WT	Defined peaks		0.704297	WT	Defined peaks
0.5125	WT	Defined peaks		1.73568	WT	Defined peaks
0.783636	WT	Defined peaks		1.02642	WT	Defined peaks
0.666667	WT	Defined peaks		0.439163	WT	Defined peaks
0.909091	WT	Defined peaks		0.233523	WT	Defined peaks
0	WT	Defined peaks		0.236021	WT	Defined peaks
0.75	WT	Defined peaks		0.406783	WT	Defined peaks
0.75	WT	Defined peaks		0.277584	WT	Defined peaks
0.222222	WT	Defined peaks		0.216353	WT	Defined peaks
0.868376	WT	Defined peaks		7.35599	WT	Defined peaks
0.740196	WT	Defined peaks		8.15555	WT	Defined peaks
0.714286	WT	Defined peaks		0.249355	WT	Defined peaks
0.526786	WT	Defined peaks		3.12282	WT	Defined peaks
0	WT	Defined peaks		0.472042	WT	Defined peaks
0.428571	WT	Defined peaks		0.238573	WT	Defined peaks
0.875	WT	Defined peaks		0.47458	WT	Defined peaks
0	WT	Defined peaks		0.217418	WT	Defined peaks
0.585715	WT	Defined peaks		3.79449	WT	Defined peaks
0.833333	WT	Defined peaks		1.42374	WT	Defined peaks
0.714286	WT	Defined peaks		0.225183	WT	Defined peaks
0	WT	Defined peaks		0.236021	WT	Defined peaks
0.719017	WT	Defined peaks		2.72444	WT	Defined peaks
0.766026	WT	Defined peaks		2.10171	WT	Defined peaks
0.825	WT	Defined peaks		1.50708	WT	Defined peaks
0	WT	Defined peaks		0.227505	WT	Defined peaks
0	WT	Defined peaks		0.232294	WT	Defined peaks
0	WT	Defined peaks		0.679014	WT	Defined peaks
0.701299	WT	Defined peaks		0.774314	WT	Defined peaks
0.78125	WT	Defined peaks		1.29812	WT	Defined peaks
0.369048	WT	Defined peaks		0.236021	WT	Defined peaks
0.75	WT	Defined peaks		0.24118	WT	Defined peaks
0.544643	WT	Defined peaks		1.00309	WT	Defined peaks
0.333333	WT	Defined peaks		0.48236	WT	Defined peaks
0.676574	WT	Defined peaks		0.882718	WT	Defined peaks
0.714286	WT	Defined peaks		0.243845	WT	Defined peaks
0.622222	WT	Defined peaks		0.404917	WT	Defined peaks
0.464286	WT	Defined peaks		0.231078	WT	Defined peaks
0.798077	WT	Defined peaks		1.2059	WT	Defined peaks
0.384615	WT	Defined peaks		0.626041	WT	Defined peaks
0.75	WT	Defined peaks		0.231078	WT	Defined peaks
0.8007	WT	Defined peaks		0.86541	WT	Defined peaks
0.727273	WT	Defined peaks		0.493139	WT	Defined peaks
0.3	WT	Defined peaks		0.259623	WT	Defined peaks
0.7	WT	Defined peaks		0.269121	WT	Defined peaks
0.664285	WT	Defined peaks		0.584582	WT	Defined peaks
0.457143	WT	Defined peaks		0.455009	WT	Defined peaks
0.852941	WT	Defined peaks		1.43144	WT	Defined peaks
0.727273	WT	Defined peaks		0.857008	WT	Defined peaks
0	WT	Defined peaks		2.05968	WT	Defined peaks
0.742484	WT	Defined peaks		6.14065	WT	Defined peaks
0.732143	WT	Defined peaks		2.83442	WT	Defined peaks
0.6875	WT	Defined peaks		0.209175	WT	Defined peaks
0.666667	WT	Defined peaks		0.765363	WT	Defined peaks
0.733333	WT	Defined peaks		0.229875	WT	Defined peaks
0.798077	WT	Defined peaks		3.22946	WT	Defined peaks
0.701389	WT	Defined peaks		7.39575	WT	Defined peaks
0.857143	WT	Defined peaks		0.234766	WT	Defined peaks
0.909091	WT	Defined peaks		0.238573	WT	Defined peaks
0.909091	WT	Defined peaks		0.264287	WT	Defined peaks
0.723214	WT	Defined peaks		0.233523	WT	Defined peaks
0.666667	WT	Defined peaks		0.467047	WT	Defined peaks
0	WT	Defined peaks		0.228684	WT	Defined peaks
0.714286	WT	Defined peaks		0.234766	WT	Defined peaks
0.777778	WT	Defined peaks		0.217418	WT	Defined peaks
0.8	WT	Defined peaks		0.197919	WT	Defined peaks
0.857143	WT	Defined peaks		1.56036	WT	Defined peaks
0	WT	Defined peaks		0.275849	WT	Defined peaks
0.50345	WT	Defined peaks		1.48534	WT	Defined peaks
0.666667	WT	Defined peaks		0.225183	WT	Defined peaks
0.272006	WT	Defined peaks		1.1202	WT	Defined peaks
0.75	WT	Defined peaks		1.2059	WT	Defined peaks
0	WT	Defined peaks		0.247955	WT	Defined peaks
0.558824	WT	Defined peaks		1.87812	WT	Defined peaks
0.785714	WT	Defined peaks		1.28551	WT	Defined peaks
0.557143	WT	Defined peaks		0.238573	WT	Defined peaks
0	WT	Defined peaks		0.194431	WT	Defined peaks
0	WT	Defined peaks		0.200618	WT	Defined peaks
0.785354	WT	Defined peaks		2.42209	WT	Defined peaks
0.428571	WT	Defined peaks		3.85314	WT	Defined peaks
0	WT	Defined peaks		0.980798	WT	Defined peaks
0	WT	Defined peaks		0.213217	WT	Defined peaks
0.84375	WT	Defined peaks		0.443577	WT	Defined peaks
0.880702	WT	Defined peaks		0.48501	WT	Defined peaks
0.333333	WT	Defined peaks		0.227505	WT	Defined peaks
0.777778	WT	Defined peaks		0.430594	WT	Defined peaks
0.733333	WT	Defined peaks		0.404917	WT	Defined peaks
0.891014	WT	Defined peaks		4.7531	WT	Defined peaks
0	WT	Defined peaks		0.306499	WT	Defined peaks
0.823276	WT	Defined peaks		3.55117	WT	Defined peaks
0.818182	WT	Defined peaks		0.310816	WT	Defined peaks
0.818182	WT	Defined peaks		0.668726	WT	Defined peaks
0.826389	WT	Defined peaks		3.06827	WT	Defined peaks
0	WT	Defined peaks		2.10171	WT	Defined peaks
0	WT	Defined peaks		0.247955	WT	Defined peaks
0.333333	WT	Defined peaks		0.212192	WT	Defined peaks
0.4	WT	Defined peaks		0.331849	WT	Defined peaks
0.757143	WT	Defined peaks		2.36971	WT	Defined peaks
0.580214	WT	Defined peaks		1.40432	WT	Defined peaks
0.285714	WT	Defined peaks		1.82947	WT	Defined peaks
0.583333	WT	Defined peaks		0.86541	WT	Defined peaks
0.833333	WT	Defined peaks		1.64994	WT	Defined peaks
0.588235	WT	Defined peaks		0.495909	WT	Defined peaks
0.792208	WT	Defined peaks		1.52193	WT	Defined peaks
0.6	WT	Defined peaks		1.76544	WT	Defined peaks
0.833333	WT	Defined peaks		0.229875	WT	Defined peaks
0.716666	WT	Defined peaks		0.910019	WT	Defined peaks
0.5	WT	Defined peaks		0.339507	WT	Defined peaks
0	WT	Defined peaks		0.233523	WT	Defined peaks
0.65625	WT	Defined peaks		0.432705	WT	Defined peaks
0.25	WT	Defined peaks		0.23729	WT	Defined peaks
0.386364	WT	Defined peaks		0.262714	WT	Defined peaks
0.811966	WT	Defined peaks		0.424384	WT	Defined peaks
0.333333	WT	Defined peaks		0.324529	WT	Defined peaks
0	WT	Defined peaks		0.424384	WT	Defined peaks
0	WT	Defined peaks		0.469531	WT	Defined peaks
0.1875	WT	Defined peaks		2.32294	WT	Defined peaks
0.666667	WT	Defined peaks		0.216353	WT	Defined peaks
0.666667	WT	Defined peaks		0.408666	WT	Defined peaks
0	WT	Defined peaks		3.33101	WT	Defined peaks
0.516086	WT	Defined peaks		1.31357	WT	Defined peaks
0.75	WT	Defined peaks		0.219582	WT	Defined peaks
0.634058	WT	Defined peaks		0.203391	WT	Defined peaks
0	WT	Defined peaks		0.259623	WT	Defined peaks
0	WT	Defined peaks		0.374033	WT	Defined peaks
0.857143	WT	Defined peaks		4.22578	WT	Defined peaks
0	WT	Defined peaks		0.221789	WT	Defined peaks
0	WT	Defined peaks		0.226338	WT	Defined peaks
0.60303	WT	Defined peaks		1.53707	WT	Defined peaks
0.846154	WT	Defined peaks		0.495909	WT	Defined peaks
0.8	WT	Defined peaks		4.95644	WT	Defined peaks
0.75	WT	Defined peaks		0.242505	WT	Defined peaks
0.629121	WT	Defined peaks		0.380482	WT	Defined peaks
0.590188	WT	Defined peaks		0.627525	WT	Defined peaks
0.791667	WT	Defined peaks		0.408666	WT	Defined peaks
0.575	WT	Defined peaks		0.32216	WT	Defined peaks
0.8	WT	Defined peaks		0.231078	WT	Defined peaks
0.195455	WT	Defined peaks		0.887154	WT	Defined peaks
0.846154	WT	Defined peaks		0.234766	WT	Defined peaks
0.797619	WT	Defined peaks		3.50612	WT	Defined peaks
0	WT	Defined peaks		0.232294	WT	Defined peaks
0	WT	Defined peaks		0.679014	WT	Defined peaks
0	WT	Defined peaks		9.08681	WT	Defined peaks
0.582143	WT	Defined peaks		0.708063	WT	Defined peaks
0	WT	Defined peaks		1.19286	WT	Defined peaks
0.857143	WT	Defined peaks		0.649058	WT	Defined peaks
0	WT	Defined peaks		0.269121	WT	Defined peaks
0.529644	WT	Defined peaks		1.226	WT	Defined peaks
0	WT	Defined peaks		0.2452	WT	Defined peaks
0	WT	Defined peaks		0.250772	WT	Defined peaks
0	WT	Defined peaks		0.247955	WT	Defined peaks
0.75	WT	Defined peaks		0.627525	WT	Defined peaks
0.857143	WT	Defined peaks		0.636576	WT	Defined peaks
0	WT	Defined peaks		0.264287	WT	Defined peaks
0.767974	WT	Defined peaks		1.02642	WT	Defined peaks
0	WT	Defined peaks		0.70057	WT	Defined peaks
0	WT	Defined peaks		0.210171	WT	Defined peaks
0.625926	WT	Defined peaks		0.896161	WT	Defined peaks
0	WT	Defined peaks		0.233523	WT	Defined peaks
0	WT	Defined peaks		0.401236	WT	Defined peaks
0.666667	WT	Defined peaks		0.208188	WT	Defined peaks
0.708333	WT	Defined peaks		0.275849	WT	Defined peaks
0.8	WT	Defined peaks		0.236021	WT	Defined peaks
0.75	WT	Defined peaks		0.649058	WT	Defined peaks
0.875	WT	Defined peaks		0.852868	WT	Defined peaks
0	WT	Defined peaks		0.213217	WT	Defined peaks
0.233333	WT	Defined peaks		0.986277	WT	Defined peaks
0.894737	WT	Defined peaks		0.249355	WT	Defined peaks
0.777778	WT	Defined peaks		1.80147	WT	Defined peaks
0.83268	WT	Defined peaks		0.86541	WT	Defined peaks
0	WT	Defined peaks		0.212192	WT	Defined peaks
0.956522	WT	Defined peaks		0.189425	WT	Defined peaks
0.75	WT	Defined peaks		0.23729	WT	Defined peaks
0	WT	Defined peaks		0.236021	WT	Defined peaks
0.826384	WT	Defined peaks		5.56855	WT	Defined peaks
0.634429	WT	Defined peaks		1.74796	WT	Defined peaks
0.689755	WT	Defined peaks		1.10894	WT	Defined peaks
0.802083	WT	Defined peaks		0.626041	WT	Defined peaks
0.333333	WT	Defined peaks		0.22404	WT	Defined peaks
0.846154	WT	Defined peaks		0.221789	WT	Defined peaks
0.825758	WT	Defined peaks		4.1813	WT	Defined peaks
0.333333	WT	Defined peaks		0.203391	WT	Defined peaks
0.9	WT	Defined peaks		0.71187	WT	Defined peaks
0.664285	WT	Defined peaks		1.23457	WT	Defined peaks
0.6	WT	Defined peaks		0.477145	WT	Defined peaks
0	WT	Defined peaks		0.455009	WT	Defined peaks
0.914546	WT	Defined peaks		2.59623	WT	Defined peaks
0.9	WT	Defined peaks		0.479738	WT	Defined peaks
0.714286	WT	Defined peaks		0.262714	WT	Defined peaks
0.710979	WT	Defined peaks		2.16739	WT	Defined peaks
0	WT	Defined peaks		3.64008	WT	Defined peaks
0.858533	WT	Defined peaks		5.51699	WT	Defined peaks
0.967742	WT	Defined peaks		2.57937	WT	Defined peaks
0.294574	WT	Defined peaks		0.668726	WT	Defined peaks
0.511764	WT	Defined peaks		0.455009	WT	Defined peaks
0.794444	WT	Defined peaks		1.31749	WT	Defined peaks
0.892857	WT	Defined peaks		0.896161	WT	Defined peaks
0.45	WT	Defined peaks		2.33318	WT	Defined peaks
0.759259	WT	Defined peaks		0.693234	WT	Defined peaks
0.777778	WT	Defined peaks		0.222909	WT	Defined peaks
0.79798	WT	Defined peaks		2.29609	WT	Defined peaks
0	WT	Defined peaks		0.649058	WT	Defined peaks
0.666667	WT	Defined peaks		0.212192	WT	Defined peaks
0.888889	WT	Defined peaks		0.275849	WT	Defined peaks
0.888889	WT	Defined peaks		1.52193	WT	Defined peaks
0.691666	WT	Defined peaks		1.68826	WT	Defined peaks
0.65873	WT	Defined peaks		0.22068	WT	Defined peaks
0.830159	WT	Defined peaks		1.08709	WT	Defined peaks
0.545455	WT	Defined peaks		0.239869	WT	Defined peaks
0	WT	Defined peaks		0.218495	WT	Defined peaks
0.7125	WT	Defined peaks		0.445817	WT	Defined peaks
0.444445	WT	Defined peaks		0.682514	WT	Defined peaks
0.741758	WT	Defined peaks		1.21253	WT	Defined peaks
0.845238	WT	Defined peaks		0.26749	WT	Defined peaks
0	WT	Defined peaks		0.243845	WT	Defined peaks
0.777778	WT	Defined peaks		0.588479	WT	Defined peaks
0.55014	WT	Defined peaks		1.2793	WT	Defined peaks
0	WT	Defined peaks		1.37925	WT	Defined peaks
0.857143	WT	Defined peaks		0.249355	WT	Defined peaks
0.741071	WT	Defined peaks		0.207211	WT	Defined peaks
0	WT	Defined peaks		0.857008	WT	Defined peaks
0.935484	WT	Defined peaks		0.72354	WT	Defined peaks
0	WT	Defined peaks		0.226338	WT	Defined peaks
0	WT	Defined peaks		0.420342	WT	Defined peaks
0.285714	WT	Defined peaks		0.469531	WT	Defined peaks
0.609244	WT	Defined peaks		1.67605	WT	Defined peaks
0.808333	WT	Defined peaks		2.61019	WT	Defined peaks
0.8375	WT	Defined peaks		0.696883	WT	Defined peaks
0.543363	WT	Defined peaks		1.59253	WT	Defined peaks
0.5	WT	Defined peaks		0.282923	WT	Defined peaks
0.763889	WT	Defined peaks		0.406783	WT	Defined peaks
0.823529	WT	Defined peaks		1.41613	WT	Defined peaks
0.813399	WT	Defined peaks		1.28302	WT	Defined peaks
0.494672	WT	Defined peaks		1.06352	WT	Defined peaks
0.333333	WT	Defined peaks		0.686051	WT	Defined peaks
0.777778	WT	Defined peaks		0.286597	WT	Defined peaks
0.721445	WT	Defined peaks		3.42608	WT	Defined peaks
0.545635	WT	Defined peaks		1.97624	WT	Defined peaks
0.538462	WT	Defined peaks		0.319825	WT	Defined peaks
0.111111	WT	Defined peaks		0.342139	WT	Defined peaks
0.837869	WT	Defined peaks		0.604602	WT	Defined peaks
0	WT	Defined peaks		0.202458	WT	Defined peaks
0	WT	Defined peaks		0.246569	WT	Defined peaks
0.395834	WT	Defined peaks		1.82811	WT	Defined peaks
0.875	WT	Defined peaks		0.209175	WT	Defined peaks
0.842425	WT	Defined peaks		0.949159	WT	Defined peaks
0.535714	WT	Defined peaks		0.22404	WT	Defined peaks
0.68	WT	Defined peaks		0.23729	WT	Defined peaks
0.818182	WT	Defined peaks		0.214252	WT	Defined peaks
0	WT	Defined peaks		0.215297	WT	Defined peaks
0.668068	WT	Defined peaks		2.3916	WT	Defined peaks
0.571429	WT	Defined peaks		0.234766	WT	Defined peaks
0	WT	Defined peaks		0.231078	WT	Defined peaks
0.579167	WT	Defined peaks		0.258105	WT	Defined peaks
0.714286	WT	Defined peaks		1.16147	WT	Defined peaks
0	WT	Defined peaks		1.33745	WT	Defined peaks
0.352272	WT	Defined peaks		1.23977	WT	Defined peaks
0.77551	WT	Defined peaks		0.270772	WT	Defined peaks
0.571429	WT	Defined peaks		0.231078	WT	Defined peaks
0.6	WT	Defined peaks		1.07649	WT	Defined peaks
0	WT	Defined peaks		0.422353	WT	Defined peaks
0.666667	WT	Defined peaks		0.197919	WT	Defined peaks
0.833333	WT	Defined peaks		0.72354	WT	Defined peaks
0.659259	WT	Defined peaks		0.226338	WT	Defined peaks
0.859829	WT	Defined peaks		3.34002	WT	Defined peaks
0.805555	WT	Defined peaks		2.73222	WT	Defined peaks
0.623377	WT	Defined peaks		0.228684	WT	Defined peaks
0.642857	WT	Defined peaks		0.848768	WT	Defined peaks
0.701389	WT	Defined peaks		0.231078	WT	Defined peaks
0.666667	WT	Defined peaks		0.604602	WT	Defined peaks
0.7	WT	Defined peaks		0.306499	WT	Defined peaks
0	WT	Defined peaks		0.262714	WT	Defined peaks
0.888889	WT	Defined peaks		0.282923	WT	Defined peaks
0	WT	Defined peaks		1.69754	WT	Defined peaks
0.84127	WT	Defined peaks		1.89832	WT	Defined peaks
0.592592	WT	Defined peaks		0.229875	WT	Defined peaks
0.69697	WT	Defined peaks		0.693234	WT	Defined peaks
0.821429	WT	Defined peaks		0.459749	WT	Defined peaks
0	WT	Defined peaks		0.479738	WT	Defined peaks
0.834415	WT	Defined peaks		3.67799	WT	Defined peaks
0.666667	WT	Defined peaks		1.53707	WT	Defined peaks
0	WT	Defined peaks		0.212192	WT	Defined peaks
0.666667	WT	Defined peaks		0.422353	WT	Defined peaks
0.7	WT	Defined peaks		0.272444	WT	Defined peaks
0	WT	Defined peaks		0.212192	WT	Defined peaks
0.923077	WT	Defined peaks		0.212192	WT	Defined peaks
0	WT	Defined peaks		0.211177	WT	Defined peaks
0	WT	Defined peaks		1.07649	WT	Defined peaks
0.769231	WT	Defined peaks		0.408666	WT	Defined peaks
0.692308	WT	Defined peaks		1.09428	WT	Defined peaks
0.9	WT	Defined peaks		0.23729	WT	Defined peaks
0.808772	WT	Defined peaks		0.642756	WT	Defined peaks
0.75	WT	Defined peaks		0.919498	WT	Defined peaks
0	WT	Defined peaks		0.310816	WT	Defined peaks
0	WT	Defined peaks		1.4712	WT	Defined peaks
0.481818	WT	Defined peaks		1.34424	WT	Defined peaks
0	WT	Defined peaks		0.450366	WT	Defined peaks
0.515873	WT	Defined peaks		0.531758	WT	Defined peaks
0.961538	WT	Defined peaks		4.7832	WT	Defined peaks
0	WT	Defined peaks		0.232294	WT	Defined peaks
0.686111	WT	Defined peaks		4.03272	WT	Defined peaks
0.598484	WT	Defined peaks		0.22068	WT	Defined peaks
0.871429	WT	Defined peaks		1.72599	WT	Defined peaks
0	WT	Defined peaks		0.269121	WT	Defined peaks
0.625	WT	Defined peaks		0.8367	WT	Defined peaks
0.791667	WT	Defined peaks		6.43187	WT	Defined peaks
0.717949	WT	Defined peaks		0.708063	WT	Defined peaks
0.833333	WT	Defined peaks		0.655484	WT	Defined peaks
0.729167	WT	Defined peaks		0.239869	WT	Defined peaks
0	WT	Defined peaks		1.91895	WT	Defined peaks
0.805555	WT	Defined peaks		0.302301	WT	Defined peaks
0.285714	WT	Defined peaks		0.222909	WT	Defined peaks
0.25	WT	Defined peaks		3.67799	WT	Defined peaks
0.809462	WT	Defined peaks		5.06824	WT	Defined peaks
0	WT	Defined peaks		0.239869	WT	Defined peaks
0.875	WT	Defined peaks		0.229875	WT	Defined peaks
0.636364	WT	Defined peaks		0.63353	WT	Defined peaks
0.763889	WT	Defined peaks		0.218495	WT	Defined peaks
0.666667	WT	Defined peaks		0.272444	WT	Defined peaks
0.553571	WT	Defined peaks		0.212192	WT	Defined peaks
0.166667	WT	Defined peaks		0.206243	WT	Defined peaks
0.638889	WT	Defined peaks		3.29988	WT	Defined peaks
0.708333	WT	Defined peaks		1.79623	WT	Defined peaks
0.652174	WT	Defined peaks		2.66146	WT	Defined peaks
0.181818	WT	Defined peaks		0.215297	WT	Defined peaks
0.937037	WT	Defined peaks		2.56604	WT	Defined peaks
0.833333	WT	Defined peaks		2.29875	WT	Defined peaks
0.828572	WT	Defined peaks		4.01236	WT	Defined peaks
0.571429	WT	Defined peaks		0.197035	WT	Defined peaks
0.894901	WT	Defined peaks		1.9961	WT	Defined peaks
0	WT	Defined peaks		0.270772	WT	Defined peaks
0.666667	WT	Defined peaks		1.26103	WT	Defined peaks
0.833333	WT	Defined peaks		0.308643	WT	Defined peaks
0.75	WT	Defined peaks		0.204333	WT	Defined peaks
0.508929	WT	Defined peaks		0.247955	WT	Defined peaks
0.748252	WT	Defined peaks		2.39652	WT	Defined peaks
0.773529	WT	Defined peaks		0.70057	WT	Defined peaks
0.806452	WT	Defined peaks		1.01462	WT	Defined peaks
0.869565	WT	Defined peaks		7.72379	WT	Defined peaks
0.737666	WT	Defined peaks		2.2068	WT	Defined peaks
0.785714	WT	Defined peaks		2.00618	WT	Defined peaks
0	WT	Defined peaks		0.569496	WT	Defined peaks
0	WT	Defined peaks		1.17696	WT	Defined peaks
0.869565	WT	Defined peaks		0.71187	WT	Defined peaks
0.64986	WT	Defined peaks		2.80633	WT	Defined peaks
0.285714	WT	Defined peaks		2.37988	WT	Defined peaks
0	WT	Defined peaks		0.24118	WT	Defined peaks
0	WT	Defined peaks		1.35386	WT	Defined peaks
0.734849	WT	Defined peaks		0.216353	WT	Defined peaks
0	WT	Defined peaks		0.401236	WT	Defined peaks
0	WT	Defined peaks		0.236021	WT	Defined peaks
0	WT	Defined peaks		0.234766	WT	Defined peaks
0.64881	WT	Defined peaks		1.4712	WT	Defined peaks
0	WT	Defined peaks		0.243845	WT	Defined peaks
0.833333	WT	Defined peaks		0.37089	WT	Defined peaks
0	WT	Defined peaks		0.226338	WT	Defined peaks
0.285714	WT	Defined peaks		0.234766	WT	Defined peaks
0.5	WT	Defined peaks		0.242505	WT	Defined peaks
0.5	WT	Defined peaks		1.57628	WT	Defined peaks
0	WT	Defined peaks		0.214252	WT	Defined peaks
0	WT	Defined peaks		0.679014	WT	Defined peaks
0.575	WT	Defined peaks		1.06996	WT	Defined peaks
0	WT	Defined peaks		1.82004	WT	Defined peaks
0	WT	Defined peaks		0.319825	WT	Defined peaks
0	WT	Defined peaks		0.214252	WT	Defined peaks
0	WT	Defined peaks		0.28112	WT	Defined peaks
0.454545	WT	Defined peaks		0.242505	WT	Defined peaks
0.416667	WT	Defined peaks		1.13169	WT	Defined peaks
0.85283	WT	Defined peaks		2.60902	WT	Defined peaks
0.615385	WT	Defined peaks		0.252205	WT	Defined peaks
0.797369	WT	Defined peaks		2.43695	WT	Defined peaks
0	WT	Defined peaks		1.05086	WT	Defined peaks
0.347222	WT	Defined peaks		0.495909	WT	Defined peaks
0.888889	WT	Defined peaks		0.894647	WT	Defined peaks
0.581197	WT	Defined peaks		0.621633	WT	Defined peaks
0.508929	WT	Defined peaks		1.37925	WT	Defined peaks
0.508929	WT	Defined peaks		0.432705	WT	Defined peaks
0.631373	WT	Defined peaks		4.65879	WT	Defined peaks
0.5	WT	Defined peaks		0.544888	WT	Defined peaks
0.69697	WT	Defined peaks		1.82004	WT	Defined peaks
0.714286	WT	Defined peaks		1.21253	WT	Defined peaks
0.721001	WT	Defined peaks		2.73006	WT	Defined peaks
0.59375	WT	Defined peaks		0.679014	WT	Defined peaks
0.85	WT	Defined peaks		0.232294	WT	Defined peaks
0.65625	WT	Defined peaks		0.234766	WT	Defined peaks
0.82906	WT	Defined peaks		1.50708	WT	Defined peaks
0.770833	WT	Defined peaks		1.39671	WT	Defined peaks
0	WT	Defined peaks		1.29812	WT	Defined peaks
0.888889	WT	Defined peaks		0.234766	WT	Defined peaks
0	WT	Defined peaks		2.73711	WT	Defined peaks
0	WT	Defined peaks		1.69754	WT	Defined peaks
0.823529	WT	Defined peaks		1.23746	WT	Defined peaks
0.75	WT	Defined peaks		0.228684	WT	Defined peaks
0.822581	WT	Defined peaks		0.234766	WT	Defined peaks
0.876406	WT	Defined peaks		1.36503	WT	Defined peaks
0.67445	WT	Defined peaks		2.83731	WT	Defined peaks
0.5625	WT	Defined peaks		1.17696	WT	Defined peaks
0.6	WT	Defined peaks		0.216353	WT	Defined peaks
0	WT	Defined peaks		0.420342	WT	Defined peaks
0.75	WT	Defined peaks		2.99227	WT	Defined peaks
0	WT	Defined peaks		0.686051	WT	Defined peaks
0	WT	Defined peaks		0.209175	WT	Defined peaks
0.9	WT	Defined peaks		1.03849	WT	Defined peaks
0.677083	WT	Defined peaks		2.08188	WT	Defined peaks
0.870629	WT	Defined peaks		0.704297	WT	Defined peaks
0.801282	WT	Defined peaks		1.05588	WT	Defined peaks
0.727273	WT	Defined peaks		1.42374	WT	Defined peaks
0.727273	WT	Defined peaks		0.72354	WT	Defined peaks
0.520833	WT	Defined peaks		2.02924	WT	Defined peaks
0	WT	Defined peaks		3.39507	WT	Defined peaks
0	WT	Defined peaks		0.238573	WT	Defined peaks
0	WT	Defined peaks		0.221789	WT	Defined peaks
0.730159	WT	Defined peaks		1.1034	WT	Defined peaks
0.7325	WT	Defined peaks		1.67605	WT	Defined peaks
0	WT	Defined peaks		0.896161	WT	Defined peaks
0.440385	WT	Defined peaks		1.97624	WT	Defined peaks
0.65942	WT	Defined peaks		0.939062	WT	Defined peaks
0.875	WT	Defined peaks		0.284748	WT	Defined peaks
0.764706	WT	Defined peaks		0.219582	WT	Defined peaks
0.817461	WT	Defined peaks		0.642756	WT	Defined peaks
0.111111	WT	Defined peaks		0.243845	WT	Defined peaks
0.833333	WT	Defined peaks		0.252205	WT	Defined peaks
0.818182	WT	Defined peaks		0.900733	WT	Defined peaks
0.9375	WT	Defined peaks		0.222909	WT	Defined peaks
0.501253	WT	Defined peaks		1.60494	WT	Defined peaks
0.846154	WT	Defined peaks		2.23878	WT	Defined peaks
0.805555	WT	Defined peaks		0.57694	WT	Defined peaks
0.0555556	WT	Defined peaks		0.23729	WT	Defined peaks
0.833333	WT	Defined peaks		0.228684	WT	Defined peaks
0	WT	Defined peaks		0.441359	WT	Defined peaks
0	WT	Defined peaks		0.939062	WT	Defined peaks
0	WT	Defined peaks		0.367799	WT	Defined peaks
0	WT	Defined peaks		0.238573	WT	Defined peaks
0	WT	Defined peaks		0.205283	WT	Defined peaks
0.375	WT	Defined peaks		1.07126	WT	Defined peaks
0.666667	WT	Defined peaks		0.642756	WT	Defined peaks
0.7125	WT	Defined peaks		0.430594	WT	Defined peaks
0.666667	WT	Defined peaks		1.2059	WT	Defined peaks
0.777778	WT	Defined peaks		1.10894	WT	Defined peaks
0	WT	Defined peaks		0.416377	WT	Defined peaks
0.791667	WT	Defined peaks		0.22068	WT	Defined peaks
0.8	WT	Defined peaks		0.284748	WT	Defined peaks
0.857143	WT	Defined peaks		3.06827	WT	Defined peaks
0.285714	WT	Defined peaks		1.3721	WT	Defined peaks
0.787534	WT	Defined peaks		2.66146	WT	Defined peaks
0	WT	Defined peaks		0.840684	WT	Defined peaks
0.90875	WT	Defined peaks		0.469531	WT	Defined peaks
0	WT	Defined peaks		0.495909	WT	Defined peaks
0.709821	WT	Defined peaks		0.380482	WT	Defined peaks
0.75	WT	Defined peaks		0.655484	WT	Defined peaks
0.888889	WT	Defined peaks		1.55252	WT	Defined peaks
0.6	WT	Defined peaks		1.33745	WT	Defined peaks
0.863637	WT	Defined peaks		0.208188	WT	Defined peaks
0.818182	WT	Defined peaks		0.247955	WT	Defined peaks
0.75	WT	Defined peaks		0.215297	WT	Defined peaks
0.734849	WT	Defined peaks		0.573194	WT	Defined peaks
0	WT	Defined peaks		0.848768	WT	Defined peaks
0.492424	WT	Defined peaks		1.33745	WT	Defined peaks
0	WT	Defined peaks		0.226338	WT	Defined peaks
0.833333	WT	Defined peaks		0.282923	WT	Defined peaks
0.693182	WT	Defined peaks		0.439163	WT	Defined peaks
0.714286	WT	Defined peaks		0.261159	WT	Defined peaks
0	WT	Defined peaks		0.439163	WT	Defined peaks
0.857601	WT	Defined peaks		1.16147	WT	Defined peaks
0.25	WT	Defined peaks		0.258105	WT	Defined peaks
0.714286	WT	Defined peaks		0.493139	WT	Defined peaks
0	WT	Defined peaks		0.197919	WT	Defined peaks
0.823529	WT	Defined peaks		1.97035	WT	Defined peaks
0	WT	Defined peaks		1.24327	WT	Defined peaks
0.2	WT	Defined peaks		0.243845	WT	Defined peaks
0.888889	WT	Defined peaks		0.452676	WT	Defined peaks
0.471428	WT	Defined peaks		0.495909	WT	Defined peaks
0	WT	Defined peaks		0.203391	WT	Defined peaks
0.875	WT	Defined peaks		2.59623	WT	Defined peaks
0	WT	Defined peaks		0.604602	WT	Defined peaks
0	WT	Defined peaks		0.679014	WT	Defined peaks
0.7	WT	Defined peaks		0.250772	WT	Defined peaks
0.875	WT	Defined peaks		0.430594	WT	Defined peaks
0.518519	WT	Defined peaks		1.99484	WT	Defined peaks
0.642857	WT	Defined peaks		0.253655	WT	Defined peaks
0	WT	Defined peaks		0.404917	WT	Defined peaks
0.538462	WT	Defined peaks		0.48236	WT	Defined peaks
0.589286	WT	Defined peaks		0.246569	WT	Defined peaks
0.623077	WT	Defined peaks		0.760964	WT	Defined peaks
0.714286	WT	Defined peaks		0.225183	WT	Defined peaks
0.532389	WT	Defined peaks		1.22035	WT	Defined peaks
0.707692	WT	Defined peaks		0.735599	WT	Defined peaks
0.473684	WT	Defined peaks		0.275849	WT	Defined peaks
0.9375	WT	Defined peaks		0.214252	WT	Defined peaks
0.698413	WT	Defined peaks		0.48501	WT	Defined peaks
0.436507	WT	Defined peaks		0.232294	WT	Defined peaks
0	WT	Defined peaks		0.259623	WT	Defined peaks
0.693453	WT	Defined peaks		1.60494	WT	Defined peaks
0.904762	WT	Defined peaks		1.60494	WT	Defined peaks
0	WT	Defined peaks		0.298216	WT	Defined peaks
0	WT	Defined peaks		0.226338	WT	Defined peaks
0.742425	WT	Defined peaks		0.234766	WT	Defined peaks
0.777778	WT	Defined peaks		0.817332	WT	Defined peaks
0	WT	Defined peaks		0.44808	WT	Defined peaks
0.854167	WT	Defined peaks		1.14342	WT	Defined peaks
0.833333	WT	Defined peaks		0.221789	WT	Defined peaks
0.7125	WT	Defined peaks		0.756616	WT	Defined peaks
0	WT	Defined peaks		0.439163	WT	Defined peaks
0	WT	Defined peaks		0.26749	WT	Defined peaks
0.479167	WT	Defined peaks		0.401236	WT	Defined peaks
0	WT	Defined peaks		0.32216	WT	Defined peaks
0.882353	WT	Defined peaks		0.964719	WT	Defined peaks
0.555555	WT	Defined peaks		0.477145	WT	Defined peaks
0.571429	WT	Defined peaks		0.591106	WT	Defined peaks
0.6	WT	Defined peaks		0.70057	WT	Defined peaks
0.76	WT	Defined peaks		0.227505	WT	Defined peaks
0.583333	WT	Defined peaks		0.261159	WT	Defined peaks
0.464286	WT	Defined peaks		0.857008	WT	Defined peaks
0.764423	WT	Defined peaks		1.3058	WT	Defined peaks
0.373518	WT	Defined peaks		0.214252	WT	Defined peaks
0.8	WT	Defined peaks		0.290368	WT	Defined peaks
0.642857	WT	Defined peaks		2.15882	WT	Defined peaks
0	WT	Defined peaks		0.210171	WT	Defined peaks
0.537698	WT	Defined peaks		1.02642	WT	Defined peaks
0.791667	WT	Defined peaks		0.262714	WT	Defined peaks
0.91875	WT	Defined peaks		0.48236	WT	Defined peaks
0.818803	WT	Defined peaks		1.25386	WT	Defined peaks
0.833333	WT	Defined peaks		3.31657	WT	Defined peaks
0.661803	WT	Defined peaks		1.21475	WT	Defined peaks
0.641026	WT	Defined peaks		3.02301	WT	Defined peaks
0.785121	WT	Defined peaks		2.89781	WT	Defined peaks
0	WT	Defined peaks		0.211177	WT	Defined peaks
0.73913	WT	Defined peaks		0.205283	WT	Defined peaks
0.404762	WT	Defined peaks		2.85585	WT	Defined peaks
0.916667	WT	Defined peaks		0.269121	WT	Defined peaks
0.155556	WT	Defined peaks		1.64336	WT	Defined peaks
0.580586	WT	Defined peaks		0.24118	WT	Defined peaks
0	WT	Defined peaks		0.462156	WT	Defined peaks
0.740741	WT	Defined peaks		1.19935	WT	Defined peaks
0.764161	WT	Defined peaks		2.63856	WT	Defined peaks
0.693122	WT	Defined peaks		3.20988	WT	Defined peaks
0.898148	WT	Defined peaks		1.32408	WT	Defined peaks
0	WT	Defined peaks		0.821133	WT	Defined peaks
0.333333	WT	Defined peaks		0.243845	WT	Defined peaks
0.6	WT	Defined peaks		0.510242	WT	Defined peaks
0	WT	Defined peaks		0.252205	WT	Defined peaks
0	WT	Defined peaks		0.218495	WT	Defined peaks
0.333333	WT	Defined peaks		0.394071	WT	Defined peaks
0	WT	Defined peaks		0.679014	WT	Defined peaks
0.888889	WT	Defined peaks		0.211177	WT	Defined peaks
0.834225	WT	Defined peaks		0.868817	WT	Defined peaks
0.798077	WT	Defined peaks		2.63498	WT	Defined peaks
0.722222	WT	Defined peaks		1.06096	WT	Defined peaks
0.708333	WT	Defined peaks		1.37925	WT	Defined peaks
0.142857	WT	Defined peaks		0.226338	WT	Defined peaks
0.690477	WT	Defined peaks		0.655484	WT	Defined peaks
0	WT	Defined peaks		0.243845	WT	Defined peaks
0.8	WT	Defined peaks		0.469531	WT	Defined peaks
0.783333	WT	Defined peaks		2.02665	WT	Defined peaks
0.666667	WT	Defined peaks		1.06996	WT	Defined peaks
0.8	WT	Defined peaks		0.28847	WT	Defined peaks
0	WT	Defined peaks		0.679014	WT	Defined peaks
0.882353	WT	Defined peaks		4.64589	WT	Defined peaks
0	WT	Defined peaks		0.210171	WT	Defined peaks
0.826087	WT	Defined peaks		0.501545	WT	Defined peaks
0.583333	WT	Defined peaks		0.255121	WT	Defined peaks
0.875	WT	Defined peaks		0.493139	WT	Defined peaks
0.636364	WT	Defined peaks		0.8367	WT	Defined peaks
0.785714	WT	Defined peaks		14.712	WT	Defined peaks
0.785714	WT	Defined peaks		1.28551	WT	Defined peaks
0	WT	Defined peaks		0.226338	WT	Defined peaks
0.708333	WT	Defined peaks		0.882718	WT	Defined peaks
0.875	WT	Defined peaks		0.806135	WT	Defined peaks
0.829365	WT	Defined peaks		1.89154	WT	Defined peaks
0.451389	WT	Defined peaks		0.939062	WT	Defined peaks
0.405914	WT	Defined peaks		2.29609	WT	Defined peaks
0.6	WT	Defined peaks		0.792861	WT	Defined peaks
0.6	WT	Defined peaks		0.334363	WT	Defined peaks
0.595238	WT	Defined peaks		1.29052	WT	Defined peaks
0.845693	WT	Defined peaks		5.51699	WT	Defined peaks
0.56	WT	Defined peaks		0.949159	WT	Defined peaks
0.833333	WT	Defined peaks		1.34913	WT	Defined peaks
0.85	WT	Defined peaks		0.50441	WT	Defined peaks
0.880256	WT	Defined peaks		2.1946	WT	Defined peaks
0.764706	WT	Defined peaks		0.472042	WT	Defined peaks
0.111111	WT	Defined peaks		0.214252	WT	Defined peaks
0.866071	WT	Defined peaks		0.467047	WT	Defined peaks
0.5	WT	Defined peaks		2.01636	WT	Defined peaks
0.5	WT	Defined peaks		0.47458	WT	Defined peaks
0.718324	WT	Defined peaks		1.80673	WT	Defined peaks
0.857143	WT	Defined peaks		0.222909	WT	Defined peaks
0.569697	WT	Defined peaks		1.40859	WT	Defined peaks
0.625875	WT	Defined peaks		2.30776	WT	Defined peaks
0.666667	WT	Defined peaks		0.231078	WT	Defined peaks
0.8	WT	Defined peaks		1.78585	WT	Defined peaks
0.837044	WT	Defined peaks		3.7704	WT	Defined peaks
0.813889	WT	Defined peaks		3.15257	WT	Defined peaks
0.727273	WT	Defined peaks		0.286597	WT	Defined peaks
0.833333	WT	Defined peaks		4.36509	WT	Defined peaks
0	WT	Defined peaks		0.252205	WT	Defined peaks
0	WT	Defined peaks		0.219582	WT	Defined peaks
0	WT	Defined peaks		0.252205	WT	Defined peaks
0	WT	Defined peaks		0.2452	WT	Defined peaks
0.8	WT	Defined peaks		1.40859	WT	Defined peaks
0.333333	WT	Defined peaks		0.217418	WT	Defined peaks
0.777778	WT	Defined peaks		22.068	WT	Defined peaks
0.781746	WT	Defined peaks		3.65894	WT	Defined peaks
0.785714	WT	Defined peaks		2.452	WT	Defined peaks
0.479166	WT	Defined peaks		0.269121	WT	Defined peaks
0.727273	WT	Defined peaks		3.29373	WT	Defined peaks
0	WT	Defined peaks		0.255121	WT	Defined peaks
0.666667	WT	Defined peaks		0.233523	WT	Defined peaks
0.5	WT	Defined peaks		0.326933	WT	Defined peaks
0.592592	WT	Defined peaks		0.626041	WT	Defined peaks
0.846154	WT	Defined peaks		0.252205	WT	Defined peaks
0	WT	Defined peaks		3.15257	WT	Defined peaks
0.845238	WT	Defined peaks		0.242505	WT	Defined peaks
0	WT	Defined peaks		0.24118	WT	Defined peaks
0.737374	WT	Defined peaks		1.54863	WT	Defined peaks
0	WT	Defined peaks		0.279341	WT	Defined peaks
0	WT	Defined peaks		0.259623	WT	Defined peaks
0.833333	WT	Defined peaks		1.32143	WT	Defined peaks
0.571429	WT	Defined peaks		0.239869	WT	Defined peaks
0	WT	Defined peaks		0.236021	WT	Defined peaks
0.85	WT	Defined peaks		1.65215	WT	Defined peaks
0.666667	WT	Defined peaks		0.919498	WT	Defined peaks
0.820588	WT	Defined peaks		1.06996	WT	Defined peaks
0	WT	Defined peaks		0.22068	WT	Defined peaks
0	WT	Defined peaks		0.243845	WT	Defined peaks
0.666667	WT	Defined peaks		0.236021	WT	Defined peaks
0.615385	WT	Defined peaks		0.649058	WT	Defined peaks
0.888889	WT	Defined peaks		0.238573	WT	Defined peaks
0.936508	WT	Defined peaks		0.813565	WT	Defined peaks
0.712733	WT	Defined peaks		2.21789	WT	Defined peaks
0.666667	WT	Defined peaks		1.07649	WT	Defined peaks
0.713904	WT	Defined peaks		0.665366	WT	Defined peaks
0.7	WT	Defined peaks		0.452676	WT	Defined peaks
0	WT	Defined peaks		0.228684	WT	Defined peaks
0.818182	WT	Defined peaks		0.236021	WT	Defined peaks
0	WT	Defined peaks		0.2452	WT	Defined peaks
0.666667	WT	Defined peaks		1.74549	WT	Defined peaks
0.5	WT	Defined peaks		0.209175	WT	Defined peaks
0.666667	WT	Defined peaks		0.275849	WT	Defined peaks
0.571429	WT	Defined peaks		0.380482	WT	Defined peaks
0	WT	Defined peaks		0.250772	WT	Defined peaks
0.859903	WT	Defined peaks		4.72042	WT	Defined peaks
0.875	WT	Defined peaks		0.336915	WT	Defined peaks
0.8	WT	Defined peaks		1.29052	WT	Defined peaks
0.666667	WT	Defined peaks		0.436989	WT	Defined peaks
0.702381	WT	Defined peaks		1.51447	WT	Defined peaks
0.814035	WT	Defined peaks		0.233523	WT	Defined peaks
0.789474	WT	Defined peaks		0.636576	WT	Defined peaks
0.923077	WT	Defined peaks		2.59623	WT	Defined peaks
0.828704	WT	Defined peaks		1.10894	WT	Defined peaks
0.777778	WT	Defined peaks		0.336915	WT	Defined peaks
0	WT	Defined peaks		0.802471	WT	Defined peaks
0.467533	WT	Defined peaks		1.41613	WT	Defined peaks
0.744864	WT	Defined peaks		5.33511	WT	Defined peaks
0.520833	WT	Defined peaks		0.827548	WT	Defined peaks
0	WT	Defined peaks		0.219582	WT	Defined peaks
0.777778	WT	Defined peaks		1.39377	WT	Defined peaks
0.571429	WT	Defined peaks		0.243845	WT	Defined peaks
0.689394	WT	Defined peaks		0.22404	WT	Defined peaks
0.428571	WT	Defined peaks		0.243845	WT	Defined peaks
0.925134	WT	Defined peaks		1.65215	WT	Defined peaks
0.75	WT	Defined peaks		0.247955	WT	Defined peaks
0.153846	WT	Defined peaks		0.306499	WT	Defined peaks
0	WT	Defined peaks		0.212192	WT	Defined peaks
0.636364	WT	Defined peaks		0.420342	WT	Defined peaks
0	WT	Defined peaks		0.436989	WT	Defined peaks
0.571429	WT	Defined peaks		0.249355	WT	Defined peaks
0.541667	WT	Defined peaks		0.207211	WT	Defined peaks
0.677419	WT	Defined peaks		0.236021	WT	Defined peaks
0.714286	WT	Defined peaks		3.05892	WT	Defined peaks
0.7886	WT	Defined peaks		7.10481	WT	Defined peaks
0	WT	Defined peaks		0.213217	WT	Defined peaks
0.667929	WT	Defined peaks		3.62469	WT	Defined peaks
0.666667	WT	Defined peaks		0.228684	WT	Defined peaks
0.666667	WT	Defined peaks		0.227505	WT	Defined peaks
0.25	WT	Defined peaks		0.209175	WT	Defined peaks
0.791667	WT	Defined peaks		0.226338	WT	Defined peaks
0.810606	WT	Defined peaks		0.231078	WT	Defined peaks
0	WT	Defined peaks		0.416377	WT	Defined peaks
0	WT	Defined peaks		0.227505	WT	Defined peaks
0.666667	WT	Defined peaks		2.60902	WT	Defined peaks
0.833333	WT	Defined peaks		1.62606	WT	Defined peaks
0.525926	WT	Defined peaks		0.213217	WT	Defined peaks
0.65528	WT	Defined peaks		0.848768	WT	Defined peaks
0.833333	WT	Defined peaks		0.275849	WT	Defined peaks
0.545455	WT	Defined peaks		0.22068	WT	Defined peaks
0.567669	WT	Defined peaks		0.233523	WT	Defined peaks
0.714286	WT	Defined peaks		0.205283	WT	Defined peaks
0	WT	Defined peaks		0.324529	WT	Defined peaks
0	WT	Defined peaks		0.802471	WT	Defined peaks
0	WT	Defined peaks		0.596431	WT	Defined peaks
0	WT	Defined peaks		0.507309	WT	Defined peaks
0	WT	Defined peaks		0.404917	WT	Defined peaks
0.58134	WT	Defined peaks		3.33101	WT	Defined peaks
0.636364	WT	Defined peaks		1.69754	WT	Defined peaks
0.804762	WT	Defined peaks		3.07925	WT	Defined peaks
0.614286	WT	Defined peaks		0.490399	WT	Defined peaks
0.449495	WT	Defined peaks		0.686051	WT	Defined peaks
0.683334	WT	Defined peaks		0.668726	WT	Defined peaks
0.671296	WT	Defined peaks		1.99484	WT	Defined peaks
0.444444	WT	Defined peaks		1.12592	WT	Defined peaks
0.771445	WT	Defined peaks		1.68826	WT	Defined peaks
0.714286	WT	Defined peaks		0.250772	WT	Defined peaks
0.176471	WT	Defined peaks		0.222909	WT	Defined peaks
0.779546	WT	Defined peaks		1.89154	WT	Defined peaks
0.769969	WT	Defined peaks		3.71441	WT	Defined peaks
0.603174	WT	Defined peaks		0.639651	WT	Defined peaks
0.8	WT	Defined peaks		0.296214	WT	Defined peaks
0	WT	Defined peaks		0.279341	WT	Defined peaks
0.583333	WT	Defined peaks		0.212192	WT	Defined peaks
0.888889	WT	Defined peaks		0.232294	WT	Defined peaks
0.774436	WT	Defined peaks		1.60912	WT	Defined peaks
0.768074	WT	Defined peaks		3.67799	WT	Defined peaks
0.693732	WT	Defined peaks		2.95756	WT	Defined peaks
0.5	WT	Defined peaks		0.274136	WT	Defined peaks
0.895833	WT	Defined peaks		4.93139	WT	Defined peaks
0.819398	WT	Defined peaks		4.29895	WT	Defined peaks
0.9	WT	Defined peaks		11.034	WT	Defined peaks
0.833333	WT	Defined peaks		4.61888	WT	Defined peaks
0	WT	Defined peaks		1.63466	WT	Defined peaks
0	WT	Defined peaks		0.211177	WT	Defined peaks
0.77551	WT	Defined peaks		1.59253	WT	Defined peaks
0	WT	Defined peaks		0.252205	WT	Defined peaks
0.4375	WT	Defined peaks		0.302301	WT	Defined peaks
0.785714	WT	Defined peaks		0.558682	WT	Defined peaks
0.793651	WT	Defined peaks		3.42608	WT	Defined peaks
0.958333	WT	Defined peaks		0.261159	WT	Defined peaks
0	WT	Defined peaks		0.255121	WT	Defined peaks
0.729167	WT	Defined peaks		1.19935	WT	Defined peaks
0.716834	WT	Defined peaks		2.08927	WT	Defined peaks
0.916667	WT	Defined peaks		0.97002	WT	Defined peaks
0	WT	Defined peaks		0.24118	WT	Defined peaks
0.7	WT	Defined peaks		0.760964	WT	Defined peaks
0.834055	WT	Defined peaks		2.4154	WT	Defined peaks
0	WT	Defined peaks		0.479738	WT	Defined peaks
0.541667	WT	Defined peaks		1.60912	WT	Defined peaks
0	WT	Defined peaks		0.401236	WT	Defined peaks
0.411764	WT	Defined peaks		3.04386	WT	Defined peaks
0.390909	WT	Defined peaks		0.231078	WT	Defined peaks
0.619048	WT	Defined peaks		1.33745	WT	Defined peaks
0	WT	Defined peaks		0.848768	WT	Defined peaks
0.875	WT	Defined peaks		0.696883	WT	Defined peaks
0.55	WT	Defined peaks		1.89541	WT	Defined peaks
0.0526316	WT	Defined peaks		0.238573	WT	Defined peaks
0.484127	WT	Defined peaks		0.227505	WT	Defined peaks
0.686869	WT	Defined peaks		3.00402	WT	Defined peaks
0	WT	Defined peaks		0.222909	WT	Defined peaks
0.797619	WT	Defined peaks		1.10894	WT	Defined peaks
0.666667	WT	Defined peaks		0.743864	WT	Defined peaks
0	WT	Defined peaks		3.15257	WT	Defined peaks
0	WT	Defined peaks		0.313021	WT	Defined peaks
0.571429	WT	Defined peaks		0.234766	WT	Defined peaks
0	WT	Defined peaks		0.562241	WT	Defined peaks
0	WT	Defined peaks		0.336915	WT	Defined peaks
0.75	WT	Defined peaks		0.436989	WT	Defined peaks
0.763889	WT	Defined peaks		0.441359	WT	Defined peaks
0.615385	WT	Defined peaks		0.991818	WT	Defined peaks
0.909091	WT	Defined peaks		1.16147	WT	Defined peaks
0	WT	Defined peaks		1.80147	WT	Defined peaks
0	WT	Defined peaks		0.222909	WT	Defined peaks
0.8125	WT	Defined peaks		0.752317	WT	Defined peaks
0.714286	WT	Defined peaks		0.231078	WT	Defined peaks
0	WT	Defined peaks		0.236021	WT	Defined peaks
0.502315	WT	Defined peaks		1.8107	WT	Defined peaks
0.803571	WT	Defined peaks		1.26103	WT	Defined peaks
0.801588	WT	Defined peaks		1.68826	WT	Defined peaks
0.619048	WT	Defined peaks		0.673831	WT	Defined peaks
0	WT	Defined peaks		1.44708	WT	Defined peaks
0.825	WT	Defined peaks		1.07126	WT	Defined peaks
0	WT	Defined peaks		0.639651	WT	Defined peaks
0.798291	WT	Defined peaks		2.23473	WT	Defined peaks
0.875	WT	Defined peaks		1.2092	WT	Defined peaks
0.833333	WT	Defined peaks		0.924312	WT	Defined peaks
0.833333	WT	Defined peaks		2.48653	WT	Defined peaks
0.440171	WT	Defined peaks		1.4712	WT	Defined peaks
0.728572	WT	Defined peaks		0.410567	WT	Defined peaks
0	WT	Defined peaks		0.493139	WT	Defined peaks
0.935315	WT	Defined peaks		2.60902	WT	Defined peaks
0.888888	WT	Defined peaks		2.34766	WT	Defined peaks
0	WT	Defined peaks		0.277584	WT	Defined peaks
0	WT	Defined peaks		1.91895	WT	Defined peaks
0.669445	WT	Defined peaks		0.217418	WT	Defined peaks
0	WT	Defined peaks		0.269121	WT	Defined peaks
0.285714	WT	Defined peaks		0.774314	WT	Defined peaks
0.818182	WT	Defined peaks		0.997422	WT	Defined peaks
0.666667	WT	Defined peaks		2.2068	WT	Defined peaks
0.571429	WT	Defined peaks		0.315257	WT	Defined peaks
0.761905	WT	Defined peaks		2.22704	WT	Defined peaks
0.173789	WT	Defined peaks		1.09791	WT	Defined peaks
0.714286	WT	Defined peaks		0.209175	WT	Defined peaks
0	WT	Defined peaks		0.2452	WT	Defined peaks
0.722727	WT	Defined peaks		1.72238	WT	Defined peaks
0.0909091	WT	Defined peaks		0.22404	WT	Defined peaks
0.6	WT	Defined peaks		0.383791	WT	Defined peaks
0.333333	WT	Defined peaks		0.394071	WT	Defined peaks
0.764706	WT	Defined peaks		0.219582	WT	Defined peaks
0.9	WT	Defined peaks		0.735599	WT	Defined peaks
0.809068	WT	Defined peaks		1.55774	WT	Defined peaks
0.1	WT	Defined peaks		0.214252	WT	Defined peaks
0.613637	WT	Defined peaks		0.445817	WT	Defined peaks
0.267857	WT	Defined peaks		0.719607	WT	Defined peaks
0	WT	Defined peaks		0.827548	WT	Defined peaks
0.605696	WT	Defined peaks		3.91353	WT	Defined peaks
0.625	WT	Defined peaks		1.49252	WT	Defined peaks
0.721429	WT	Defined peaks		0.259623	WT	Defined peaks
0.725108	WT	Defined peaks		0.71187	WT	Defined peaks
0.866667	WT	Defined peaks		1.6551	WT	Defined peaks
0.777778	WT	Defined peaks		0.232294	WT	Defined peaks
0.625	WT	Defined peaks		0.347527	WT	Defined peaks
0	WT	Defined peaks		0.236021	WT	Defined peaks
0.888889	WT	Defined peaks		0.243845	WT	Defined peaks
0.846154	WT	Defined peaks		0.36476	WT	Defined peaks
0.85119	WT	Defined peaks		0.226338	WT	Defined peaks
0.772727	WT	Defined peaks		1.91895	WT	Defined peaks
0	WT	Defined peaks		0.213217	WT	Defined peaks
0.307692	WT	Defined peaks		0.216353	WT	Defined peaks
0.636364	WT	Defined peaks		0.243845	WT	Defined peaks
0.850225	WT	Defined peaks		4.34124	WT	Defined peaks
0	WT	Defined peaks		2.04333	WT	Defined peaks
0.713651	WT	Defined peaks		1.3721	WT	Defined peaks
0.8375	WT	Defined peaks		1.70691	WT	Defined peaks
0.866667	WT	Defined peaks		1.57628	WT	Defined peaks
0.835913	WT	Defined peaks		1.9616	WT	Defined peaks
0.721052	WT	Defined peaks		2.05283	WT	Defined peaks
0.785714	WT	Defined peaks		4.72885	WT	Defined peaks
0.7	WT	Defined peaks		0.208188	WT	Defined peaks
0.166667	WT	Defined peaks		0.227505	WT	Defined peaks
0.75	WT	Defined peaks		2.28684	WT	Defined peaks
0.65	WT	Defined peaks		0.528574	WT	Defined peaks
0.535714	WT	Defined peaks		0.269121	WT	Defined peaks
0	WT	Defined peaks		0.255121	WT	Defined peaks
0.722222	WT	Defined peaks		0.871104	WT	Defined peaks
0.3	WT	Defined peaks		0.210171	WT	Defined peaks
0.921539	WT	Defined peaks		1.11454	WT	Defined peaks
0	WT	Defined peaks		0.225183	WT	Defined peaks
0.43421	WT	Defined peaks		1.07126	WT	Defined peaks
0	WT	Defined peaks		0.544888	WT	Defined peaks
0.777778	WT	Defined peaks		0.255121	WT	Defined peaks
0.888889	WT	Defined peaks		1.25505	WT	Defined peaks
0.75	WT	Defined peaks		0.41835	WT	Defined peaks
0	WT	Defined peaks		0.258105	WT	Defined peaks
0.363636	WT	Defined peaks		0.246569	WT	Defined peaks
0.9	WT	Defined peaks		0.236021	WT	Defined peaks
0	WT	Defined peaks		2.75849	WT	Defined peaks
0	WT	Defined peaks		0.294239	WT	Defined peaks
0.8	WT	Defined peaks		0.665366	WT	Defined peaks
0.752101	WT	Defined peaks		0.422353	WT	Defined peaks
0.666667	WT	Defined peaks		0.231078	WT	Defined peaks
0.590909	WT	Defined peaks		0.765363	WT	Defined peaks
0.837662	WT	Defined peaks		1.04094	WT	Defined peaks
0.777778	WT	Defined peaks		0.97002	WT	Defined peaks
0	WT	Defined peaks		0.211177	WT	Defined peaks
0.857143	WT	Defined peaks		0.693234	WT	Defined peaks
0.7	WT	Defined peaks		0.247955	WT	Defined peaks
0.4	WT	Defined peaks		0.455009	WT	Defined peaks
0.384615	WT	Defined peaks		0.243845	WT	Defined peaks
0.756313	WT	Defined peaks		0.239869	WT	Defined peaks
0.678571	WT	Defined peaks		0.218495	WT	Defined peaks
0.663316	WT	Defined peaks		1.30451	WT	Defined peaks
0.65873	WT	Defined peaks		0.71187	WT	Defined peaks
0.896297	WT	Defined peaks		3.72231	WT	Defined peaks
0	WT	Defined peaks		0.265879	WT	Defined peaks
0	WT	Defined peaks		0.234766	WT	Defined peaks
0.759259	WT	Defined peaks		3.01416	WT	Defined peaks
0.694445	WT	Defined peaks		1.97624	WT	Defined peaks
0	WT	Defined peaks		0.428504	WT	Defined peaks
0.731602	WT	Defined peaks		0.760964	WT	Defined peaks
0.847222	WT	Defined peaks		1.97624	WT	Defined peaks
0	WT	Defined peaks		0.249355	WT	Defined peaks
0.5	WT	Defined peaks		1.91895	WT	Defined peaks
0.89951	WT	Defined peaks		0.95429	WT	Defined peaks
0.696429	WT	Defined peaks		1.21253	WT	Defined peaks
0.685281	WT	Defined peaks		0.443577	WT	Defined peaks
0	WT	Defined peaks		0.282923	WT	Defined peaks
0.9375	WT	Defined peaks		1.29812	WT	Defined peaks
0.470588	WT	Defined peaks		2.80228	WT	Defined peaks
0.75	WT	Defined peaks		1.14639	WT	Defined peaks
0.714286	WT	Defined peaks		0.2452	WT	Defined peaks
0.777778	WT	Defined peaks		1.37925	WT	Defined peaks
0.666667	WT	Defined peaks		1.00309	WT	Defined peaks
0.768679	WT	Defined peaks		2.43695	WT	Defined peaks
0	WT	Defined peaks		1.57628	WT	Defined peaks
0	WT	Defined peaks		0.239869	WT	Defined peaks
0.769868	WT	Defined peaks		0.249355	WT	Defined peaks
0.563492	WT	Defined peaks		0.406783	WT	Defined peaks
0.535829	WT	Defined peaks		7.16737	WT	Defined peaks
0	WT	Defined peaks		2.06243	WT	Defined peaks
0.444444	WT	Defined peaks		0.249355	WT	Defined peaks
0.555556	WT	Defined peaks		0.216353	WT	Defined peaks
0.444444	WT	Defined peaks		1.8649	WT	Defined peaks
0.666667	WT	Defined peaks		0.26749	WT	Defined peaks
0	WT	Defined peaks		0.236021	WT	Defined peaks
0	WT	Defined peaks		0.242505	WT	Defined peaks
0.761243	WT	Defined peaks		1.23977	WT	Defined peaks
0.615385	WT	Defined peaks		0.410567	WT	Defined peaks
0.875	WT	Defined peaks		0.233523	WT	Defined peaks
0.547619	WT	Defined peaks		0.234766	WT	Defined peaks
0	WT	Defined peaks		0.228684	WT	Defined peaks
0.666667	WT	Defined peaks		0.206243	WT	Defined peaks
0	WT	Defined peaks		0.270772	WT	Defined peaks
0.25	WT	Defined peaks		0.959476	WT	Defined peaks
0.866667	WT	Defined peaks		1.55774	WT	Defined peaks
0.875	WT	Defined peaks		0.450366	WT	Defined peaks
0.142857	WT	Defined peaks		0.41835	WT	Defined peaks
0.875	WT	Defined peaks		0.861189	WT	Defined peaks
0.666667	WT	Defined peaks		0.495909	WT	Defined peaks
0.0714286	WT	Defined peaks		0.236021	WT	Defined peaks
0.564935	WT	Defined peaks		0.264287	WT	Defined peaks
0.5	WT	Defined peaks		0.243845	WT	Defined peaks
0.846154	WT	Defined peaks		0.404917	WT	Defined peaks
0.631579	WT	Defined peaks		0.47458	WT	Defined peaks
0.554276	WT	Defined peaks		2.27505	WT	Defined peaks
0.830357	WT	Defined peaks		1.92944	WT	Defined peaks
0.825	WT	Defined peaks		0.28112	WT	Defined peaks
0.6	WT	Defined peaks		1.07649	WT	Defined peaks
0.781683	WT	Defined peaks		7.30307	WT	Defined peaks
0.857143	WT	Defined peaks		0.253655	WT	Defined peaks
0.673611	WT	Defined peaks		2.66337	WT	Defined peaks
0.731283	WT	Defined peaks		6.00489	WT	Defined peaks
0.817461	WT	Defined peaks		2.97546	WT	Defined peaks
0.798701	WT	Defined peaks		1.03121	WT	Defined peaks
0.954545	WT	Defined peaks		1.41613	WT	Defined peaks
0.89899	WT	Defined peaks		0.8367	WT	Defined peaks
0.849123	WT	Defined peaks		1.38647	WT	Defined peaks
0.833333	WT	Defined peaks		0.219582	WT	Defined peaks
0.941176	WT	Defined peaks		0.97002	WT	Defined peaks
0.759524	WT	Defined peaks		1.74549	WT	Defined peaks
0	WT	Defined peaks		0.246569	WT	Defined peaks
0	WT	Defined peaks		0.225183	WT	Defined peaks
0.787879	WT	Defined peaks		0.991818	WT	Defined peaks
0.708333	WT	Defined peaks		0.994052	WT	Defined peaks
0.909722	WT	Defined peaks		0.306499	WT	Defined peaks
0.764706	WT	Defined peaks		0.236021	WT	Defined peaks
0.764706	WT	Defined peaks		2.51552	WT	Defined peaks
0.0714286	WT	Defined peaks		0.221789	WT	Defined peaks
0.790598	WT	Defined peaks		3.82681	WT	Defined peaks
0.633333	WT	Defined peaks		3.22946	WT	Defined peaks
0.888889	WT	Defined peaks		0.246569	WT	Defined peaks
0.333333	WT	Defined peaks		0.445817	WT	Defined peaks
0.875	WT	Defined peaks		0.580736	WT	Defined peaks
0	WT	Defined peaks		0.272444	WT	Defined peaks
0.577534	WT	Defined peaks		1.77431	WT	Defined peaks
0.696429	WT	Defined peaks		2.69374	WT	Defined peaks
0.714286	WT	Defined peaks		0.229875	WT	Defined peaks
0.809524	WT	Defined peaks		0.760964	WT	Defined peaks
0.728572	WT	Defined peaks		2.84043	WT	Defined peaks
0	WT	Defined peaks		0.26749	WT	Defined peaks
0.789474	WT	Defined peaks		0.639651	WT	Defined peaks
0.6	WT	Defined peaks		0.282923	WT	Defined peaks
0.8	WT	Defined peaks		1.63466	WT	Defined peaks
0	WT	Defined peaks		0.282923	WT	Defined peaks
0.833333	WT	Defined peaks		0.459749	WT	Defined peaks
0.416667	WT	Defined peaks		0.50441	WT	Defined peaks
0	WT	Defined peaks		0.232294	WT	Defined peaks
0.375	WT	Defined peaks		0.507309	WT	Defined peaks
0.9	WT	Defined peaks		0.686051	WT	Defined peaks
0.894737	WT	Defined peaks		0.873979	WT	Defined peaks
0.898981	WT	Defined peaks		2.23473	WT	Defined peaks
0.764493	WT	Defined peaks		0.735599	WT	Defined peaks
0	WT	Defined peaks		0.315257	WT	Defined peaks
0.611111	WT	Defined peaks		0.37723	WT	Defined peaks
0.833333	WT	Defined peaks		4.71354	WT	Defined peaks
0.571429	WT	Defined peaks		0.216353	WT	Defined peaks
0.85	WT	Defined peaks		2.68848	WT	Defined peaks
0.717949	WT	Defined peaks		0.95429	WT	Defined peaks
0.9375	WT	Defined peaks		1.38647	WT	Defined peaks
0.707071	WT	Defined peaks		0.331849	WT	Defined peaks
0.708333	WT	Defined peaks		0.239869	WT	Defined peaks
0.690477	WT	Defined peaks		1.02048	WT	Defined peaks
0	WT	Defined peaks		0.215297	WT	Defined peaks
0.870629	WT	Defined peaks		1.05926	WT	Defined peaks
0.490909	WT	Defined peaks		1.17175	WT	Defined peaks
0.75	WT	Defined peaks		0.231078	WT	Defined peaks
0	WT	Defined peaks		0.218495	WT	Defined peaks
0.0376343	WT	Defined peaks		0.479738	WT	Defined peaks
0.785714	WT	Defined peaks		1.92944	WT	Defined peaks
0.5	WT	Defined peaks		1.226	WT	Defined peaks
0.636364	WT	Defined peaks		0.214252	WT	Defined peaks
0.590909	WT	Defined peaks		1.75541	WT	Defined peaks
0.83871	WT	Defined peaks		1.1034	WT	Defined peaks
0.933333	WT	Defined peaks		0.612999	WT	Defined peaks
0	WT	Defined peaks		0.306499	WT	Defined peaks
0	WT	Defined peaks		0.214252	WT	Defined peaks
0.857143	WT	Defined peaks		0.265879	WT	Defined peaks
0.8	WT	Defined peaks		0.231078	WT	Defined peaks
0	WT	Defined peaks		0.426434	WT	Defined peaks
0.832143	WT	Defined peaks		6.98195	WT	Defined peaks
0.666667	WT	Defined peaks		2.04333	WT	Defined peaks
0.636364	WT	Defined peaks		0.519246	WT	Defined peaks
0.609756	WT	Defined peaks		1.19286	WT	Defined peaks
0.9	WT	Defined peaks		1.67605	WT	Defined peaks
0.714286	WT	Defined peaks		0.256604	WT	Defined peaks
0	WT	Defined peaks		0.208188	WT	Defined peaks
0	WT	Defined peaks		0.211177	WT	Defined peaks
0.357143	WT	Defined peaks		0.212192	WT	Defined peaks
0.166667	WT	Defined peaks		0.219582	WT	Defined peaks
0.825	WT	Defined peaks		1.67001	WT	Defined peaks
0.216346	WT	Defined peaks		1.14342	WT	Defined peaks
0	WT	Defined peaks		0.472042	WT	Defined peaks
0.789474	WT	Defined peaks		0.469531	WT	Defined peaks
0.829546	WT	Defined peaks		0.689624	WT	Defined peaks
0.833333	WT	Defined peaks		0.228684	WT	Defined peaks
0	WT	Defined peaks		0.462156	WT	Defined peaks
0.392857	WT	Defined peaks		0.569496	WT	Defined peaks
0.504011	WT	Defined peaks		1.68137	WT	Defined peaks
0.276786	WT	Defined peaks		5.48717	WT	Defined peaks
0	WT	Defined peaks		3.15257	WT	Defined peaks
0	WT	Defined peaks		0.498711	WT	Defined peaks
0.7	WT	Defined peaks		1.69754	WT	Defined peaks
0.117647	WT	Defined peaks		0.441359	WT	Defined peaks
0.333333	WT	Defined peaks		0.28847	WT	Defined peaks
0.894444	WT	Defined peaks		0.23729	WT	Defined peaks
0	WT	Defined peaks		0.252205	WT	Defined peaks
0.823529	WT	Defined peaks		0.233523	WT	Defined peaks
0.75012	WT	Defined peaks		0.22404	WT	Defined peaks
0.875	WT	Defined peaks		0.261159	WT	Defined peaks
0.428571	WT	Defined peaks		0.397621	WT	Defined peaks
0.309524	WT	Defined peaks		0.247955	WT	Defined peaks
0.918334	WT	Defined peaks		1.71402	WT	Defined peaks
0.375	WT	Defined peaks		0.239869	WT	Defined peaks
0.583333	WT	Defined peaks		1.2092	WT	Defined peaks
0.0526315	WT	Defined peaks		0.261159	WT	Defined peaks
0.416667	WT	Defined peaks		0.672121	WT	Defined peaks
0.587963	WT	Defined peaks		0.806135	WT	Defined peaks
0	WT	Defined peaks		0.495909	WT	Defined peaks
0	WT	Defined peaks		0.262714	WT	Defined peaks
0.472222	WT	Defined peaks		1.91895	WT	Defined peaks
0.690477	WT	Defined peaks		0.229875	WT	Defined peaks
0.5	WT	Defined peaks		0.275849	WT	Defined peaks
0	WT	Defined peaks		0.256604	WT	Defined peaks
0.888889	WT	Defined peaks		0.238573	WT	Defined peaks
0.492857	WT	Defined peaks		0.274136	WT	Defined peaks
0.846591	WT	Defined peaks		2.13217	WT	Defined peaks
0.814815	WT	Defined peaks		2.18495	WT	Defined peaks
0.555556	WT	Defined peaks		1.4712	WT	Defined peaks
0.857143	WT	Defined peaks		1.09791	WT	Defined peaks
0.722807	WT	Defined peaks		1.19935	WT	Defined peaks
0	WT	Defined peaks		0.231078	WT	Defined peaks
0.466667	WT	Defined peaks		1.09791	WT	Defined peaks
0.555556	WT	Defined peaks		0.469531	WT	Defined peaks
0.666667	WT	Defined peaks		0.752317	WT	Defined peaks
0.666667	WT	Defined peaks		0.212192	WT	Defined peaks
0.75	WT	Defined peaks		0.748066	WT	Defined peaks
0.845238	WT	Defined peaks		0.838024	WT	Defined peaks
0.454545	WT	Defined peaks		0.211177	WT	Defined peaks
0.625	WT	Defined peaks		2.38573	WT	Defined peaks
0.881945	WT	Defined peaks		2.42505	WT	Defined peaks
0	WT	Defined peaks		0.258105	WT	Defined peaks
0	WT	Defined peaks		3.39507	WT	Defined peaks
0.375	WT	Defined peaks		2.33411	WT	Defined peaks
0.641667	WT	Defined peaks		1.16147	WT	Defined peaks
0.75	WT	Defined peaks		1.23457	WT	Defined peaks
0.666667	WT	Defined peaks		0.253655	WT	Defined peaks
0.609127	WT	Defined peaks		0.743864	WT	Defined peaks
0	WT	Defined peaks		1.01462	WT	Defined peaks
0	WT	Defined peaks		0.229875	WT	Defined peaks
0.690477	WT	Defined peaks		0.551699	WT	Defined peaks
0.714286	WT	Defined peaks		0.905352	WT	Defined peaks
0.187135	WT	Defined peaks		0.645891	WT	Defined peaks
0.278409	WT	Defined peaks		0.422353	WT	Defined peaks
0.503788	WT	Defined peaks		1.03121	WT	Defined peaks
0.52381	WT	Defined peaks		0.857008	WT	Defined peaks
0.86397	WT	Defined peaks		4.55864	WT	Defined peaks
0.3	WT	Defined peaks		0.221789	WT	Defined peaks
0	WT	Defined peaks		0.221789	WT	Defined peaks
0.825758	WT	Defined peaks		0.247955	WT	Defined peaks
0	WT	Defined peaks		0.210171	WT	Defined peaks
0.9375	WT	Defined peaks		1.71402	WT	Defined peaks
0	WT	Defined peaks		0.649058	WT	Defined peaks
0.625	WT	Defined peaks		2.30944	WT	Defined peaks
0	WT	Defined peaks		1.26103	WT	Defined peaks
0	WT	Defined peaks		0.313021	WT	Defined peaks
0.722222	WT	Defined peaks		0.658745	WT	Defined peaks
0.576389	WT	Defined peaks		0.82497	WT	Defined peaks
0.774038	WT	Defined peaks		1.23746	WT	Defined peaks
0.833333	WT	Defined peaks		2.33661	WT	Defined peaks
0	WT	Defined peaks		0.222909	WT	Defined peaks
0.666667	WT	Defined peaks		0.61585	WT	Defined peaks
0.666667	WT	Defined peaks		0.457367	WT	Defined peaks
0.6875	WT	Defined peaks		0.236021	WT	Defined peaks
0.75	WT	Defined peaks		0.822408	WT	Defined peaks
0.5	WT	Defined peaks		1.31097	WT	Defined peaks
0.750469	WT	Defined peaks		2.64816	WT	Defined peaks
0.807692	WT	Defined peaks		0.596431	WT	Defined peaks
0.831746	WT	Defined peaks		2.7453	WT	Defined peaks
0.625	WT	Defined peaks		0.469531	WT	Defined peaks
0.875	WT	Defined peaks		0.334363	WT	Defined peaks
0.756945	WT	Defined peaks		0.282923	WT	Defined peaks
0.68125	WT	Defined peaks		0.218495	WT	Defined peaks
0	WT	Defined peaks		0.256604	WT	Defined peaks
0.8375	WT	Defined peaks		0.443577	WT	Defined peaks
0.8	WT	Defined peaks		0.202458	WT	Defined peaks
0.444444	WT	Defined peaks		0.218495	WT	Defined peaks
0.813853	WT	Defined peaks		2.5586	WT	Defined peaks
0.862594	WT	Defined peaks		3.24529	WT	Defined peaks
0	WT	Defined peaks		0.233523	WT	Defined peaks
0	WT	Defined peaks		0.227505	WT	Defined peaks
0.714286	WT	Defined peaks		0.621633	WT	Defined peaks
0.611607	WT	Defined peaks		2.7022	WT	Defined peaks
0.666667	WT	Defined peaks		0.250772	WT	Defined peaks
0.8	WT	Defined peaks		0.795242	WT	Defined peaks
0.475	WT	Defined peaks		1.09247	WT	Defined peaks
0.878547	WT	Defined peaks		0.459749	WT	Defined peaks
0	WT	Defined peaks		0.232294	WT	Defined peaks
0.746212	WT	Defined peaks		0.426434	WT	Defined peaks
0.166667	WT	Defined peaks		0.22068	WT	Defined peaks
0.857143	WT	Defined peaks		0.231078	WT	Defined peaks
0.618056	WT	Defined peaks		0.249355	WT	Defined peaks
0	WT	Defined peaks		1.05086	WT	Defined peaks
0	WT	Defined peaks		0.249355	WT	Defined peaks
0	WT	Defined peaks		0.82497	WT	Defined peaks
0.45	WT	Defined peaks		0.735599	WT	Defined peaks
0.833333	WT	Defined peaks		0.495909	WT	Defined peaks
0.875	WT	Defined peaks		0.214252	WT	Defined peaks
0.769136	WT	Defined peaks		1.45732	WT	Defined peaks
0.882353	WT	Defined peaks		0.852868	WT	Defined peaks
0.727273	WT	Defined peaks		0.315257	WT	Defined peaks
0.786616	WT	Defined peaks		0.672121	WT	Defined peaks
0.305194	WT	Defined peaks		0.213217	WT	Defined peaks
0.5	WT	Defined peaks		0.214252	WT	Defined peaks
0.633547	WT	Defined peaks		0.649058	WT	Defined peaks
0.666667	WT	Defined peaks		0.857008	WT	Defined peaks
0.633972	WT	Defined peaks		2.15297	WT	Defined peaks
0.25	WT	Defined peaks		0.211177	WT	Defined peaks
0	WT	Defined peaks		0.238573	WT	Defined peaks
0.9	WT	Defined peaks		0.209175	WT	Defined peaks
0.75	WT	Defined peaks		0.231078	WT	Defined peaks
0.775	WT	Defined peaks		0.233523	WT	Defined peaks
0.821429	WT	Defined peaks		3.55597	WT	Defined peaks
0	WT	Defined peaks		0.653865	WT	Defined peaks
0.844445	WT	Defined peaks		1.05086	WT	Defined peaks
0.863043	WT	Defined peaks		0.186227	WT	Defined peaks
0.2	WT	Defined peaks		0.71187	WT	Defined peaks
0.4375	WT	Defined peaks		0.652255	WT	Defined peaks
0.586207	WT	Defined peaks		0.493139	WT	Defined peaks
0.0833333	WT	Defined peaks		0.22404	WT	Defined peaks
0.808418	WT	Defined peaks		0.888643	WT	Defined peaks
0	WT	Defined peaks		0.234766	WT	Defined peaks
0.75811	WT	Defined peaks		2.55524	WT	Defined peaks
0.5	WT	Defined peaks		1.05588	WT	Defined peaks
0.875	WT	Defined peaks		0.239869	WT	Defined peaks
0.666667	WT	Defined peaks		0.233523	WT	Defined peaks
0	WT	Defined peaks		0.428504	WT	Defined peaks
0.794444	WT	Defined peaks		0.630513	WT	Defined peaks
0.916667	WT	Defined peaks		0.204333	WT	Defined peaks
0.916667	WT	Defined peaks		0.233523	WT	Defined peaks
0	WT	Defined peaks		0.626041	WT	Defined peaks
0.575	WT	Defined peaks		0.627525	WT	Defined peaks
0.636364	WT	Defined peaks		1.56036	WT	Defined peaks
0.724138	WT	Defined peaks		0.221789	WT	Defined peaks
0	WT	Defined peaks		0.221789	WT	Defined peaks
0.777778	WT	Defined peaks		0.232294	WT	Defined peaks
0.8	WT	Defined peaks		0.2452	WT	Defined peaks
0.466666	WT	Defined peaks		0.493139	WT	Defined peaks
0.428571	WT	Defined peaks		0.443577	WT	Defined peaks
0.909091	WT	Defined peaks		0.424384	WT	Defined peaks
0.648631	WT	Defined peaks		7.68659	WT	Defined peaks
0.818296	WT	Defined peaks		1.4437	WT	Defined peaks
0.909091	WT	Defined peaks		0.217418	WT	Defined peaks
0.639157	WT	Defined peaks		5.70177	WT	Defined peaks
0.574074	WT	Defined peaks		2.17955	WT	Defined peaks
0	WT	Defined peaks		0.216353	WT	Defined peaks
0.809524	WT	Defined peaks		0.541545	WT	Defined peaks
0.947368	WT	Defined peaks		0.238573	WT	Defined peaks
0.947368	WT	Defined peaks		0.234766	WT	Defined peaks
0	WT	Defined peaks		0.246569	WT	Defined peaks
0.863248	WT	Defined peaks		1.13899	WT	Defined peaks
0.697802	WT	Defined peaks		0.261159	WT	Defined peaks
0.587302	WT	Defined peaks		0.900733	WT	Defined peaks
0	WT	Defined peaks		0.247955	WT	Defined peaks
0.789474	WT	Defined peaks		0.227505	WT	Defined peaks
0.795238	WT	Defined peaks		0.668726	WT	Defined peaks
0.875	WT	Defined peaks		0.498711	WT	Defined peaks
0.777778	WT	Defined peaks		0.279341	WT	Defined peaks
0.781482	WT	Defined peaks		2.58242	WT	Defined peaks
0.846154	WT	Defined peaks		1.85835	WT	Defined peaks
0.5	WT	Defined peaks		0.232294	WT	Defined peaks
0.705882	WT	Defined peaks		0.200618	WT	Defined peaks
0	WT	Defined peaks		2.75849	WT	Defined peaks
0	WT	Defined peaks		0.296214	WT	Defined peaks
0.84965	WT	Defined peaks		3.22946	WT	Defined peaks
0.875	WT	Defined peaks		2.22909	WT	Defined peaks
0.846154	WT	Defined peaks		0.259623	WT	Defined peaks
0.571429	WT	Defined peaks		0.208188	WT	Defined peaks
0.692308	WT	Defined peaks		0.457367	WT	Defined peaks
0.811111	WT	Defined peaks		6.38809	WT	Defined peaks
0.909091	WT	Defined peaks		0.22068	WT	Defined peaks
0.673797	WT	Defined peaks		1.49252	WT	Defined peaks
0.555556	WT	Defined peaks		0.292291	WT	Defined peaks
0	WT	Defined peaks		1.69754	WT	Defined peaks
0.619048	WT	Defined peaks		2.46444	WT	Defined peaks
0.798851	WT	Defined peaks		0.44808	WT	Defined peaks
0.867521	WT	Defined peaks		2.14252	WT	Defined peaks
0.714286	WT	Defined peaks		0.232294	WT	Defined peaks
0.571429	WT	Defined peaks		0.250772	WT	Defined peaks
0.654719	WT	Defined peaks		0.217418	WT	Defined peaks
0	WT	Defined peaks		0.233523	WT	Defined peaks
0.909091	WT	Defined peaks		0.238573	WT	Defined peaks
0.72	WT	Defined peaks		1.23977	WT	Defined peaks
0	WT	Defined peaks		0.242505	WT	Defined peaks
0.92	WT	Defined peaks		2.29875	WT	Defined peaks
0.9375	WT	Defined peaks		3.63758	WT	Defined peaks
0.671428	WT	Defined peaks		3.05892	WT	Defined peaks
0.663083	WT	Defined peaks		1.99323	WT	Defined peaks
0.714286	WT	Defined peaks		6.30513	WT	Defined peaks
0.736842	WT	Defined peaks		1.55774	WT	Defined peaks
0.755556	WT	Defined peaks		0.238573	WT	Defined peaks
0.789474	WT	Defined peaks		1.22035	WT	Defined peaks
0.891177	WT	Defined peaks		1.33745	WT	Defined peaks
0	WT	Defined peaks		1.13169	WT	Defined peaks
0.666667	WT	Defined peaks		1.839	WT	Defined peaks
0.389611	WT	Defined peaks		0.639651	WT	Defined peaks
0.817461	WT	Defined peaks		0.924312	WT	Defined peaks
0.574815	WT	Defined peaks		1.15388	WT	Defined peaks
0.454545	WT	Defined peaks		0.36177	WT	Defined peaks
0.324561	WT	Defined peaks		0.70057	WT	Defined peaks
0.666667	WT	Defined peaks		0.420342	WT	Defined peaks
0.111111	WT	Defined peaks		0.24118	WT	Defined peaks
0.3125	WT	Defined peaks		0.551699	WT	Defined peaks
0	WT	Defined peaks		1.02642	WT	Defined peaks
0.6	WT	Defined peaks		1.36222	WT	Defined peaks
0	WT	Defined peaks		0.300244	WT	Defined peaks
0	WT	Defined peaks		0.247955	WT	Defined peaks
0.880702	WT	Defined peaks		3.77634	WT	Defined peaks
0.894737	WT	Defined peaks		2.48265	WT	Defined peaks
0.473684	WT	Defined peaks		0.531758	WT	Defined peaks
0	WT	Defined peaks		0.242505	WT	Defined peaks
0.724359	WT	Defined peaks		0.390583	WT	Defined peaks
0.615385	WT	Defined peaks		0.250772	WT	Defined peaks
0.833333	WT	Defined peaks		1.07649	WT	Defined peaks
0.5	WT	Defined peaks		0.329373	WT	Defined peaks
0	WT	Defined peaks		0.215297	WT	Defined peaks
0	WT	Defined peaks		0.284748	WT	Defined peaks
0.631579	WT	Defined peaks		0.302301	WT	Defined peaks
0.888889	WT	Defined peaks		1.91895	WT	Defined peaks
0.829629	WT	Defined peaks		6.16954	WT	Defined peaks
0.741071	WT	Defined peaks		1.08309	WT	Defined peaks
0	WT	Defined peaks		0.246569	WT	Defined peaks
0.916667	WT	Defined peaks		0.225183	WT	Defined peaks
0.919872	WT	Defined peaks		1.61227	WT	Defined peaks
0.714286	WT	Defined peaks		0.231078	WT	Defined peaks
0.785714	WT	Defined peaks		0.621633	WT	Defined peaks
0.777778	WT	Defined peaks		0.23729	WT	Defined peaks
0.681482	WT	Defined peaks		0.212192	WT	Defined peaks
0.511111	WT	Defined peaks		0.422353	WT	Defined peaks
0	WT	Defined peaks		0.26749	WT	Defined peaks
0.474432	WT	Defined peaks		0.8367	WT	Defined peaks
0.437821	WT	Defined peaks		1.75541	WT	Defined peaks
0.714286	WT	Defined peaks		1.53073	WT	Defined peaks
0.545455	WT	Defined peaks		0.252205	WT	Defined peaks
0.876848	WT	Defined peaks		2.66146	WT	Defined peaks
0.652778	WT	Defined peaks		1.29812	WT	Defined peaks
0.769231	WT	Defined peaks		2.32294	WT	Defined peaks
0.4	WT	Defined peaks		0.274136	WT	Defined peaks
0.647436	WT	Defined peaks		0.255121	WT	Defined peaks
0.875	WT	Defined peaks		0.436989	WT	Defined peaks
0.410714	WT	Defined peaks		0.249355	WT	Defined peaks
0	WT	Defined peaks		0.236021	WT	Defined peaks
0	WT	Defined peaks		0.573194	WT	Defined peaks
0.733495	WT	Defined peaks		1.31097	WT	Defined peaks
0.7	WT	Defined peaks		0.876873	WT	Defined peaks
0.733333	WT	Defined peaks		0.277584	WT	Defined peaks
0.807692	WT	Defined peaks		4.81102	WT	Defined peaks
0.75	WT	Defined peaks		1.03242	WT	Defined peaks
0.909091	WT	Defined peaks		0.636576	WT	Defined peaks
0.285714	WT	Defined peaks		1.13169	WT	Defined peaks
0	WT	Defined peaks		0.275849	WT	Defined peaks
0	WT	Defined peaks		1.29812	WT	Defined peaks
0	WT	Defined peaks		0.228684	WT	Defined peaks
0.417583	WT	Defined peaks		1.63466	WT	Defined peaks
0.844445	WT	Defined peaks		0.79884	WT	Defined peaks
0.631602	WT	Defined peaks		4.30042	WT	Defined peaks
0	WT	Defined peaks		0.294239	WT	Defined peaks
0	WT	Defined peaks		0.86541	WT	Defined peaks
0.8125	WT	Defined peaks		0.401236	WT	Defined peaks
0	WT	Defined peaks		0.262714	WT	Defined peaks
0.915789	WT	Defined peaks		1.42374	WT	Defined peaks
0.9	WT	Defined peaks		0.428504	WT	Defined peaks
0	WT	Defined peaks		0.225183	WT	Defined peaks
0.791667	WT	Defined peaks		1.4712	WT	Defined peaks
0.646465	WT	Defined peaks		2.95647	WT	Defined peaks
0.75	WT	Defined peaks		0.236021	WT	Defined peaks
0.630952	WT	Defined peaks		0.840684	WT	Defined peaks
0.666667	WT	Defined peaks		3.24927	WT	Defined peaks
0.722727	WT	Defined peaks		0.231078	WT	Defined peaks
0.857143	WT	Defined peaks		0.67555	WT	Defined peaks
0	WT	Defined peaks		0.229875	WT	Defined peaks
0.705882	WT	Defined peaks		1.30451	WT	Defined peaks
0.769607	WT	Defined peaks		2.00618	WT	Defined peaks
0.833333	WT	Defined peaks		1.00309	WT	Defined peaks
0.382576	WT	Defined peaks		1.03849	WT	Defined peaks
0.284091	WT	Defined peaks		2.47955	WT	Defined peaks
0	WT	Defined peaks		3.39507	WT	Defined peaks
0.784791	WT	Defined peaks		1.43698	WT	Defined peaks
0.710715	WT	Defined peaks		2.94239	WT	Defined peaks
0.6	WT	Defined peaks		0.689624	WT	Defined peaks
0.770833	WT	Defined peaks		1.78585	WT	Defined peaks
0.563248	WT	Defined peaks		0.41835	WT	Defined peaks
0.59375	WT	Defined peaks		0.22404	WT	Defined peaks
0.833333	WT	Defined peaks		2.55524	WT	Defined peaks
0.857143	WT	Defined peaks		7.30727	WT	Defined peaks
0.874529	WT	Defined peaks		3.54177	WT	Defined peaks
0	WT	Defined peaks		3.39507	WT	Defined peaks
0	WT	Defined peaks		0.28112	WT	Defined peaks
0.632353	WT	Defined peaks		0.445817	WT	Defined peaks
0	WT	Defined peaks		1.07649	WT	Defined peaks
0.588235	WT	Defined peaks		0.929177	WT	Defined peaks
0.5	WT	Defined peaks		2.69374	WT	Defined peaks
0.873016	WT	Defined peaks		0.891635	WT	Defined peaks
0	WT	Defined peaks		0.445817	WT	Defined peaks
0.888889	WT	Defined peaks		0.975379	WT	Defined peaks
0.333333	WT	Defined peaks		0.239869	WT	Defined peaks
0.493055	WT	Defined peaks		0.668726	WT	Defined peaks
0.628788	WT	Defined peaks		3.26127	WT	Defined peaks
0	WT	Defined peaks		0.234766	WT	Defined peaks
0.846154	WT	Defined peaks		0.679014	WT	Defined peaks
0.571429	WT	Defined peaks		0.424384	WT	Defined peaks
0.666667	WT	Defined peaks		4.23526	WT	Defined peaks
0.638888	WT	Defined peaks		0.72354	WT	Defined peaks
0.563095	WT	Defined peaks		2.452	WT	Defined peaks
0.693174	WT	Defined peaks		4.82737	WT	Defined peaks
0.7	WT	Defined peaks		0.67555	WT	Defined peaks
0.555556	WT	Defined peaks		0.735599	WT	Defined peaks
0.424074	WT	Defined peaks		0.236021	WT	Defined peaks
0.646825	WT	Defined peaks		1.77431	WT	Defined peaks
0.462292	WT	Defined peaks		2.55121	WT	Defined peaks
0.732324	WT	Defined peaks		2.91464	WT	Defined peaks
0.702951	WT	Defined peaks		3.56377	WT	Defined peaks
0.711538	WT	Defined peaks		0.218495	WT	Defined peaks
0.540404	WT	Defined peaks		2.88325	WT	Defined peaks
0.9	WT	Defined peaks		0.211177	WT	Defined peaks
0.838889	WT	Defined peaks		0.848768	WT	Defined peaks
0.898485	WT	Defined peaks		1.67001	WT	Defined peaks
0.707143	WT	Defined peaks		1.78327	WT	Defined peaks
0.2	WT	Defined peaks		0.731535	WT	Defined peaks
0.704546	WT	Defined peaks		0.219582	WT	Defined peaks
0.642857	WT	Defined peaks		1.41074	WT	Defined peaks
0.868467	WT	Defined peaks		4.47461	WT	Defined peaks
0.873016	WT	Defined peaks		1.41613	WT	Defined peaks
0.853536	WT	Defined peaks		0.689624	WT	Defined peaks
0.794828	WT	Defined peaks		3.06499	WT	Defined peaks
0.416667	WT	Defined peaks		0.253655	WT	Defined peaks
0.762181	WT	Defined peaks		3.81029	WT	Defined peaks
0.75	WT	Defined peaks		0.869673	WT	Defined peaks
0.830159	WT	Defined peaks		4.32259	WT	Defined peaks
0.909091	WT	Defined peaks		0.22404	WT	Defined peaks
0.629545	WT	Defined peaks		3.2054	WT	Defined peaks
0.222222	WT	Defined peaks		0.232294	WT	Defined peaks
0	WT	Defined peaks		0.218495	WT	Defined peaks
0.77381	WT	Defined peaks		1.57628	WT	Defined peaks
0.693122	WT	Defined peaks		1.62606	WT	Defined peaks
0.849206	WT	Defined peaks		3.19825	WT	Defined peaks
0	WT	Defined peaks		0.227505	WT	Defined peaks
0.786764	WT	Defined peaks		0.48236	WT	Defined peaks
0.759615	WT	Defined peaks		1.2793	WT	Defined peaks
0.75	WT	Defined peaks		0.262714	WT	Defined peaks
0.555556	WT	Defined peaks		0.227505	WT	Defined peaks
0	WT	Defined peaks		0.24118	WT	Defined peaks
0.666667	WT	Defined peaks		0.436989	WT	Defined peaks
0.503846	WT	Defined peaks		1.48356	WT	Defined peaks
0	WT	Defined peaks		0.231078	WT	Defined peaks
0.875	WT	Defined peaks		0.636576	WT	Defined peaks
0.666667	WT	Defined peaks		1.2756	WT	Defined peaks
0.5	WT	Defined peaks		2.87397	WT	Defined peaks
0.803571	WT	Defined peaks		1.51447	WT	Defined peaks
0.526316	WT	Defined peaks		0.236021	WT	Defined peaks
0.489285	WT	Defined peaks		2.02924	WT	Defined peaks
0.476608	WT	Defined peaks		1.52193	WT	Defined peaks
0.767857	WT	Defined peaks		3.01416	WT	Defined peaks
0.666667	WT	Defined peaks		0.28112	WT	Defined peaks
0	WT	Defined peaks		0.374033	WT	Defined peaks
0.857143	WT	Defined peaks		0.439163	WT	Defined peaks
0	WT	Defined peaks		0.253655	WT	Defined peaks
0	WT	Defined peaks		0.279341	WT	Defined peaks
0.569079	WT	Defined peaks		3.27742	WT	Defined peaks
0	WT	Defined peaks		0.2452	WT	Defined peaks
0.706876	WT	Defined peaks		0.896161	WT	Defined peaks
0.822917	WT	Defined peaks		0.693234	WT	Defined peaks
0	WT	Defined peaks		0.262714	WT	Defined peaks
0.777778	WT	Defined peaks		2.30092	WT	Defined peaks
0.777778	WT	Defined peaks		0.221789	WT	Defined peaks
0	WT	Defined peaks		0.255121	WT	Defined peaks
0	WT	Defined peaks		0.70057	WT	Defined peaks
0.277778	WT	Defined peaks		2.92738	WT	Defined peaks
0	WT	Defined peaks		0.231078	WT	Defined peaks
0.733333	WT	Defined peaks		0.279341	WT	Defined peaks
0.808974	WT	Defined peaks		1.4437	WT	Defined peaks
0.763505	WT	Defined peaks		1.69754	WT	Defined peaks
0.830357	WT	Defined peaks		0.428504	WT	Defined peaks
0.820707	WT	Defined peaks		2.34539	WT	Defined peaks
0.4375	WT	Defined peaks		0.519246	WT	Defined peaks
0.733333	WT	Defined peaks		1.40114	WT	Defined peaks
0	WT	Defined peaks		0.501545	WT	Defined peaks
0.798319	WT	Defined peaks		0.975379	WT	Defined peaks
0.732456	WT	Defined peaks		0.238573	WT	Defined peaks
0.861905	WT	Defined peaks		0.939062	WT	Defined peaks
0.583333	WT	Defined peaks		0.693234	WT	Defined peaks
0	WT	Defined peaks		1.58762	WT	Defined peaks
0.904546	WT	Defined peaks		3.33801	WT	Defined peaks
0	WT	Defined peaks		0.279341	WT	Defined peaks
0.678571	WT	Defined peaks		0.86541	WT	Defined peaks
0.796537	WT	Defined peaks		3.77634	WT	Defined peaks
0.680921	WT	Defined peaks		0.216353	WT	Defined peaks
0.607069	WT	Defined peaks		0.896161	WT	Defined peaks
0.384615	WT	Defined peaks		0.23729	WT	Defined peaks
0.309028	WT	Defined peaks		0.743864	WT	Defined peaks
0	WT	Defined peaks		0.226338	WT	Defined peaks
0.5	WT	Defined peaks		0.290368	WT	Defined peaks
0.76	WT	Defined peaks		0.8367	WT	Defined peaks
0.880556	WT	Defined peaks		1.80147	WT	Defined peaks
0.839286	WT	Defined peaks		2.82265	WT	Defined peaks
0	WT	Defined peaks		0.232294	WT	Defined peaks
0	WT	Defined peaks		0.696883	WT	Defined peaks
0	WT	Defined peaks		0.286597	WT	Defined peaks
0.75	WT	Defined peaks		0.229875	WT	Defined peaks
0	WT	Defined peaks		0.227505	WT	Defined peaks
0.619048	WT	Defined peaks		0.689624	WT	Defined peaks
0.775	WT	Defined peaks		0.255121	WT	Defined peaks
0.708333	WT	Defined peaks		0.479738	WT	Defined peaks
0	WT	Defined peaks		0.236021	WT	Defined peaks
0.742063	WT	Defined peaks		0.636576	WT	Defined peaks
0.794444	WT	Defined peaks		1.51323	WT	Defined peaks
0.619047	WT	Defined peaks		0.510242	WT	Defined peaks
0.958333	WT	Defined peaks		0.827548	WT	Defined peaks
0.835234	WT	Defined peaks		0.272444	WT	Defined peaks
0.625	WT	Defined peaks		0.467047	WT	Defined peaks
0	WT	Defined peaks		0.231078	WT	Defined peaks
0	WT	Defined peaks		0.513208	WT	Defined peaks
0	WT	Defined peaks		2.90368	WT	Defined peaks
0.75	WT	Defined peaks		0.428504	WT	Defined peaks
0.75	WT	Defined peaks		0.258105	WT	Defined peaks
0.0666667	WT	Defined peaks		0.490399	WT	Defined peaks
0.843496	WT	Defined peaks		1.68826	WT	Defined peaks
0.861111	WT	Defined peaks		2.23878	WT	Defined peaks
0.785714	WT	Defined peaks		0.229875	WT	Defined peaks
0.538961	WT	Defined peaks		0.443577	WT	Defined peaks
0.916667	WT	Defined peaks		2.47491	WT	Defined peaks
0.818182	WT	Defined peaks		1.14937	WT	Defined peaks
0.880952	WT	Defined peaks		0.464589	WT	Defined peaks
0.5	WT	Defined peaks		0.233523	WT	Defined peaks
0.872127	WT	Defined peaks		0.243845	WT	Defined peaks
0.834432	WT	Defined peaks		2.92614	WT	Defined peaks
0.883333	WT	Defined peaks		8.0843	WT	Defined peaks
0.845146	WT	Defined peaks		1.89154	WT	Defined peaks
0.6875	WT	Defined peaks		2.2068	WT	Defined peaks
0.7	WT	Defined peaks		3.67799	WT	Defined peaks
0.580586	WT	Defined peaks		1.25505	WT	Defined peaks
0	WT	Defined peaks		0.24118	WT	Defined peaks
0	WT	Defined peaks		0.255121	WT	Defined peaks
0	WT	Defined peaks		0.457367	WT	Defined peaks
0.722222	WT	Defined peaks		0.848768	WT	Defined peaks
0.222222	WT	Defined peaks		0.686051	WT	Defined peaks
0.851649	WT	Defined peaks		0.752317	WT	Defined peaks
0	WT	Defined peaks		0.228684	WT	Defined peaks
0.7	WT	Defined peaks		0.959476	WT	Defined peaks
0.857143	WT	Defined peaks		0.225183	WT	Defined peaks
0.606838	WT	Defined peaks		0.783478	WT	Defined peaks
0	WT	Defined peaks		0.262714	WT	Defined peaks
0.8	WT	Defined peaks		2.34766	WT	Defined peaks
0.763637	WT	Defined peaks		6.71634	WT	Defined peaks
0.879598	WT	Defined peaks		0.292291	WT	Defined peaks
0.818283	WT	Defined peaks		6.54764	WT	Defined peaks
0.763393	WT	Defined peaks		1.2059	WT	Defined peaks
0.901613	WT	Defined peaks		1.4712	WT	Defined peaks
0.9375	WT	Defined peaks		8.11147	WT	Defined peaks
0.631423	WT	Defined peaks		0.226338	WT	Defined peaks
0.875	WT	Defined peaks		0.61585	WT	Defined peaks
0.769231	WT	Defined peaks		0.604602	WT	Defined peaks
0.607143	WT	Defined peaks		3.44475	WT	Defined peaks
0.767926	WT	Defined peaks		1.42374	WT	Defined peaks
0.675758	WT	Defined peaks		2.96435	WT	Defined peaks
0.795977	WT	Defined peaks		4.01236	WT	Defined peaks
0.665585	WT	Defined peaks		0.226338	WT	Defined peaks
0.642857	WT	Defined peaks		2.32294	WT	Defined peaks
0	WT	Defined peaks		0.216353	WT	Defined peaks
0	WT	Defined peaks		0.426434	WT	Defined peaks
0.333333	WT	Defined peaks		2.08927	WT	Defined peaks
0.559211	WT	Defined peaks		0.209175	WT	Defined peaks
0.725564	WT	Defined peaks		0.778869	WT	Defined peaks
0.692308	WT	Defined peaks		0.450366	WT	Defined peaks
0.787879	WT	Defined peaks		2.13992	WT	Defined peaks
0.818182	WT	Defined peaks		0.226338	WT	Defined peaks
0.791818	WT	Defined peaks		1.2793	WT	Defined peaks
0.466667	WT	Defined peaks		0.44808	WT	Defined peaks
0.472222	WT	Defined peaks		0.221789	WT	Defined peaks
0.790441	WT	Defined peaks		1.41074	WT	Defined peaks
0	WT	Defined peaks		0.213217	WT	Defined peaks
0.708792	WT	Defined peaks		0.22404	WT	Defined peaks
0.547619	WT	Defined peaks		0.748066	WT	Defined peaks
0	WT	Defined peaks		0.428504	WT	Defined peaks
0	WT	Defined peaks		0.493139	WT	Defined peaks
0.569124	WT	Defined peaks		1.1034	WT	Defined peaks
0	WT	Defined peaks		0.213217	WT	Defined peaks
0	WT	Defined peaks		0.538243	WT	Defined peaks
0	WT	Defined peaks		0.28112	WT	Defined peaks
0.866667	WT	Defined peaks		1.73082	WT	Defined peaks
0.871212	WT	Defined peaks		0.2452	WT	Defined peaks
0.555556	WT	Defined peaks		1.62713	WT	Defined peaks
0.41	WT	Defined peaks		0.490399	WT	Defined peaks
0.626984	WT	Defined peaks		1.63466	WT	Defined peaks
0.860796	WT	Defined peaks		0.86541	WT	Defined peaks
0.80625	WT	Defined peaks		0.592428	WT	Defined peaks
0.873864	WT	Defined peaks		0.852868	WT	Defined peaks
0.72619	WT	Defined peaks		0.525428	WT	Defined peaks
0.666667	WT	Defined peaks		0.225183	WT	Defined peaks
0.802083	WT	Defined peaks		0.618728	WT	Defined peaks
0.702941	WT	Defined peaks		2.13992	WT	Defined peaks
0.7	WT	Defined peaks		3.15257	WT	Defined peaks
0.770202	WT	Defined peaks		0.204333	WT	Defined peaks
0.866071	WT	Defined peaks		0.274136	WT	Defined peaks
0.65	WT	Defined peaks		0.665366	WT	Defined peaks
0.752632	WT	Defined peaks		0.756616	WT	Defined peaks
0.833333	WT	Defined peaks		0.588479	WT	Defined peaks
0	WT	Defined peaks		0.479738	WT	Defined peaks
0.372123	WT	Defined peaks		0.658745	WT	Defined peaks
0.822115	WT	Defined peaks		0.735599	WT	Defined peaks
0	WT	Defined peaks		0.900733	WT	Defined peaks
0.755061	WT	Defined peaks		1.19286	WT	Defined peaks
0.666667	WT	Defined peaks		0.233523	WT	Defined peaks
0.857143	WT	Defined peaks		0.501545	WT	Defined peaks
0.718182	WT	Defined peaks		0.668726	WT	Defined peaks
0.81015	WT	Defined peaks		0.222909	WT	Defined peaks
0.894737	WT	Defined peaks		1.42374	WT	Defined peaks
0.873016	WT	Defined peaks		0.51621	WT	Defined peaks
0.888889	WT	Defined peaks		0.493139	WT	Defined peaks
0.606061	WT	Defined peaks		0.48769	WT	Defined peaks
0.833333	WT	Defined peaks		1.09654	WT	Defined peaks
0.75	WT	Defined peaks		0.242505	WT	Defined peaks
0.829546	WT	Defined peaks		1.79232	WT	Defined peaks
0	WT	Defined peaks		0.891635	WT	Defined peaks
0.733333	WT	Defined peaks		1.91895	WT	Defined peaks
0.733333	WT	Defined peaks		1.53516	WT	Defined peaks
0.809091	WT	Defined peaks		2.23878	WT	Defined peaks
0.875	WT	Defined peaks		1.70574	WT	Defined peaks
0.785714	WT	Defined peaks		1.33745	WT	Defined peaks
0.866667	WT	Defined peaks		0.596431	WT	Defined peaks
0.794643	WT	Defined peaks		1.63466	WT	Defined peaks
0	WT	Defined peaks		0.256604	WT	Defined peaks
0.5	WT	Defined peaks		0.226338	WT	Defined peaks
0	WT	Defined peaks		2.94239	WT	Defined peaks
0	WT	Defined peaks		0.290368	WT	Defined peaks
0.683006	WT	Defined peaks		1.53073	WT	Defined peaks
0.714286	WT	Defined peaks		0.469531	WT	Defined peaks
0.77381	WT	Defined peaks		0.991818	WT	Defined peaks
0.880952	WT	Defined peaks		0.752317	WT	Defined peaks
0.609661	WT	Defined peaks		3.13656	WT	Defined peaks
0.5	WT	Defined peaks		1.49252	WT	Defined peaks
0.769231	WT	Defined peaks		0.252205	WT	Defined peaks
0	WT	Defined peaks		0.253655	WT	Defined peaks
0	WT	Defined peaks		0.374033	WT	Defined peaks
0	WT	Defined peaks		0.212192	WT	Defined peaks
0.666667	WT	Defined peaks		0.428504	WT	Defined peaks
0	WT	Defined peaks		0.242505	WT	Defined peaks
0.694445	WT	Defined peaks		1.48534	WT	Defined peaks
0	WT	Defined peaks		0.238573	WT	Defined peaks
0	WT	Defined peaks		1.63466	WT	Defined peaks
0	WT	Defined peaks		0.265879	WT	Defined peaks
0.834259	WT	Defined peaks		3.63144	WT	Defined peaks
0.875	WT	Defined peaks		1.839	WT	Defined peaks
0.794444	WT	Defined peaks		0.218495	WT	Defined peaks
0.901914	WT	Defined peaks		6.09612	WT	Defined peaks
0.560439	WT	Defined peaks		0.231078	WT	Defined peaks
0.777778	WT	Defined peaks		0.495909	WT	Defined peaks
0.714286	WT	Defined peaks		0.891635	WT	Defined peaks
0.673586	WT	Defined peaks		0.731535	WT	Defined peaks
0.831562	WT	Defined peaks		2.48972	WT	Defined peaks
0.833333	WT	Defined peaks		0.231078	WT	Defined peaks
0	WT	Defined peaks		0.350285	WT	Defined peaks
0.840125	WT	Defined peaks		1.37925	WT	Defined peaks
0	WT	Defined peaks		0.22404	WT	Defined peaks
0.958333	WT	Defined peaks		0.227505	WT	Defined peaks
0	WT	Defined peaks		0.298216	WT	Defined peaks
0.875	WT	Defined peaks		1.52193	WT	Defined peaks
0	WT	Defined peaks		0.238573	WT	Defined peaks
0.684211	WT	Defined peaks		0.28112	WT	Defined peaks
0.725544	WT	Defined peaks		1.43921	WT	Defined peaks
0.533333	WT	Defined peaks		1.05715	WT	Defined peaks
0.579738	WT	Defined peaks		1.45732	WT	Defined peaks
0.839743	WT	Defined peaks		1.29812	WT	Defined peaks
0.222222	WT	Defined peaks		0.249355	WT	Defined peaks
0.68	WT	Defined peaks		0.422353	WT	Defined peaks
0	WT	Defined peaks		0.239869	WT	Defined peaks
0.657725	WT	Defined peaks		4.58839	WT	Defined peaks
0.875	WT	Defined peaks		0.67555	WT	Defined peaks
0.729838	WT	Defined peaks		7.0715	WT	Defined peaks
0	WT	Defined peaks		0.236021	WT	Defined peaks
0	WT	Defined peaks		0.256604	WT	Defined peaks
0.844912	WT	Defined peaks		0.445817	WT	Defined peaks
0.285714	WT	Defined peaks		1.96784	WT	Defined peaks
0	WT	Defined peaks		3.15257	WT	Defined peaks
0.610784	WT	Defined peaks		1.61227	WT	Defined peaks
0.0909091	WT	Defined peaks		0.510242	WT	Defined peaks
0.4	WT	Defined peaks		0.231078	WT	Defined peaks
0.545454	WT	Defined peaks		0.275849	WT	Defined peaks
0.833333	WT	Defined peaks		1.21475	WT	Defined peaks
0.752525	WT	Defined peaks		1.69754	WT	Defined peaks
0.770833	WT	Defined peaks		1.11034	WT	Defined peaks
0.875	WT	Defined peaks		5.01545	WT	Defined peaks
0.9375	WT	Defined peaks		0.216353	WT	Defined peaks
0	WT	Defined peaks		0.231078	WT	Defined peaks
0.511905	WT	Defined peaks		1.49976	WT	Defined peaks
0.797619	WT	Defined peaks		2.84748	WT	Defined peaks
0.625	WT	Defined peaks		0.247955	WT	Defined peaks
0.598402	WT	Defined peaks		1.51447	WT	Defined peaks
0.8	WT	Defined peaks		0.239869	WT	Defined peaks
0	WT	Defined peaks		0.204333	WT	Defined peaks
0.821052	WT	Defined peaks		3.11215	WT	Defined peaks
0.424243	WT	Defined peaks		0.221789	WT	Defined peaks
0.704243	WT	Defined peaks		2.88985	WT	Defined peaks
0.8125	WT	Defined peaks		3.26933	WT	Defined peaks
0.7	WT	Defined peaks		2.94239	WT	Defined peaks
0	WT	Defined peaks		0.450366	WT	Defined peaks
0.797619	WT	Defined peaks		0.331849	WT	Defined peaks
0.875	WT	Defined peaks		0.211177	WT	Defined peaks
0.803571	WT	Defined peaks		0.630513	WT	Defined peaks
0.836619	WT	Defined peaks		2.58242	WT	Defined peaks
0.75	WT	Defined peaks		0.222909	WT	Defined peaks
0.732143	WT	Defined peaks		0.234766	WT	Defined peaks
0.7	WT	Defined peaks		0.878327	WT	Defined peaks
0.916667	WT	Defined peaks		1.41235	WT	Defined peaks
0	WT	Defined peaks		1.42374	WT	Defined peaks
0.0714286	WT	Defined peaks		0.802471	WT	Defined peaks
0.587413	WT	Defined peaks		0.655484	WT	Defined peaks
0.714286	WT	Defined peaks		2.13992	WT	Defined peaks
0.875	WT	Defined peaks		5.51699	WT	Defined peaks
0	WT	Defined peaks		0.852868	WT	Defined peaks
0	WT	Defined peaks		0.234766	WT	Defined peaks
0.851852	WT	Defined peaks		0.459749	WT	Defined peaks
0.736842	WT	Defined peaks		0.630513	WT	Defined peaks
0.388889	WT	Defined peaks		1.73935	WT	Defined peaks
0.603174	WT	Defined peaks		0.238573	WT	Defined peaks
0.559523	WT	Defined peaks		1.22035	WT	Defined peaks
0.721612	WT	Defined peaks		0.383791	WT	Defined peaks
0.586928	WT	Defined peaks		2.36827	WT	Defined peaks
0.555555	WT	Defined peaks		0.964719	WT	Defined peaks
0.547619	WT	Defined peaks		0.452676	WT	Defined peaks
0.808081	WT	Defined peaks		0.434837	WT	Defined peaks
0.813187	WT	Defined peaks		2.53655	WT	Defined peaks
0.881945	WT	Defined peaks		1.25208	WT	Defined peaks
0	WT	Defined peaks		0.214252	WT	Defined peaks
0.875	WT	Defined peaks		0.774314	WT	Defined peaks
0.82754	WT	Defined peaks		1.1202	WT	Defined peaks
0	WT	Defined peaks		2.94239	WT	Defined peaks
0.630769	WT	Defined peaks		0.513208	WT	Defined peaks
0.875	WT	Defined peaks		0.493139	WT	Defined peaks
0	WT	Defined peaks		0.259623	WT	Defined peaks
0.870834	WT	Defined peaks		4.32705	WT	Defined peaks
0.785959	WT	Defined peaks		0.764258	WT	Defined peaks
0.821918	WT	Defined peaks		0.270772	WT	Defined peaks
0	WT	Defined peaks		0.228684	WT	Defined peaks
0.529412	WT	Defined peaks		2.87843	WT	Defined peaks
0	WT	Defined peaks		0.22404	WT	Defined peaks
0.709668	WT	Defined peaks		1.05086	WT	Defined peaks
0.850923	WT	Defined peaks		5.29631	WT	Defined peaks
0.375	WT	Defined peaks		0.213217	WT	Defined peaks
0	WT	Defined peaks		0.270772	WT	Defined peaks
0.777778	WT	Defined peaks		0.704297	WT	Defined peaks
0.874542	WT	Defined peaks		2.77086	WT	Defined peaks
0.333333	WT	Defined peaks		0.209175	WT	Defined peaks
0.727273	WT	Defined peaks		1.48534	WT	Defined peaks
0.562169	WT	Defined peaks		0.652255	WT	Defined peaks
0.125	WT	Defined peaks		0.258105	WT	Defined peaks
0.5	WT	Defined peaks		0.498711	WT	Defined peaks
0.2	WT	Defined peaks		0.218495	WT	Defined peaks
0.597807	WT	Defined peaks		2.17418	WT	Defined peaks
0	WT	Defined peaks		0.243845	WT	Defined peaks
0.703209	WT	Defined peaks		0.844707	WT	Defined peaks
0.786458	WT	Defined peaks		0.900733	WT	Defined peaks
0	WT	Defined peaks		1.69754	WT	Defined peaks
0.86817	WT	Defined peaks		2.11289	WT	Defined peaks
0	WT	Defined peaks		0.212192	WT	Defined peaks
0.88141	WT	Defined peaks		0.887154	WT	Defined peaks
0.566176	WT	Defined peaks		1.68941	WT	Defined peaks
0.766667	WT	Defined peaks		4.34837	WT	Defined peaks
0.788258	WT	Defined peaks		1.86819	WT	Defined peaks
0.775	WT	Defined peaks		1.52193	WT	Defined peaks
0.851821	WT	Defined peaks		2.03391	WT	Defined peaks
0.68652	WT	Defined peaks		1.48534	WT	Defined peaks
0.730519	WT	Defined peaks		0.802471	WT	Defined peaks
0.666667	WT	Defined peaks		0.525428	WT	Defined peaks
0.79798	WT	Defined peaks		1.226	WT	Defined peaks
0.857143	WT	Defined peaks		0.233523	WT	Defined peaks
0.375	WT	Defined peaks		0.642756	WT	Defined peaks
0.3	WT	Defined peaks		2.91006	WT	Defined peaks
0.775132	WT	Defined peaks		2.13561	WT	Defined peaks
0.65	WT	Defined peaks		0.274136	WT	Defined peaks
0	WT	Defined peaks		0.207211	WT	Defined peaks
0	WT	Defined peaks		0.573194	WT	Defined peaks
0.9	WT	Defined peaks		0.428504	WT	Defined peaks
0.571429	WT	Defined peaks		0.420342	WT	Defined peaks
0.85	WT	Defined peaks		0.443577	WT	Defined peaks
0.5625	WT	Defined peaks		0.213217	WT	Defined peaks
0.816666	WT	Defined peaks		0.477145	WT	Defined peaks
0.777778	WT	Defined peaks		2.40344	WT	Defined peaks
0.571429	WT	Defined peaks		0.215297	WT	Defined peaks
0.636364	WT	Defined peaks		0.242505	WT	Defined peaks
0.333333	WT	Defined peaks		0.513208	WT	Defined peaks
0.757851	WT	Defined peaks		1.21253	WT	Defined peaks
0.651515	WT	Defined peaks		2.01764	WT	Defined peaks
0.703704	WT	Defined peaks		0.662039	WT	Defined peaks
0.888889	WT	Defined peaks		0.334363	WT	Defined peaks
0	WT	Defined peaks		0.231078	WT	Defined peaks
0.928571	WT	Defined peaks		0.404917	WT	Defined peaks
0.415585	WT	Defined peaks		1.35803	WT	Defined peaks
0.675325	WT	Defined peaks		0.760964	WT	Defined peaks
0.814286	WT	Defined peaks		2.7275	WT	Defined peaks
0.608696	WT	Defined peaks		4.20342	WT	Defined peaks
0.924528	WT	Defined peaks		3.67799	WT	Defined peaks
0.649351	WT	Defined peaks		3.8228	WT	Defined peaks
0.830952	WT	Defined peaks		2.75849	WT	Defined peaks
0.761905	WT	Defined peaks		1.00309	WT	Defined peaks
0	WT	Defined peaks		0.319825	WT	Defined peaks
0.727273	WT	Defined peaks		0.401236	WT	Defined peaks
0.599206	WT	Defined peaks		1.06608	WT	Defined peaks
0.419643	WT	Defined peaks		0.467047	WT	Defined peaks
0	WT	Defined peaks		0.22068	WT	Defined peaks
0.611111	WT	Defined peaks		0.204333	WT	Defined peaks
0.769231	WT	Defined peaks		0.22404	WT	Defined peaks
0.545455	WT	Defined peaks		2.71927	WT	Defined peaks
0.7	WT	Defined peaks		0.828844	WT	Defined peaks
0.494318	WT	Defined peaks		3.11548	WT	Defined peaks
0.357955	WT	Defined peaks		0.217418	WT	Defined peaks
0.73082	WT	Defined peaks		1.89832	WT	Defined peaks
0.856209	WT	Defined peaks		4.99652	WT	Defined peaks
0.691666	WT	Defined peaks		0.769813	WT	Defined peaks
0.857937	WT	Defined peaks		0.878327	WT	Defined peaks
0.588235	WT	Defined peaks		1.42374	WT	Defined peaks
0.673077	WT	Defined peaks		0.253655	WT	Defined peaks
0.647059	WT	Defined peaks		1.55774	WT	Defined peaks
0	WT	Defined peaks		0.214252	WT	Defined peaks
0.333333	WT	Defined peaks		0.212192	WT	Defined peaks
0.9	WT	Defined peaks		0.19881	WT	Defined peaks
0.68245	WT	Defined peaks		0.56105	WT	Defined peaks
0.845238	WT	Defined peaks		0.649058	WT	Defined peaks
0.803704	WT	Defined peaks		5.99906	WT	Defined peaks
0.892046	WT	Defined peaks		1.74796	WT	Defined peaks
0.755682	WT	Defined peaks		3.50285	WT	Defined peaks
0.547619	WT	Defined peaks		0.208188	WT	Defined peaks
0.705882	WT	Defined peaks		1.11454	WT	Defined peaks
0.551282	WT	Defined peaks		1.01462	WT	Defined peaks
0.428571	WT	Defined peaks		0.472042	WT	Defined peaks
0	WT	Defined peaks		0.272444	WT	Defined peaks
0	WT	Defined peaks		0.939062	WT	Defined peaks
0	WT	Defined peaks		0.259623	WT	Defined peaks
0.7375	WT	Defined peaks		0.221789	WT	Defined peaks
0.888889	WT	Defined peaks		0.306499	WT	Defined peaks
0	WT	Defined peaks		0.277584	WT	Defined peaks
0	WT	Defined peaks		0.218495	WT	Defined peaks
0.333333	WT	Defined peaks		0.618728	WT	Defined peaks
0.770833	WT	Defined peaks		2.452	WT	Defined peaks
0.617725	WT	Defined peaks		1.43698	WT	Defined peaks
0.772727	WT	Defined peaks		0.228684	WT	Defined peaks
0.718182	WT	Defined peaks		0.944084	WT	Defined peaks
0.527778	WT	Defined peaks		0.324529	WT	Defined peaks
0.776494	WT	Defined peaks		1.30451	WT	Defined peaks
0.777778	WT	Defined peaks		0.211177	WT	Defined peaks
0.785714	WT	Defined peaks		2.37655	WT	Defined peaks
0.875	WT	Defined peaks		0.207211	WT	Defined peaks
0.777778	WT	Defined peaks		0.215297	WT	Defined peaks
0.944444	WT	Defined peaks		0.207211	WT	Defined peaks
0	WT	Defined peaks		0.24118	WT	Defined peaks
0.785088	WT	Defined peaks		6.08771	WT	Defined peaks
0.277778	WT	Defined peaks		4.67321	WT	Defined peaks
0.777778	WT	Defined peaks		0.19881	WT	Defined peaks
0	WT	Defined peaks		0.22404	WT	Defined peaks
0.714286	WT	Defined peaks		0.227505	WT	Defined peaks
0.721591	WT	Defined peaks		2.63856	WT	Defined peaks
0.125	WT	Defined peaks		0.233523	WT	Defined peaks
0	WT	Defined peaks		0.239869	WT	Defined peaks
0.727755	WT	Defined peaks		2.90095	WT	Defined peaks
0.785714	WT	Defined peaks		0.255121	WT	Defined peaks
0	WT	Defined peaks		0.216353	WT	Defined peaks
0.83569	WT	Defined peaks		1.07126	WT	Defined peaks
0.788889	WT	Defined peaks		0.450366	WT	Defined peaks
0.337963	WT	Defined peaks		3.00927	WT	Defined peaks
0	WT	Defined peaks		0.272444	WT	Defined peaks
0.418182	WT	Defined peaks		0.233523	WT	Defined peaks
0.875	WT	Defined peaks		2.18856	WT	Defined peaks
0.575396	WT	Defined peaks		0.284748	WT	Defined peaks
0.746032	WT	Defined peaks		1.64336	WT	Defined peaks
0.691667	WT	Defined peaks		1.24913	WT	Defined peaks
0.230393	WT	Defined peaks		0.848768	WT	Defined peaks
0.688172	WT	Defined peaks		1.19935	WT	Defined peaks
0.818519	WT	Defined peaks		2.82644	WT	Defined peaks
0	WT	Defined peaks		0.262714	WT	Defined peaks
0.683871	WT	Defined peaks		0.217418	WT	Defined peaks
0.779762	WT	Defined peaks		1.07649	WT	Defined peaks
0.799756	WT	Defined peaks		0.997422	WT	Defined peaks
0.766667	WT	Defined peaks		3.07925	WT	Defined peaks
0.480519	WT	Defined peaks		0.221789	WT	Defined peaks
0	WT	Defined peaks		1.31749	WT	Defined peaks
0.782609	WT	Defined peaks		0.861189	WT	Defined peaks
0.672933	WT	Defined peaks		0.919498	WT	Defined peaks
0.827025	WT	Defined peaks		1.3511	WT	Defined peaks
0	WT	Defined peaks		0.462156	WT	Defined peaks
0.808081	WT	Defined peaks		0.770933	WT	Defined peaks
0.523077	WT	Defined peaks		0.501545	WT	Defined peaks
0.807143	WT	Defined peaks		2.26338	WT	Defined peaks
0	WT	Defined peaks		0.513208	WT	Defined peaks
0.882749	WT	Defined peaks		0.232294	WT	Defined peaks
0.305555	WT	Defined peaks		0.929177	WT	Defined peaks
0.875	WT	Defined peaks		4.52124	WT	Defined peaks
0.666667	WT	Defined peaks		0.743864	WT	Defined peaks
0.6875	WT	Defined peaks		2.82265	WT	Defined peaks
0.645455	WT	Defined peaks		3.13762	WT	Defined peaks
0.5	WT	Defined peaks		0.277584	WT	Defined peaks
0.444444	WT	Defined peaks		0.292291	WT	Defined peaks
0.541667	WT	Defined peaks		1.05086	WT	Defined peaks
0	WT	Defined peaks		0.215297	WT	Defined peaks
0.875	WT	Defined peaks		1.1801	WT	Defined peaks
0	WT	Defined peaks		0.26749	WT	Defined peaks
0.817949	WT	Defined peaks		3.64228	WT	Defined peaks
0.52381	WT	Defined peaks		1.03242	WT	Defined peaks
0	WT	Defined peaks		0.519246	WT	Defined peaks
[truncated: 5,597 more rows]

## Sheet: SupplementaryFig3d
KAP1	Peaks
-0.461116	Defined peaks
-0.005703	Defined peaks
1.69237	Defined peaks
3.67393	Defined peaks
4.04688	Defined peaks
4.81003	Defined peaks
1.16185	Defined peaks
4.32167	Defined peaks
11.8624	Defined peaks
0.161951	Defined peaks
1.029	Defined peaks
-0.205975	Defined peaks
1.64594	Defined peaks
2.80483	Defined peaks
6.75771	Defined peaks
0.867123	Defined peaks
2.77161	Defined peaks
4.15353	Defined peaks
4.26001	Defined peaks
-0.065837	Defined peaks
3.96852	Defined peaks
-0.273392	Defined peaks
5.95638	Defined peaks
2.78322	Defined peaks
8.08847	Defined peaks
1.71384	Defined peaks
3.02876	Defined peaks
1.74761	Defined peaks
0.052774	Defined peaks
6.7121	Defined peaks
2.44908	Defined peaks
2.37349	Defined peaks
1.76328	Defined peaks
0.792298	Defined peaks
-0.70871	Defined peaks
-0.31049	Defined peaks
-0.694818	Defined peaks
-0.00519	Defined peaks
1.00693	Defined peaks
1.23485	Defined peaks
0.579389	Defined peaks
2.54663	Defined peaks
7.39864	Defined peaks
1.56514	Defined peaks
2.42658	Defined peaks
4.45925	Defined peaks
0.703401	Defined peaks
0.589095	Defined peaks
1.37692	Defined peaks
6.50158	Defined peaks
0.745927	Defined peaks
1.82328	Defined peaks
5.7871	Defined peaks
0.04891	Defined peaks
8.84605	Defined peaks
3.57985	Defined peaks
1.82021	Defined peaks
13.3123	Defined peaks
3.62684	Defined peaks
-1.38335	Defined peaks
1.3847	Defined peaks
7.99729	Defined peaks
-0.177015	Defined peaks
4.98615	Defined peaks
7.1739	Defined peaks
2.3418	Defined peaks
2.24463	Defined peaks
-1.62014	Defined peaks
0.806802	Defined peaks
7.03019	Defined peaks
3.31278	Defined peaks
4.88816	Defined peaks
5.1043	Defined peaks
-0.126533	Defined peaks
4.43133	Defined peaks
1.53264	Defined peaks
3.05228	Defined peaks
3.50523	Defined peaks
7.16874	Defined peaks
6.41604	Defined peaks
5.61587	Defined peaks
1.79541	Defined peaks
1.24532	Defined peaks
5.10709	Defined peaks
0.202723	Defined peaks
1.9624	Defined peaks
9.74591	Defined peaks
-0.81562	Defined peaks
3.39282	Defined peaks
0.114667	Defined peaks
3.08558	Defined peaks
0.794269	Defined peaks
1.71384	Defined peaks
0.51075	Defined peaks
0.298882	Defined peaks
2.07355	Defined peaks
2.90831	Defined peaks
6.67718	Defined peaks
4.96608	Defined peaks
1.67903	Defined peaks
0.791358	Defined peaks
1.98664	Defined peaks
-0.35137	Defined peaks
1.06021	Defined peaks
1.86573	Defined peaks
2.03566	Defined peaks
1.64243	Defined peaks
8.12901	Defined peaks
0.69859	Defined peaks
8.13078	Defined peaks
5.1551	Defined peaks
3.4455	Defined peaks
2.14638	Defined peaks
3.61755	Defined peaks
2.2177	Defined peaks
-0.73255	Defined peaks
6.76355	Defined peaks
1.62949	Defined peaks
-0.201902	Defined peaks
0.23949	Defined peaks
1.4773	Defined peaks
1.10353	Defined peaks
0.73526	Defined peaks
5.5007	Defined peaks
1.40821	Defined peaks
-0.208329	Defined peaks
-0.435964	Defined peaks
0	Defined peaks
7.47104	Defined peaks
0.906063	Defined peaks
3.92548	Defined peaks
8.77175	Defined peaks
-0.497209	Defined peaks
0.075669	Defined peaks
1.49904	Defined peaks
2.77817	Defined peaks
8.21452	Defined peaks
1.33047	Defined peaks
4.55329	Defined peaks
-1.26723	Defined peaks
7.30307	Defined peaks
3.47867	Defined peaks
4.48601	Defined peaks
5.21303	Defined peaks
-0.807448	Defined peaks
0.66209	Defined peaks
1.87041	Defined peaks
3.69848	Defined peaks
2.75963	Defined peaks
0.365689	Defined peaks
-0.330197	Defined peaks
0.883941	Defined peaks
-0.393612	Defined peaks
3.4929	Defined peaks
1.81359	Defined peaks
3.66713	Defined peaks
3.2005	Defined peaks
6.5368	Defined peaks
3.00044	Defined peaks
3.38164	Defined peaks
4.3571	Defined peaks
9.33828	Defined peaks
2.88826	Defined peaks
2.2145	Defined peaks
3.51326	Defined peaks
3.45592	Defined peaks
4.2016	Defined peaks
2.60325	Defined peaks
-0.504725	Defined peaks
4.04987	Defined peaks
3.34022	Defined peaks
2.57925	Defined peaks
-0.807919	Defined peaks
1.0953	Defined peaks
-0.190043	Defined peaks
6.85195	Defined peaks
4.58552	Defined peaks
2.78612	Defined peaks
2.46685	Defined peaks
3.80036	Defined peaks
8.74786	Defined peaks
2.42899	Defined peaks
4.82908	Defined peaks
2.19798	Defined peaks
3.23198	Defined peaks
5.64453	Defined peaks
6.50526	Defined peaks
1.44065	Defined peaks
0.390344	Defined peaks
15.3785	Defined peaks
0.703565	Defined peaks
0.618765	Defined peaks
1.13567	Defined peaks
0.978661	Defined peaks
-0.081572	Defined peaks
-0.242292	Defined peaks
4.7189	Defined peaks
1.0212	Defined peaks
1.73616	Defined peaks
4.18587	Defined peaks
-1.02842	Defined peaks
1.53677	Defined peaks
0.886579	Defined peaks
3.852	Defined peaks
1.97391	Defined peaks
0.760304	Defined peaks
0.117331	Defined peaks
1.89977	Defined peaks
1.15988	Defined peaks
-2.28362	Defined peaks
5.95675	Defined peaks
2.62449	Defined peaks
1.61995	Defined peaks
0.476766	Defined peaks
1.86145	Defined peaks
0.96425	Defined peaks
-0.964304	Defined peaks
2.19798	Defined peaks
0.32666	Defined peaks
0.251335	Defined peaks
1.77383	Defined peaks
-0.273078	Defined peaks
0.91917	Defined peaks
2.10335	Defined peaks
8.4858	Defined peaks
2.68612	Defined peaks
0.117835	Defined peaks
4.23489	Defined peaks
4.76485	Defined peaks
-0.214456	Defined peaks
1.43516	Defined peaks
0.936531	Defined peaks
2.25622	Defined peaks
0.375573	Defined peaks
6.15825	Defined peaks
4.50497	Defined peaks
22.1962	Defined peaks
10.9304	Defined peaks
5.73055	Defined peaks
9.25069	Defined peaks
0.549209	Defined peaks
10.5876	Defined peaks
2.16627	Defined peaks
2.32562	Defined peaks
5.7609	Defined peaks
7.95243	Defined peaks
4.76388	Defined peaks
3.63505	Defined peaks
6.19526	Defined peaks
3.45785	Defined peaks
3.26866	Defined peaks
-0.17009	Defined peaks
2.44789	Defined peaks
-0.155994	Defined peaks
4.55456	Defined peaks
4.65492	Defined peaks
2.04178	Defined peaks
6.73302	Defined peaks
1.85009	Defined peaks
4.34543	Defined peaks
4.42895	Defined peaks
6.47111	Defined peaks
2.91875	Defined peaks
0.261327	Defined peaks
4.98434	Defined peaks
1.12234	Defined peaks
-0.799268	Defined peaks
3.60381	Defined peaks
5.11956	Defined peaks
32.7183	Defined peaks
2.8641	Defined peaks
-0.009571	Defined peaks
0.09649	Defined peaks
1.93975	Defined peaks
1.0619	Defined peaks
10.082	Defined peaks
5.83409	Defined peaks
4.84514	Defined peaks
10.3964	Defined peaks
2.23691	Defined peaks
8.12901	Defined peaks
0.66809	Defined peaks
0.259363	Defined peaks
6.60273	Defined peaks
4.41289	Defined peaks
6.20288	Defined peaks
2.26076	Defined peaks
3.37158	Defined peaks
0.061843	Defined peaks
11.3319	Defined peaks
6.10812	Defined peaks
0.981197	Defined peaks
1.32924	Defined peaks
3.64365	Defined peaks
3.88619	Defined peaks
2.7261	Defined peaks
-0.966856	Defined peaks
7.26574	Defined peaks
0.95865	Defined peaks
7.66743	Defined peaks
-0.009433	Defined peaks
3.588	Defined peaks
17.7641	Defined peaks
-0.183522	Defined peaks
-1.2211	Defined peaks
0.44316	Defined peaks
-1.07628	Defined peaks
0.22151	Defined peaks
6.00505	Defined peaks
3.55343	Defined peaks
16.1833	Defined peaks
3.77931	Defined peaks
4.34622	Defined peaks
-0.133028	Defined peaks
14.9247	Defined peaks
3.85693	Defined peaks
17.442	Defined peaks
4.35424	Defined peaks
-0.01268	Defined peaks
4.71941	Defined peaks
0.106468	Defined peaks
0.50358	Defined peaks
0.85567	Defined peaks
0.10817	Defined peaks
-0.068989	Defined peaks
8.97494	Defined peaks
1.11257	Defined peaks
5.35005	Defined peaks
-1.76309	Defined peaks
6.59686	Defined peaks
7.03581	Defined peaks
6.70494	Defined peaks
0.426663	Defined peaks
0.519222	Defined peaks
0	Defined peaks
0.264117	Defined peaks
3.25626	Defined peaks
1.51322	Defined peaks
3.01717	Defined peaks
3.2583	Defined peaks
1.10157	Defined peaks
1.80845	Defined peaks
6.15514	Defined peaks
-0.190043	Defined peaks
0.748229	Defined peaks
-0.11345	Defined peaks
7.49235	Defined peaks
3.84737	Defined peaks
4.68924	Defined peaks
2.02808	Defined peaks
-0.523631	Defined peaks
11.9166	Defined peaks
3.70143	Defined peaks
1.80389	Defined peaks
0.112327	Defined peaks
1.32766	Defined peaks
5.46972	Defined peaks
0.70774	Defined peaks
0.11573	Defined peaks
1.64069	Defined peaks
1.26562	Defined peaks
3.22306	Defined peaks
0.409398	Defined peaks
13.8801	Defined peaks
-0.00996	Defined peaks
-0.127887	Defined peaks
1.61479	Defined peaks
3.22126	Defined peaks
0.24465	Defined peaks
4.46901	Defined peaks
11.0893	Defined peaks
0.909283	Defined peaks
3.94825	Defined peaks
3.99179	Defined peaks
10.796	Defined peaks
6.55794	Defined peaks
3.15792	Defined peaks
6.34385	Defined peaks
1.21376	Defined peaks
4.4312	Defined peaks
2.62449	Defined peaks
4.71318	Defined peaks
5.59754	Defined peaks
1.40007	Defined peaks
5.15082	Defined peaks
6.94211	Defined peaks
4.51147	Defined peaks
1.4476	Defined peaks
0.338762	Defined peaks
0.955715	Defined peaks
-2.8939	Defined peaks
0.445192	Defined peaks
6.57542	Defined peaks
2.73712	Defined peaks
6.82674	Defined peaks
1.10825	Defined peaks
4.84266	Defined peaks
2.74556	Defined peaks
7.36018	Defined peaks
0.781431	Defined peaks
1.50449	Defined peaks
-0.799268	Defined peaks
1.53772	Defined peaks
2.21729	Defined peaks
-0.682886	Defined peaks
5.72151	Defined peaks
6.90055	Defined peaks
2.19798	Defined peaks
0.722695	Defined peaks
3.49758	Defined peaks
1.50964	Defined peaks
1.33479	Defined peaks
1.77315	Defined peaks
0.428789	Defined peaks
8.86479	Defined peaks
2.95638	Defined peaks
1.79157	Defined peaks
2.47153	Defined peaks
1.44382	Defined peaks
0.641142	Defined peaks
6.69221	Defined peaks
10.3142	Defined peaks
15.4912	Defined peaks
4.94933	Defined peaks
3.0016	Defined peaks
-0.375555	Defined peaks
3.02313	Defined peaks
1.84509	Defined peaks
0.256947	Defined peaks
2.37716	Defined peaks
-0.122939	Defined peaks
1.01549	Defined peaks
0.471923	Defined peaks
2.98993	Defined peaks
0.172216	Defined peaks
8.03821	Defined peaks
1.51379	Defined peaks
-0.127543	Defined peaks
-0.067906	Defined peaks
3.52978	Defined peaks
2.87965	Defined peaks
-0.37817	Defined peaks
0.123684	Defined peaks
2.89696	Defined peaks
0	Defined peaks
5.6333	Defined peaks
1.64242	Defined peaks
2.86358	Defined peaks
0.316849	Defined peaks
2.91844	Defined peaks
1.01832	Defined peaks
3.1597	Defined peaks
2.81428	Defined peaks
5.585	Defined peaks
1.55127	Defined peaks
1.29706	Defined peaks
6.0929	Defined peaks
13.3358	Defined peaks
1.96987	Defined peaks
-0.922232	Defined peaks
16.2572	Defined peaks
1.6553	Defined peaks
2.16612	Defined peaks
0.114667	Defined peaks
-0.130315	Defined peaks
0.172	Defined peaks
4.18856	Defined peaks
2.56077	Defined peaks
5.8404	Defined peaks
2.04492	Defined peaks
7.80464	Defined peaks
1.13393	Defined peaks
4.31036	Defined peaks
2.88826	Defined peaks
-0.448579	Defined peaks
2.82881	Defined peaks
-0.711665	Defined peaks
1.95019	Defined peaks
1.54063	Defined peaks
7.09362	Defined peaks
1.56583	Defined peaks
2.34358	Defined peaks
5.68477	Defined peaks
-0.150356	Defined peaks
2.39484	Defined peaks
0.557575	Defined peaks
6.25453	Defined peaks
7.04762	Defined peaks
4.63089	Defined peaks
2.30642	Defined peaks
4.15818	Defined peaks
6.48797	Defined peaks
3.73542	Defined peaks
7.09655	Defined peaks
0.2473	Defined peaks
9.79734	Defined peaks
2.18355	Defined peaks
-0.067982	Defined peaks
1.30486	Defined peaks
3.05774	Defined peaks
7.09003	Defined peaks
3.32848	Defined peaks
1.01612	Defined peaks
3.40111	Defined peaks
6.0019	Defined peaks
3.01952	Defined peaks
2.59643	Defined peaks
6.14525	Defined peaks
0.543367	Defined peaks
4.04745	Defined peaks
6.47592	Defined peaks
4.40114	Defined peaks
-0.070107	Defined peaks
2.14917	Defined peaks
2.79946	Defined peaks
7.98673	Defined peaks
1.73817	Defined peaks
-0.01401	Defined peaks
1.06933	Defined peaks
3.12516	Defined peaks
6.12492	Defined peaks
6.06132	Defined peaks
2.44019	Defined peaks
0.402136	Defined peaks
0.86239	Defined peaks
8.23671	Defined peaks
0.454363	Defined peaks
6.88225	Defined peaks
16.122	Defined peaks
2.08753	Defined peaks
3.07883	Defined peaks
-0.242292	Defined peaks
0	Defined peaks
5.74141	Defined peaks
0.399364	Defined peaks
-0.331432	Defined peaks
0.371557	Defined peaks
1.44587	Defined peaks
6.38445	Defined peaks
6.93989	Defined peaks
-1.31385	Defined peaks
3.21328	Defined peaks
1.25716	Defined peaks
0.450337	Defined peaks
11.4347	Defined peaks
2.93244	Defined peaks
13.579	Defined peaks
6.10184	Defined peaks
5.19224	Defined peaks
4.28697	Defined peaks
3.79114	Defined peaks
3.76504	Defined peaks
0.906063	Defined peaks
5.47051	Defined peaks
3.43858	Defined peaks
2.6382	Defined peaks
9.60057	Defined peaks
3.37872	Defined peaks
6.12217	Defined peaks
3.36583	Defined peaks
2.3717	Defined peaks
-0.194993	Defined peaks
0.695618	Defined peaks
4.6745	Defined peaks
0.87294	Defined peaks
2.12757	Defined peaks
0.63987	Defined peaks
2.1301	Defined peaks
0.174384	Defined peaks
2.49561	Defined peaks
2.32824	Defined peaks
5.26213	Defined peaks
4.79732	Defined peaks
3.82109	Defined peaks
0.372197	Defined peaks
-0.007605	Defined peaks
0.903368	Defined peaks
0.214926	Defined peaks
4.78685	Defined peaks
4.73067	Defined peaks
1.64329	Defined peaks
7.10932	Defined peaks
1.41253	Defined peaks
4.40879	Defined peaks
3.3263	Defined peaks
4.55329	Defined peaks
3.98438	Defined peaks
4.10136	Defined peaks
-0.77576	Defined peaks
-0.01157	Defined peaks
7.81893	Defined peaks
3.91116	Defined peaks
0.74184	Defined peaks
2.50679	Defined peaks
3.13287	Defined peaks
-0.922232	Defined peaks
1.27489	Defined peaks
2.13928	Defined peaks
-0.203905	Defined peaks
3.51978	Defined peaks
2.10264	Defined peaks
4.47703	Defined peaks
11.9861	Defined peaks
0.531946	Defined peaks
1.58362	Defined peaks
2.98825	Defined peaks
2.47909	Defined peaks
9.55604	Defined peaks
3.38539	Defined peaks
4.96624	Defined peaks
3.61106	Defined peaks
4.12033	Defined peaks
0	Defined peaks
5.40765	Defined peaks
0.608488	Defined peaks
2.72069	Defined peaks
0	Defined peaks
3.55174	Defined peaks
-0.072759	Defined peaks
9.04473	Defined peaks
0.451305	Defined peaks
0.681725	Defined peaks
2.4204	Defined peaks
4.92008	Defined peaks
5.17981	Defined peaks
7.04688	Defined peaks
5.81085	Defined peaks
1.4443	Defined peaks
4.87894	Defined peaks
2.39216	Defined peaks
3.39214	Defined peaks
2.30801	Defined peaks
6.93397	Defined peaks
-0.4825	Defined peaks
5.81927	Defined peaks
1.51643	Defined peaks
3.6282	Defined peaks
0.653665	Defined peaks
3.23836	Defined peaks
-0.34779	Defined peaks
3.98748	Defined peaks
19.6385	Defined peaks
5.2368	Defined peaks
1.42985	Defined peaks
6.92847	Defined peaks
2.72582	Defined peaks
-0.894702	Defined peaks
-0.425645	Defined peaks
-0.241028	Defined peaks
0	Defined peaks
-0.350556	Defined peaks
8.413	Defined peaks
7.92261	Defined peaks
9.20342	Defined peaks
9.68334	Defined peaks
0.911064	Defined peaks
1.75531	Defined peaks
0.657004	Defined peaks
1.25038	Defined peaks
7.20729	Defined peaks
1.29371	Defined peaks
-0.737785	Defined peaks
0.400356	Defined peaks
5.60346	Defined peaks
3.54836	Defined peaks
0.606024	Defined peaks
-0.879928	Defined peaks
0.969301	Defined peaks
1.44885	Defined peaks
3.535	Defined peaks
3.86973	Defined peaks
-0.720496	Defined peaks
3.82225	Defined peaks
2.43288	Defined peaks
4.77099	Defined peaks
0.387157	Defined peaks
0.991529	Defined peaks
4.04131	Defined peaks
1.93508	Defined peaks
2.22275	Defined peaks
1.11753	Defined peaks
1.32997	Defined peaks
4.73067	Defined peaks
6.41684	Defined peaks
11.8596	Defined peaks
2.38961	Defined peaks
3.68844	Defined peaks
6.64377	Defined peaks
3.23421	Defined peaks
0.566422	Defined peaks
4.78991	Defined peaks
0.430395	Defined peaks
2.1953	Defined peaks
5.43953	Defined peaks
4.3898	Defined peaks
6.11473	Defined peaks
3.23743	Defined peaks
2.17305	Defined peaks
0.686487	Defined peaks
11.3676	Defined peaks
8.45288	Defined peaks
1.23941	Defined peaks
0.831056	Defined peaks
0.787587	Defined peaks
5.50784	Defined peaks
1.05001	Defined peaks
2.91059	Defined peaks
1.88227	Defined peaks
0.404463	Defined peaks
1.52187	Defined peaks
7.22774	Defined peaks
3.22514	Defined peaks
3.00273	Defined peaks
5.50784	Defined peaks
11.9973	Defined peaks
1.07861	Defined peaks
5.99044	Defined peaks
0.573544	Defined peaks
0.366346	Defined peaks
0.81772	Defined peaks
9.08324	Defined peaks
2.72246	Defined peaks
5.21385	Defined peaks
5.95166	Defined peaks
0.97188	Defined peaks
0.545899	Defined peaks
0.608169	Defined peaks
3.46047	Defined peaks
1.99444	Defined peaks
11.6763	Defined peaks
3.45225	Defined peaks
1.30424	Defined peaks
2.94329	Defined peaks
3.18773	Defined peaks
5.49609	Defined peaks
4.01003	Defined peaks
1.98396	Defined peaks
3.79029	Defined peaks
0.499739	Defined peaks
3.01838	Defined peaks
1.64741	Defined peaks
1.0746	Defined peaks
3.27979	Defined peaks
5.04915	Defined peaks
0.72349	Defined peaks
-0.209932	Defined peaks
6.78421	Defined peaks
6.81376	Defined peaks
0.22263	Defined peaks
2.95638	Defined peaks
1.37535	Defined peaks
-0.742814	Defined peaks
16.2084	Defined peaks
7.46961	Defined peaks
10.728	Defined peaks
5.41911	Defined peaks
5.40671	Defined peaks
7.65938	Defined peaks
2.24092	Defined peaks
7.1354	Defined peaks
-0.247138	Defined peaks
10.326	Defined peaks
5.33032	Defined peaks
3.99717	Defined peaks
8.64581	Defined peaks
-0.259073	Defined peaks
1.20552	Defined peaks
4.0713	Defined peaks
1.92256	Defined peaks
0.695846	Defined peaks
0.754015	Defined peaks
6.70486	Defined peaks
0.560895	Defined peaks
7.82135	Defined peaks
2.41207	Defined peaks
1.5076	Defined peaks
6.19413	Defined peaks
5.56493	Defined peaks
10.311	Defined peaks
2.53674	Defined peaks
0.742387	Defined peaks
1.05412	Defined peaks
0.197117	Defined peaks
-0.14411	Defined peaks
2.5781	Defined peaks
4.90298	Defined peaks
15.1557	Defined peaks
4.47879	Defined peaks
11.7982	Defined peaks
0.78321	Defined peaks
4.95177	Defined peaks
1.77346	Defined peaks
4.19557	Defined peaks
0.958712	Defined peaks
0.411227	Defined peaks
2.6382	Defined peaks
-0.89139	Defined peaks
3.25326	Defined peaks
4.26762	Defined peaks
-0.639601	Defined peaks
6.97921	Defined peaks
0.479243	Defined peaks
5.60684	Defined peaks
6.56877	Defined peaks
5.13539	Defined peaks
3.16628	Defined peaks
1.90762	Defined peaks
5.31446	Defined peaks
-0.426977	Defined peaks
4.19043	Defined peaks
0.24333	Defined peaks
3.53927	Defined peaks
3.71099	Defined peaks
0.865898	Defined peaks
8.57687	Defined peaks
3.52679	Defined peaks
0.356548	Defined peaks
19.0992	Defined peaks
0.054494	Defined peaks
0.628006	Defined peaks
0.324853	Defined peaks
9.0444	Defined peaks
10.0591	Defined peaks
3.91924	Defined peaks
20.6533	Defined peaks
1.74603	Defined peaks
1.95338	Defined peaks
5.33598	Defined peaks
3.60275	Defined peaks
1.34566	Defined peaks
-0.296253	Defined peaks
9.72843	Defined peaks
2.33021	Defined peaks
8.5705	Defined peaks
6.07364	Defined peaks
13.9404	Defined peaks
12.7183	Defined peaks
2.08685	Defined peaks
3.96708	Defined peaks
3.54765	Defined peaks
1.29515	Defined peaks
1.17825	Defined peaks
2.28851	Defined peaks
6.43711	Defined peaks
0.844826	Defined peaks
4.94044	Defined peaks
6.52353	Defined peaks
5.01736	Defined peaks
2.79132	Defined peaks
3.94963	Defined peaks
-0.13327	Defined peaks
1.6712	Defined peaks
-0.063195	Defined peaks
1.57658	Defined peaks
2.56776	Defined peaks
12.2644	Defined peaks
8.30568	Defined peaks
6.46653	Defined peaks
0.057036	Defined peaks
-0.561244	Defined peaks
6.17581	Defined peaks
-0.799268	Defined peaks
16.3287	Defined peaks
3.79463	Defined peaks
5.13044	Defined peaks
4.14488	Defined peaks
5.8617	Defined peaks
-0.349877	Defined peaks
-0.307411	Defined peaks
2.74181	Defined peaks
-0.484466	Defined peaks
1.87448	Defined peaks
0.106963	Defined peaks
0.955277	Defined peaks
3.22514	Defined peaks
0.952198	Defined peaks
0.5343	Defined peaks
0.646444	Defined peaks
1.40489	Defined peaks
-1.40221	Defined peaks
0.085333	Defined peaks
5.46559	Defined peaks
5.53228	Defined peaks
5.92514	Defined peaks
5.8264	Defined peaks
0.721513	Defined peaks
1.15512	Defined peaks
-0.28363	Defined peaks
0.40651	Defined peaks
0.556892	Defined peaks
7.39816	Defined peaks
0.163091	Defined peaks
12.6488	Defined peaks
1.19234	Defined peaks
14.3142	Defined peaks
-0.194464	Defined peaks
1.41319	Defined peaks
3.95274	Defined peaks
8.00718	Defined peaks
-0.0744659	Defined peaks
5.88703	Defined peaks
11.3977	Defined peaks
6.87098	Defined peaks
3.70696	Defined peaks
0.576915	Defined peaks
4.6475	Defined peaks
4.02817	Defined peaks
7.52037	Defined peaks
6.08819	Defined peaks
1.87216	Defined peaks
4.16604	Defined peaks
1.32756	Defined peaks
8.49688	Defined peaks
0.122318	Defined peaks
3.08077	Defined peaks
5.07616	Defined peaks
1.09765	Defined peaks
6.67632	Defined peaks
8.78977	Defined peaks
1.65944	Defined peaks
4.01024	Defined peaks
12.5003	Defined peaks
1.38193	Defined peaks
12.0463	Defined peaks
1.2174	Defined peaks
1.35505	Defined peaks
1.05205	Defined peaks
2.10293	Defined peaks
0.18116	Defined peaks
0.12107	Defined peaks
0.863363	Defined peaks
1.13312	Defined peaks
1.12496	Defined peaks
8.92347	Defined peaks
0.82133	Defined peaks
1.09146	Defined peaks
4.3376	Defined peaks
2.63834	Defined peaks
0	Defined peaks
2.46363	Defined peaks
4.50432	Defined peaks
-1.7512	Defined peaks
2.92698	Defined peaks
11.4969	Defined peaks
6.76541	Defined peaks
1.00228	Defined peaks
9.74446	Defined peaks
2.65862	Defined peaks
2.73148	Defined peaks
0.897094	Defined peaks
4.14195	Defined peaks
14.299	Defined peaks
6.40545	Defined peaks
-0.526173	Defined peaks
0.67725	Defined peaks
2.32123	Defined peaks
4.30178	Defined peaks
1.67424	Defined peaks
2.67066	Defined peaks
5.33783	Defined peaks
2.31466	Defined peaks
-0.474329	Defined peaks
0.285631	Defined peaks
2.2033	Defined peaks
0.298525	Defined peaks
-0.521261	Defined peaks
1.80425	Defined peaks
1.22183	Defined peaks
0.406323	Defined peaks
3.07976	Defined peaks
1.7493	Defined peaks
1.17788	Defined peaks
2.82602	Defined peaks
3.41559	Defined peaks
1.22912	Defined peaks
-0.271873	Defined peaks
6.9366	Defined peaks
1.43819	Defined peaks
0.921214	Defined peaks
7.09754	Defined peaks
3.17944	Defined peaks
0.882821	Defined peaks
6.55132	Defined peaks
0.744686	Defined peaks
2.26871	Defined peaks
4.37741	Defined peaks
1.85183	Defined peaks
2.15137	Defined peaks
3.37451	Defined peaks
-0.287865	Defined peaks
2.47427	Defined peaks
2.29222	Defined peaks
0.552409	Defined peaks
0.366017	Defined peaks
1.26389	Defined peaks
0.25953	Defined peaks
2.74189	Defined peaks
3.21579	Defined peaks
6.69909	Defined peaks
1.13941	Defined peaks
0.862306	Defined peaks
1.56532	Defined peaks
2.45735	Defined peaks
1.8599	Defined peaks
7.49214	Defined peaks
5.16773	Defined peaks
1.68469	Defined peaks
4.52797	Defined peaks
1.23185	Defined peaks
8.18178	Defined peaks
4.80331	Defined peaks
0.976144	Defined peaks
1.84071	Defined peaks
7.95243	Defined peaks
0.719078	Defined peaks
1.2219	Defined peaks
0.772619	Defined peaks
-0.285453	Defined peaks
4.72651	Defined peaks
4.41024	Defined peaks
1.20075	Defined peaks
10.6899	Defined peaks
0.066465	Defined peaks
6.00767	Defined peaks
2.35157	Defined peaks
1.03159	Defined peaks
3.77115	Defined peaks
4.81746	Defined peaks
19.9862	Defined peaks
3.55419	Defined peaks
3.09584	Defined peaks
5.84275	Defined peaks
1.11188	Defined peaks
1.15543	Defined peaks
7.43349	Defined peaks
0.123662	Defined peaks
-0.917819	Defined peaks
7.88443	Defined peaks
6.92766	Defined peaks
1.94217	Defined peaks
0.778588	Defined peaks
9.34387	Defined peaks
-0.593515	Defined peaks
5.77678	Defined peaks
6.87961	Defined peaks
7.78661	Defined peaks
3.41647	Defined peaks
1.57341	Defined peaks
1.73056	Defined peaks
13.2766	Defined peaks
0.916897	Defined peaks
-0.215168	Defined peaks
3.8258	Defined peaks
0.728451	Defined peaks
1.42968	Defined peaks
1.65578	Defined peaks
1.16417	Defined peaks
3.15362	Defined peaks
-0.768526	Defined peaks
0.227866	Defined peaks
2.23691	Defined peaks
2.30686	Defined peaks
0.258247	Defined peaks
11.177	Defined peaks
3.29047	Defined peaks
6.10616	Defined peaks
-0.03503	Defined peaks
-0.265962	Defined peaks
8.77346	Defined peaks
8.63439	Defined peaks
0.602249	Defined peaks
-0.233263	Defined peaks
0.32759	Defined peaks
3.83071	Defined peaks
11.0134	Defined peaks
1.57475	Defined peaks
1.5792	Defined peaks
4.88123	Defined peaks
0.11817	Defined peaks
1.48506	Defined peaks
-0.132058	Defined peaks
0.247258	Defined peaks
2.57343	Defined peaks
0.824305	Defined peaks
4.57962	Defined peaks
1.40947	Defined peaks
6.41316	Defined peaks
5.06807	Defined peaks
-0.456885	Defined peaks
2.42518	Defined peaks
4.99093	Defined peaks
6.46602	Defined peaks
1.48704	Defined peaks
1.5599	Defined peaks
0.42196	Defined peaks
1.46142	Defined peaks
2.8023	Defined peaks
8.93904	Defined peaks
0.372443	Defined peaks
0	Defined peaks
3.65943	Defined peaks
0.6032	Defined peaks
2.91386	Defined peaks
17.3448	Defined peaks
3.65487	Defined peaks
1.21188	Defined peaks
1.12779	Defined peaks
3.48099	Defined peaks
-0.570059	Defined peaks
0.169179	Defined peaks
2.33642	Defined peaks
-0.615156	Defined peaks
2.04891	Defined peaks
0.357001	Defined peaks
9.2575	Defined peaks
5.28237	Defined peaks
8.39684	Defined peaks
0.502411	Defined peaks
3.12996	Defined peaks
1.95855	Defined peaks
4.44784	Defined peaks
4.21662	Defined peaks
8.54421	Defined peaks
17.5555	Defined peaks
0.927139	Defined peaks
0.138929	Defined peaks
1.30816	Defined peaks
9.06644	Defined peaks
0.923866	Defined peaks
-0.628578	Defined peaks
4.27925	Defined peaks
0.63611	Defined peaks
2.22562	Defined peaks
1.06021	Defined peaks
8.33982	Defined peaks
4.92939	Defined peaks
6.59707	Defined peaks
-0.008409	Defined peaks
-0.444282	Defined peaks
15.4028	Defined peaks
0.36255	Defined peaks
0.87328	Defined peaks
0.819152	Defined peaks
-0.338478	Defined peaks
12.1949	Defined peaks
6.27769	Defined peaks
1.7756	Defined peaks
0.751982	Defined peaks
8.48386	Defined peaks
0.507836	Defined peaks
9.12442	Defined peaks
2.13393	Defined peaks
0.122318	Defined peaks
2.94023	Defined peaks
7.22663	Defined peaks
3.31376	Defined peaks
2.40551	Defined peaks
-0.128107	Defined peaks
2.05302	Defined peaks
10.5035	Defined peaks
2.91059	Defined peaks
2.2985	Defined peaks
3.56073	Defined peaks
9.69491	Defined peaks
0.509193	Defined peaks
7.18709	Defined peaks
1.89106	Defined peaks
-0.235178	Defined peaks
2.35086	Defined peaks
0.243374	Defined peaks
2.86272	Defined peaks
-0.414719	Defined peaks
0.48592	Defined peaks
5.57264	Defined peaks
4.80208	Defined peaks
30.3264	Defined peaks
-0.08111	Defined peaks
0.047297	Defined peaks
4.4801	Defined peaks
1.70561	Defined peaks
0.28359	Defined peaks
1.72324	Defined peaks
-0.124238	Defined peaks
0.943329	Defined peaks
2.76941	Defined peaks
6.29636	Defined peaks
0	Defined peaks
-0.007704	Defined peaks
3.51689	Defined peaks
0.050083	Defined peaks
2.04461	Defined peaks
2.53404	Defined peaks
0.530794	Defined peaks
3.32183	Defined peaks
1.9463	Defined peaks
0.06554	Defined peaks
0.822122	Defined peaks
-0.61938	Defined peaks
0.243353	Defined peaks
0.89295	Defined peaks
0.272149	Defined peaks
0.52237	Defined peaks
0.861822	Defined peaks
-0.176979	Defined peaks
6.37597	Defined peaks
3.88112	Defined peaks
0.626854	Defined peaks
6.7389	Defined peaks
0.050265	Defined peaks
0.592406	Defined peaks
11.6465	Defined peaks
4.83084	Defined peaks
2.27717	Defined peaks
12.7471	Defined peaks
1.23185	Defined peaks
15.262	Defined peaks
3.01045	Defined peaks
-0.065026	Defined peaks
1.98882	Defined peaks
0.954184	Defined peaks
2.35171	Defined peaks
3.15274	Defined peaks
-0.507299	Defined peaks
0.996915	Defined peaks
1.3847	Defined peaks
4.57916	Defined peaks
-0.122354	Defined peaks
1.468	Defined peaks
18.0853	Defined peaks
1.01142	Defined peaks
2.23903	Defined peaks
-0.271581	Defined peaks
9.64219	Defined peaks
1.80674	Defined peaks
12.9403	Defined peaks
5.11225	Defined peaks
0.992353	Defined peaks
2.10497	Defined peaks
9.52138	Defined peaks
13.9011	Defined peaks
6.73218	Defined peaks
1.03065	Defined peaks
3.94603	Defined peaks
1.21139	Defined peaks
0.786668	Defined peaks
3.31556	Defined peaks
3.9004	Defined peaks
0.48815	Defined peaks
6.61586	Defined peaks
2.85731	Defined peaks
5.92286	Defined peaks
[truncated: 2,547 more rows]
