# Supplementary material for: Cell-type differential targeting of SETDB1 prevents aberrant CTCF binding, chromatin looping, and cis-regulatory interactions
Source: Nat Commun. 2024 Jan 2;15:15. doi: 10.1038/s41467-023-44578-0 (PMC10762014; doi:10.1038/s41467-023-44578-0)
Supplement: Supplementary file 8 — Source data [file 41467_2023_44578_MOESM8_ESM.zip › SupplementaryFig4.xlsx]

## Sheet: SupplementaryFig4a
A-A					A-B					B-A					B-B
chr:start-end	WT	Setdb1KO	R1		chr:start-end	WT	Setdb1KO	R1		chr:start-end	WT	Setdb1KO	R1		chr:start-end	WT	Setdb1KO	R1
chr1:4350000-4375000	0.206787	0.018031	-0.119676		chr1:41125000-41150000	0.389878	0.871013	0.606915		chr1:3250000-3275000	0.479113	0.172649	0.432677		chr1:19175000-19200000	0.008588	0.189893	0.071271
chr1:4375000-4400000	0.603352	0.114509	0.093482		chr1:76000000-76025000	0.603839	0.340426	0.446264		chr1:7300000-7325000	1.21604	0.192185	0.712462		chr1:19925000-19950000	0.160975	0.23171	0.025988
chr1:4400000-4425000	0.226179	0.079077	-0.022745		chr1:137275000-137300000	0.48574	0.1963	0.484324		chr1:7475000-7500000	2.56726	0.491423	0.813712		chr1:21775000-21800000	0.004011	0.185708	-0.006898
chr1:4425000-4450000	0.212726	0.124088	0.353647		chr1:185950000-185975000	0.129889	0.359247	0.612087		chr1:7500000-7525000	0.942075	0.196259	0.273754		chr1:22100000-22125000	0.119328	0.248688	0.002052
chr1:4450000-4475000	0.062863	0.144575	-0.226091		chr10:3500000-3525000	0.384996	0.102134	0.95851		chr1:8575000-8600000	1.34888	0.230442	0.241731		chr1:22750000-22775000	0.063323	0.229172	-0.074392
chr1:4500000-4525000	-0.015044	0.049358	0.149439		chr10:87925000-87950000	0.261582	0.340366	0.485186		chr1:8925000-8950000	1.6157	0.177776	1.28703		chr1:22825000-22850000	0.172531	0.258872	-0.142748
chr1:4550000-4575000	0.229164	0.048017	0.343835		chr10:99550000-99575000	0.493149	0.143614	1.25792		chr1:10875000-10900000	1.51761	0.429425	0.793217		chr1:31050000-31075000	0.120537	0.220902	-0.032557
chr1:4575000-4600000	0.171078	0.133737	0.090894		chr11:63450000-63475000	0.458587	0.147093	0.559041		chr1:11725000-11750000	1.37137	0.306501	1.15118		chr1:32450000-32475000	0.063476	0.209676	-0.039783
chr1:4600000-4625000	0.133839	0.061862	0.018227		chr11:82325000-82350000	0.3662	0.310092	0.811983		chr1:102250000-102275000	1.86359	0.311251	1.04907		chr1:32775000-32800000	0.12998	0.368419	-0.063718
chr1:4625000-4650000	0.185527	0.091225	0.12378		chr12:98350000-98375000	0.570842	0.286371	0.847452		chr1:130225000-130250000	1.36575	0.318312	0.75603		chr1:33375000-33400000	0.156047	0.257623	-0.012071
chr1:4650000-4675000	0.051828	-0.085755	0.201948		chr12:107550000-107575000	0.510187	1.13204	0.27753		chr1:130250000-130275000	1.14875	0.199523	0.338661		chr1:41025000-41050000	0.227022	0.397257	0.042162
chr1:4675000-4700000	0.122068	0.037567	-0.023608		chr13:70125000-70150000	0.327522	0.606168	0.835916		chr10:14575000-14600000	1.67621	0.343569	0.971765		chr1:41100000-41125000	0.10719	0.335219	-0.062856
chr1:4700000-4725000	0.169179	0.154442	-0.091964		chr13:71000000-71025000	0.700026	0.456032	0.663738		chr10:26925000-26950000	1.98762	0.355667	1.33318		chr1:41300000-41325000	0.164755	0.338402	0.082807
chr1:4725000-4750000	0.164772	0.193454	0.05801		chr13:71500000-71525000	0.220195	0.613506	0.810255		chr10:33775000-33800000	1.29236	0.227556	0.585561		chr1:41325000-41350000	0.002174	0.274847	-0.018435
chr1:4875000-4900000	0.028179	-0.182242	0.218658		chr13:72025000-72050000	0.346792	0.317042	0.522383		chr10:35000000-35025000	1.21183	0.286996	0.67872		chr1:41600000-41625000	0.016623	0.328208	0.149439
chr1:5000000-5025000	-0.008264	-0.041645	-0.239351		chr13:72325000-72350000	0.302618	0.623446	0.709884		chr10:35750000-35775000	1.53963	0.257583	0.803894		chr1:41625000-41650000	0.156138	0.308058	-0.060269
chr1:5025000-5050000	0.352623	0.140707	0.025988		chr13:114250000-114275000	0.261813	0.20817	0.841416		chr10:130000000-130025000	1.17321	0.152815	1.0081		chr1:41675000-41700000	0.070777	0.216677	-0.041507
chr1:5050000-5075000	0.284327	0.06564	0.192999		chr13:114400000-114425000	0.261016	0.197936	0.640665		chr10:130050000-130075000	1.29671	0.293679	0.995707		chr1:41700000-41725000	0.035113	0.304577	-0.120538
chr1:5675000-5700000	0.430147	0.223727	0.408742		chr14:23550000-23575000	0.250563	0.345186	0.604327		chr10:130400000-130425000	1.13308	0.197538	0.509122		chr1:42300000-42325000	0.027507	0.302377	0.070409
chr1:5950000-5975000	0.08218	-0.017441	-0.087653		chr15:86700000-86725000	-0.051685	0.312701	0.612087		chr10:130525000-130550000	0.851575	-0.008783	0.867937		chr1:51100000-51125000	0.046669	0.203935	0.036662
chr1:6025000-6050000	0.335908	0.11546	0.004638		chr15:87200000-87225000	0.294537	0.640697	0.405294		chr11:22500000-22525000	1.71952	0.230204	1.11312		chr1:56025000-56050000	0.052026	0.272943	0.049922
chr1:6100000-6125000	0.180521	0.094705	0.060597		chr15:87275000-87300000	0.466838	0.750894	0.797859		chr11:30475000-30500000	1.53627	0.185462	1.06611		chr1:56400000-56425000	0.1035	0.265238	-0.109001
chr1:6250000-6275000	-0.043637	-0.112976	-0.119676		chr15:87300000-87325000	0.405491	0.785732	1.41943		chr12:18800000-18825000	1.66267	0.291487	0.915811		chr1:56725000-56750000	0.129047	0.305242	-0.080428
chr1:6275000-6300000	0.179894	0.059571	0.510846		chr15:87500000-87525000	0.638678	0.901071	0.668907		chr12:19950000-19975000	1.08071	0.012238	0.301138		chr1:65550000-65575000	-0.064269	0.219275	-0.018435
chr1:6300000-6325000	0.060491	0.032727	0.022538		chr17:9600000-9625000	0.493149	0.203023	0.486911		chr12:38725000-38750000	1.19686	0.218323	1.20886		chr1:67375000-67400000	0.18225	0.147708	0.017037
chr1:6325000-6350000	0.247608	0.101071	0.051647		chr17:9775000-9800000	0.895329	0.161166	1.09522		chr13:7150000-7175000	2.02177	0.370055	1.05975		chr1:69200000-69225000	-0.009749	0.303278	0.0179
chr1:6350000-6375000	0.16866	0.186076	0.227608		chr17:10150000-10175000	0.952558	0.330243	0.72142		chr13:61850000-61875000	2.18961	0.405854	0.571115		chr1:69850000-69875000	0.088378	0.17838	-0.00776
chr1:6375000-6400000	0.037746	-0.004301	-0.087653		chr17:44450000-44475000	0.329374	0.456439	0.585561		chr13:62075000-62100000	2.42732	0.420828	1.12724		chr1:70225000-70250000	0.286317	0.22467	-0.065443
chr1:6450000-6475000	0.277914	0.100129	0.090894		chr17:67825000-67850000	1.03965	0.138507	1.28617		chr13:65975000-66000000	1.46204	0.225642	0.264804		chr1:70700000-70725000	0.054337	0.27804	-0.053906
chr1:9475000-9500000	0.502546	0.1487	0.128091		chr17:72550000-72575000	0.666051	0.477175	0.912364		chr14:15975000-16000000	1.20111	0.247072	0.409604		chr1:76275000-76300000	0.16497	0.372952	0.093482
chr1:9500000-9525000	0.378047	0.006537	0.124642		chr18:54875000-54900000	0.293481	0.285817	0.628259		chr14:18525000-18550000	1.65526	0.387024	0.668045		chr1:76350000-76375000	0.121838	0.27931	-0.097465
chr1:9575000-9600000	0.116756	-0.007801	0.35106		chr18:63175000-63200000	0.777458	0.625009	0.813712		chr14:37150000-37175000	1.49772	0.230502	0.702654		chr1:76400000-76425000	0.012843	0.339087	0.152026
chr1:9650000-9675000	-0.104509	0.014838	-0.008622		chr18:83650000-83675000	0.663005	0.495395	0.619311		chr14:37725000-37750000	1.64038	0.298202	0.901687		chr1:76425000-76450000	0.163608	0.41352	-0.063718
chr1:10175000-10200000	0.088746	-0.1778	0.014451		chr19:28175000-28200000	0.580727	0.217739	0.47365		chr15:5025000-5050000	1.99267	0.461754	1.34127		chr1:76500000-76525000	0.062114	0.275482	-0.154285
chr1:10225000-10250000	0.012752	-0.088293	0.169064		chr2:11100000-11125000	1.28848	0.392755	1.30752		chr15:14100000-14125000	1.82031	0.322119	0.982442		chr1:76525000-76550000	0.064746	0.397555	-0.010347
chr1:10250000-10275000	0.476021	0.213574	0.059735		chr2:51000000-51025000	0.678949	0.256036	1.11829		chr15:16900000-16925000	1.91345	0.434235	0.750525		chr1:76625000-76650000	0.108445	0.317032	0.015312
chr1:10275000-10300000	0.040639	-0.033049	-0.109864		chr2:158925000-158950000	-0.073436	0.658647	0.866218		chr15:57300000-57325000	2.22271	0.475795	0.167874		chr1:76650000-76675000	0.160348	0.481854	0.015312
chr1:10300000-10325000	0.17648	0.050963	-0.168408		chr2:171450000-171475000	0.259746	0.465612	0.519796		chr16:45325000-45350000	1.15768	0.106576	0.331436		chr1:76725000-76750000	0.00023	0.236193	-0.020158
chr1:10350000-10375000	0.41198	0.109084	0.230194		chr3:17875000-17900000	0.379301	0.207455	0.644111		chr17:17175000-17200000	1.19056	0.105533	0.700926		chr1:76850000-76875000	0.087751	0.264961	0.095206
chr1:10375000-10400000	0.409041	0.156356	0.150301		chr3:33300000-33325000	0.473862	0.302336	0.429229		chr18:8175000-8200000	1.40562	0.212255	0.756889		chr1:76900000-76925000	0.008848	0.300432	-0.086791
chr1:10550000-10575000	0.321567	0.03593	-0.213692		chr3:33325000-33350000	0.366015	0.311926	0.467287		chr18:16025000-16050000	0.884774	0.237175	0.419416		chr1:76950000-76975000	0.1905	0.393062	0.13704
chr1:10600000-10625000	0.043471	0.073643	0.105018		chr3:83400000-83425000	0.365434	0.378049	0.479686		chr19:8475000-8500000	1.95275	0.378723	0.779103		chr1:77025000-77050000	0.082608	0.385099	0.139627
chr1:10700000-10725000	0.002604	-0.169737	-0.054768		chr3:98725000-98750000	0.210996	0.225334	0.712462		chr19:39875000-39900000	1.9696	0.465541	0.871394		chr1:77050000-77075000	0.081828	0.49312	0.037524
chr1:10925000-10950000	0.183262	0.0123	0.193861		chr3:98775000-98800000	0.209527	0.218027	0.95128		chr2:36400000-36425000	1.33376	0.346087	0.611225		chr1:78750000-78775000	0.106088	0.167859	-0.043231
chr1:11050000-11075000	0.236312	0.009393	0.128091		chr4:83975000-84000000	0.549691	0.231534	0.553543		chr2:37250000-37275000	1.4394	0.246447	0.723139		chr1:78875000-78900000	0.090751	0.298221	-0.086791
chr1:11075000-11100000	0.145072	0.135958	-0.15601		chr4:105425000-105450000	0.909996	0.371048	1.48435		chr2:125225000-125250000	0.623799	0.155772	0.494998		chr1:78925000-78950000	0.054919	0.326642	-0.168408
chr1:11225000-11250000	0.632877	0.112942	0.12378		chr5:8850000-8875000	0.404803	0.012032	0.908916		chr2:139850000-139875000	2.03323	0.312631	0.809395		chr1:78950000-78975000	0.157041	0.227268	0.003776
chr1:11300000-11325000	0.252858	-0.018045	-0.078703		chr5:101050000-101075000	0.757806	0.200782	0.451439		chr3:6075000-6100000	1.34888	0.276444	0.128091		chr1:79300000-79325000	0.244454	0.368152	-0.146198
chr1:11500000-11525000	0.180306	0.09884	0.115692		chr6:7600000-7625000	0.414505	0.203647	0.542006		chr3:11200000-11225000	0.875678	0.213207	0.037524		chr1:79325000-79350000	0.345628	0.439392	0.105018
chr1:12675000-12700000	0.194986	0.111376	-0.005708		chr6:98450000-98475000	0.322408	0.369084	0.533919		chr3:22275000-22300000	1.73743	0.329211	1.34127		chr1:79350000-79375000	0.146847	0.295295	-0.031695
chr1:12875000-12900000	0.004395	-0.046128	0.048198		chr6:101125000-101150000	0.393077	0.335924	0.653061		chr3:59525000-59550000	1.11555	0.296891	0.624486		chr1:80050000-80075000	0.092435	0.239109	0.009278
chr1:12900000-12925000	0.001869	-0.088303	0.025988		chr6:147875000-147900000	0.576092	0.218959	0.577478		chr4:19125000-19150000	1.49534	0.221854	0.566804		chr1:80475000-80500000	0.005802	0.177121	0.012726
chr1:12925000-12950000	-0.022758	-0.087956	-0.080428		chr7:83325000-83350000	0.980131	0.448397	0.539415		chr4:23175000-23200000	1.62274	0.385704	1.20799		chr1:80650000-80675000	0.204215	0.373904	-0.122263
chr1:12950000-12975000	-0.008998	-0.072277	-0.15601		chr7:129450000-129475000	-0.061681	0.457659	0.69198		chr4:61950000-61975000	1.41486	0.29463	0.580065		chr1:80750000-80775000	0.049929	0.331411	0.104156
chr1:13425000-13450000	0.037762	-0.033336	0.429229		chr7:132000000-132025000	0.959385	1.30809	0.709884		chr4:62000000-62025000	1.5866	0.086118	0.621899		chr1:80875000-80900000	0.144368	0.283424	-0.003449
chr1:13675000-13700000	0.133992	0.10496	-0.235902		chr7:132025000-132050000	0.096875	0.813901	0.527019		chr4:70650000-70675000	1.71546	0.303983	0.818019		chr1:80900000-80925000	0.05948	0.265248	-0.108139
chr1:13700000-13725000	0.087339	0.047443	0.047336		chr7:134000000-134025000	0.760971	0.228975	1.68424		chr4:115225000-115250000	1.90905	0.338522	1.45059		chr1:80925000-80950000	0.151149	0.233287	0.028574
chr1:13725000-13750000	0.24046	0.085741	0.266528		chr7:134300000-134325000	0.007655	0.318372	0.671817		chr4:146475000-146500000	1.20634	-0.3032	0.49016		chr1:81025000-81050000	0.057751	0.249263	0.003776
chr1:13850000-13875000	0.292746	0.09541	0.203673		chr7:138000000-138025000	0.21542	0.578104	0.41683		chr5:20700000-20725000	2.01854	0.355757	1.55992		chr1:81125000-81150000	0.112485	0.338412	-0.07353
chr1:13975000-14000000	0.179373	0.080674	0.193861		chr7:138675000-138700000	0.301256	0.275225	0.486911		chr5:109900000-109925000	1.25543	0.102351	1.41048		chr1:81150000-81175000	0.018032	0.263948	-0.005173
chr1:14000000-14025000	0.03969	0.060236	0.117417		chr8:14275000-14300000	0.2788	0.406041	0.394083		chr6:107050000-107075000	1.7495	0.334308	0.89015		chr1:81200000-81225000	0.124883	0.248658	0.004638
chr1:14050000-14075000	0.174169	0.086405	0.081945		chr8:14450000-14475000	0.226472	0.606333	0.553874		chr6:123625000-123650000	0.974953	0.201642	0.771873		chr1:81250000-81275000	0.120842	0.263682	-0.09919
chr1:14075000-14100000	0.330032	0.138446	0.173374		chr8:93225000-93250000	0.289333	0.446203	0.480873		chr6:128850000-128875000	1.78476	0.203331	0.723139		chr1:81550000-81575000	0.629035	0.354377	0.004638
chr1:14125000-14150000	0.134359	-0.010032	-0.202155		chr8:93375000-93400000	0.279568	0.290954	0.604327		chr6:128925000-128950000	2.27299	0.447067	0.61295		chr1:82000000-82025000	0.397271	0.263355	-0.076117
chr1:14175000-14200000	0.090232	0.116493	-0.022745		chr8:108275000-108300000	0.220946	0.82316	0.456941		chr6:128975000-129000000	2.96678	0.603665	0.361734		chr1:82150000-82175000	0.155052	0.271377	0.003776
chr1:14300000-14325000	0.065373	0.028244	0.149439		chr8:115125000-115150000	0.200378	0.713042	0.834521		chr6:129025000-129050000	1.6352	0.103413	0.207984		chr1:82175000-82200000	0.090644	0.255402	-0.043231
chr1:14325000-14350000	0.259532	0.11675	-0.132074		chr8:118100000-118125000	0.481208	1.48004	0.203139		chr7:7025000-7050000	1.45937	0.157358	0.440765		chr1:83325000-83350000	0.098679	0.308733	0.093482
chr1:14350000-14375000	0.063582	-0.07334	-0.03892		chr8:118350000-118375000	0.14858	0.745638	0.833662		chr7:7050000-7075000	1.7182	0.265358	1.33868		chr1:83500000-83525000	0.102031	0.179312	-0.008622
chr1:14400000-14425000	0.264736	0.101726	0.104156		chr8:118475000-118500000	0.259518	0.848118	0.755495		chr7:7125000-7150000	1.04153	-0.07198	0.329712		chr1:83625000-83650000	0.020404	0.285081	-0.098327
chr1:14425000-14450000	0.449541	0.112594	0.104156		chr9:30625000-30650000	0.399491	0.240061	0.708155		chr7:14100000-14125000	1.14874	0.187335	1.07302		chr1:83650000-83675000	0.123521	0.305847	0.060597
chr1:14475000-14500000	0.100257	0.107467	0.082807		chr9:47075000-47100000	0.151135	0.353894	0.639261		chr7:24000000-24025000	1.52571	0.364632	1.03118		chr1:83775000-83800000	0.100302	0.206463	-0.018435
chr1:14500000-14525000	0.111184	0.026023	0.071271		chr9:97850000-97875000	0.372384	1.13425	0.551819		chr7:31475000-31500000	1.47072	0.368192	0.510846		chr1:83850000-83875000	0.064272	0.284149	-0.247439
chr1:14525000-14550000	0.210001	0.096302	0.161838		chr9:98125000-98150000	0.180599	0.533064	0.706426		chr7:31525000-31550000	1.27539	0.182892	0.557854		chr1:83950000-83975000	0.095526	0.200772	-0.068891
chr1:14550000-14575000	0.050664	0.08224	-0.191481		chr9:104950000-104975000	0.112134	0.314197	0.636023		chr7:42475000-42500000	1.1759	0.111693	0.820932		chr1:98925000-98950000	0.094837	0.248638	0.041835
chr1:14575000-14600000	0.140343	0.127301	-0.22178		chr9:117150000-117175000	0.437374	0.374936	0.325401		chr7:42825000-42850000	1.25759	0.119952	0.900827		chr1:99050000-99075000	0.031378	0.183794	0.0179
chr1:14600000-14625000	0.137557	0.029216	0.105018		chrX:23825000-23850000	0.675841	0.17355	0.475375		chr7:48500000-48525000	1.52402	0.232088	0.872254		chr1:99175000-99200000	0.194694	0.18887	-0.047871
chr1:14625000-14650000	0.354459	0.042981	-0.110726		chrX:110250000-110275000	0.699213	0.240932	0.637747		chr7:108650000-108675000	1.58554	0.280332	0.732957		chr1:99875000-99900000	0.08218	0.248965	-0.094016
chr1:14700000-14725000	0.556822	0.13214	0.125504		chrX:112475000-112500000	0.656188	0.089824	0.514295		chr8:15825000-15850000	1.60558	0.508228	-0.011209		chr1:99925000-99950000	0.024812	0.236173	0.060597
chr1:14775000-14800000	0.080665	0.078105	-0.144473		chrX:143450000-143475000	0.701264	0.163633	0.546317		chr8:61725000-61750000	1.34755	0.153284	1.16132		chr1:99950000-99975000	0.191862	0.315743	0.049922
chr1:14800000-14825000	0.210843	0.037209	0.364321		chrX:143475000-143500000	0.251388	0.444151	0.498448		chr9:3975000-4000000	1.3109	0.318976	0.202811		chr1:100025000-100050000	0.058011	0.216707	-0.132937
chr1:14825000-14850000	0.665816	0.198234	0.048198		chrX:150150000-150175000	0.53605	0.167164	0.747071		chr9:6825000-6850000	1.49279	0.302416	0.95851		chr1:100050000-100075000	0.063843	0.325947	0.151164
chr1:14875000-14900000	-0.043315	0.086395	-0.060269		chrX:154325000-154350000	0.56951	0.286607	0.501896		chr9:7300000-7325000	2.16423	0.366258	1.10504		chr1:100500000-100525000	0.246077	0.281888	-0.07353
chr1:14900000-14925000	0.051032	0.061792	0.038385		chrX:154700000-154725000	0.518036	0.160778	0.658233		chr9:7350000-7375000	1.19785	0.133667	0.374133		chr1:101025000-101050000	0.042093	0.205819	0.007226
chr1:14925000-14950000	0.201429	0.122491	0.29424		chr1:40950000-40975000	0.163455	0.395651	-0.100052		chr9:7375000-7400000	1.67401	0.320255	1.12811		chr1:101375000-101400000	0.184822	0.258544	-0.026521
chr1:15650000-15675000	0.068481	0.12862	-0.069754		chr1:77600000-77625000	0.009904	0.386369	-0.097465		chr9:18725000-18750000	1.28417	0.274263	0.438178		chr1:103150000-103175000	0.076133	0.188881	-0.029109
chr1:15675000-15700000	0.112027	-0.044522	-0.053044		chr1:125850000-125875000	-0.029432	0.379695	-0.033419		chr9:20050000-20075000	1.63045	0.313164	0.826967		chr1:105150000-105175000	0.038328	0.324431	0.058872
chr1:15700000-15725000	0.037639	0.036278	-0.258975		chr1:125875000-125900000	0.019946	0.465959	-0.11245		chr9:24700000-24725000	1.09496	0.214486	0.9239		chr1:106925000-106950000	0.019042	0.250592	0.014451
chr1:15725000-15750000	0.350617	0.023762	-0.075254		chr1:126025000-126050000	0.022625	0.518645	0.002052		chr9:36475000-36500000	2.23998	0.310953	0.912364		chr1:107150000-107175000	0.040103	0.316357	0.116554
chr1:15750000-15775000	0.335665	0.009146	0.148577		chr1:126125000-126150000	0.191297	0.463708	0.012726		chr9:80050000-80075000	1.05088	-0.039722	0.549233		chr1:107375000-107400000	0.064899	0.359197	0.196447
chr1:15900000-15925000	0.326679	0.072711	0.102431		chr1:126325000-126350000	0.028501	0.330777	-0.020158		chrX:17750000-17775000	0.843152	0.095279	0.826967		chr1:107425000-107450000	0.058592	0.246734	-0.129488
chr1:15925000-15950000	0.064746	0.056696	-0.119676		chr1:126600000-126625000	0.085348	0.431747	-0.20388		chrX:82275000-82300000	1.48508	0.270334	0.714191		chr1:107650000-107675000	0.055593	0.203915	0.006363
chr1:15950000-15975000	0.401481	0.181633	0.29424		chr1:126800000-126825000	-0.143218	0.389265	0.057147		chr1:3775000-3800000	0.532592	0.177745	0.362596		chr1:107700000-107725000	0.141751	0.212244	0.016175
chr1:15975000-16000000	0.012537	0.009137	-0.101776		chr1:126850000-126875000	-0.052177	0.530475	0.246369		chr1:3800000-3825000	0.97832	0.225631	0.894467		chr1:113250000-113275000	0.165857	0.214793	-0.049594
chr1:16000000-16025000	-1.3e-05	0.093486	0.066098		chr1:154375000-154400000	0.090232	0.502987	0.167339		chr1:5175000-5200000	0.716036	0.130483	0.249819		chr1:113450000-113475000	0.084383	0.255392	-0.087653
chr1:16125000-16150000	-0.061895	0.063757	0.227608		chr1:154400000-154425000	-0.019605	0.74581	-0.150509		chr1:5450000-5475000	0.945963	0.210628	0.431815		chr1:113475000-113500000	0.14322	0.284447	0.115692
chr1:16175000-16200000	-0.170844	0.130554	-0.134661		chr1:154425000-154450000	0.121164	0.415792	0.05801		chr1:5550000-5575000	0.859435	0.187919	0.63516		chr1:113825000-113850000	0.093583	0.252209	0.072995
chr1:16200000-16225000	0.128328	0.091266	0.663738		chr1:154450000-154475000	0.019793	0.780313	0.201948		chr1:6150000-6175000	0.665449	0.092147	0.945245		chr1:114375000-114400000	0.131511	0.255689	0.117417
chr1:16275000-16300000	-0.01783	0.080019	0.046473		chr1:154475000-154500000	0.059343	0.532072	-0.090239		chr1:6425000-6450000	0.757221	0.204927	1.10762		chr1:115400000-115425000	0.121623	0.258524	-0.006036
chr1:16300000-16325000	0.129261	0.033085	0.251543		chr1:154525000-154550000	0.273828	0.546738	0.071271		chr1:7025000-7050000	0.752129	0.043616	0.72142		chr1:115850000-115875000	0.121944	0.371959	0.015312
chr1:16325000-16350000	-0.013315	-0.017411	0.103293		chr1:154550000-154575000	0.09738	0.779949	-0.089377		chr1:7200000-7225000	0.673496	0.183895	0.395482		chr1:115975000-116000000	0.041572	0.280926	0.014451
chr1:16450000-16475000	0.132353	-0.074282	0.475375		chr1:159475000-159500000	0.168874	0.407522	0.024263		chr1:7225000-7250000	0.78422	0.177458	0.31095		chr1:116025000-116050000	0.098832	0.405824	0.025125
chr1:16475000-16500000	0.064593	-0.058624	0.148577		chr1:159575000-159600000	-0.071187	0.347478	-0.013795		chr1:7325000-7350000	0.840903	0.286985	0.478823		chr1:116075000-116100000	0.117797	0.174225	-0.075254
chr1:16675000-16700000	0.209328	-0.182182	0.043025		chr1:159850000-159875000	0.10915	0.554156	0.12378		chr1:7550000-7575000	0.670806	0.140707	0.058872		chr1:116175000-116200000	0.032955	0.317339	0.107604
chr1:16750000-16775000	0.239481	0.031181	0.336075		chr1:159900000-159925000	-0.007896	0.300493	-0.045818		chr1:7575000-7600000	0.885551	0.12729	0.217795		chr1:116225000-116250000	0.075246	0.284785	0.038385
chr1:16975000-17000000	0.013425	-0.045146	-0.033419		chr1:161575000-161600000	0.212052	0.489252	-0.08129		chr1:7650000-7675000	0.614128	0.143614	0.299413		chr1:116275000-116300000	0.143847	0.29111	0.029436
chr1:17000000-17025000	0.297154	0.069498	0.326263		chr1:166450000-166475000	0.044788	0.279995	-0.020158		chr1:7800000-7825000	0.981058	0.184151	0.565079		chr1:116450000-116475000	0.1802	0.294641	0.0179
chr1:17075000-17100000	0.048782	-0.203304	0.147715		chr1:166875000-166900000	0.21998	0.461467	0.100707		chr1:8075000-8100000	0.779065	0.149304	0.454025		chr1:121925000-121950000	0.000338	0.319243	-0.027384
chr1:17100000-17125000	0.085027	-0.056352	0.08022		chr1:183925000-183950000	0.157685	0.527303	-0.110726		chr1:8725000-8750000	0.855399	0.149295	0.120003		chr1:121950000-121975000	0.132246	0.27936	0.036662
chr1:19200000-19225000	0.090644	-0.040734	0.090894		chr1:183950000-183975000	-0.01809	0.368489	0.081945		chr1:8875000-8900000	0.902156	0.22472	0.754301		chr1:122000000-122025000	0.03643	0.218631	0.003776
chr1:19225000-19250000	0.108032	0.173293	-0.101776		chr1:184100000-184125000	-0.071248	0.401423	-0.020158		chr1:10450000-10475000	1.00533	0.25095	0.937156		chr1:122250000-122275000	0.06868	0.256333	0.062321
chr1:20600000-20625000	-0.050921	0.092791	-0.067166		chr1:184175000-184200000	-0.056952	0.35193	0.022538		chr1:10725000-10750000	0.945494	0.212562	0.198172		chr1:122300000-122325000	0.152312	0.27934	-0.122263
chr1:20675000-20700000	-0.037421	0.009474	0.372409		chr1:184225000-184250000	0.019166	0.433384	0.145991		chr1:10800000-10825000	0.624153	0.108716	0.554405		chr1:122375000-122400000	0.037057	0.317984	-0.131212
chr1:20725000-20750000	0.119802	-0.031453	-0.057355		chr1:185750000-185775000	0.068633	0.466901	0.002915		chr1:10850000-10875000	0.753226	0.203351	0.260493		chr1:122450000-122475000	0.22223	0.369401	0.082807
chr1:20825000-20850000	-0.062783	0.123534	0.274616		chr1:185775000-185800000	0.03917	0.354765	-0.05563		chr1:10900000-10925000	0.622424	0.188932	0.598826		chr1:122950000-122975000	0.108338	0.241259	-0.039783
chr1:21100000-21125000	-0.019299	-0.045852	0.167339		chr1:185825000-185850000	0.050788	0.578725	0.015312		chr1:10975000-11000000	0.849882	0.079385	0.252405		chr1:123375000-123400000	0.015827	0.22822	-0.107277
chr1:21125000-21150000	0.139241	0.05734	0.509122		chr1:185875000-185900000	0.04468	0.403634	-0.053044		chr1:11025000-11050000	0.821157	0.092811	0.183186		chr1:123450000-123475000	0.004532	0.185064	0.028574
chr1:21175000-21200000	0.005649	0.055426	0.137903		chr1:185900000-185925000	0.103471	0.466544	-0.009484		chr1:11475000-11500000	1.00806	0.263671	0.704379		chr1:123475000-123500000	0.075184	0.224025	-0.062856
chr1:21300000-21325000	0.083083	0.088646	0.011864		chr1:187525000-187550000	-0.025131	0.437499	0.047336		chr1:12000000-12025000	0.978171	0.28765	0.427504		chr1:123900000-123925000	0.073302	0.225979	-0.037197
chr1:22400000-22425000	0.001225	-0.016182	-0.075254		chr1:187550000-187575000	0.037961	0.389592	-0.076979		chr1:16875000-16900000	0.728538	0.105901	0.821791		chr1:123950000-123975000	0.078552	0.263671	0.003776
chr1:23250000-23275000	-0.061284	-0.04972	-0.00776		chr1:187625000-187650000	0.012599	0.543903	0.204535		chr1:16925000-16950000	0.925534	0.138466	0.597097		chr1:124350000-124375000	0.042154	0.280936	-0.065443
chr1:23325000-23350000	0.026772	0.018061	-0.179945		chr1:187650000-187675000	0.005926	0.39476	0.044749		chr1:17200000-17225000	0.941926	0.241023	0.363459		chr1:124400000-124425000	0.111644	0.229787	-0.256389
chr1:23350000-23375000	-0.027549	0.095667	-0.110726		chr1:187675000-187700000	0.023681	0.598531	-0.126574		chr1:17650000-17675000	1.1728	0.235262	0.408742		chr1:124475000-124500000	0.441811	0.558508	0.091757
chr1:23400000-23425000	-0.015626	0.096311	-0.018435		chr1:187700000-187725000	0.04716	0.63848	-0.125711		chr1:18250000-18275000	0.964132	0.278655	0.15375		chr1:124500000-124525000	0.042781	0.312867	-0.109001
chr1:23725000-23750000	0.103517	0.184766	0.238282		chr1:187750000-187775000	0.012645	0.45288	0.021676		chr1:21350000-21375000	0.82757	0.226991	0.969187		chr1:124525000-124550000	0.012414	0.328813	0.096068
chr1:23750000-23775000	-0.053385	0.020629	0.112244		chr1:187825000-187850000	0.074895	0.615792	0.009278		chr1:25000000-25025000	0.747976	0.216103	0.202811		chr1:124575000-124600000	0.054123	0.421145	0.006363
chr1:23800000-23825000	-0.021243	0.070132	0.305776		chr1:187900000-187925000	0.079364	0.502689	-0.193205		chr1:46600000-46625000	0.712882	0.04421	0.523244		chr1:124600000-124625000	0.127409	0.231424	0.028574
chr1:23975000-24000000	-0.016039	-0.086696	-0.09919		chr1:187925000-187950000	-0.044034	0.509056	-0.177358		chr1:46650000-46675000	0.913861	0.165628	0.858988		chr1:124650000-124675000	0.050817	0.315416	-0.027384
chr1:24050000-24075000	-0.069947	-0.16116	0.17165		chr1:187950000-187975000	0.057614	0.580641	0.081083		chr1:46975000-47000000	0.697959	0.133012	0.984171		chr1:124750000-124775000	0.06747	0.406172	-0.09574
chr1:24075000-24100000	-0.008387	-0.025136	0.016175		chr1:188025000-188050000	0.038695	0.536524	0.151164		chr1:47000000-47025000	0.643396	0.001788	0.385669		chr1:124800000-124825000	-0.021779	0.378366	0.008088
chr1:24125000-24150000	0.002343	0.01102	-0.258113		chr1:188050000-188075000	-0.006212	0.567541	-0.361079		chr1:47050000-47075000	1.15956	0.10846	0.676134		chr1:124825000-124850000	0.005588	0.304229	-0.051319
chr1:24175000-24200000	0.010961	0.064728	0.122055		chr1:188125000-188150000	0.062175	0.45508	-0.132937		chr1:109325000-109350000	0.722173	0.188236	0.515157		chr1:124850000-124875000	0.059435	0.524049	0.005501
chr1:24300000-24325000	0.172915	0.017754	0.08022		chr1:188150000-188175000	0.073104	0.436556	-0.100913		chr1:111675000-111700000	0.702841	0.206771	0.636885		chr1:124875000-124900000	0.084491	0.353129	0.026849
chr1:33825000-33850000	0.019013	-0.088252	0.182325		chr1:188175000-188200000	-0.043146	0.501093	-0.001397		chr1:163725000-163750000	0.646804	0.137217	0.379633		chr1:125000000-125025000	0.017833	0.296584	0.058872
chr1:34325000-34350000	0.613084	0.036942	0.021676		chr1:188225000-188250000	0.084552	0.57743	0.046473		chr1:195325000-195350000	0.780439	0.172659	0.746212		chr1:125025000-125050000	-0.023922	0.49785	-0.190619
chr1:34350000-34375000	0.413143	0.009434	0.240868		chr1:188250000-188275000	0.017895	0.45507	-0.223504		chr10:6100000-6125000	0.687202	0.26626	0.29424		chr1:125050000-125075000	0.095894	0.363997	-0.080428
chr1:34900000-34925000	0.281925	0.051599	0.090033		chr1:188275000-188300000	-0.005861	0.365891	0.003776		chr10:6550000-6575000	0.808589	0.260469	0.63516		chr1:125075000-125100000	0.07572	0.35407	0.014451
chr1:34925000-34950000	0.331042	-0.015436	0.270305		chr1:188450000-188475000	-0.008065	0.3292	-0.04237		chr10:6850000-6875000	0.862759	0.301722	0.419416		chr1:125175000-125200000	0.154792	0.390533	0.125504
chr1:34950000-34975000	-0.036824	0.029308	0.325401		chr1:188475000-188500000	0.194818	0.515104	0.047336		chr10:9475000-9500000	0.785541	0.316131	0.58729		chr1:128950000-128975000	-0.033534	0.283545	0.025125
chr1:35000000-35025000	0.255354	0.273689	0.486049		chr1:193775000-193800000	0.043426	0.410684	-0.235902		chr10:11450000-11475000	1.12365	0.069568	0.515483		chr1:129125000-129150000	0.034073	0.287363	0.071271
chr1:35025000-35050000	0.298471	0.102728	0.398068		chr1:193825000-193850000	0.113389	0.473594	0.025125		chr10:22950000-22975000	0.663824	0.312917	0.498448		chr1:129150000-129175000	0.087123	0.355072	0.093482
chr1:35125000-35150000	0.326267	0.217432	0.095206		chr10:90925000-90950000	-0.027855	0.34713	-0.035144		chr10:26475000-26500000	0.671386	0.067902	0.261355		chr1:129200000-129225000	0.138552	0.169773	-0.051319
chr1:35150000-35175000	0.052241	0.148363	-0.052182		chr11:35300000-35325000	-0.072594	0.474329	0.409067		chr10:26575000-26600000	1.01022	0.097929	0.63516		chr1:129400000-129425000	0.153199	0.252495	-0.019297
chr1:35300000-35325000	0.202287	0.087705	0.315588		chr11:71625000-71650000	-0.115681	0.372715	-0.026194		chr10:26600000-26625000	0.899217	0.134342	0.497585		chr1:129425000-129450000	0.116373	0.251197	-0.014985
chr1:35325000-35350000	0.162737	-0.010636	-0.092827		chr11:81025000-81050000	-0.22163	0.389048	-0.004846		chr10:26625000-26650000	0.872046	0.147729	-0.008622		chr1:129550000-129575000	0.050037	0.337153	0.014451
chr1:35350000-35375000	0.175287	-0.019561	0.055424		chr11:81050000-81075000	-0.245843	0.486765	-0.103501		chr10:30300000-30325000	1.08869	0.230462	0.531332		chr1:129625000-129650000	0.046455	0.280272	0.003776
chr1:35425000-35450000	0.053099	0.097672	0.15494		chr11:81175000-81200000	-0.047493	0.456082	0.186963		chr10:38850000-38875000	1.01568	0.208458	0.429229		chr1:129675000-129700000	0.101037	0.281561	0.128953
chr1:35475000-35500000	0.409623	0.03945	0.08022		chr11:81200000-81225000	-0.030472	0.688645	0.111381		chr10:78925000-78950000	0.859127	0.167541	0.759475		chr1:129925000-129950000	0.119894	0.225969	0.05801
chr1:35500000-35525000	0.03366	0.105317	-0.012934		chr11:81225000-81250000	-0.017385	0.742652	0.415105		chr10:79200000-79225000	0.790685	0.175207	0.870525		chr1:130025000-130050000	0.065419	0.203924	-0.01671
chr1:35525000-35550000	-0.052911	0.19988	-0.127436		chr11:81300000-81325000	0.046319	0.483531	-0.264149		chr10:79325000-79350000	0.641387	0.194008	0.88379		chr1:130050000-130075000	0.088853	0.311935	0.073857
chr1:35550000-35575000	0.113344	0.162485	0.105018		chr11:81325000-81350000	0.070809	0.595365	0.145991		chr10:106175000-106200000	0.779433	0.13554	0.37672		chr1:137450000-137475000	0.017053	0.264019	0.002915
chr1:35575000-35600000	-0.075548	0.159015	-0.091964		chr11:81425000-81450000	0.005604	0.426947	-0.076979		chr10:122125000-122150000	1.03465	0.391496	0.339523		chr1:137500000-137525000	0.078139	0.303922	0.059735
chr1:35600000-35625000	-0.071401	0.160908	-0.115037		chr11:81725000-81750000	-0.211864	0.423814	-0.035144		chr10:126600000-126625000	0.858042	0.363115	0.480014		chr1:137525000-137550000	0.266358	0.231721	-0.053044
chr1:35625000-35650000	0.121441	0.213922	0.112244		chr11:81900000-81925000	0.006446	0.617681	0.249819		chr10:130025000-130050000	0.71781	0.090499	0.692843		chr1:137575000-137600000	0.121899	0.315436	-0.063718
chr1:35650000-35675000	0.120492	0.097304	0.069546		chr11:82275000-82300000	-0.086461	0.449052	-0.30857		chr11:20950000-20975000	0.968054	0.086813	0.571446		chr1:137650000-137675000	0.096674	0.188277	-0.143611
chr1:35725000-35750000	0.027721	0.16311	0.483462		chr11:82350000-82375000	-0.199037	0.348807	-0.035144		chr11:21175000-21200000	0.860098	0.08838	0.287342		chr1:137975000-138000000	0.05192	0.264623	-0.017572
chr1:35875000-35900000	0.05411	-0.120481	0.289929		chr11:99475000-99500000	-0.034207	0.412004	-0.068029		chr11:22475000-22500000	0.926174	-0.036221	0.51721		chr1:138050000-138075000	0.157088	0.19977	-0.044094
chr1:37750000-37775000	0.50896	0.146459	0.305776		chr12:26875000-26900000	0.012859	0.282297	-0.057355		chr11:29875000-29900000	0.85263	0.089321	0.31645		chr1:138350000-138375000	0.125205	0.319284	0.06696
chr1:37800000-37825000	-0.060335	0.011961	-0.201293		chr12:29575000-29600000	-0.044141	0.334635	-0.052182		chr11:31125000-31150000	1.17969	0.138159	0.667184		chr1:141550000-141575000	0.114904	0.227208	-0.061993
chr1:37825000-37850000	-0.028284	0.031171	-0.012934		chr12:30200000-30225000	-0.002539	0.249353	-0.040645		chr11:71075000-71100000	0.592378	0.247072	0.712462		chr1:142125000-142150000	0.117215	0.217322	0.005501
chr1:38225000-38250000	-0.19342	0.039562	0.010139		chr12:98400000-98425000	-0.036733	0.437856	0.045611		chr12:3100000-3125000	0.857158	0.600472	0.405294		chr1:143525000-143550000	0.038006	0.246447	-0.122263
chr1:38250000-38275000	-0.065354	0.021334	0.042162		chr12:106600000-106625000	-0.09687	0.448755	-0.060803		chr12:3125000-3150000	0.782602	0.301384	0.385669		chr1:144200000-144225000	0.211042	0.256006	0.046473
chr1:38275000-38300000	0.240645	0.29381	-0.138972		chr12:106700000-106725000	-0.174456	0.418738	0.178013		chr12:3150000-3175000	0.561077	0.161185	0.224159		chr1:145200000-145225000	0.068832	0.290496	0.049922
chr1:38325000-38350000	0.084936	0.033135	0.068684		chr12:106750000-106775000	0.061931	0.541651	-0.207329		chr12:18175000-18200000	1.06506	0.224065	0.322486		chr1:150925000-150950000	0.087644	0.293084	-0.086791
chr1:38450000-38475000	-0.053967	0.005339	-0.327332		chr12:106800000-106825000	0.042813	0.527006	0.077634		chr12:18450000-18475000	0.735198	0.09399	0.337472		chr1:157625000-157650000	0.026252	0.446473	0.11483
chr1:38650000-38675000	-0.077018	0.043984	-0.000535		chr12:106850000-106875000	0.096967	0.626061	-0.068891		chr12:18775000-18800000	0.825417	0.042009	0.700926		chr1:157700000-157725000	0.018323	0.33535	-0.078703
chr1:38675000-38700000	-0.009732	0.180681	0.020814		chr12:106925000-106950000	-0.106589	0.625103	-0.093689		chr12:18900000-18925000	0.842842	0.000448	0.435264		chr1:157750000-157775000	0.102047	0.337848	-0.089377
chr1:38700000-38725000	0.052042	0.099535	0.676993		chr12:106950000-106975000	-0.113783	0.405945	-0.105225		chr12:19300000-19325000	0.679255	0.036186	0.806482		chr1:157800000-157825000	0.079822	0.344521	0.170788
chr1:38725000-38750000	0.232089	0.232506	0.072461		chr12:107050000-107075000	0.130272	0.790832	0.248094		chr12:19775000-19800000	0.972441	0.129501	0.590739		chr1:157850000-157875000	-0.020724	0.500418	-0.144473
chr1:38750000-38775000	-0.101814	-0.003278	0.002052		chr12:107075000-107100000	-0.04235	0.551568	-0.056492		chr12:20700000-20725000	0.901007	0.127628	1.28789		chr1:157875000-157900000	-0.02729	0.305232	0.059735
chr1:38900000-38925000	0.056038	0.080704	0.3378		chr12:107125000-107150000	-0.063304	0.559938	-0.068891		chr12:20950000-20975000	0.844312	0.064657	0.246042		chr1:157925000-157950000	0.064639	0.306829	0.004638
chr1:38925000-38950000	0.089603	-0.027594	-0.113312		chr12:107175000-107200000	-0.106589	0.621591	-0.149646		chr12:23150000-23175000	0.872046	0.005207	0.747939		chr1:157950000-157975000	0.181731	0.391496	-0.192344
chr1:38950000-38975000	-0.03736	0.167264	0.113967		chr12:107200000-107225000	-0.082895	0.606229	0.110519		chr12:23250000-23275000	0.629984	0.04288	0.559578		chr1:158075000-158100000	0.132506	0.43012	-0.132937
chr1:39025000-39050000	0.029942	0.033145	-0.091964		chr12:107225000-107250000	0.002665	0.612891	-0.271374		chr12:23775000-23800000	0.953524	0.131682	0.334022		chr1:158100000-158125000	-0.009642	0.259874	-0.17822
chr1:39050000-39075000	-0.025696	0.104999	-0.032557		chr12:107250000-107275000	-0.164844	0.539467	-0.034282		chr12:41250000-41275000	0.754334	0.038151	0.515483		chr1:158125000-158150000	0.030813	0.320266	0.159252
chr1:39075000-39100000	0.127915	0.166353	1.02514		chr12:107300000-107325000	-0.102656	0.439412	-0.126574		chr12:48500000-48525000	0.77801	0.136491	0.434402		chr1:158150000-158175000	-0.006963	0.330767	0.002915
chr1:39100000-39125000	0.167099	0.096075	0.381358		chr12:107350000-107375000	0.021002	0.636528	0.257044		chr12:65375000-65400000	0.676163	0.116125	0.438178		chr1:158175000-158200000	0.147904	0.496253	0.002915
chr1:39125000-39150000	0.101543	0.132806	0.225883		chr12:107400000-107425000	-0.100604	0.864334	-0.003983		chr13:3000000-3025000	1.04005	0.289553	0.321624		chr1:158200000-158225000	0.026772	0.311024	-0.090239
chr1:39775000-39800000	0.395236	0.087765	0.022538		chr12:107425000-107450000	0.035237	0.689266	-0.036868		chr13:4175000-4200000	1.18651	0.216757	0.62017		chr1:158250000-158275000	-0.052865	0.25797	-0.111589
chr1:40125000-40150000	0.123385	0.40522	0.026849		chr12:107450000-107475000	-0.059156	0.49826	-0.124849		chr13:4200000-4225000	0.933778	0.220882	0.680444		chr1:158275000-158300000	0.001716	0.270455	0.043887
chr1:40150000-40175000	-0.050125	0.249393	0.034937		chr12:107500000-107525000	0.016639	0.684477	0.009278		chr13:4375000-4400000	0.68599	0.093436	0.452302		chr1:158400000-158425000	-0.070728	0.454733	-0.297033
chr1:40175000-40200000	0.139609	0.361458	0.081083		chr12:107525000-107550000	0.058716	0.493745	0.146853		chr13:4400000-4425000	0.759581	0.034006	0.611225		chr1:158425000-158450000	0.150736	0.485385	-0.155147
chr1:40200000-40225000	0.284863	0.299828	0.384807		chr12:107625000-107650000	-0.037666	0.61038	0.192136		chr13:4800000-4825000	0.722907	0.142909	0.31095		chr1:158450000-158475000	0.004287	0.464342	-0.123986
chr1:40225000-40250000	0.136885	0.289951	-0.270512		chr12:107650000-107675000	-0.207548	0.465069	0.045611		chr13:13925000-13950000	0.83004	0.267212	0.196447		chr1:158500000-158525000	0.068006	0.547721	-0.012071
chr1:40250000-40275000	0.073961	0.299541	-0.045818		chr12:116800000-116825000	0.169501	0.446771	0.095206		chr13:19000000-19025000	0.76016	0.181624	0.23742		chr1:158525000-158550000	0.042628	0.361765	0.103293
chr1:40275000-40300000	0.096124	0.148443	0.043887		chr12:116850000-116875000	0.071481	0.529514	-0.091102		chr13:22750000-22775000	0.963931	0.298816	0.092619		chr1:158550000-158575000	-0.054657	0.50617	0.112244
chr1:40325000-40350000	0.052563	0.246795	-0.169271		chr12:116875000-116900000	0.080268	0.611079	0.069546		chr13:23025000-23050000	0.925226	0.182576	0.474512		chr1:158575000-158600000	0.020037	0.284764	0.027711
chr1:40400000-40425000	0.097532	0.217115	-0.068029		chr12:116900000-116925000	0.002314	0.626035	0.077634		chr13:23175000-23200000	0.716982	0.067564	0.228471		chr1:158600000-158625000	-0.00759	0.369759	-0.100052
chr1:40425000-40450000	0.125374	0.285479	0.149439		chr12:116925000-116950000	-0.037727	0.544248	0.270305		chr13:23200000-23225000	0.725129	0.151893	0.49931		chr1:158675000-158700000	0.244454	0.431747	0.088308
chr1:40450000-40475000	0.203542	0.377444	0.575753		chr12:116950000-116975000	-0.083262	0.463124	-0.034282		chr13:25525000-25550000	0.794249	0.170695	0.580065		chr1:158700000-158725000	-0.049667	0.436199	0.013589
chr1:40625000-40650000	0.13667	0.319662	0.067822		chr13:37100000-37125000	-0.032217	0.367567	-0.149646		chr13:32300000-32325000	0.830189	0.110036	0.235695		chr1:158725000-158750000	0.047144	0.387321	0.082807
chr1:40650000-40675000	0.125006	0.175902	0.079358		chr13:68625000-68650000	0.072063	0.41008	0.026849		chr13:33050000-33075000	0.755751	0.138784	0.914952		chr1:158750000-158775000	0.003858	0.355359	-0.132937
chr1:40675000-40700000	0.246308	0.355113	0.076772		chr13:69850000-69875000	0.017849	0.566911	0.127229		chr13:33700000-33725000	1.27961	0.496591	0.439041		chr1:158775000-158800000	0.163455	0.491176	0.122918
chr1:40700000-40725000	0.108461	0.267242	0.088308		chr13:70025000-70050000	-0.068829	0.336558	0.072995		chr13:33750000-33775000	0.694026	0.150277	0.476237		chr1:158925000-158950000	0.05146	0.280659	-0.068029
chr1:40725000-40750000	0.215572	0.517693	0.054561		chr13:70050000-70075000	0.023466	0.432084	-0.029109		chr13:33850000-33875000	0.695494	0.210321	0.747071		chr1:158975000-159000000	0.111552	0.429168	-0.090239
chr1:40800000-40825000	0.03187	0.260867	0.158389		chr13:70150000-70175000	0.105584	0.602096	-0.066304		chr13:33875000-33900000	0.866339	0.243294	0.586428		chr1:159000000-159025000	0.059021	0.394034	0.092619
chr1:40825000-40850000	-0.102978	0.223809	-0.091102		chr13:70175000-70200000	0.268838	0.465315	0.067822		chr13:61700000-61725000	0.874635	0.154145	0.157199		chr1:159025000-159050000	-0.097835	0.348666	0.148577
chr1:42475000-42500000	0.078094	0.326027	0.193861		chr13:70200000-70225000	0.040747	0.439433	0.100707		chr13:62050000-62075000	0.555613	0.170755	0.347284		chr1:159050000-159075000	-0.020983	0.365921	-0.246577
chr1:42650000-42675000	0.088502	0.454456	-0.022745		chr13:70300000-70325000	-0.050707	0.416774	-0.101776		chr13:62200000-62225000	0.652268	0.017436	0.418555		chr1:159175000-159200000	0.151837	0.273271	0.035799
chr1:42725000-42750000	0.022104	0.172729	0.30319		chr13:70325000-70350000	0.05163	0.439175	-0.045818		chr13:62225000-62250000	1.05876	0.155731	0.723998		chr1:159925000-159950000	0.105308	0.22955	-0.009484
chr1:42750000-42775000	-0.017141	0.002453	0.148577		chr13:70475000-70500000	0.217884	0.361161	-0.089377		chr13:62350000-62375000	0.774613	0.107467	0.881202		chr1:163025000-163050000	0.064317	0.273241	0.007226
chr1:42775000-42800000	0.104375	0.001511	-0.038593		chr13:70500000-70525000	-0.021029	0.411944	0.146853		chr13:65500000-65525000	1.22864	0.159191	0.290464		chr1:163250000-163275000	0.088225	0.268829	-0.044094
chr1:42800000-42825000	0.071114	0.081042	-0.083876		chr13:70675000-70700000	0.066491	0.554467	-0.078703		chr13:66525000-66550000	0.715652	0.094921	0.4592		chr1:166625000-166650000	0.12447	0.447355	0.08022
chr1:42825000-42850000	0.113389	0.064391	0.194723		chr13:70700000-70725000	0.023573	0.464045	-0.305984		chr13:75625000-75650000	1.09547	0.076488	0.449715		chr1:166650000-166675000	0.166394	0.406192	0.08022
chr1:42925000-42950000	0.016639	0.124486	0.122918		chr13:70775000-70800000	0.001456	0.418667	0.251543		chr13:76025000-76050000	1.08172	0.118663	0.231057		chr1:167975000-168000000	0.091684	0.263632	-0.096603
chr1:42950000-42975000	-0.057166	0.111089	0.155802		chr13:70900000-70925000	0.046578	0.447712	-0.192344		chr14:8675000-8700000	0.819889	0.130176	0.116554		chr1:168075000-168100000	-0.015671	0.374271	0.178875
chr1:42975000-43000000	0.216828	0.046809	0.113106		chr13:71075000-71100000	-0.016253	0.329815	0.027711		chr14:8700000-8725000	1.24986	0.139171	0.408742		chr1:168100000-168125000	0.163088	0.439749	-0.29531
chr1:43000000-43025000	0.014068	-0.013165	0.191274		chr13:71650000-71675000	0.097639	0.604582	-0.191481		chr14:8800000-8825000	0.776127	0.272606	0.141352		chr1:168125000-168150000	0.066338	0.550903	0.011864
chr1:43150000-43175000	0.064976	0.107885	0.272892		chr13:72125000-72150000	-0.111793	0.70878	-0.027056		chr14:8875000-8900000	0.716663	0.195327	0.52152		chr1:168150000-168175000	-0.021029	0.328893	-0.155147
chr1:43175000-43200000	-0.058635	0.059027	-0.021883		chr13:72175000-72200000	-0.005799	0.582844	0.090033		chr14:9650000-9675000	1.14349	0.324738	0.431815		chr1:168175000-168200000	0.038283	0.489283	-0.211967
chr1:43200000-43225000	0.063966	0.145557	0.088308		chr13:72200000-72225000	-0.0101	0.465642	0.224159		chr14:11275000-11300000	0.811806	0.190211	0.432677		chr1:168200000-168225000	0.271318	0.752551	-0.043231
chr1:43225000-43250000	0.008695	-0.015149	0.071271		chr13:72300000-72325000	0.001241	0.426302	0.1806		chr14:16050000-16075000	0.95132	0.151515	0.828694		chr1:168250000-168275000	-0.068937	0.464342	0.024263
chr1:43250000-43275000	0.074313	-0.146434	0.00119		chr13:72400000-72425000	0.011712	0.738147	-0.013795		chr14:16125000-16150000	1.06744	0.224423	0.694567		chr1:168450000-168475000	0.040165	0.371366	-0.117952
chr1:43300000-43325000	0.331946	0.122561	0.157527		chr13:72575000-72600000	-0.031529	0.377484	-0.025332		chr14:43675000-43700000	0.846623	0.226613	0.568529		chr1:168475000-168500000	0.147598	0.559541	0.059735
chr1:43325000-43350000	0.142502	0.1238	-0.021883		chr13:72650000-72675000	0.121976	0.404666	0.020814		chr14:49925000-49950000	0.855026	0.226583	0.682169		chr1:168500000-168525000	0.241669	0.316071	-0.097465
chr1:43350000-43375000	0.13341	0.008819	0.249819		chr13:72725000-72750000	-0.128752	0.520948	0.034075		chr14:50575000-50600000	0.809068	0.216389	0.972634		chr1:168525000-168550000	0.00418	0.472295	-0.119676
chr1:43375000-43400000	-0.040467	0.040432	-0.1214		chr13:72750000-72775000	-0.028161	0.333743	-0.048404		chr14:68275000-68300000	0.674587	0.234617	0.925619		chr1:168675000-168700000	-0.009901	0.387935	-0.244853
chr1:43625000-43650000	0.155573	0.066572	0.254992		chr13:72775000-72800000	-0.056952	0.423835	-0.056492		chr14:68350000-68375000	0.931681	0.366238	0.341248		chr1:168700000-168725000	0.059909	0.2675	-0.119676
chr1:43650000-43675000	-0.060427	0.017447	-0.088516		chr13:72800000-72825000	0.069384	0.53977	-0.082152		chr14:84300000-84325000	0.619423	0.164298	0.243456		chr1:168725000-168750000	0.052716	0.460781	-0.061993
chr1:43700000-43725000	0.162461	0.093148	-0.179083		chr13:72850000-72875000	0.025212	0.523192	0.201086		chr14:87200000-87225000	0.788331	0.175852	0.653061		chr1:168750000-168775000	0.061746	0.362073	-0.188032
chr1:43825000-43850000	0.025868	-0.114533	-0.019297		chr13:72925000-72950000	0.1744	0.418073	-0.169271		chr14:105400000-105425000	0.769884	0.152528	0.454025		chr1:168775000-168800000	0.018201	0.280281	-0.039783
chr1:43850000-43875000	0.084812	-0.077475	-0.06458		chr13:92050000-92075000	0.092909	0.357661	0.05801		chr14:105950000-105975000	0.852928	0.210648	0.150301		chr1:168800000-168825000	0.206939	0.399111	0.075582
chr1:43900000-43925000	-0.054611	-0.09474	-0.018435		chr13:101225000-101250000	0.034547	0.383554	-0.091964		chr14:105975000-106000000	0.777723	0.223134	0.061458		chr1:168825000-168850000	0.053343	0.416703	0.141352
chr1:44050000-44075000	0.049715	0.060533	0.08367		chr14:22325000-22350000	-0.046927	0.34581	-0.057355		chr14:112325000-112350000	0.753428	0.23998	0.446801		chr1:168875000-168900000	0.063108	0.286658	0.006363
chr1:45775000-45800000	-0.026402	-0.0366	0.014451		chr14:28350000-28375000	-0.055911	0.468835	0.214347		chr14:119425000-119450000	0.829816	0.242302	0.567666		chr1:168900000-168925000	0.123414	0.407093	-0.096603
chr1:45850000-45875000	0.118746	0.034334	0.047336		chr14:28375000-28400000	0.143604	0.362431	-0.000535		chr14:124025000-124050000	0.898204	0.159201	0.723998		chr1:168925000-168950000	0.089633	0.26268	-0.047871
chr1:45875000-45900000	0.049455	0.071074	0.341248		chr14:28425000-28450000	0.001885	0.503066	-0.144473		chr15:4575000-4600000	0.666856	0.059838	0.63516		chr1:168950000-168975000	0.105184	0.482488	0.084531
chr1:45900000-45925000	-0.036382	0.047433	-0.04237		chr14:28450000-28475000	0.162002	0.490597	0.125504		chr15:4675000-4700000	0.88356	0.208755	0.936296		chr1:168975000-169000000	0.125358	0.427552	0.164425
chr1:45925000-45950000	0.041634	-0.14103	0.184048		chr14:29025000-29050000	-0.043514	0.509045	-0.160321		chr15:4800000-4825000	0.659724	0.073643	0.539415		chr1:169000000-169025000	0.073884	0.386983	-0.051319
chr1:46875000-46900000	-0.021152	-0.108771	0.08367		chr14:29050000-29075000	-0.04939	0.457659	-0.031695		chr15:9225000-9250000	0.948338	0.094715	0.697478		chr1:169025000-169050000	0.02792	0.5643	0.027711
chr1:51425000-51450000	0.130929	0.005873	-0.108139		chr14:29150000-29175000	0.078721	0.292153	-0.053906		chr15:19375000-19400000	0.994711	0.130791	0.388256		chr1:169050000-169075000	0.133715	0.508708	-0.029109
chr1:51650000-51675000	0.061548	0.011645	0.264804		chr14:29200000-29225000	3.2e-05	0.399141	0.013589		chr15:39700000-39725000	0.920912	0.345116	0.254992		chr1:169100000-169125000	0.053649	0.309644	-0.071806
chr1:51700000-51725000	0.125741	-0.046783	0.095206		chr14:29575000-29600000	0.014436	0.372348	-0.114175		chr15:41900000-41925000	0.830509	0.189586	0.397206		chr1:169125000-169150000	0.154409	0.274857	0.006363
chr1:52175000-52200000	-0.02651	-0.116477	-0.109001		chr14:58375000-58400000	-0.008202	0.459603	0.201086		chr15:49175000-49200000	0.954259	0.232969	0.905134		chr1:169200000-169225000	0.059695	0.384752	-0.029971
chr1:52200000-52225000	-0.035556	-0.0734	-0.153423		chr14:58425000-58450000	0.034763	0.431122	-0.032557		chr15:91275000-91300000	0.982549	0.203381	0.761531		chr1:169225000-169250000	0.160409	0.528848	0.026849
chr1:52325000-52350000	-0.065784	0.045559	-0.250026		chr14:58675000-58700000	0.011328	0.294057	-0.091102		chr15:103600000-103625000	0.929476	0.185124	0.340386		chr1:169275000-169300000	0.207996	0.382849	-0.052182
chr1:52350000-52375000	0.011588	0.007203	-0.053044		chr15:86725000-86750000	-0.129074	0.429279	-0.137248		chr15:103650000-103675000	0.721959	0.11759	0.739851		chr1:169300000-169325000	0.093001	0.308097	-0.131212
chr1:52375000-52400000	0.214471	0.014253	0.452302		chr15:86750000-86775000	-0.188063	0.39825	0.034937		chr15:103900000-103925000	1.09668	0.226357	0.698347		chr1:169325000-169350000	0.03695	0.381569	-0.131212
chr1:52400000-52425000	0.051506	0.052192	0.185773		chr15:86800000-86825000	-0.106635	0.511352	-0.124849		chr15:103925000-103950000	0.850106	0.095022	0.845733		chr1:169350000-169375000	-0.003014	0.422842	-0.029971
chr1:52475000-52500000	-0.020508	-0.124092	0.04906		chr15:86875000-86900000	-0.017813	0.35543	-0.012071		chr16:14625000-14650000	0.78995	0.218631	0.26308		chr1:169375000-169400000	0.042261	0.42533	-0.01671
chr1:52525000-52550000	0.181425	0.152549	0.339523		chr15:86950000-86975000	-0.200461	0.453544	-0.080428		chr16:15300000-15325000	0.678689	0.081298	0.825248		chr1:169400000-169425000	0.19324	0.557934	-0.027384
chr1:52550000-52575000	0.019211	0.107231	-0.012071		chr15:87000000-87025000	-0.102441	0.572037	0.055424		chr16:16625000-16650000	1.05609	0.173354	0.943526		chr1:169425000-169450000	0.147904	0.393052	0.072133
chr1:52600000-52625000	0.270155	0.086446	0.100707		chr15:87025000-87050000	-0.033258	0.51931	0.010139		chr16:16650000-16675000	0.908782	0.168821	0.466424		chr1:169675000-169700000	0.150323	0.438451	0.058872
chr1:52750000-52775000	-0.054182	0.12028	-0.033419		chr15:87225000-87250000	0.002834	0.499226	-0.179945		chr16:18975000-19000000	0.925909	0.164655	0.960228		chr1:169700000-169725000	0.011481	0.310974	0.07472
chr1:52975000-53000000	0.206679	0.056348	0.389119		chr15:87250000-87275000	-0.06987	0.441406	-0.328194		chr16:19575000-19600000	0.940285	0.16048	0.647559		chr1:169725000-169750000	0.084399	0.439125	0.012726
chr1:53000000-53025000	-0.079651	0.251595	0.157527		chr15:87375000-87400000	0.007564	0.550022	0.113967		chr16:20025000-20050000	1.00979	0.114478	0.792358		chr1:169750000-169775000	0.073211	0.35541	0.027711
chr1:53025000-53050000	-0.099779	0.072354	-0.200431		chr15:87425000-87450000	0.039446	0.566299	0.035799		chr16:25625000-25650000	0.664132	0.32215	0.399793		chr1:169825000-169850000	0.134726	0.294732	-0.031695
chr1:53050000-53075000	0.024874	-0.121524	-0.111589		chr15:87475000-87500000	-0.035293	0.464766	0.201086		chr16:36200000-36225000	1.00361	0.135661	0.12378		chr1:169850000-169875000	0.014267	0.315159	0.016175
chr1:53075000-53100000	0.057858	-0.141684	-0.029971		chr15:87525000-87550000	0.006095	0.437886	0.134454		chr16:62875000-62900000	0.901943	0.163049	0.959369		chr1:172850000-172875000	0.016991	0.275502	0.08367
chr1:53100000-53125000	0.215251	0.095359	0.161838		chr15:87550000-87575000	-0.254767	0.40024	-0.045818		chr16:64950000-64975000	0.741564	0.194673	1.13965		chr1:172875000-172900000	0.07246	0.242886	-0.162373
chr1:53125000-53150000	0.373837	0.08925	0.396343		chr15:87975000-88000000	-0.047798	0.503083	0.113967		chr16:68200000-68225000	0.864164	0.178022	0.745353		chr1:172925000-172950000	0.091899	0.266548	-0.01671
chr1:53150000-53175000	-0.010331	-0.084219	-0.009484		chr15:88075000-88100000	-0.037558	0.404348	0.103293		chr17:15625000-15650000	0.8261	0.051926	0.406156		chr1:173225000-173250000	0.009369	0.339067	-0.050457
chr1:53200000-53225000	-0.119692	-0.127306	0.149439		chr15:88100000-88125000	-0.080216	0.511041	0.204535		chr17:17025000-17050000	0.723122	0.085741	1.90979		chr1:173250000-173275000	0.11674	0.145447	0.0179
chr1:53250000-53275000	-0.051717	-0.117419	-0.029109		chr15:88150000-88175000	0.041068	0.49314	0.021676		chr17:17200000-17225000	0.7744	0.064023	1.21522		chr1:174950000-174975000	0.080557	0.305559	-0.052182
chr1:53275000-53300000	0.214731	-0.071079	0.194723		chr15:88175000-88200000	-0.065507	0.730181	0.169064		chr17:22225000-22250000	0.64249	0.189248	0.278927		chr1:175350000-175375000	0.070471	0.402344	0.047336
chr1:53350000-53375000	0.255705	0.054831	0.240007		chr15:88200000-88225000	-0.009197	0.595985	0.103293		chr17:22250000-22275000	0.991943	0.157061	0.7488		chr1:175400000-175425000	-0.015106	0.253765	0.018762
chr1:53425000-53450000	0.038741	-0.028606	-0.086791		chr15:88225000-88250000	-0.175405	0.446831	-0.225228		chr17:37225000-37250000	0.912829	0.038509	0.192999		chr1:175425000-175450000	0.080144	0.284824	-0.141886
chr1:53450000-53475000	0.098312	0.023147	0.23742		chr16:5775000-5800000	-0.059584	0.465622	-0.131212		chr17:53900000-53925000	0.877426	0.21161	0.273754		chr1:175525000-175550000	0.093858	0.273302	0.015312
chr1:53475000-53500000	0.127042	-0.035321	0.286153		chr16:6950000-6975000	0.205333	0.66625	0.306639		chr17:83150000-83175000	0.842556	0.252914	0.844005		chr1:175725000-175750000	0.012843	0.339424	0.17165
chr1:53550000-53575000	0.092221	-0.02351	0.286153		chr16:85100000-85125000	0.017849	0.391208	-0.071477		chr18:3100000-3125000	1.09214	0.267621	0.65392		chr1:175800000-175825000	0.082761	0.197589	-0.077841
chr1:53650000-53675000	0.228858	0.088021	0.342973		chr17:9050000-9075000	-0.046192	0.393112	0.027711		chr18:3150000-3175000	1.17443	0.255104	0.72228		chr1:176325000-176350000	0.121746	0.129562	-0.020158
chr1:53675000-53700000	0.37122	0.078095	0.330574		chr17:11800000-11825000	0.016273	0.370116	-0.318382		chr18:3175000-3200000	0.685515	0.232703	0.249819		chr1:176425000-176450000	0.071374	0.376493	-0.132074
chr1:53900000-53925000	-0.09384	-0.009387	-0.134661		chr17:44400000-44425000	0.23743	0.449042	0.045611		chr18:3525000-3550000	0.851215	0.207843	0.677853		chr1:176450000-176475000	-0.101982	0.2995	-0.053906
chr1:53950000-53975000	0.038481	0.092474	-0.143611		chr17:71950000-71975000	-0.005829	0.495705	0.08022		chr18:3625000-3650000	0.745143	-0.003636	0.779103		chr1:176475000-176500000	0.112394	0.243274	0.06696
chr1:54025000-54050000	0.02645	-0.025413	0.215209		chr17:72950000-72975000	-0.041768	0.532745	-0.125711		chr18:3700000-3725000	0.867861	0.158905	0.531332		chr1:193800000-193825000	0.285582	0.393349	-0.076117
chr1:54050000-54075000	0.161771	0.121549	-0.2607		chr17:73025000-73050000	-0.0206	0.355153	-0.05563		chr18:7425000-7450000	0.647646	0.038191	0.527879		chr10:3100000-3125000	1.01328	1.54666	-0.09919
chr1:54075000-54100000	-0.041891	-0.002367	0.105018		chr17:73325000-73350000	0.017651	0.519368	0.415105		chr18:8000000-8025000	0.710724	0.058896	0.668907		chr10:3200000-3225000	0.522307	0.295673	-0.00776
chr1:54100000-54125000	0.346792	-0.009715	0.000328		chr17:73350000-73375000	0.159736	0.528571	0.146853		chr18:8050000-8075000	0.709102	0.081933	0.645834		chr10:4975000-5000000	0.280394	0.34581	0.058872
chr1:54125000-54150000	-0.059539	0.071432	0.135317		chr17:73500000-73525000	0.052946	0.527015	-0.241076		chr18:8075000-8100000	1.2017	0.214537	0.486049		chr10:10275000-10300000	0.004548	0.247727	-0.052182
chr1:54150000-54175000	0.11371	0.133053	-0.013795		chr17:73525000-73550000	-0.114257	0.44811	0.046473		chr18:18700000-18725000	0.680464	0.062396	0.456613		chr10:11875000-11900000	0.187562	0.224086	0.011864
chr1:54200000-54225000	-0.017983	0.143931	0.195585		chr17:73650000-73675000	0.093078	0.64616	-0.02447		chr18:18950000-18975000	0.777229	0.084808	0.802176		chr10:54175000-54200000	0.093583	0.223113	0.024263
chr1:54225000-54250000	0.044251	0.050258	-0.111589		chr17:73675000-73700000	0.046685	0.428246	0.148577		chr18:30375000-30400000	0.801719	0.223461	0.362596		chr10:56750000-56775000	0.07546	0.276781	-0.076979
chr1:54250000-54275000	0.015261	-0.021259	0.011002		chr18:14150000-14175000	-0.024871	0.333038	-0.044094		chr18:30500000-30525000	0.930946	0.065987	0.594519		chr10:63850000-63875000	0.013425	0.219306	-0.008622
chr1:54275000-54300000	0.289486	0.131773	0.124642		chr18:25700000-25725000	-0.047063	0.410467	-0.126574		chr18:54325000-54350000	0.865326	0.252813	0.761199		chr10:63950000-63975000	0.252276	0.340039	0.037524
chr1:54300000-54325000	0.216828	0.064361	0.160113		chr18:47400000-47425000	0.080834	0.409098	0.102431		chr18:87925000-87950000	0.79814	0.174849	0.871394		chr10:63975000-64000000	0.206158	0.638109	0.160976
chr1:54325000-54350000	0.228445	0.172679	0.193861		chr18:47525000-47550000	0.045063	0.343978	-0.022745		chr19:3150000-3175000	1.05088	0.108153	0.642384		chr10:64050000-64075000	0.068527	0.328238	0.072133
chr1:54450000-54475000	0.004242	-0.146086	0.067822		chr18:47550000-47575000	0.193563	0.46468	0.112244		chr19:8500000-8525000	0.933257	0.263047	0.670632		chr10:64125000-64150000	0.002496	0.351562	-0.226091
chr1:54500000-54525000	0.0617	-0.128258	0.102431		chr18:47575000-47600000	0.035757	0.413551	-0.133799		chr19:9375000-9400000	0.863067	0.173233	0.671494		chr10:64250000-64275000	0.055654	0.28766	-0.06458
chr1:54700000-54725000	0.006231	0.008492	-0.177358		chr18:64150000-64175000	-0.010665	0.402414	-0.070616		chr19:9700000-9725000	1.03733	0.366555	0.854682		chr10:64275000-64300000	0.075353	0.255044	0.016175
chr1:55275000-55300000	0.185098	-0.068827	0.462113		chr18:68525000-68550000	0.107619	0.316428	-0.022745		chr19:16400000-16425000	0.711433	0.227963	-0.002259		chr10:64500000-64525000	-0.029662	0.261707	0.073857
chr1:55300000-55325000	0.040103	-0.083554	0.150301		chr18:68900000-68925000	0.020206	0.306531	-0.054768		chr19:32425000-32450000	0.734322	0.215458	0.483462		chr10:65850000-65875000	0.09121	0.225631	0.060597
chr1:55325000-55350000	0.029757	-0.011362	-0.166684		chr18:78250000-78275000	-0.124972	0.416476	-0.033419		chr2:14075000-14100000	0.656249	-0.013296	1.41048		chr10:66100000-66125000	0.092159	0.353129	0.105018
chr1:55350000-55375000	0.024246	0.07395	0.060597		chr18:81325000-81350000	-0.116048	0.449687	0.056285		chr2:14325000-14350000	0.949595	0.233347	0.462976		chr10:66300000-66325000	0.070042	0.323388	0.129816
chr1:55375000-55400000	0.227909	0.038489	0.273754		chr18:81350000-81375000	-0.025911	0.420612	-0.032557		chr2:18300000-18325000	1.2828	0.06563	0.442489		chr10:66375000-66400000	0.159138	0.293054	-0.039783
chr1:55425000-55450000	0.020359	0.042336	-0.022745		chr18:81400000-81425000	-0.004942	0.534678	-0.100052		chr2:19825000-19850000	0.720028	0.272943	0.378445		chr10:66575000-66600000	0.102415	0.112594	0.002052
chr1:55450000-55475000	0.037639	0.073325	-0.155147		chr18:81525000-81550000	0.050421	0.541047	-0.239351		chr2:22175000-22200000	0.998919	0.271705	0.65392		chr10:66600000-66625000	0.03187	0.348409	0.202811
chr1:55475000-55500000	0.289531	0.055108	0.271167		chr18:81725000-81750000	0.004349	0.529861	-0.203018		chr2:23450000-23475000	0.716982	0.126338	0.091757		chr10:71875000-71900000	0.169072	0.324053	0.002915
chr1:55500000-55525000	-0.028652	0.066939	-0.146198		chr18:83150000-83175000	0.546059	0.641025	-0.009484		chr2:23850000-23875000	1.11165	0.19502	0.57834		chr10:71950000-71975000	0.060384	0.379982	-0.067166
chr1:55575000-55600000	0.056863	0.159866	0.037524		chr18:83475000-83500000	0.028517	0.496344	-0.100913		chr2:23975000-24000000	0.757849	0.096947	0.58729		chr10:72125000-72150000	0.111597	0.382808	0.231919
chr1:57000000-57025000	0.098679	0.028274	0.035799		chr18:83750000-83775000	0.165461	0.437836	-0.057355		chr2:39250000-39275000	0.726333	0.035305	0.689389		chr10:72225000-72250000	0.05045	0.337142	-0.07353
chr1:57050000-57075000	0.147582	0.023128	0.349336		chr2:4200000-4225000	0.197343	0.389582	0.093482		chr2:58650000-58675000	0.774049	-0.034625	0.673546		chr10:72325000-72350000	0.106501	0.272943	0.081083
chr1:57175000-57200000	0.10168	0.165955	0.319037		chr2:4225000-4250000	0.100747	0.420949	-0.047543		chr3:3650000-3675000	0.947432	0.1688	0.52152		chr10:72825000-72850000	0.068572	0.190507	-0.00776
chr1:57225000-57250000	-0.0131	0.166948	0.183186		chr2:49900000-49925000	-0.093931	0.362491	-0.035144		chr3:3900000-3925000	0.775497	0.159232	0.689389		chr10:73125000-73150000	0.075765	0.256621	0.04906
chr1:57350000-57375000	0.054507	-0.01388	-0.092827		chr2:102625000-102650000	0.01364	0.467556	0.08022		chr3:4725000-4750000	0.884295	0.135591	0.28529		chr10:73700000-73725000	0.024445	0.196904	-0.020158
chr1:57450000-57475000	0.209267	0.162137	0.145991		chr2:102725000-102750000	-0.003427	0.481945	-0.000535		chr3:4750000-4775000	1.17947	0.246775	0.733816		chr10:73875000-73900000	0.145011	0.335546	0.161838
chr1:57475000-57500000	0.150644	0.108183	0.034075		chr2:102775000-102800000	-0.010942	0.613219	0.193861		chr3:6150000-6175000	1.03763	0.310329	0.484324		chr10:74150000-74175000	0.083648	0.194643	-0.050457
chr1:57500000-57525000	0.383878	0.126042	0.069546		chr2:102875000-102900000	0.025732	0.565952	-0.080428		chr3:6250000-6275000	0.729213	0.232028	0.49931		chr10:87175000-87200000	0.085073	0.383135	0.061458
chr1:57525000-57550000	0.018844	0.243919	0.155802		chr2:102950000-102975000	0.004287	0.309387	-0.021883		chr3:7200000-7225000	0.86343	0.211898	0.75603		chr10:87200000-87225000	0.041527	0.442278	0.056285
chr1:57550000-57575000	0.116971	0.197261	0.161838		chr2:117375000-117400000	0.028195	0.359883	-0.127436		chr3:7525000-7550000	0.668326	0.13075	0.655647		chr10:87225000-87250000	0.072261	0.511604	-0.159458
chr1:57600000-57625000	0.136885	0.008819	0.246369		chr2:158950000-158975000	-0.124451	0.60685	0.056285		chr3:7825000-7850000	0.823042	0.125674	0.691118		chr10:87275000-87300000	0.08019	0.285399	-0.04237
chr1:57625000-57650000	-0.032799	0.06216	-0.213692		chr2:158975000-159000000	-0.002845	0.549065	0.145991		chr3:7850000-7875000	0.78075	0.128847	0.692843		chr10:87350000-87375000	-0.017937	0.425023	-0.020158
chr1:57650000-57675000	0.03092	0.150982	0.122055		chr2:159000000-159025000	0.035038	0.481699	-0.03773		chr3:10725000-10750000	0.983997	0.244503	0.454025		chr10:87625000-87650000	0.020144	0.335567	-0.031695
chr1:57675000-57700000	0.206221	0.281007	0.258768		chr2:160200000-160225000	-0.161538	0.469817	-0.249164		chr3:10875000-10900000	0.749605	0.263662	1.13965		chr10:87700000-87725000	0.144858	0.36019	0.070409
chr1:57700000-57725000	-0.019452	0.117414	0.190412		chr2:160225000-160250000	0.082104	0.496387	0.112244		chr3:10900000-10925000	1.20195	0.251861	0.58729		chr10:87725000-87750000	0.114598	0.428841	0.034075
chr1:57750000-57775000	0.031931	0.129295	0.033212		chr2:162775000-162800000	0.091716	0.433097	-0.034282		chr3:11525000-11550000	0.879459	0.175504	0.419416		chr10:87750000-87775000	0.046562	0.271972	0.084531
chr1:57775000-57800000	-0.102288	0.090273	0.010139		chr3:67925000-67950000	0.045629	0.346118	-0.051319		chr3:11550000-11575000	1.06573	0.331361	0.453164		chr10:87775000-87800000	0.015629	0.189278	-0.032557
chr1:57800000-57825000	-0.037207	0.04205	-0.046681		chr3:130150000-130175000	0.132415	0.38385	-0.133799		chr3:12200000-12225000	0.99061	0.292379	0.590739		chr10:87800000-87825000	-0.078182	0.328279	0.11483
chr1:57850000-57875000	0.044635	0.066662	-0.058217		chr3:130300000-130325000	0.018629	0.454436	-0.145336		chr3:14200000-14225000	0.914341	0.310339	0.589014		chr10:87875000-87900000	-0.03107	0.507132	0.088308
chr1:57875000-57900000	-0.060166	0.033125	-0.282048		chr3:130500000-130525000	0.006124	0.270732	-0.03892		chr3:14425000-14450000	0.867637	0.08223	0.522383		chr10:87900000-87925000	-0.037897	0.338145	-0.021883
chr1:57925000-57950000	-0.251155	0.010773	0.033212		chr4:55825000-55850000	0.022257	0.298876	-0.076117		chr3:14450000-14475000	0.67878	0.172895	0.445076		chr10:89050000-89075000	0.165445	0.226951	-0.018435
chr1:58100000-58125000	0.01491	0.018429	0.170788		chr4:55875000-55900000	0.043532	0.354795	-0.115037		chr3:14925000-14950000	1.09463	0.277754	0.284428		chr10:89075000-89100000	0.088701	0.298518	-0.188894
chr1:58125000-58150000	0.020528	-0.102959	0.214347		chr4:55925000-55950000	-0.05833	0.412271	-0.034282		chr3:15250000-15275000	0.921902	0.16177	0.984171		chr10:89125000-89150000	0.122312	0.321157	-0.164098
chr1:58325000-58350000	0.066706	-0.197186	0.415968		chr4:56250000-56275000	-0.0401	0.397595	-0.076117		chr3:16275000-16300000	0.791938	0.212244	0.756889		chr10:90050000-90075000	0.126674	0.309992	0.059735
chr1:58600000-58625000	0.211119	-0.10645	0.053699		chr4:100200000-100225000	-0.021074	0.37208	-0.010347		chr3:16300000-16325000	1.00175	0.243551	0.410467		chr10:90400000-90425000	0.108338	0.233297	-0.087653
chr1:58825000-58850000	0.004564	-0.031105	-0.066304		chr4:100275000-100300000	0.146389	0.494399	0.169064		chr3:16325000-16350000	0.69666	0.167244	0.562488		chr10:90500000-90525000	0.01794	0.286391	-0.120538
chr1:59000000-59025000	0.08596	0.018665	-0.098327		chr4:100325000-100350000	0.023573	0.369471	-0.032557		chr3:16725000-16750000	0.684673	0.193077	0.306639		chr10:90575000-90600000	0.023726	0.352861	0.203673
chr1:60025000-60050000	0.197037	-0.181558	0.258768		chr4:100350000-100375000	0.024783	0.420928	-0.134661		chr3:16775000-16800000	0.861225	0.134588	0.801306		chr10:90650000-90675000	0.086083	0.292192	0.014451
chr1:60100000-60125000	-0.138075	-0.096296	0.037524		chr4:104775000-104800000	-0.077967	0.394729	-0.091102		chr3:16975000-17000000	0.778756	0.121529	0.310087		chr10:90700000-90725000	0.211486	0.358009	0.078497
chr1:60300000-60325000	-0.040483	-0.108822	-0.019297		chr5:99375000-99400000	0.001303	0.418708	-0.012071		chr3:21725000-21750000	0.707216	0.148454	0.349336		chr10:91475000-91500000	0.139715	0.314207	-0.032557
chr1:60375000-60400000	0.019685	-0.160812	0.12378		chr5:99400000-99425000	-0.025222	0.392835	-0.327332		chr3:22400000-22425000	0.767828	0.162098	0.11483		chr10:91500000-91525000	0.167343	0.414512	0.056285
chr1:60425000-60450000	-0.049406	-0.191842	-0.056492		chr5:99475000-99500000	0.247731	0.430528	-0.148784		chr3:22700000-22725000	0.810165	0.092761	0.767566		chr10:91550000-91575000	0.074573	0.384802	0.00119
chr1:60525000-60550000	0.248511	-0.15157	0.238282		chr5:99525000-99550000	-0.004636	0.37558	0.06696		chr3:33425000-33450000	0.961364	0.363669	0.282703		chr10:91575000-91600000	0.032603	0.392805	0.212622
chr1:60550000-60575000	0.154211	-0.109426	0.058872		chr5:101400000-101425000	0.338343	0.427284	0.113967		chr3:41800000-41825000	0.771354	0.165935	0.556992		chr10:91600000-91625000	0.037854	0.511952	-0.036007
chr1:60575000-60600000	0.431328	0.07877	0.270305		chr5:101475000-101500000	0.088135	0.563415	-0.036007		chr3:41825000-41850000	0.917079	0.185451	0.995707		chr10:91625000-91650000	-0.019774	0.491494	-0.29186
chr1:60600000-60625000	-0.041248	0.017139	0.033212		chr5:101500000-101525000	0.213001	0.32572	-0.003121		chr3:61900000-61925000	0.970758	0.225017	0.646697		chr10:91675000-91700000	0.090796	0.342607	-0.08129
chr1:60625000-60650000	0.030292	0.083253	-0.11245		chr6:101025000-101050000	0.020114	0.435318	0.12378		chr3:64150000-64175000	0.63724	0.191162	0.621038		chr10:91700000-91725000	0.057185	0.428236	-0.077841
chr1:60650000-60675000	-0.07209	-0.026325	-0.014657		chr6:101225000-101250000	0.044696	0.403684	0.031488		chr3:64175000-64200000	0.865549	0.137535	0.407018		chr10:91725000-91750000	0.088701	0.51802	-0.011209
chr1:60675000-60700000	-0.002018	0.008144	0.015312		chr6:143925000-143950000	0.051568	0.395978	0.000328		chr3:64225000-64250000	0.862652	0.201059	0.609501		chr10:91750000-91775000	0.161664	0.491136	0.127229
chr1:60700000-60725000	0.301624	0.093466	0.370684		chr6:147675000-147700000	0.189889	0.461497	-0.065443		chr3:73425000-73450000	0.983198	0.178349	0.410467		chr10:91825000-91850000	0.176266	0.411913	-0.019297
chr1:60750000-60775000	0.132567	0.057063	0.160976		chr7:73100000-73125000	0.030524	0.403105	0.088308		chr3:75950000-75975000	0.767637	0.281601	0.442489		chr10:91925000-91950000	0.135705	0.34095	-0.050457
chr1:60825000-60850000	0.342169	-0.017053	0.053699		chr7:74075000-74100000	0.227757	0.521828	-0.000535		chr3:82325000-82350000	0.810485	-0.028587	0.160976		chr10:92025000-92050000	0.158878	0.447057	-0.040645
chr1:60875000-60900000	0.116282	0.08706	-0.033419		chr7:74100000-74125000	-0.127559	0.331452	0.002052		chr3:91000000-91025000	0.809281	0.319909	0.501896		chr10:92050000-92075000	0.136914	0.467792	-0.098327
chr1:60900000-60925000	0.059665	0.202091	0.247232		chr7:74300000-74325000	0.010763	0.692468	-0.054768		chr3:91950000-91975000	0.867061	0.26271	0.644972		chr10:92075000-92100000	0.115118	0.351215	-0.222641
chr1:60925000-60950000	-0.039518	0.162158	0.170788		chr7:78700000-78725000	-0.001206	0.655126	0.098982		chr3:106225000-106250000	0.916344	0.204352	0.759802		chr10:92100000-92125000	0.08501	0.319868	0.085394
chr1:60975000-61000000	-0.016514	0.122204	0.284428		chr7:111500000-111525000	-0.102548	0.496641	-0.080428		chr3:106350000-106375000	0.728069	0.189576	0.848321		chr10:92150000-92175000	0.128143	0.315098	-0.062856
chr1:61000000-61025000	-0.015152	0.132101	-0.076979		chr7:111550000-111575000	-0.089354	0.41489	0.134454		chr4:4250000-4275000	0.855399	0.222468	0.319037		chr10:92175000-92200000	0.052608	0.348656	-0.018435
chr1:61025000-61050000	0.222292	0.197272	0.079358		chr7:111600000-111625000	-0.062936	0.496689	-0.215417		chr4:4325000-4350000	0.643546	0.140707	0.282703		chr10:92200000-92225000	0.037746	0.387331	0.208846
chr1:61050000-61075000	0.071573	0.145834	0.036662		chr7:111625000-111650000	-0.053171	0.550307	-0.216278		chr4:4450000-4475000	0.665924	0.200761	0.553543		chr10:92275000-92300000	0.101313	0.409375	0.092619
chr1:61075000-61100000	0.138185	0.291171	0.182325		chr7:111650000-111675000	-0.096349	0.553836	-0.111589		chr4:6475000-6500000	0.650905	0.207813	0.598826		chr10:92300000-92325000	0.140756	0.301107	-0.290999
chr1:61125000-61150000	-0.040727	0.045887	-0.113312		chr7:111725000-111750000	-0.133329	0.44812	0.169926		chr4:8300000-8325000	0.863387	0.200424	0.61295		chr10:92325000-92350000	0.045997	0.381579	-0.086791
chr1:61250000-61275000	0.008435	0.189923	-0.327332		chr7:111875000-111900000	0.213522	0.516383	0.184911		chr4:10425000-10450000	0.86408	0.112921	0.533057		chr10:92350000-92375000	-0.00906	0.448337	0.060597
chr1:61350000-61375000	0.082501	0.025706	0.091757		chr7:117025000-117050000	0.01964	0.397962	0.122918		chr4:12400000-12425000	0.527924	0.156058	0.877755		chr10:92425000-92450000	0.083711	0.278061	0.096068
chr1:61450000-61475000	0.055654	0.19852	-0.21283		chr7:117300000-117325000	-0.202297	0.344929	-0.040645		chr4:12750000-12775000	0.694545	0.173304	0.240007		chr10:92500000-92525000	0.40321	0.471671	-0.06458
chr1:61500000-61525000	0.284158	0.083775	0.321624		chr7:117350000-117375000	0.147231	0.537179	0.016175		chr4:19150000-19175000	0.724958	0.161105	0.858988		chr10:92525000-92550000	0.201276	0.45632	0.026849
chr1:62150000-62175000	0.076822	0.081912	-0.144473		chr7:117575000-117600000	-0.133696	0.50305	0.010139		chr4:22250000-22275000	0.548312	0.180057	0.520658		chr10:92575000-92600000	0.099889	0.202072	-0.120538
chr1:62175000-62200000	0.21793	0.070132	-0.351267		chr7:117700000-117725000	-0.052911	0.329241	-0.010347		chr4:34475000-34500000	0.724342	0.408443	0.8564		chr10:92600000-92625000	0.054507	0.25444	0.025988
chr1:62550000-62575000	0.225078	0.250315	0.033212		chr7:117825000-117850000	-0.007421	0.38035	0.071271		chr4:40425000-40450000	0.839605	0.097929	0.813712		chr10:92650000-92675000	0.04243	0.273302	0.116554
chr1:62575000-62600000	-0.039733	0.046849	-0.4179		chr7:117875000-117900000	-0.117365	0.383563	-0.019297		chr4:53925000-53950000	0.736526	0.061178	0.427504		chr10:92875000-92900000	0.046425	0.330213	0.069546
chr1:62600000-62625000	0.038588	0.249046	-0.269649		chr7:117900000-117925000	-0.016084	0.545172	-0.155147		chr4:54000000-54025000	1.0552	0.319037	0.831609		chr10:92925000-92950000	-0.026753	0.291865	0.0234
chr1:62625000-62650000	-0.034834	0.196707	0.304914		chr7:119225000-119250000	0.056405	0.61706	0.21176		chr4:61875000-61900000	0.959224	0.122254	1.03237		chr10:96250000-96275000	0.112716	0.315496	-0.191481
chr1:62650000-62675000	-0.014462	0.023515	-0.068029		chr7:119325000-119350000	0.006186	0.59022	-0.339731		chr4:62025000-62050000	0.766086	0.184716	0.412192		chr10:96275000-96300000	0.06118	0.521838	0.044749
chr1:62675000-62700000	0.089084	0.166005	0.00119		chr7:119400000-119425000	0.092435	0.465294	0.195585		chr4:62100000-62125000	0.723501	0.192809	0.550092		chr10:96350000-96375000	0.106517	0.290587	-0.148784
chr1:62875000-62900000	0.05215	0.220932	0.124642		chr7:119450000-119475000	-0.058788	0.548718	-0.170995		chr4:62175000-62200000	0.643546	-0.066586	0.610363		chr10:96375000-96400000	0.088654	0.378109	0.201948
chr1:62975000-63000000	0.016487	0.095133	-0.232126		chr7:119475000-119500000	-0.055437	0.402712	0.090894		chr4:88650000-88675000	0.902827	0.266855	0.805621		chr10:96400000-96425000	0.350006	0.521878	-0.226091
chr1:63000000-63025000	-0.023233	-0.057621	0.024263		chr7:119525000-119550000	-0.064574	0.527937	0.124642		chr4:89175000-89200000	0.858829	0.246457	1.02773		chr10:96825000-96850000	0.160087	0.314187	0.091757
chr1:63275000-63300000	0.00874	-0.180042	0.047336		chr7:119550000-119575000	-0.054962	0.514847	0.032351		chr4:115150000-115175000	0.851416	0.119318	0.767566		chr10:96950000-96975000	0.141598	0.419262	0.079358
chr1:63325000-63350000	0.314756	0.114539	0.448852		chr7:129500000-129525000	-0.018611	0.330202	0.092619		chr4:115175000-115200000	0.674066	0.220248	0.586428		chr10:97050000-97075000	0.156567	0.339701	0.082807
chr1:63350000-63375000	0.021094	0.040095	0.192136		chr7:129525000-129550000	-0.146569	0.430825	0.151164		chr4:145600000-145625000	1.61958	0.230462	0.422866		chr10:97225000-97250000	0.107128	0.288919	0.050784
chr1:63600000-63625000	-0.030488	-0.133314	0.11483		chr7:129550000-129575000	0.453277	0.419589	-0.029109		chr4:146150000-146175000	1.047	0.055169	0.518071		chr10:97400000-97425000	0.066521	0.207435	-0.018435
chr1:63625000-63650000	0.004287	-0.026663	0.070409		chr7:129800000-129825000	0.077528	0.455766	0.092619		chr4:147225000-147250000	0.628485	-0.072544	0.459527		chr10:97725000-97750000	0.147843	0.290178	-0.066304
chr1:63675000-63700000	0.035175	0.194078	0.225021		chr7:129825000-129850000	-0.072396	0.671075	-0.074392		chr4:147375000-147400000	0.767573	0.10239	0.938025		chr10:98175000-98200000	0.169011	0.193046	-0.006036
chr1:63700000-63725000	-0.00511	0.101182	0.064373		chr7:129850000-129875000	-0.013835	0.301732	-0.074392		chr5:15000000-15025000	1.04051	0.336102	0.365183		chr10:98275000-98300000	0.078444	0.374805	-0.076979
chr1:63775000-63800000	0.076884	0.204292	-0.166684		chr7:129900000-129925000	-0.081426	0.422565	-0.132937		chr5:15050000-15075000	1.2419	0.365633	0.612087		chr10:98300000-98325000	0.09	0.282492	-0.155147
chr1:63800000-63825000	0.062955	0.076488	0.386531		chr7:131950000-131975000	-0.035507	0.751627	0.418555		chr5:45600000-45625000	0.939828	0.097284	0.561629		chr10:98425000-98450000	0.142118	0.389819	0.094344
chr1:63825000-63850000	0.140756	0.192134	0.284428		chr7:132050000-132075000	-0.104538	0.528947	0.010139		chr5:104725000-104750000	0.629295	0.17834	1.12638		chr10:98575000-98600000	0.049302	0.369451	0.05801
chr1:63850000-63875000	0.104036	0.00973	-0.021021		chr7:132100000-132125000	0.079517	0.634932	-0.044094		chr5:104800000-104825000	0.936996	0.032133	0.876026		chr10:98625000-98650000	0.06695	0.407134	0.0234
chr1:63875000-63900000	0.006859	0.054454	-0.076979		chr7:132125000-132150000	0.1069	0.585483	0.091757		chr5:104825000-104850000	0.847422	-0.061469	0.629988		chr10:98650000-98675000	0.055394	0.227606	0.093482
chr1:63925000-63950000	0.03822	0.109432	0.013589		chr7:134125000-134150000	0.050527	0.572693	0.043025		chr5:104875000-104900000	0.561214	0.159795	0.969187		chr10:98700000-98725000	0.234001	0.244534	0.011864
chr1:63950000-63975000	0.060446	0.013598	0.163563		chr7:134175000-134200000	-0.001421	0.445849	-0.045818		chr5:109600000-109625000	0.828091	-0.030838	0.534781		chr10:99700000-99725000	0.104879	0.186987	-0.074392
chr1:63975000-64000000	0.089864	-0.010012	-0.036868		chr7:134450000-134475000	0.00141	0.327337	0.098982		chr5:109700000-109725000	1.29527	0.148711	0.250681		chr10:99775000-99800000	0.200005	0.360139	0.103293
chr1:64000000-64025000	0.019058	0.07052	-0.265011		chr7:134550000-134575000	0.0229	0.396971	-0.010347		chr5:151500000-151525000	0.908877	0.059868	0.410467		chr10:101150000-101175000	0.188969	0.216994	0.037524
chr1:64125000-64150000	-0.086799	0.018398	0.05801		chr7:135950000-135975000	-0.122982	0.5433	-0.103501		chr5:151650000-151675000	0.794935	0.223123	0.872254		chr10:103575000-103600000	0.02397	0.233942	-0.017572
chr1:64150000-64175000	0.02619	0.006568	-0.030833		chr7:135975000-136000000	-0.092615	0.566316	-0.145336		chr5:151675000-151700000	0.70448	0.179024	0.601413		chr10:104100000-104125000	0.11469	0.209339	0.028574
chr1:64175000-64200000	0.338129	0.117394	0.072133		chr7:136300000-136325000	-0.030319	0.579372	-0.054768		chr5:151725000-151750000	0.895052	0.158516	0.489497		chr10:105000000-105025000	0.039307	0.231383	-0.017572
chr1:64200000-64225000	0.22814	0.203063	-0.095413		chr7:136325000-136350000	-0.017339	0.496352	-0.219728		chr6:3325000-3350000	1.07115	0.18541	0.55268		chr10:105050000-105075000	0.05449	0.266537	0.061458
chr1:64225000-64250000	0.170926	0.090928	-0.213692		chr7:136350000-136375000	-0.090258	0.508431	0.222435		chr6:3350000-3375000	0.72612	0.288612	0.771012		chr10:105175000-105200000	0.235256	0.255024	-0.188032
chr1:64250000-64275000	0.431051	0.192144	0.397206		chr7:136375000-136400000	-0.065354	0.537516	-0.19493		chr6:3850000-3875000	0.878511	0.186035	0.779962		chr10:105250000-105275000	0.109914	0.297189	-0.019297
chr1:64275000-64300000	-0.02833	-0.0375	-0.012934		chr7:136425000-136450000	0.002681	0.532753	0.017365		chr6:3875000-3900000	1.14238	0.230799	0.241731		chr10:105400000-105425000	0.018262	0.245516	0.021676
chr1:64325000-64350000	0.005175	0.051281	-0.098327		chr7:136450000-136475000	-0.166941	0.578139	-0.161183		chr6:13375000-13400000	0.954579	0.231721	0.532195		chr10:107200000-107225000	0.099093	0.24003	-0.029971
chr1:64350000-64375000	0.077941	0.010753	-0.147922		chr7:136500000-136525000	-0.171043	0.527343	-0.125711		chr6:25600000-25625000	0.636122	0.065906	0.636885		chr10:107975000-108000000	0.146328	0.18671	-0.15601
chr1:64375000-64400000	0.22171	0.110671	0.127229		chr7:136550000-136575000	0.158222	0.622824	-0.282911		chr6:41475000-41500000	0.780812	0.187662	0.814571		chr10:108850000-108875000	0.092786	0.288899	-0.176495
chr1:64400000-64425000	0.081614	0.016137	0.228471		chr7:136675000-136700000	0.015385	0.497603	-0.103501		chr6:58575000-58600000	0.754132	-0.015119	0.537696		chr10:110025000-110050000	0.194388	0.270693	0.047336
chr1:64425000-64450000	0.045476	0.035336	-0.090239		chr7:136700000-136725000	0.106212	0.586078	-0.058217		chr6:67675000-67700000	0.815385	0.128947	0.665457		chr10:110200000-110225000	0.138384	0.356936	0.04906
chr1:64450000-64475000	0.057614	0.175565	0.179738		chr7:136725000-136750000	-0.057901	0.316469	-0.036007		chr6:89775000-89800000	0.711731	0.348993	0.971765		chr10:110325000-110350000	0.015047	0.343221	0.147715
chr1:66675000-66700000	0.20674	-0.036907	0.172512		chr7:137800000-137825000	0.092129	0.502382	-0.19493		chr6:89850000-89875000	1.08408	0.396643	0.419416		chr10:110350000-110375000	0.059327	0.304558	-0.220918
chr1:66750000-66775000	-0.024413	-0.093491	-0.141025		chr7:137850000-137875000	-0.072441	0.480051	0.066098		chr6:102725000-102750000	0.87931	0.245157	0.72228		chr10:110425000-110450000	0.141383	0.254767	-0.089377
chr1:66775000-66800000	-0.068693	0.019269	-0.074392		chr7:137875000-137900000	0.115762	0.579631	0.179738		chr6:121550000-121575000	0.806555	0.101122	0.328849		chr10:110475000-110500000	0.119113	0.274243	-0.165821
chr1:66850000-66875000	0.166195	-0.091149	0.253267		chr7:137900000-137925000	-0.059415	0.62764	0.247232		chr6:122950000-122975000	0.891079	0.124742	0.75603		chr10:110575000-110600000	0.130409	0.407451	0.203673
chr1:66925000-66950000	-0.003917	0.011634	-0.141886		chr7:137925000-137950000	-0.090671	0.667278	-0.010347		chr6:122975000-123000000	0.91188	0.226644	0.621899		chr10:112625000-112650000	0.16471	0.295632	-0.372615
chr1:71100000-71125000	0.061593	-0.070434	0.044749		chr7:137950000-137975000	-0.031574	0.666311	-0.044956		chr6:123675000-123700000	0.772344	0.157287	0.656508		chr10:113200000-113225000	0.062526	0.158853	0.025988
chr1:71750000-71775000	-0.02386	0.035028	-0.054768		chr7:138050000-138075000	0.000844	0.659596	0.028901		chr6:124275000-124300000	1.15831	0.13561	0.75516		chr10:113825000-113850000	0.192123	0.226901	-0.049594
chr1:71775000-71800000	-0.016299	0.018102	0.35106		chr7:138075000-138100000	-0.104232	0.35195	0.044749		chr6:128875000-128900000	1.0016	0.179699	0.52152		chr10:114375000-114400000	0.079439	0.238087	0.040973
chr1:71800000-71825000	0.028609	-0.050611	-0.002259		chr7:138100000-138125000	-0.123349	0.505238	-0.065443		chr6:128950000-128975000	1.23174	0.030208	0.42459		chr10:114500000-114525000	0.119678	0.246377	-0.028246
chr1:71900000-71925000	-0.072824	0.175545	-0.147922		chr7:138200000-138225000	-0.183073	0.402773	-0.060803		chr7:5850000-5875000	0.506954	0.146111	0.658233		chr10:114550000-114575000	0.087475	0.274172	0.09693
chr1:71950000-71975000	0.114507	0.257049	0.120331		chr8:10125000-10150000	-0.120915	0.500581	-0.077513		chr7:5900000-5925000	0.911679	0.188664	0.679581		chr10:114600000-114625000	0.056649	0.376442	0.147715
chr1:71975000-72000000	0.019471	0.046225	0.064373		chr8:10175000-10200000	-0.022956	0.396737	-0.04118		chr7:7075000-7100000	0.729166	0.149304	0.410467		chr10:114650000-114675000	0.073929	0.317646	-0.210243
chr1:72000000-72025000	0.024415	0.226059	0.028901		chr8:10250000-10275000	0.009554	0.509125	-0.012934		chr7:7150000-7175000	0.613179	0.041334	0.613812		chr10:114675000-114700000	0.091317	0.358215	0.004638
chr1:72025000-72050000	-0.020079	0.24618	0.043025		chr8:10375000-10400000	-0.056156	0.503411	-0.252612		chr7:14075000-14100000	0.755004	0.076448	0.57834		chr10:114700000-114725000	0.075765	0.287323	-0.031695
chr1:72050000-72075000	-0.005003	0.036615	-0.105225		chr8:10475000-10500000	0.011988	0.540796	-0.219728		chr7:17225000-17250000	0.795352	0.185371	0.211432		chr10:115675000-115700000	-0.00984	0.371048	0.125504
chr1:72075000-72100000	0.133363	0.114589	0.100707		chr8:10500000-10525000	-0.003043	0.38683	-0.014657		chr7:18325000-18350000	0.782815	0.218702	0.542869		chr10:115925000-115950000	0.109134	0.259229	-0.043231
chr1:72100000-72125000	0.201767	0.144943	0.040438		chr8:10525000-10550000	0.199472	0.51495	-0.175306		chr7:18525000-18550000	0.680387	0.105029	0.406156		chr10:115950000-115975000	0.082286	0.255381	0.025125
chr1:72450000-72475000	0.065344	0.20121	-0.115037		chr8:10575000-10600000	-0.101736	0.317876	0.036989		chr7:26575000-26600000	0.63776	0.107457	0.532195		chr10:116050000-116075000	-0.004178	0.299798	0.003776
chr1:72650000-72675000	-0.082453	-0.027983	0.04906		chr8:10725000-10750000	0.011468	0.494824	0.092947		chr7:26650000-26675000	0.750287	0.140103	0.922172		chr10:116125000-116150000	0.026558	0.251891	0.092619
chr1:72675000-72700000	0.010532	-0.063403	-0.269649		chr8:10850000-10875000	-0.205174	0.451089	-0.028781		chr7:26900000-26925000	0.656724	0.185094	0.207121		chr10:123400000-123425000	0.114016	0.188604	-0.030833
chr1:72875000-72900000	0.170879	0.410715	0.098982		chr8:11100000-11125000	-0.102838	0.615618	-0.026194		chr7:26950000-26975000	0.836814	0.200475	0.298551		chr10:123450000-123475000	0.06248	0.223431	-0.017572
chr1:72900000-72925000	0.340976	0.539758	0.327124		chr8:14250000-14275000	-0.101736	0.574419	-0.238162		chr7:31450000-31475000	0.799622	0.161523	0.689389		chr10:123525000-123550000	0.084383	0.363353	-0.018435
chr1:72975000-73000000	0.007394	0.308149	-0.002259		chr8:14300000-14325000	-0.02441	0.596451	0.136506		chr7:31575000-31600000	0.897172	0.229827	0.839363		chr10:123550000-123575000	0.231843	0.440017	0.002915
chr1:73000000-73025000	0.106318	0.388374	0.192136		chr8:14375000-14400000	-0.034022	0.869917	0.072461		chr7:34075000-34100000	1.02704	0.17971	0.914083		chr10:123575000-123600000	0.083648	0.406469	-0.066304
chr1:73025000-73050000	-0.02412	0.190321	-0.274823		chr8:14400000-14425000	0.226643	1.16312	0.158712		chr7:42975000-43000000	0.772878	0.176834	0.608634		chr10:123600000-123625000	0.092741	0.307433	-0.018435
chr1:73050000-73075000	-0.150824	0.447138	0.020814		chr8:14475000-14500000	0.074238	0.709513	-0.231264		chr7:108675000-108700000	1.13843	0.212582	0.034075		chr10:123650000-123675000	0.042154	0.441921	0.127229
chr1:73075000-73100000	0.177017	0.219643	-0.161183		chr8:14500000-14525000	-0.057823	0.701858	-0.474392		chr8:4800000-4825000	1.20628	0.220943	0.456613		chr10:123775000-123800000	0.064899	0.248986	-0.041507
chr1:73100000-73125000	-0.022544	0.225743	-0.115037		chr8:14525000-14550000	-0.03497	0.653918	-0.122798		chr8:19075000-19100000	0.836186	0.310687	0.809395		chr10:123825000-123850000	0.189353	0.42662	-0.194068
chr1:73125000-73150000	0.172654	0.320286	0.170788		chr8:14575000-14600000	-0.041385	0.705965	-0.071477		chr8:19425000-19450000	1.22859	0.369144	0.511708		chr10:123875000-123900000	0.203006	0.442575	0.013589
chr1:73150000-73175000	0.129108	0.388036	-0.057355		chr8:14600000-14625000	0.021983	0.735774	0.120331		chr8:19525000-19550000	0.693648	0.402191	0.782875		chr10:123950000-123975000	0.239816	0.345086	0.039248
chr1:73175000-73200000	0.101374	0.357672	0.033212		chr8:14625000-14650000	-0.061496	0.558393	-0.319245		chr8:56800000-56825000	0.758005	0.163673	0.249819		chr10:124000000-124025000	0.079439	0.310596	-0.029971
chr1:73200000-73225000	0.018951	0.19286	-0.226953		chr8:14650000-14675000	-0.13919	0.623256	-0.164631		chr8:60775000-60800000	0.866818	0.057758	0.606915		chr10:124300000-124325000	0.265623	0.312223	0.022538
chr1:73225000-73250000	0.04295	0.251277	0.00119		chr8:14700000-14725000	0.020391	0.441802	-0.405173		chr8:66975000-67000000	0.912508	0.25095	0.921312		chr10:124625000-124650000	0.150888	0.310606	-0.018435
chr1:73250000-73275000	-0.025651	0.258308	0.111381		chr8:14750000-14775000	0.023239	0.68843	-0.162908		chr8:77900000-77925000	0.701858	0.131803	0.375857		chr10:124800000-124825000	0.076868	0.2614	-0.050457
chr1:73300000-73325000	0.024981	0.195962	0.127229		chr8:14800000-14825000	0.433182	0.633724	-0.174444		chr8:129100000-129125000	0.905523	0.148086	1.12638		chr10:124900000-124925000	-0.053662	0.269116	0.024263
chr1:73325000-73350000	0.054032	0.219613	0.098982		chr8:89175000-89200000	-0.071798	0.58367	0.096395		chr8:129175000-129200000	1.18137	0.103383	0.420278		chr10:124925000-124950000	0.128771	0.264296	0.002915
chr1:73350000-73375000	0.055134	0.335597	-0.191481		chr8:89200000-89225000	0.050911	0.540487	0.190412		chr8:129275000-129300000	0.883304	0.162087	0.983301		chr10:124950000-124975000	0.083542	0.206494	0.016175
chr1:73375000-73400000	0.042752	0.356075	-0.237627		chr8:89400000-89425000	0.076426	0.472715	-0.170132		chr9:3550000-3575000	1.03228	0.169128	0.420278		chr10:125050000-125075000	0.059435	0.470034	-0.054768
chr1:73400000-73425000	0.364653	0.296635	-0.09919		chr8:89450000-89475000	0.084952	0.597038	0.280117		chr9:4225000-4250000	0.757162	0.207117	0.454025		chr10:125075000-125100000	0.095833	0.288899	0.172512
chr1:73425000-73450000	0.120062	0.295991	-0.000535		chr8:89500000-89525000	0.0499	0.429937	-0.054768		chr9:4250000-4275000	0.873166	0.149672	1.09436		chr10:125100000-125125000	0.145746	0.357283	0.014451
chr1:73450000-73475000	0.484271	0.323459	0.103293		chr8:89625000-89650000	0.084828	0.467596	-0.27396		chr9:4800000-4825000	0.961193	0.06912	0.491222		chr10:125300000-125325000	0.086236	0.352831	0.139627
chr1:73475000-73500000	0.174277	0.188634	0.08367		chr8:89650000-89675000	-0.066287	0.730233	0.067822		chr9:5925000-5950000	0.785632	0.12724	0.794085		chr10:125425000-125450000	0.120582	0.339712	0.17165
chr1:73500000-73525000	0.130318	0.331789	-0.057355		chr8:89675000-89700000	0.231185	0.58613	0.064373		chr9:6000000-6025000	0.651	0.001093	0.331436		chr10:125450000-125475000	0.108291	0.43012	0.022538
chr1:73525000-73550000	0.067594	0.314544	-0.292722		chr8:89700000-89725000	0.155589	0.516779	0.381358		chr9:6500000-6525000	0.63251	0.14518	1.11743		chr10:125525000-125550000	0.082027	0.359524	0.011864
chr1:73550000-73575000	0.17348	0.253131	0.119141		chr8:89725000-89750000	0.066554	0.783549	0.122055		chr9:6700000-6725000	1.12448	0.202379	0.826108		chr10:125650000-125675000	0.145333	0.305877	-0.103501
chr1:73575000-73600000	0.190042	0.254808	0.046473		chr8:89750000-89775000	-0.070237	0.418433	-0.213692		chr9:6750000-6775000	1.15306	0.250929	0.546317		chr10:125675000-125700000	0.084705	0.259537	0.010139
chr1:73600000-73625000	0.220241	0.329497	0.126366		chr8:89775000-89800000	0.03063	0.44591	0.10707		chr9:7400000-7425000	0.943865	0.154452	0.950421		chr10:125750000-125775000	0.149588	0.339721	-0.091102
chr1:73625000-73650000	0.131052	0.359288	0.058872		chr8:89975000-90000000	0.02737	0.514579	0.043887		chr9:7425000-7450000	0.541944	0.164655	0.610363		chr10:126100000-126125000	0.131726	0.318996	0.077634
chr1:73650000-73675000	0.035802	0.29595	-0.158596		chr8:90025000-90050000	0.017374	0.49792	0.022538		chr9:18975000-19000000	1.23342	0.298438	0.513433		chr10:126125000-126150000	0.010853	0.279073	-0.033419
chr1:73675000-73700000	0.043532	0.354141	-0.161183		chr8:90100000-90125000	0.085089	0.572029	0.055424		chr9:19125000-19150000	0.916652	0.105267	0.602276		chr10:126150000-126175000	-0.038631	0.318035	0.1806
chr1:73700000-73725000	0.230909	0.270118	0.271167		chr8:90125000-90150000	0.248986	0.505596	-0.114175		chr9:19675000-19700000	0.842107	0.054781	0.486049		chr10:126225000-126250000	0.067747	0.248698	0.012726
chr1:73725000-73750000	0.219827	0.236581	0.272892		chr8:90175000-90200000	-0.013084	0.454179	-0.033419		chr9:20200000-20225000	1.0121	0.259854	0.623624		chr10:126350000-126375000	0.092757	0.223491	-0.012071
chr1:73750000-73775000	-0.074033	0.193474	0.100707		chr8:90225000-90250000	0.065604	0.541082	-0.000535		chr9:20375000-20400000	0.948723	0.033125	1.03668		chr10:126475000-126500000	0.178899	0.3174	-0.274823
chr1:73775000-73800000	0.080466	0.352932	-0.048404		chr8:90275000-90300000	-0.057471	0.467641	-0.08129		chr9:20400000-20425000	0.805458	0.234964	0.858129		chr10:126500000-126525000	0.163409	0.435932	-0.046681
chr1:74150000-74175000	-0.149552	0.090671	-0.13811		chr8:90350000-90375000	0.031823	0.389028	-0.044956		chr9:26850000-26875000	1.06475	0.215478	0.448852		chr11:3150000-3175000	0.21503	0.32511	-0.459078
chr1:75625000-75650000	0.012232	-0.064929	-0.191481		chr8:90375000-90400000	0.053467	0.479396	0.214347		chrX:9375000-9400000	1.01929	0.171308	0.681306		chr11:7425000-7450000	0.266435	0.336619	0.122055
chr1:75775000-75800000	-0.004789	0.078523	0.261355		chr8:90425000-90450000	0.017758	0.521629	-0.036007		chrX:18300000-18325000	1.01456	0.112534	0.703517		chr11:7500000-7525000	0.182634	0.40652	-0.269649
chr1:75850000-75875000	0.201705	0.217402	0.079358		chr8:90450000-90475000	0.018278	0.43696	-0.147059		chrX:18325000-18350000	1.06358	0.111245	0.78341		chr11:8325000-8350000	0.330934	0.323786	0.024263
chr1:75875000-75900000	0.083037	0.104017	-0.092827		chr8:90500000-90525000	0.039875	0.430929	-0.357303		chrX:18350000-18375000	0.676729	0.093662	0.649284		chr11:11525000-11550000	0.099001	0.295039	-0.058217
chr1:75900000-75925000	-0.125508	0.236611	0.011864		chr8:90625000-90650000	0.121502	0.38872	-0.163769		chrX:23950000-23975000	0.613377	0.195911	0.297689		chr11:11700000-11725000	0.069752	0.254531	-0.115037
chr1:75950000-75975000	0.067945	0.229192	-0.068029		chr8:93250000-93275000	0.051952	0.348132	-0.084739		chrX:54175000-54200000	0.723321	0.13901	0.998295		chr11:11975000-12000000	0.124792	0.315169	0.143403
chr1:76025000-76050000	0.140297	0.082925	0.088308		chr8:93300000-93325000	0.153645	0.541703	0.122055		chrX:65100000-65125000	0.747229	0.128182	0.56939		chr11:12500000-12525000	0.173802	0.146766	-0.009484
chr1:77225000-77250000	0.038848	0.290228	-0.018435		chr8:108125000-108150000	0.069125	0.527955	0.143403		chrX:78275000-78300000	0.583484	0.173203	0.43354		chr11:18325000-18350000	0.154516	0.20681	-0.005173
chr1:77325000-77350000	-0.010207	0.155127	0.05801		chr8:108200000-108225000	0.128375	0.415208	-0.09455		chrX:78725000-78750000	0.675	0.2435	1.00637		chr11:18350000-18375000	0.211256	0.225068	-0.053044
chr1:77350000-77375000	-0.032432	0.023833	-0.05563		chr8:108300000-108325000	0.07517	0.475632	0.094671		chrX:78950000-78975000	0.6793	0.15211	0.469874		chr11:18550000-18575000	0.067945	0.188614	-0.027384
chr1:77375000-77400000	-0.22212	-0.090831	0.08367		chr8:115100000-115125000	0.019227	0.451969	0.050249		chrX:79900000-79925000	0.83218	0.156633	0.772735		chr11:24225000-24250000	-0.034207	0.304975	-0.016382
chr1:77575000-77600000	0.101833	0.195368	-0.211967		chr8:115150000-115175000	0.052962	0.497077	0.31247		chrX:81675000-81700000	0.649407	0.123987	0.469874		chr11:24350000-24375000	0.048369	0.32572	-0.137248
chr1:77950000-77975000	0.037272	0.165955	-0.045818		chr8:115200000-115225000	-0.015272	0.853254	0.656833		chrX:114875000-114900000	0.886223	0.178319	0.132402		chr11:24375000-24400000	0.201123	0.358593	-0.034282
chr1:77975000-78000000	-0.128769	0.266905	-0.179083		chr8:116375000-116400000	0.284317	0.417225	-0.009157		chrX:122675000-122700000	0.90141	0.132941	0.750525		chr11:24400000-24425000	0.087767	0.254788	-0.09455
chr1:78000000-78025000	0.135354	0.201774	0.146853		chr8:118050000-118075000	0.11858	1.03727	-0.045491		chrX:123075000-123100000	0.740188	0.04288	0.380168		chr11:24450000-24475000	0.194557	0.440692	-0.001397
chr1:78025000-78050000	0.28722	0.40523	0.152026		chr8:118075000-118100000	-0.010695	0.957754	0.375327		chrX:124100000-124125000	0.907194	0.170377	0.334022		chr11:24625000-24650000	0.114659	0.5324	-0.09455
chr1:78050000-78075000	0.092175	0.366269	-0.000535		chr8:118150000-118175000	-0.072685	0.682993	0.338988		chr1:3525000-3550000	0.244715	0.133032	0.354509		chr11:24650000-24675000	0.087751	0.338769	-0.100052
chr1:78075000-78100000	0.168185	0.484473	-0.113312		chr8:118200000-118225000	0.318875	0.745214	0.131005		chr1:3650000-3675000	0.199853	0.026985	0.274616		chr11:24675000-24700000	0.032129	0.343917	-0.090239
chr1:78100000-78125000	0.244838	0.790521	0.0413		chr8:118250000-118275000	0.010948	0.822272	0.242921		chr1:3675000-3700000	0.261368	0.242579	0.220383		chr11:24700000-24725000	0.110343	0.404248	-0.011209
chr1:78125000-78150000	0.143818	0.592456	0.064373		chr8:118300000-118325000	0.102034	0.881093	-0.053579		chr1:3750000-3775000	0.28422	0.064043	0.307501		chr11:24825000-24850000	0.002909	0.215775	-0.009484
chr1:78150000-78175000	-0.147992	0.205949	0.113106		chr8:118325000-118350000	0.011789	0.632559	0.010467		chr1:3900000-3925000	0.241455	-0.088989	0.128091		chr11:24975000-25000000	0.064164	0.433947	0.117417
chr1:78175000-78200000	-0.041507	0.087437	0.0234		chr8:118500000-118525000	0.136013	0.553621	-0.025002		chr1:4050000-4075000	0.164236	0.068833	0.026849		chr11:25175000-25200000	0.101878	0.242262	0.038385
chr1:78200000-78225000	-0.14467	0.023238	0.100707		chr8:118525000-118550000	-0.095859	0.846211	0.389441		chr1:4075000-4100000	0.177888	0.050883	0.275478		chr11:25300000-25325000	0.072261	0.403941	-0.076979
chr1:78225000-78250000	0.067425	0.036257	-0.006036		chr8:118550000-118575000	-0.038706	0.760912	0.000655		chr1:4125000-4150000	0.376362	0.017723	0.160976		chr11:25425000-25450000	0.472286	0.343569	0.057147
chr1:78250000-78275000	0.066904	0.043298	0.034937		chr8:118625000-118650000	0.028488	0.666406	-0.086463		chr1:4200000-4225000	0.073822	0.082219	0.185773		chr11:28200000-28225000	0.410189	0.16051	0.003776
chr1:78275000-78300000	-0.142054	0.141412	0.234833		chr8:118650000-118675000	0.070717	0.674362	-0.200966		chr1:4325000-4350000	0.369582	0.084471	0.183186		chr11:34350000-34375000	-0.099028	0.257049	0.056285
chr1:78325000-78350000	-0.120886	0.074348	-0.026194		chr8:118725000-118750000	0.056437	0.518816	-0.045491		chr1:5350000-5375000	0.292516	-0.004689	0.173374		chr11:34500000-34525000	-0.08112	0.360874	0.100707
chr1:78500000-78525000	0.187487	0.028365	0.515483		chr8:118750000-118775000	0.379272	0.478161	0.232247		chr1:5375000-5400000	0.365327	0.126963	0.182325		chr11:35050000-35075000	0.061287	0.38385	0.126366
chr1:78550000-78575000	0.15265	-0.057264	0.173374		chr9:32375000-32400000	-0.011508	0.402137	0.066098		chr1:5400000-5425000	0.230526	-0.032147	0.104156		chr11:35075000-35100000	-0.012886	0.337858	-0.044956
chr1:79850000-79875000	-0.082375	0.141443	0.070409		chr9:41325000-41350000	0.036231	0.308456	-0.018435		chr1:5575000-5600000	0.309123	0.093118	0.295102		chr11:35125000-35150000	-0.060364	0.468538	-0.069754
chr1:79875000-79900000	0.111184	0.201436	-0.043231		chr9:41650000-41675000	0.068696	0.398537	-0.177358		chr1:5750000-5775000	0.260159	0.018962	-0.00776		chr11:35150000-35175000	0.012186	0.372387	-0.036868
chr1:80200000-80225000	-0.002584	0.194098	-0.001397		chr9:46775000-46800000	0.004043	0.435963	0.168201		chr1:5775000-5800000	0.558229	0.06914	0.045611		chr11:35175000-35200000	-0.092784	0.257356	-0.08129
chr1:80350000-80375000	0.07116	0.01933	0.043887		chr9:47125000-47150000	0.025302	0.32221	0.067288		chr1:5975000-6000000	0.271715	0.0477	0.184048		chr11:35225000-35250000	-0.104171	0.501114	0.020814
chr1:82300000-82325000	0.021506	0.030189	-0.157734		chr9:50000000-50025000	-0.013299	0.361836	-0.092827		chr1:6050000-6075000	0.272619	0.061832	0.240007		chr11:35325000-35350000	0.003936	0.639153	-0.047543
chr1:82675000-82700000	0.024201	0.006568	-0.124849		chr9:97450000-97475000	0.012232	0.527334	-0.092827		chr1:6125000-6150000	0.193026	-0.033734	0.11483		chr11:35350000-35375000	0.039553	0.296348	-0.262424
chr1:82700000-82725000	0.012215	0.126656	0.09812		chr9:97475000-97500000	0.103838	0.615472	-0.136385		chr1:6550000-6575000	0.211669	0.139705	0.412192		chr11:36075000-36100000	-0.218522	0.254223	0.016502
chr1:82975000-83000000	-0.046666	-0.040693	-0.078703		chr9:97500000-97525000	-0.033427	0.477452	-0.124849		chr1:6875000-6900000	0.148899	0.090877	0.184911		chr11:36500000-36525000	0.234537	0.320306	0.079358
chr1:83000000-83025000	0.030032	0.059919	0.248956		chr9:97525000-97550000	-0.04261	0.511377	-0.216278		chr1:6900000-6925000	0.234001	0.082875	0.059735		chr11:36650000-36675000	0.123735	0.280947	0.025125
chr1:84200000-84225000	-0.022085	0.027937	-0.203018		chr9:97550000-97575000	-0.003686	0.545517	-0.080428		chr1:7250000-7275000	0.243138	0.072968	0.07472		chr11:36700000-36725000	0.096047	0.346722	-0.09919
chr1:84300000-84325000	-0.033963	0.141025	-0.123125		chr9:97600000-97625000	0.017482	0.473972	0.090894		chr1:7425000-7450000	0.325087	0.007479	0.174237		chr11:37325000-37350000	0.045353	0.22819	0.027711
chr1:84425000-84450000	0.014956	0.009137	-0.283773		chr9:97625000-97650000	0.114354	0.621574	-0.135523		chr1:7450000-7475000	0.256271	0.048365	0.160976		chr11:37350000-37375000	0.055332	0.283147	-0.053906
chr1:84650000-84675000	-0.069457	0.086485	0.0413		chr9:97650000-97675000	-0.022911	0.665318	0.020814		chr1:7750000-7775000	0.313317	-0.005303	0.106743		chr11:37775000-37800000	0.074816	0.245415	0.027711
chr1:84675000-84700000	-0.003794	0.022574	0.169064		chr9:97675000-97700000	0.074895	0.466286	0.081083		chr1:7875000-7900000	0.202944	0.057923	0.053371		chr11:37900000-37925000	0.068358	0.251186	-0.038058
chr1:84700000-84725000	-0.00554	-0.135923	-0.132074		chr9:97750000-97775000	-0.007314	0.48257	0.056285		chr1:7900000-7925000	0.48877	0.041334	0.032022		chr11:38025000-38050000	0.141536	0.200087	-0.049594
chr1:84750000-84775000	0.070409	-0.204952	0.10157		chr9:97775000-97800000	-0.004376	0.593722	0.014451		chr1:7950000-7975000	0.349363	0.049654	0.127229		chr11:38075000-38100000	0.175729	0.26139	-0.006898
chr1:84950000-84975000	0.031225	0.102944	0.163563		chr9:97925000-97950000	0.05792	0.682855	0.472788		chr1:8100000-8125000	0.233051	0.061782	0.063183		chr11:38225000-38250000	0.107908	0.225601	-0.094879
chr1:85075000-85100000	0.106501	0.169743	0.003776		chr9:98050000-98075000	0.236588	0.638471	0.030626		chr1:8250000-8275000	0.22748	0.104899	0.253267		chr11:42850000-42875000	0.03695	0.267479	-0.008622
chr1:85100000-85125000	0.052348	-0.021576	0.04906		chr9:98175000-98200000	-0.155599	0.572685	-0.128298		chr1:8375000-8400000	0.406255	0.080981	0.092619		chr11:42875000-42900000	0.156827	0.223093	0.026849
chr1:85225000-85250000	0.06317	0.163039	0.282703		chr9:102225000-102250000	-0.118773	0.76376	-0.092827		chr1:8400000-8425000	0.400944	-0.004034	0.038385		chr11:43075000-43100000	0.09747	0.27935	0.151164
chr1:85250000-85275000	0.072092	0.18186	0.137903		chr9:102250000-102275000	-0.006671	0.639782	0.336937		chr1:8550000-8575000	0.49151	0.061157	0.252405		chr11:43175000-43200000	0.125419	0.306849	-0.168408
chr1:85275000-85300000	-0.011495	0.033261	0.176823		chr9:102325000-102350000	-0.06266	0.501185	0.052837		chr1:8825000-8850000	0.221389	0.040045	0.025988		chr11:43850000-43875000	-0.017615	0.250959	-0.008622
chr1:85300000-85325000	0.008985	0.024286	-0.001724		chr9:102375000-102400000	-0.119614	0.493807	-0.162045		chr1:8850000-8875000	0.209833	0.026003	0.048198		chr11:43875000-43900000	0.14114	0.283893	-0.033419
chr1:85575000-85600000	0.05146	0.124118	-0.109001		chr9:103775000-103800000	0.288537	0.375838	0.043887		chr1:8900000-8925000	0.293725	-0.063751	0.432677		chr11:44075000-44100000	-0.012151	0.327931	-0.091102
chr1:85600000-85625000	0.127471	0.274888	0.17165		chr9:105025000-105050000	-0.028437	0.40875	0.297689		chr1:8975000-9000000	0.311847	0.079989	0.163563		chr11:44125000-44150000	0.124057	0.319651	-0.065443
chr1:85625000-85650000	0.012109	0.185083	0.113967		chr9:115950000-115975000	0.060874	0.51583	0.226746		chr1:9200000-9225000	0.363383	0.118961	-0.041507		chr11:44150000-44175000	-0.033947	0.369492	0.225021
chr1:85650000-85675000	-0.0401	0.07267	0.056285		chr1:57100000-57125000	0.017849	0.159292	-0.067166		chr1:9325000-9350000	0.32299	0.113526	0.148577		chr11:44175000-44200000	-0.002906	0.336549	-0.066304
chr1:85675000-85700000	-0.020187	0.167285	-0.170132		chr1:57200000-57225000	-0.045135	0.055517	-0.103501		chr1:9350000-9375000	0.223654	0.051578	0.025125		chr11:44200000-44225000	0.073364	0.26755	-0.057355
chr1:86750000-86775000	-0.050769	-0.163996	0.068684		chr1:77200000-77225000	-0.034009	0.125407	-0.030833		chr1:9375000-9400000	0.28223	0.146172	0.273754		chr11:44225000-44250000	-0.047493	0.39826	0.147715
chr1:86775000-86800000	-0.033335	-0.088671	0.027711		chr1:77675000-77700000	0.103669	0.258278	-0.078703		chr1:10325000-10350000	0.363812	0.06917	0.136179		chr11:44250000-44275000	0.000614	0.303021	0.093482
chr1:86800000-86825000	-0.008647	-0.037214	-0.314072		chr1:105100000-105125000	0.00092	0.183865	-0.076979		chr1:10650000-10675000	0.408827	0.121847	0.09693		chr11:44275000-44300000	-0.105656	0.36851	-0.216278
chr1:86825000-86850000	-0.060901	-0.064028	0.182325		chr1:105325000-105350000	0.025579	0.204025	-0.259838		chr1:10675000-10700000	0.201123	0.082915	0.113106		chr11:45125000-45150000	-0.023922	0.340059	-0.031695
chr1:86900000-86925000	-0.103881	-0.15764	0.05801		chr1:105350000-105375000	-0.094146	-0.00074	0.035799		chr1:10825000-10850000	0.424485	0.066939	0.10157		chr11:45200000-45225000	-0.010897	0.278429	-0.155147
chr1:88025000-88050000	-0.033443	-0.09472	0.165286		chr1:105425000-105450000	0.057032	0.066345	-0.082152		chr1:11525000-11550000	0.307026	-0.032087	0.305776		chr11:45325000-45350000	0.061593	0.345483	0.025125
chr1:88050000-88075000	0.134404	0.056398	0.229332		chr1:125775000-125800000	-0.133176	0.250018	-0.211105		chr1:11775000-11800000	0.22774	0.024059	0.097792		chr11:46925000-46950000	0.069889	0.275165	-0.108139
chr1:88150000-88175000	0.166455	-0.083821	0.383945		chr1:125800000-125825000	-0.031268	0.176536	-0.086791		chr1:11800000-11825000	0.399	0.087982	0.265666		chr11:46975000-47000000	0.019042	0.332056	-0.065443
chr1:88175000-88200000	0.351368	0.097631	0.312139		chr1:125825000-125850000	-0.07734	0.380668	-0.032557		chr1:11875000-11900000	0.191495	0.041949	0.31095		chr11:47025000-47050000	0.03343	0.268154	-0.008622
chr1:88275000-88300000	0.32443	0.14239	-0.02328		chr1:125900000-125925000	-0.034161	0.334654	-0.010347		chr1:12050000-12075000	0.258215	0.05863	-0.066304		chr11:47050000-47075000	0.101251	0.285726	-0.07353
chr1:88325000-88350000	-0.030426	0.007263	-0.151371		chr1:126100000-126125000	0.058655	0.259894	-0.088516		chr1:12100000-12125000	0.216981	0.067543	0.19731		chr11:47075000-47100000	0.062955	0.292409	-0.029971
chr1:88525000-88550000	-0.110951	0.098961	0.000328		chr1:126400000-126425000	0.202746	0.14647	-0.198707		chr1:12200000-12225000	0.217393	0.066234	0.230194		chr11:47100000-47125000	0.049562	0.303656	0.161838
chr1:88875000-88900000	-0.040145	0.173057	0.057147		chr1:157525000-157550000	-0.118421	-0.024074	0.100707		chr1:12250000-12275000	0.245128	-0.001495	0.386531		chr11:47325000-47350000	0.088119	0.245148	0.046473
chr1:88900000-88925000	0.226043	0.111774	-0.181669		chr1:159500000-159525000	-0.041355	0.292153	-0.109864		chr1:12325000-12350000	0.343424	0.124722	0.284428		chr11:47575000-47600000	0.119894	0.159846	-0.041507
chr1:88925000-88950000	0.101176	-0.040603	0.067822		chr1:159650000-159675000	-0.137171	0.236928	-0.169271		chr1:12350000-12375000	0.282276	0.229499	-0.090239		chr11:47950000-47975000	0.084016	0.268461	0.060597
chr1:89200000-89225000	0.421394	0.099812	0.018762		chr1:159775000-159800000	-0.035004	0.118723	-0.086791		chr1:12500000-12525000	0.362297	0.170765	-0.111589		chr11:48075000-48100000	0.045154	0.296584	-0.065443
chr1:90125000-90150000	-0.132012	0.016248	0.053699		chr1:160075000-160100000	-0.181819	0.01587	-0.041507		chr1:12550000-12575000	0.217777	0.071759	0.29424		chr11:48125000-48150000	0.097364	0.199165	0.002052
chr1:90350000-90375000	0.143145	0.331512	0.086584		chr1:162025000-162050000	-0.046513	0.184499	-0.191481		chr1:12650000-12675000	0.199333	0.036595	0.049922		chr11:48200000-48225000	0.091746	0.276791	0.049922
chr1:90525000-90550000	0.107527	-0.048953	0.079358		chr1:162150000-162175000	-0.095936	0.351889	-0.396551		chr1:16425000-16450000	0.163195	-0.092459	0.100707		chr11:48250000-48275000	0.084123	0.285081	0.061458
chr1:90675000-90700000	-0.024533	0.031886	-0.022745		chr1:167925000-167950000	0.261124	0.042704	-0.091964		chr1:16775000-16800000	0.28696	0.000192	0.418555		chr11:48275000-48300000	0.093261	0.332363	0.396343
chr1:90750000-90775000	-0.060364	0.256424	-0.078703		chr1:176825000-176850000	-0.101463	-0.042648	-0.155147		chr1:16900000-16925000	0.311542	0.085453	0.148577		chr11:48500000-48525000	0.025043	0.247459	0.020814
chr1:90850000-90875000	0.134742	0.036358	0.280979		chr1:185600000-185625000	0.012537	0.27235	-0.061993		chr1:16950000-16975000	0.111491	0.004296	0.195585		chr11:48525000-48550000	0.078828	0.231761	0.050784
chr1:90975000-91000000	0.067808	-0.188896	0.217795		chr1:186350000-186375000	0.256547	0.266598	-0.068891		chr1:17850000-17875000	0.255061	0.14036	0.252405		chr11:48550000-48575000	-0.026233	0.260222	-0.125711
chr1:91775000-91800000	-0.075747	0.07662	0.06696		chr1:186450000-186475000	-0.146003	0.013619	0.088308		chr1:18025000-18050000	0.244211	0.174633	0.202811		chr11:48600000-48625000	0.090644	0.205889	-0.009484
chr1:92200000-92225000	0.088472	0.156507	0.13823		chr1:187000000-187025000	0.000461	0.179125	-0.147059		chr1:18200000-18225000	0.379929	0.086364	0.198172		chr11:55675000-55700000	-0.106284	0.327337	-0.091964
chr1:92525000-92550000	0.049088	0.088002	0.159252		chr1:187025000-187050000	-0.026278	0.156109	-0.032557		chr1:18225000-18250000	0.518923	0.109034	0.250681		chr11:55850000-55875000	0.119712	0.30912	0.068684
chr1:92550000-92575000	0.274822	0.157001	-0.086791		chr1:187425000-187450000	-0.037207	0.285776	0.002052		chr1:21325000-21350000	0.217838	-0.00203	0.020814		chr11:55900000-55925000	-0.005585	0.302059	-0.352129
chr1:92575000-92600000	-0.107752	0.312324	0.110519		chr1:187600000-187625000	0.058931	0.190935	0.033212		chr1:24775000-24800000	0.191664	0.019965	0.091757		chr11:55925000-55950000	0.039079	0.326385	-0.273099
chr1:93100000-93125000	0.129063	-0.037788	-0.109864		chr1:187725000-187750000	-0.005845	0.399498	-0.135523		chr1:44200000-44225000	0.16771	0.046481	0.387394		chr11:56050000-56075000	-0.038677	0.303666	-0.341455
chr1:94075000-94100000	0.185787	0.052243	-0.145336		chr1:187800000-187825000	-0.049498	0.400798	-0.387601		chr1:44250000-44275000	0.217608	0.04644	0.241731		chr11:56175000-56200000	0.129674	0.411586	0.04906
chr1:97975000-98000000	0.111338	-0.056065	0.160976		chr1:188525000-188550000	0.026772	0.169823	0.037524		chr1:44450000-44475000	0.16549	-0.003727	0.31095		chr11:56250000-56275000	0.097272	0.342013	0.08022
chr1:98100000-98125000	0.08123	0.15343	0.060597		chr1:188600000-188625000	0.025868	0.238107	0.04011		chr1:44875000-44900000	0.442179	0.097867	0.287877		chr11:56325000-56350000	-0.030963	0.269453	0.102431
chr1:105050000-105075000	0.152634	0.040709	-0.010347		chr1:188675000-188700000	0.002084	-0.077732	-0.06458		chr1:44925000-44950000	0.226271	0.103271	0.307501		chr11:56350000-56375000	0.076195	0.291478	-0.143611
chr1:105400000-105425000	0.001716	0.092514	-0.293585		chr1:194650000-194675000	0.087078	0.168186	0.069546		chr1:45150000-45175000	0.207459	0.060442	0.119141		chr11:56375000-56400000	0.035848	0.373239	0.04906
chr1:105475000-105500000	0.071267	-0.009091	0.233971		chr10:5000000-5025000	0.027201	0.129899	-0.249164		chr1:45250000-45275000	0.438658	0.172291	0.222107		chr11:56450000-56475000	0.100731	0.25921	0.081945
chr1:105525000-105550000	0.214302	0.060185	-0.053906		chr10:9050000-9075000	-0.053385	0.14875	-0.225228		chr1:45750000-45775000	0.176113	-0.040397	0.263941		chr11:56500000-56525000	0.01416	0.345166	-0.030833
chr1:105750000-105775000	0.222139	-0.027297	0.178875		chr10:13775000-13800000	0.029191	0.17013	-0.068891		chr1:46675000-46700000	0.167174	-0.062471	0.081945		chr11:56550000-56575000	0.07924	0.249313	0.056285
chr1:105850000-105875000	-0.099089	0.040443	0.058872		chr10:25625000-25650000	0.084185	0.064053	-0.13035		chr1:46950000-46975000	0.210674	-0.017114	0.384807		chr11:56600000-56625000	0.038803	0.314842	-0.003983
chr1:106075000-106100000	-0.052131	0.112328	0.066098		chr10:44575000-44600000	-0.088529	0.128927	0.016175		chr1:51375000-51400000	0.285751	0.101131	0.191274		chr11:56650000-56675000	0.015736	0.498802	0.024263
chr1:106100000-106125000	0.063017	0.203965	-0.045818		chr10:44700000-44725000	0.067532	0.1666	-0.235902		chr1:51400000-51425000	0.485633	0.095052	0.011002		chr11:56675000-56700000	0.095526	0.278418	0.035799
chr1:106225000-106250000	0.067165	0.066284	0.295965		chr10:44875000-44900000	0.099369	0.073008	-0.1214		chr1:57125000-57150000	0.259853	0.205909	0.045611		chr11:56700000-56725000	0.095894	0.265289	-0.008622
chr1:106350000-106375000	-0.206523	-0.018383	0.014451		chr10:87475000-87500000	-0.041723	0.192492	0.034937		chr1:61325000-61350000	0.129414	0.1666	0.454025		chr11:56825000-56850000	0.003705	0.329835	0.159252
chr1:106400000-106425000	0.163731	0.074625	0.026849		chr10:89525000-89550000	-0.063733	0.134382	-0.012071		chr1:61425000-61450000	0.22944	0.168523	0.125504		chr11:56850000-56875000	0.047251	0.277426	0.015312
chr1:106425000-106450000	0.072736	0.063419	0.23742		chr10:116175000-116200000	-0.000595	0.051311	-0.226953		chr1:61475000-61500000	-0.036641	0.051558	0.128091		chr11:56925000-56950000	0.105828	0.348369	-0.043231
chr1:106450000-106475000	0.036492	0.195716	-0.080428		chr11:33750000-33775000	-0.274833	0.320971	-0.048404		chr1:61600000-61625000	0.214041	0.254767	0.094344		chr11:56950000-56975000	0.077788	0.512913	0.044749
chr1:106475000-106500000	0.222828	0.19505	0.903416		chr11:33800000-33825000	-0.038661	0.142773	-0.003121		chr1:62200000-62225000	0.152312	0.077133	0.050784		chr11:56975000-57000000	0.063553	0.386092	-0.193205
chr1:106500000-106525000	-0.105075	-0.038105	0.137903		chr11:33850000-33875000	-0.20245	0.143069	-0.116762		chr1:80150000-80175000	-0.046391	0.097027	0.212622		chr11:57025000-57050000	-0.076498	0.541367	0.047336
chr1:106525000-106550000	-0.11637	-0.104873	0.079358		chr11:33900000-33925000	-0.0789	0.10377	-0.126574		chr1:97800000-97825000	0.132506	-0.072695	0.103293		chr11:57050000-57075000	-0.068829	0.460218	-0.068891
chr1:106600000-106625000	-0.110798	0.120003	-0.125711		chr11:33975000-34000000	-0.093931	0.266014	-0.126574		chr1:102275000-102300000	0.25422	0.05253	0.106743		chr11:57075000-57100000	0.078047	0.492824	-0.076979
chr1:106625000-106650000	-0.118896	0.0989	-0.091964		chr11:34050000-34075000	-0.042763	0.353557	0.051974		chr1:111725000-111750000	0.172899	-0.044602	0.118279		chr11:57100000-57125000	0.041696	0.332772	0.011864
chr1:106675000-106700000	-0.146891	0.099258	0.250681		chr11:34775000-34800000	-0.037513	-0.018926	0.067822		chr1:139650000-139675000	0.069093	0.032963	0.130677		chr11:57125000-57150000	-0.064835	0.457045	-0.078703
chr1:106825000-106850000	0.058547	0.095995	-0.030833		chr11:35475000-35500000	-0.020385	0.08841	-0.140696		chr1:163800000-163825000	0.122312	-0.019702	0.320762		chr11:57200000-57225000	-0.035094	0.557996	-0.003121
chr1:106850000-106875000	0.103669	0.070409	0.10157		chr11:35500000-35525000	0.0364	0.206624	-0.230402		chr1:195275000-195300000	0.344893	0.101726	0.151164		chr11:57250000-57275000	-0.14888	0.443955	-0.076979
chr1:118800000-118825000	0.015079	0.046275	0.302328		chr11:35525000-35550000	-0.243962	0.014939	0.076772		chr10:3575000-3600000	0.26916	0.272657	0.079358		chr11:57275000-57300000	0.121502	0.367926	0.002915
chr1:119175000-119200000	-0.184588	0.023934	0.010139		chr11:35575000-35600000	-0.212645	0.26064	-0.161183		chr10:6375000-6400000	0.122052	0.079344	0.09693		chr11:57400000-57425000	-0.141042	0.335984	-0.04237
chr1:119225000-119250000	0.053804	0.043092	0.390309		chr11:35600000-35625000	-0.141885	0.231534	-0.354716		chr10:9725000-9750000	0.007486	0.121222	0.159252		chr11:63525000-63550000	-0.080324	0.289654	-0.027919
chr1:119350000-119375000	0.154655	0.00409	0.378772		chr11:44875000-44900000	-0.135809	0.101459	-0.27396		chr10:11400000-11425000	0.065481	0.026361	0.3199		chr11:63550000-63575000	0.076104	0.284865	-0.305984
chr1:119700000-119725000	-0.081826	-0.15417	-0.005173		chr11:67350000-67375000	-0.247895	-0.028486	0.100707		chr10:17750000-17775000	0.109669	0.11677	0.169926		chr11:63600000-63625000	-0.034681	0.29601	-0.146198
chr1:120550000-120575000	0.179068	0.099872	0.62017		chr11:67600000-67625000	-0.218324	0.124218	-0.027056		chr10:17875000-17900000	0.412455	-0.013584	0.239145		chr11:63650000-63675000	0.15222	0.270139	-0.090239
chr1:120575000-120600000	0.223257	-0.026919	0.252732		chr11:71550000-71575000	-0.084901	0.131833	-0.033419		chr10:23025000-23050000	0.161404	0.186721	0.104156		chr11:63850000-63875000	0.115778	0.314565	0.01909
chr1:120675000-120700000	-0.025849	0.144328	0.133592		chr11:71800000-71825000	-0.142573	0.30692	-0.206466		chr10:23275000-23300000	0.044098	-0.047775	0.187498		chr11:64100000-64125000	-0.035156	0.25927	0.030626
chr1:120700000-120725000	0.105414	0.130861	-0.021021		chr11:71850000-71875000	-0.087257	0.276257	-0.179945		chr10:23450000-23475000	0.218449	0.056982	0.251543		chr11:64125000-64150000	0.030094	0.405925	-0.085601
chr1:120750000-120775000	0.073012	0.279113	-0.320969		chr11:71950000-71975000	-0.0446	0.194476	-0.239351		chr10:25850000-25875000	0.097945	0.111028	0.179738		chr11:64150000-64175000	-0.076023	0.348409	0.063511
chr1:120775000-120800000	0.052563	0.26406	0.113967		chr11:80950000-80975000	-0.275889	0.333466	-0.136385		chr10:26125000-26150000	0.13624	0.021858	0.1627		chr11:64175000-64200000	-0.066671	0.239507	-0.271374
chr1:120800000-120825000	0.05267	0.132755	-0.05563		chr11:81100000-81125000	-0.199986	0.315229	-0.170132		chr10:26500000-26525000	0.519046	0.039778	0.206259		chr11:64225000-64250000	0.040486	0.42186	-0.442696
chr1:120850000-120875000	0.022104	0.220973	-0.137248		chr11:81350000-81375000	-0.230399	0.318126	-0.160321		chr10:26525000-26550000	0.266465	0.084512	0.091757		chr11:64250000-64275000	-0.028375	0.275275	0.031488
chr1:120875000-120900000	-0.021871	0.206217	-0.044094		chr11:81575000-81600000	-0.102656	0.301793	-0.114175		chr10:26550000-26575000	0.087231	0.013589	0.184911		chr11:64350000-64375000	0.011221	0.510315	-0.135523
chr1:120900000-120925000	0.217608	0.194038	0.017037		chr11:81600000-81625000	-0.209186	0.26408	-0.023608		chr10:29225000-29250000	0.220179	0.006834	0.342973		chr11:64375000-64400000	0.138506	0.533956	-0.046681
chr1:120925000-120950000	0.041114	0.15355	-0.329057		chr11:81650000-81675000	-0.083477	0.36026	0.008415		chr10:30200000-30225000	0.247178	0.083141	0.367769		chr11:64400000-64425000	0.004287	0.334308	0.043025
chr1:120975000-121000000	-0.023769	0.07042	-0.245714		chr11:81825000-81850000	-0.052177	0.215876	-0.125711		chr10:30500000-30525000	0.089756	0.008809	0.280117		chr11:64450000-64475000	-0.020983	0.449329	-0.124849
chr1:121000000-121025000	0.077941	0.265943	0.092619		chr11:81950000-81975000	-0.171303	0.367935	-0.125711		chr10:33825000-33850000	0.134235	0.076765	0.445076		chr11:64525000-64550000	0.100318	0.311649	0.12378
chr1:121025000-121050000	0.086129	0.20461	0.160113		chr11:82000000-82025000	-0.065033	0.295099	-0.102638		chr10:35675000-35700000	0.198214	0.017326	0.084531		chr11:64550000-64575000	-0.012167	0.266864	-0.040645
chr1:121100000-121125000	-0.146891	0.189022	-0.169271		chr11:82025000-82050000	-0.190482	0.411032	-0.132937		chr10:36925000-36950000	0.245189	-0.04013	0.081945		chr11:64650000-64675000	-0.02634	0.418657	0.034075
chr1:121125000-121150000	-0.090365	0.224484	-0.032557		chr11:82200000-82225000	-0.20193	0.331522	-0.269649		chr10:37100000-37125000	0.012323	0.074277	0.204535		chr11:64675000-64700000	0.228429	0.35409	0.011864
chr1:121150000-121175000	0.066538	0.384178	0.025125		chr11:82300000-82325000	-0.321593	0.253927	-0.161183		chr10:38875000-38900000	0.263113	0.104365	0.203673		chr11:64700000-64725000	0.105675	0.489242	0.025125
chr1:121175000-121200000	-0.097621	0.056071	-0.168408		chr11:82375000-82400000	-0.44724	0.127104	-0.070616		chr10:38925000-38950000	0.382929	0.143225	0.19731		chr11:64725000-64750000	0.072583	0.533986	0.044749
chr1:121200000-121225000	0.025976	0.070409	-0.131212		chr11:82425000-82450000	-0.266521	0.146948	0.427504		chr10:52150000-52175000	0.05319	0.060871	0.204535		chr11:64750000-64775000	-0.028284	0.284467	-0.11245
chr1:121350000-121375000	0.049471	0.097929	0.226746		chr11:82475000-82500000	-0.211283	0.169853	0.034937		chr10:52450000-52475000	0.16142	0.022574	0.179738		chr11:64775000-64800000	0.231367	0.397494	-0.008622
chr1:121575000-121600000	0.01716	0.058609	0.216072		chr11:82575000-82600000	-0.373541	0.06356	0.074185		chr10:78875000-78900000	0.251694	0.087951	0.150301		chr11:64825000-64850000	0.018522	0.261153	-0.010347
chr1:121600000-121625000	0.04863	0.100507	-0.023608		chr11:89275000-89300000	-0.079069	0.168901	0.002915		chr10:78900000-78925000	0.24424	0.163643	0.049922		chr11:64850000-64875000	0.158358	0.415751	-0.044094
chr1:121625000-121650000	0.100425	0.19505	0.216934		chr11:107825000-107850000	-0.075594	0.228659	-0.123986		chr10:78975000-79000000	0.296403	0.093068	0.208846		chr11:64875000-64900000	0.093491	0.255125	-0.273099
chr1:125450000-125475000	-0.16985	0.044291	-0.023608		chr12:9100000-9125000	0.031563	0.2226	-0.193205		chr10:79150000-79175000	0.14994	0.088268	0.243456		chr11:64925000-64950000	-0.008891	0.28899	0.0234
chr1:125475000-125500000	0.087553	0.001778	0.122055		chr12:26275000-26300000	-0.240181	-0.008088	-0.019297		chr10:99575000-99600000	0.089389	-0.003656	0.162165		chr11:65200000-65225000	-0.048549	0.258328	0.047336
chr1:125500000-125525000	0.035435	0.029247	0.319037		chr12:26775000-26800000	0.035649	0.197599	0.025988		chr10:130375000-130400000	0.153092	0.012566	0.128953		chr11:65275000-65300000	0.094961	0.38869	0.167339
chr1:125625000-125650000	0.272098	0.09187	0.36001		chr12:27000000-27025000	-0.008433	0.107467	0.015312		chr10:130425000-130450000	0.192705	0.035265	0.184048		chr11:65300000-65325000	-0.122462	0.210422	-0.012934
chr1:125675000-125700000	-0.040988	0.123513	-0.078703		chr12:27150000-27175000	-0.059002	0.13471	-0.245714		chr10:130450000-130475000	0.152725	0.073255	0.175099		chr11:65350000-65375000	-0.048808	0.288999	-0.37434
chr1:125700000-125725000	-0.059952	0.06091	-0.09919		chr12:27500000-27525000	-0.012411	0.187067	-0.17822		chr10:130475000-130500000	0.207673	0.015115	0.107604		chr11:65425000-65450000	0.06118	0.496283	-0.273099
chr1:126700000-126725000	0.125588	0.256363	0.305776		chr12:27925000-27950000	0.429797	0.182268	-0.043231		chr11:21025000-21050000	0.195139	-0.011926	0.158389		chr11:65450000-65475000	0.146434	0.449923	0.115692
chr1:126875000-126900000	0.170022	0.397555	0.116554		chr12:28350000-28375000	-0.014095	0.173968	-0.074392		chr11:22000000-22025000	0.201338	-0.006194	0.314727		chr11:65475000-65500000	0.007073	0.335606	-0.131212
chr1:126900000-126925000	0.046319	0.54292	0.089171		chr12:29775000-29800000	-0.121987	0.184529	0.037524		chr11:22325000-22350000	0.259164	-0.006869	0.067822		chr11:65500000-65525000	0.218449	0.291805	-0.131212
chr1:126925000-126950000	0.209006	0.09535	0.49931		chr12:30250000-30275000	-0.066993	0.134382	-0.143611		chr11:22400000-22425000	0.173802	-0.025721	0.271167		chr11:65550000-65575000	0.169609	0.290249	-0.035144
chr1:126950000-126975000	0.154532	0.181019	-0.173582		chr12:30275000-30300000	-0.043514	0.176209	0.028574		chr11:29950000-29975000	0.205103	0.030158	0.1627		chr11:65925000-65950000	0.042628	0.314484	0.103293
chr1:127050000-127075000	0.170022	0.197559	0.229332		chr12:40800000-40825000	-0.071875	-0.055687	-0.215417		chr11:30375000-30400000	0.164405	-0.027952	0.113967		chr11:66025000-66050000	-0.023447	0.231474	0.019952
chr1:127075000-127100000	-0.004636	0.097949	-0.089377		chr12:53475000-53500000	0.051981	0.116432	-0.15601		chr11:31000000-31025000	0.047251	-0.117398	0.319037		chr11:66075000-66100000	0.138139	0.490235	-0.20388
chr1:127100000-127125000	0.094808	0.090928	-0.21283		chr12:53675000-53700000	-0.038264	0.211333	-0.031695		chr11:31050000-31075000	0.168491	-0.026068	0.094344		chr11:66250000-66275000	-0.032997	0.601751	0.0234
chr1:127125000-127150000	-0.013773	0.303686	-0.018435		chr12:53800000-53825000	-0.066411	0.219336	-0.164959		chr11:31550000-31575000	-0.004162	-0.02693	0.210898		chr11:66300000-66325000	0.048782	0.390892	0.020814
chr1:127150000-127175000	0.185328	0.129602	0.168201		chr12:77500000-77525000	-0.063151	0.254808	-0.013795		chr12:10950000-10975000	0.265149	0.048058	-0.010347		chr11:66375000-66400000	0.157578	0.399161	0.000328
chr1:127550000-127575000	0.470833	0.145538	0.037524		chr12:98500000-98525000	0.024461	0.136276	-0.168408		chr12:15450000-15475000	0.36848	0.100447	0.216072		chr11:66400000-66425000	0.099109	0.289624	0.069546
chr1:127650000-127675000	0.038666	0.194446	0.293377		chr12:106575000-106600000	-0.102227	0.328973	0.110519		chr12:18425000-18450000	0.395373	0.051825	0.210571		chr11:66650000-66675000	0.186307	0.300145	-0.010347
chr1:127725000-127750000	0.031931	0.123196	0.008415		chr12:106775000-106800000	-0.240746	0.422228	-0.022745		chr12:18550000-18575000	0.220179	-0.089326	0.278065		chr11:66750000-66775000	-0.036885	0.258963	0.044749
chr1:127875000-127900000	0.689341	0.084113	-0.061131		chr12:106900000-106925000	-0.094083	0.556408	-0.195792		chr12:19400000-19425000	0.133026	-0.052952	0.347284		chr11:67125000-67150000	0.563345	0.312313	0.096395
chr1:128650000-128675000	0.012339	0.076579	-0.031695		chr12:107275000-107300000	-0.140523	0.55797	-0.115899		chr12:19725000-19750000	0.293526	0.02891	0.305776		chr11:67200000-67225000	0.058456	0.374628	-0.048404
chr1:128675000-128700000	-0.08259	0.086148	0.068684		chr12:107675000-107700000	-0.22446	0.390942	-0.432885		chr12:24325000-24350000	0.302801	0.073512	0.10038		chr11:67250000-67275000	0.009124	0.332413	-0.009484
chr1:128750000-128775000	0.0334	0.163119	-0.076117		chr12:113275000-113300000	-0.263965	0.10024	-0.039783		chr12:39950000-39975000	0.176435	0.092166	0.156665		chr11:81375000-81400000	-0.131905	0.591239	-0.250887
chr1:128800000-128825000	-0.136849	-0.056302	0.238282		chr12:116075000-116100000	-0.238282	0.010803	0.564217		chr12:49175000-49200000	0.138276	0.036841	0.341248		chr11:81400000-81425000	0.056099	0.796631	-0.071477
chr1:130475000-130500000	0.084491	0.06784	0.005501		chr12:116525000-116550000	-0.052436	0.254133	-0.17822		chr12:51175000-51200000	0.198705	-0.071376	0.161838		chr11:81675000-81700000	-0.015565	0.572365	-0.113312
chr1:130500000-130525000	-0.013253	-0.021218	0.206259		chr12:116725000-116750000	-0.082329	0.185164	0.036662		chr12:59225000-59250000	0.1954	0.126983	0.23742		chr11:81700000-81725000	-0.055742	0.556055	0.007553
chr1:130550000-130575000	0.075828	0.009393	0.00119		chr12:116750000-116775000	-0.024334	0.254777	-0.096603		chr12:62550000-62575000	0.436974	0.077082	0.218658		chr11:81800000-81825000	-0.049589	0.616766	0.096395
chr1:130575000-130600000	0.114338	0.037527	0.226746		chr12:116975000-117000000	0.010808	0.294434	-0.078703		chr12:63000000-63025000	0.498444	0.041661	0.035799		chr11:81925000-81950000	-0.02464	0.597271	0.223296
chr1:130600000-130625000	0.093475	0.10106	0.286153		chr13:18450000-18475000	-0.022147	0.00143	-0.145336		chr12:65350000-65375000	0.289684	0.06433	0.25963		chr11:89400000-89425000	0.136885	0.401116	-0.11245
chr1:130625000-130650000	0.059389	0.071422	0.033212		chr13:18475000-18500000	0.030598	0.030485	-0.102638		chr12:77900000-77925000	0.138614	0.405875	0.227608		chr11:89425000-89450000	0.015859	0.511352	0.158389
chr1:130650000-130675000	0.130731	0.030546	-0.000535		chr13:31150000-31175000	0.038848	0.272646	-0.101776		chr12:78400000-78425000	0.237352	-0.086163	0.263941		chr11:89450000-89475000	-0.032692	0.216778	-0.020158
chr1:130800000-130825000	0.013763	0.096402	-0.082152		chr13:31275000-31300000	-0.02334	0.151617	-0.022745		chr12:87975000-88000000	0.226745	0.0643	0.222107		chr11:89475000-89500000	0.052303	0.42188	0.202811
chr1:130825000-130850000	0.003309	0.238238	-0.011209		chr13:31350000-31375000	-0.163956	0.170835	0.055424		chr12:88125000-88150000	0.283638	0.092106	0.232781		chr11:89500000-89525000	0.005711	0.544865	0.072995
chr1:130900000-130925000	0.117185	-0.102651	0.146853		chr13:35200000-35225000	0.013548	0.335984	-0.05908		chr12:88300000-88325000	0.499669	0.190885	0.125504		chr11:89525000-89550000	-0.06289	0.363453	-0.008622
chr1:130950000-130975000	0.031762	0.196984	0.28529		chr13:35375000-35400000	0.069752	0.155792	-0.014657		chr13:4100000-4125000	0.310011	0.072968	0.207984		chr11:89675000-89700000	-0.007269	0.301107	-0.026521
chr1:131025000-131050000	-0.112573	0.032878	-0.164631		chr13:38725000-38750000	-0.021441	0.100865	0.022538		chr13:4275000-4300000	0.278128	0.011337	0.173374		chr11:89700000-89725000	0.114292	0.456687	-0.170132
chr1:131375000-131400000	0.162613	-0.048093	-0.011209		chr13:38825000-38850000	0.049364	0.114896	-0.145336		chr13:4475000-4500000	0.320465	0.044537	0.25413		chr11:89725000-89750000	-0.007008	0.573582	-0.040645
chr1:131625000-131650000	-0.034116	0.008778	0.060597		chr13:40425000-40450000	0.020528	0.172719	-0.123986		chr13:4500000-4525000	0.257005	-0.018086	0.095206		chr11:89750000-89775000	0.024721	0.331461	0.08367
chr1:131775000-131800000	-0.05334	-0.069124	-0.001397		chr13:68600000-68625000	-0.16134	-0.142913	-0.155147		chr13:4525000-4550000	0.048613	0.093733	0.128091		chr11:89775000-89800000	-0.005218	0.487349	-0.120538
chr1:132775000-132800000	-0.089783	0.073386	0.133592		chr13:68975000-69000000	-0.153717	0.132131	0.024263		chr13:4625000-4650000	0.267307	0.018686	0.372409		chr11:89800000-89825000	0.074205	0.474249	-0.063718
chr1:133425000-133450000	-0.093977	-0.060457	0.051112		chr13:69425000-69450000	0.178027	0.150061	-0.008622		chr13:4775000-4800000	0.618688	0.033986	0.08367		chr11:89825000-89850000	-0.118528	0.479029	-0.04237
chr1:133550000-133575000	-0.193115	-0.070056	0.281841		chr13:70075000-70100000	-0.050707	0.21998	-0.063718		chr13:5700000-5725000	0.329251	0.122849	-0.083014		chr11:89850000-89875000	0.141078	0.582844	0.006363
chr1:136350000-136375000	-0.021656	-0.056639	-0.075254		chr13:70550000-70575000	-0.100237	0.117157	-0.014657		chr13:6700000-6725000	0.170694	0.118622	0.120003		chr11:89925000-89950000	0.061655	0.407818	0.139627
chr1:136825000-136850000	-0.26943	-0.037143	0.011002		chr13:70725000-70750000	-0.08268	0.436314	-0.169271		chr13:6775000-6800000	0.25197	0.120567	0.320762		chr11:90075000-90100000	0.092695	0.463708	0.084531
chr1:137075000-137100000	0.086925	0.183874	-0.075254		chr13:71950000-71975000	-0.054166	0.10981	-0.049267		chr13:7125000-7150000	0.061639	-0.039812	0.387394		chr11:90125000-90150000	-0.090473	0.310072	-0.062856
chr1:137100000-137125000	0.042843	0.075577	0.159252		chr13:72150000-72175000	-0.101921	0.470749	-0.226091		chr13:9525000-9550000	0.350204	0.044875	0.274616		chr11:90200000-90225000	0.044312	0.321187	0.036662
chr1:137125000-137150000	0.016425	0.074615	0.012726		chr13:72425000-72450000	-0.020554	0.38515	-0.341455		chr13:13750000-13775000	0.228169	-0.010707	0.296827		chr11:90225000-90250000	-0.052069	0.2676	-0.1214
chr1:137150000-137175000	-0.015152	0.088012	0.25963		chr13:72525000-72550000	0.009966	0.367895	-0.167546		chr13:14250000-14275000	-0.028024	0.117711	0.128091		chr11:90275000-90300000	-0.027748	0.305917	-0.202155
chr1:137300000-137325000	0.029971	0.03723	0.027711		chr13:72600000-72625000	-0.002906	0.131158	-0.080428		chr13:14300000-14325000	0.020878	0.009413	0.183186		chr11:90350000-90375000	-0.066395	0.404666	-0.080428
chr1:138875000-138900000	0.051139	0.0324	-0.05563		chr13:73000000-73025000	-0.148513	0.339505	0.061786		chr13:19650000-19675000	0.229593	0.015502	0.00119		chr11:90450000-90475000	0.025624	0.537497	0.145128
chr1:138900000-138925000	0.329985	0.054504	0.157527		chr13:100950000-100975000	-0.127559	0.117762	-0.125711		chr13:22100000-22125000	0.53426	0.118275	0.087118		chr11:90775000-90800000	0.118226	0.332056	0.128091
chr1:138925000-138950000	0.091378	-0.037839	0.249819		chr13:103125000-103150000	-0.053753	0.088687	0.045611		chr13:22225000-22250000	0.429888	0.064647	0.264804		chr11:90800000-90825000	0.135552	0.356986	0.170788
chr1:139425000-139450000	-0.160254	-0.119036	0.026849		chr13:103500000-103525000	0.08492	0.22123	-0.033419		chr13:22575000-22600000	0.320205	0.146122	0.263941		chr11:91050000-91075000	0.030231	0.269761	-0.029109
chr1:143600000-143625000	-0.027306	-0.060291	-0.154285		chr13:103600000-103625000	0.027676	0.213645	-0.158596		chr13:22600000-22625000	0.33228	0.048989	0.138765		chr11:91075000-91100000	0.11175	0.350263	0.194723
chr1:143700000-143725000	0.013685	-0.100154	0.027711		chr13:103625000-103650000	-0.043085	0.108192	0.033212		chr13:22675000-22700000	0.70878	0.099137	0.138765		chr11:91150000-91175000	0.009001	0.219245	0.025988
chr1:150350000-150375000	-0.006489	-0.058981	-0.030833		chr13:107150000-107175000	-0.091359	0.10853	-0.044094		chr13:22875000-22900000	0.327613	0.016424	0.204535		chr11:91200000-91225000	0.084965	0.424051	0.603138
chr1:150450000-150475000	0.149588	-0.029201	-0.137248		chr14:7275000-7300000	-0.015489	-0.011453	0.007226		chr13:23000000-23025000	0.32867	-0.000156	0.341248		chr11:91425000-91450000	0.106027	0.244493	0.050784
chr1:151075000-151100000	-0.092569	-0.096563	0.002052		chr14:22175000-22200000	-0.051549	0.226684	-0.029971		chr13:25225000-25250000	0.203894	0.046748	0.232781		chr11:91600000-91625000	0.004638	0.207098	-0.015847
chr1:151100000-151125000	-0.035631	-0.009398	0.124642		chr14:23775000-23800000	-0.108855	0.177518	-0.135523		chr13:32950000-32975000	0.164511	0.01455	0.462113		chr11:92100000-92125000	0.070561	0.146696	0.018762
chr1:151150000-151175000	0.143129	0.268839	-0.020158		chr14:28275000-28300000	-0.027855	0.206574	-0.079565		chr13:33475000-33500000	0.093154	-0.00821	0.299413		chr11:92300000-92325000	0.087276	0.334257	0.413054
chr1:151250000-151275000	-0.116003	0.062507	-0.218003		chr14:28325000-28350000	-0.045763	0.438828	-0.100913		chr13:33600000-33625000	0.392649	0.248668	0.127229		chr11:92525000-92550000	0.005955	0.273886	0.04011
chr1:151725000-151750000	0.059298	0.04558	0.445405		chr14:29175000-29200000	-0.02308	0.332731	-0.065443		chr13:33800000-33825000	0.240245	0.045151	0.229332		chr11:92825000-92850000	0.041313	0.27102	-0.038058
chr1:151825000-151850000	0.121243	0.037628	0.199362		chr14:58650000-58675000	-0.068784	0.097938	-0.101776		chr13:50725000-50750000	0.189077	0.11891	0.300275		chr11:92850000-92875000	0.095312	0.404218	0.152026
chr1:152125000-152150000	0.045154	0.040413	0.00119		chr14:58975000-59000000	0.069431	0.278111	-0.071477		chr13:61775000-61800000	0.202271	-0.046506	0.235368		chr11:92900000-92925000	0.161235	0.282503	-0.075254
chr1:152150000-152175000	-0.133069	0.160254	0.13704		chr15:11025000-11050000	0.026619	0.084542	-0.012071		chr13:62100000-62125000	0.153414	-0.043957	0.056285		chr11:92975000-93000000	-0.02152	0.189576	0.007226
chr1:152175000-152200000	-0.053493	0.11677	0.036662		chr15:11850000-11875000	-0.055223	0.15004	0.020814		chr13:66000000-66025000	0.482051	0.091461	0.186636		chr11:93000000-93025000	0.145164	0.249293	0.027711
chr1:152225000-152250000	0.022991	-0.017063	-0.133799		chr15:30650000-30675000	-0.025069	0.111703	-0.026521		chr13:66600000-66625000	0.193914	-0.002785	0.077307		chr11:93025000-93050000	0.115746	0.164666	0.016175
chr1:152275000-152300000	0.022319	0.043041	0.144266		chr15:67125000-67150000	-0.216425	0.209531	-0.204742		chr13:68000000-68025000	0.441245	0.141362	0.184911		chr11:93100000-93125000	0.089434	0.367528	0.307501
chr1:152300000-152325000	0.098742	0.057063	-0.012934		chr15:67150000-67175000	-0.170522	0.291865	-0.069754		chr13:68100000-68125000	0.276139	0.005923	0.048198		chr11:93125000-93150000	0.049823	0.318957	-0.051319
chr1:152425000-152450000	-0.075809	0.040791	0.112244		chr15:86525000-86550000	-0.036349	0.173702	0.271167		chr14:8525000-8550000	0.218037	0.010098	0.081945		chr11:93200000-93225000	0.023603	0.25442	0.050784
chr1:152475000-152500000	0.085242	0.222509	0.027711		chr15:86550000-86575000	-0.120654	0.279788	-0.088516		chr14:8625000-8650000	0.281129	-0.021526	0.295965		chr11:93225000-93250000	0.129398	0.262669	-0.036334
chr1:153600000-153625000	-0.04734	-0.081519	0.235695		chr15:86575000-86600000	-0.331573	0.111129	0.067822		chr14:8725000-8750000	0.41198	0.063706	0.106743		chr11:93250000-93275000	0.079868	0.327256	0.060597
chr1:153775000-153800000	-0.157023	0.088072	-0.181669		chr15:86600000-86625000	-0.2782	0.189042	0.002052		chr14:8750000-8775000	0.122571	0.079007	0.196447		chr11:93275000-93300000	0.10419	0.351204	0.037524
chr1:153800000-153825000	0.092282	0.031191	0.271167		chr15:86625000-86650000	-0.099181	0.187446	0.082807		chr14:8775000-8800000	0.29446	0.103937	0.107604		chr11:93350000-93375000	0.103455	0.329785	0.073857
chr1:153925000-153950000	0.039446	0.020977	-0.092827		chr15:86900000-86925000	-0.125876	0.28774	-0.21714		chr14:8850000-8875000	0.212465	0.111008	0.139627		chr11:93400000-93425000	0.063751	0.270098	-0.06458
chr1:154125000-154150000	-0.00133	0.120934	0.227608		chr15:87400000-87425000	-0.16746	0.649716	-0.218003		chr14:9000000-9025000	0.372949	0.065947	0.174237		chr11:93425000-93450000	0.02645	0.275859	-0.031695
chr1:154200000-154225000	-0.054702	0.112	0.043025		chr15:87600000-87625000	-0.148343	0.435356	0.034937		chr14:9025000-9050000	0.17348	0.136543	0.320762		chr11:93450000-93475000	0.090859	0.3519	0.102431
chr1:154225000-154250000	0.120582	0.118663	0.011864		chr15:87650000-87675000	-0.234548	0.147562	0.08022		chr14:9200000-9225000	0.229378	0.047761	0.081945		chr11:93575000-93600000	-0.011095	0.278489	0.075047
chr1:154250000-154275000	-0.038631	0.250315	0.011002		chr15:87675000-87700000	-0.254399	0.342401	-0.019297		chr14:9350000-9375000	0.100409	0.077758	0.095206		chr11:93750000-93775000	0.028411	0.377187	0.393757
chr1:154650000-154675000	0.082455	0.556675	-0.259838		chr15:87800000-87825000	-0.154129	0.19158	-0.033419		chr14:10200000-10225000	0.23022	0.103005	0.263941		chr11:99675000-99700000	0.154425	0.402425	-0.132074
chr1:154700000-154725000	0.080206	0.505923	0.030626		chr15:88025000-88050000	-0.153655	0.36856	-0.001397		chr14:10700000-10725000	0.233221	0.169803	0.240868		chr11:108525000-108550000	0.138337	0.209687	-0.143611
chr1:154725000-154750000	-0.036258	0.079138	-0.023608		chr15:88050000-88075000	-0.242537	0.235679	-0.147922		chr14:11250000-11275000	0.21646	0.075249	0.253267		chr11:108700000-108725000	0.021935	0.352197	-0.142748
chr1:154750000-154775000	0.107252	0.5145	-0.114175		chr15:88125000-88150000	-0.195149	0.529915	-0.116762		chr14:11375000-11400000	0.39874	0.15346	0.150301		chr11:108725000-108750000	-0.054228	0.277784	0.094344
chr1:154800000-154825000	0.132905	0.387749	0.1806		chr15:93550000-93575000	-0.061252	0.229313	-0.02447		chr14:12850000-12875000	0.467449	0.177756	0.194723		chr11:108775000-108800000	0.102262	0.36854	0.057147
chr1:154850000-154875000	0.122848	0.329845	0.090033		chr16:5575000-5600000	-0.126609	0.128006	0.034075		chr14:12925000-12950000	0.499653	0.141997	0.093482		chr11:108800000-108825000	0.114659	0.29598	0.002052
chr1:154875000-154900000	0.114936	0.19638	0.270305		chr16:5600000-5625000	0.037701	0.240121	-0.133799		chr14:13275000-13300000	0.090949	0.014202	0.240868		chr11:109050000-109075000	-0.017768	0.389285	-0.115037
chr1:154925000-154950000	0.084185	0.310964	0.117417		chr16:5800000-5825000	-0.095095	0.143	-0.030833		chr14:13725000-13750000	0.382194	0.116095	0.196447		chr11:109775000-109800000	0.050895	0.337888	0.12378
chr1:154975000-155000000	-0.032461	0.272727	0.170788		chr16:5875000-5900000	-0.195426	0.051986	-0.17822		chr14:13850000-13875000	0.316057	0.175831	0.307501		chr11:109800000-109825000	0.020375	0.264704	0.067822
chr1:155250000-155275000	0.084048	0.045918	0.043025		chr16:6025000-6050000	-0.049345	0.105306	-0.188894		chr14:14125000-14150000	0.415393	0.142929	0.163563		chr11:110125000-110150000	0.093215	0.349321	-0.044094
chr1:155525000-155550000	0.174185	-0.026008	0.336075		chr16:6325000-6350000	-0.039365	0.016147	-0.133799		chr14:14200000-14225000	0.169118	0.010334	0.041835		chr11:110625000-110650000	-0.074141	0.3471	0.00119
chr1:156150000-156175000	0.009628	-0.022281	0.199034		chr16:6825000-6850000	-0.099779	0.078115	-0.00776		chr14:14225000-14250000	0.402521	0.103271	0.141352		chr11:110650000-110675000	0.125634	0.343252	0.102431
chr1:156350000-156375000	0.118762	0.022216	-0.076117		chr16:9525000-9550000	-0.015457	0.133113	-0.235902		chr14:14250000-14275000	0.227373	0.078669	0.232781		chr11:110675000-110700000	0.156827	0.543197	-0.006036
chr1:156525000-156550000	0.348277	-0.099766	0.256182		chr16:9575000-9600000	-0.033274	-0.002376	-0.190619		chr14:14275000-14300000	0.192659	0.005585	0.096068		chr11:110800000-110825000	0.053665	0.325373	0.000328
chr1:157250000-157275000	0.109394	-0.114236	0.003776		chr16:9700000-9725000	0.025518	0.000856	-0.179083		chr14:14300000-14325000	0.141904	-0.000861	0.176823		chr11:111100000-111125000	0.000445	0.218344	0.034075
chr1:157275000-157300000	-0.012749	-0.11968	0.037524		chr16:12025000-12050000	-0.088421	0.141105	-0.13811		chr14:14400000-14425000	0.293832	0.11068	0.184911		chr11:111150000-111175000	0.150842	0.449298	0.024263
chr1:157300000-157325000	-0.082667	-0.100511	-0.006898		chr16:12050000-12075000	-0.124666	0.118416	-0.048404		chr14:14425000-14450000	0.196332	-0.0414	0.175962		chr11:111275000-111300000	0.170756	0.335576	-0.167546
chr1:157350000-157375000	-0.028193	-0.167269	-0.085929		chr16:12075000-12100000	-0.207502	0.124516	-0.022745		chr14:14500000-14525000	0.290374	0.098225	0.048198		chr11:111475000-111500000	0.099093	0.204887	0.039248
chr1:157500000-157525000	0.051262	-0.051185	0.82266		chr16:24075000-24100000	0.013227	0.231207	-0.168408		chr14:14525000-14550000	0.270935	0.07045	0.070409		chr11:111525000-111550000	0.043731	0.296902	-0.248301
chr1:159450000-159475000	0.149006	0.07395	-0.097465		chr16:25000000-25025000	-0.103666	0.068209	-0.122263		chr14:14650000-14675000	0.209894	0.046809	0.151164		chr11:111550000-111575000	0.168813	0.547373	-0.179945
chr1:160100000-160125000	-0.01483	0.058997	-0.179083		chr16:45950000-45975000	-0.072671	-0.012263	-0.188894		chr14:15075000-15100000	0.009001	0.01926	0.188359		chr11:111575000-111600000	0.049455	0.334287	-0.097465
chr1:160150000-160175000	0.004654	0.071462	0.111381		chr17:4750000-4775000	-0.179033	0.058372	-0.057355		chr14:15125000-15150000	0.488832	0.150287	-0.051319		chr11:111600000-111625000	0.135337	0.444171	-0.018435
chr1:160475000-160500000	-0.015168	0.017703	-0.06458		chr17:8750000-8775000	0.017436	0.220676	-0.045818		chr14:15950000-15975000	0.326816	0.099771	0.208846		chr11:111650000-111675000	0.061011	0.324995	-0.222641
chr1:160500000-160525000	-0.083294	-0.038216	-0.04237		chr17:8875000-8900000	-0.091406	0.248471	0.090894		chr14:37225000-37250000	0.243613	0.069129	-0.198707		chr11:111675000-111700000	0.024659	0.271347	0.106743
chr1:160600000-160625000	0.162399	-0.095057	0.193861		chr17:9975000-10000000	-0.086354	0.034435	0.304052		chr14:37600000-37625000	0.32377	0.031407	0.194723		chr11:111725000-111750000	0.147215	0.559818	0.017037
chr1:160675000-160700000	-0.04904	-0.026386	0.169926		chr17:10000000-10025000	-0.12935	-0.045166	-0.030833		chr14:38325000-38350000	0.466347	0.163396	0.103293		chr11:111750000-111775000	0.13145	0.449575	-0.269649
chr1:160775000-160800000	-0.002753	-0.0663	-0.191481		chr17:10600000-10625000	-0.18739	0.069836	-0.05563		chr14:39650000-39675000	0.122373	0.085126	0.105018		chr11:111775000-111800000	0.089481	0.407728	0.025988
chr1:160800000-160825000	0.230282	0.051896	-0.122263		chr17:11600000-11625000	-0.019712	0.17624	-0.076979		chr14:40425000-40450000	0.406194	0.133319	0.037524		chr11:111800000-111825000	0.17443	0.448634	-0.075254
chr1:161150000-161175000	-0.055223	-0.125321	0.075909		chr17:11850000-11875000	-0.104859	0.003097	-0.261563		chr14:40475000-40500000	0.033904	0.055068	0.287014		chr11:111850000-111875000	0.204	0.461406	0.033212
chr1:161275000-161300000	0.056574	0.10375	0.098982		chr17:14375000-14400000	-0.07417	0.29386	0.074185		chr14:40800000-40825000	0.344587	0.132101	0.024263		chr11:111875000-111900000	0.03444	0.58573	0.169064
chr1:161300000-161325000	0.462368	0.143951	0.234833		chr17:44300000-44325000	0.025777	0.268859	-0.052182		chr14:43025000-43050000	0.145577	0.0547	0.088843		chr11:111950000-111975000	0.10393	0.429158	0.060597
chr1:161325000-161350000	0.06496	0.197272	0.257044		chr17:44425000-44450000	0.010287	0.337581	-0.328194		chr14:49475000-49500000	0.099047	0.087357	0.094344		chr11:112050000-112075000	0.099996	0.549296	0.071271
chr1:161375000-161400000	0.157425	0.201784	0.271167		chr17:49300000-49325000	-0.090258	0.328943	-0.091102		chr14:49825000-49850000	0.245404	-0.0366	0.050784		chr11:112100000-112125000	0.24046	0.424061	-0.076979
chr1:161700000-161725000	0.022195	0.263067	0.192999		chr17:72250000-72275000	-0.077707	0.241401	0.122918		chr14:49850000-49875000	0.305908	0.045449	0.08367		chr11:112125000-112150000	0.079303	0.554731	-0.021883
chr1:161925000-161950000	-0.0523	-0.004986	-0.131212		chr17:72975000-73000000	-0.067344	0.33407	-0.048404		chr14:50000000-50025000	0.247485	0.061066	0.33661		chr11:112150000-112175000	0.086604	0.506825	-0.111589
chr1:162050000-162075000	-0.018994	0.095309	0.058872		chr17:73700000-73725000	-0.190849	0.177222	-0.056492		chr14:50100000-50125000	0.233527	0.087327	0.334022		chr11:112200000-112225000	0.157257	0.657257	0.103293
chr1:162100000-162125000	0.064425	0.148026	0.089171		chr17:73925000-73950000	0.103166	0.191263	-0.021021		chr14:50250000-50275000	0.294352	0.130105	0.231057		chr11:112225000-112250000	0.096735	0.565897	0.070409
chr1:162275000-162300000	0.143541	0.282881	0.070409		chr18:13350000-13375000	-0.145574	0.19636	-0.100913		chr14:50550000-50575000	0.162705	0.076407	0.120865		chr11:112250000-112275000	0.14244	0.653754	-0.085929
chr1:162350000-162375000	-0.083126	0.038846	-0.089377		chr18:13375000-13400000	-0.0806	0.22475	-0.204742		chr14:50650000-50675000	0.354138	0.066531	0.175099		chr11:112275000-112300000	0.119695	0.537476	0.024263
chr1:162375000-162400000	0.087123	0.165638	-0.09919		chr18:13425000-13450000	-0.101079	0.174325	-0.076979		chr14:51350000-51375000	0.223592	0.082527	0.208846		chr11:112300000-112325000	0.127256	0.649285	-0.146198
chr1:162400000-162425000	0.070899	0.106258	-0.044094		chr18:13450000-13475000	-0.047401	0.080069	-0.179945		chr14:51375000-51400000	0.151041	-0.011442	0.187498		chr11:112325000-112350000	0.090169	0.453443	0.015312
chr1:162450000-162475000	-0.051656	0.10721	0.024263		chr18:13475000-13500000	-0.077232	0.012984	0.088308		chr14:51550000-51575000	-0.092539	0.07264	0.3199		chr11:112350000-112375000	0.166394	0.72433	0.151164
chr1:162475000-162500000	-0.00459	-0.032117	0.169064		chr18:13800000-13825000	-0.06658	0.147759	-0.091102		chr14:52675000-52700000	0.240765	0.127517	0.200758		chr11:112400000-112425000	0.113236	0.484136	-0.001397
chr1:162500000-162525000	0.009752	0.096352	-0.157734		chr18:14275000-14300000	-0.005325	0.192482	-0.043231		chr14:74675000-74700000	0.213154	0.128006	0.224159		chr11:112425000-112450000	0.127991	0.523405	0.093482
chr1:162600000-162625000	-0.029324	-0.106142	-0.104363		chr18:14350000-14375000	-0.065631	0.098266	-0.282911		chr14:74700000-74725000	0.181792	0.169475	0.280979		chr11:112475000-112500000	0.09317	0.484463	0.012726
chr1:162750000-162775000	0.144384	-0.007166	-0.039783		chr18:25725000-25750000	-0.140783	0.171183	-0.105225		chr14:80050000-80075000	0.109823	0.356034	0.111381		chr11:112525000-112550000	0.035864	0.296	-0.086791
chr1:162775000-162800000	-0.078136	0.021611	-0.115899		chr18:25750000-25775000	-0.089416	0.10854	0.090033		chr14:84150000-84175000	0.220699	0.020846	0.290464		chr11:112575000-112600000	0.03744	0.479693	-0.02447
chr1:164025000-164050000	0.213154	-0.023429	0.031488		chr18:42650000-42675000	-0.023447	0.149068	0.11483		chr14:86875000-86900000	0.210934	0.022145	0.093482		chr11:112625000-112650000	0.235379	0.546431	-0.203018
chr1:164075000-164100000	-0.077294	0.006896	0.000328		chr18:42675000-42700000	-0.17063	0.129306	-0.136385		chr14:91225000-91250000	0.326494	0.117958	0.147715		chr11:112650000-112675000	0.15222	0.634286	-0.05563
chr1:164150000-164175000	0.014007	-0.230743	0.033212		chr18:43350000-43375000	-0.011157	0.126697	0.072133		chr14:92850000-92875000	0.082117	0.080889	0.207121		chr11:112675000-112700000	0.128589	0.597582	0.109656
chr1:164575000-164600000	-0.012993	-0.023767	0.054561		chr18:43500000-43525000	0.304501	-0.004618	-0.078703		chr14:98900000-98925000	0.267384	0.202867	0.067822		chr11:112700000-112725000	0.204598	0.512924	0.052837
chr1:164600000-164625000	0.045782	-0.071704	-0.179083		chr18:47225000-47250000	-0.062049	0.153223	-0.036007		chr14:100650000-100675000	0.176543	0.18807	-0.010347		chr11:112750000-112775000	-0.036411	0.424469	-0.171857
chr1:164625000-164650000	-0.033947	0.114876	-0.37434		chr18:47250000-47275000	0.012537	0.155792	-0.227815		chr14:100675000-100700000	0.08922	0.011961	0.297689		chr11:112825000-112850000	-0.102548	0.536913	0.164753
chr1:164650000-164675000	0.185618	-0.003697	0.025988		chr18:52650000-52675000	-0.03984	0.229837	-0.090239		chr14:100750000-100775000	0.449723	0.099686	0.069546		chr11:112850000-112875000	0.052058	0.457387	0.25532
chr1:164675000-164700000	0.213996	0.17971	0.043887		chr18:52675000-52700000	-0.001391	0.292767	-0.203018		chr14:106000000-106025000	0.262791	0.095052	0.205398		chr11:112975000-113000000	-0.090609	0.629582	-0.152233
chr1:164700000-164725000	0.000293	0.062784	-0.249164		chr18:54925000-54950000	-0.044616	0.251614	-0.057355		chr14:114900000-114925000	0.262362	0.164953	0.093482		chr11:113025000-113050000	-0.209752	0.503714	0.144266
chr1:164725000-164750000	0.149358	0.094306	0.221245		chr18:63125000-63150000	-0.186655	0.044905	-0.203018		chr14:115075000-115100000	0.13246	-0.009725	0.168201		chr11:113125000-113150000	0.04886	0.34239	-0.013795
chr1:164750000-164775000	0.214409	0.028305	0.204535		chr18:63325000-63350000	-0.076193	0.149048	0.061458		chr14:117925000-117950000	0.10338	0.248441	0.204535		chr12:5550000-5575000	0.044482	0.451273	-0.226953
chr1:164775000-164800000	0.134894	0.162188	0.27753		chr18:69175000-69200000	-0.098768	0.138834	-0.008622		chr14:117975000-118000000	0.134161	0.378129	0.217795		chr12:5575000-5600000	0.00297	0.428871	0.012726
chr1:164800000-164825000	-0.08611	0.163785	-0.170995		chr18:81450000-81475000	-0.071814	0.432779	-0.31752		chr14:119350000-119375000	0.003752	0.067861	0.158389		chr12:5725000-5750000	0.11844	0.280035	-0.182531
chr1:164850000-164875000	-0.03211	0.217105	0.090894		chr18:81575000-81600000	-0.163482	0.31393	-0.033419		chr14:119725000-119750000	0.08965	0.212265	0.193861		chr12:5750000-5775000	0.031135	0.517049	-0.044956
chr1:164875000-164900000	0.003982	0.0657	-0.297033		chr18:83850000-83875000	0.015645	0.297627	-0.048404		chr14:123050000-123075000	0.158878	0.059213	0.1627		chr12:5825000-5850000	0.176679	0.283128	0.072995
chr1:164900000-164925000	-0.113279	0.040095	0.11483		chr18:83900000-83925000	-0.15318	0.30563	-0.282048		chr14:123875000-123900000	0.050756	0.076735	0.120865		chr12:5875000-5900000	0.114904	0.215725	-0.199568
chr1:164925000-164950000	0.133563	0.263385	-0.044094		chr18:84000000-84025000	-0.210548	0.19993	-0.044956		chr14:123975000-124000000	0.489505	0.126615	0.273754		chr12:5925000-5950000	0.094318	0.303625	-0.020158
chr1:165075000-165100000	0.105002	-0.200369	0.157527		chr19:23325000-23350000	-0.118896	0.122224	-0.137248		chr14:124000000-124025000	0.278908	0.025339	0.152026		chr12:6050000-6075000	0.13497	0.255331	0.08367
chr1:165150000-165175000	0.084246	-0.023429	0.233971		chr19:26625000-26650000	0.005389	0.030556	-0.100052		chr14:124050000-124075000	0.243873	0.074226	0.152026		chr12:6175000-6200000	0.065159	0.22949	-0.006036
chr1:165250000-165275000	0.16797	0.016106	0.137903		chr19:27200000-27225000	0.036339	0.237901	-0.343179		chr14:124200000-124225000	0.447428	0.08092	0.138765		chr12:6250000-6275000	0.087062	0.192729	0.026849
chr1:165400000-165425000	0.131036	-0.080074	0.139627		chr19:28475000-28500000	-0.096778	0.089004	0.08022		chr14:124400000-124425000	0.353924	0.027559	0.027711		chr12:7350000-7375000	0.029863	0.307126	-0.166684
chr1:166050000-166075000	0.183294	-0.055934	0.11602		chr19:54100000-54125000	0.075278	0.041465	-0.398275		chr14:124425000-124450000	0.197479	0.06781	0.073857		chr12:7375000-7400000	0.166026	0.283167	0.049922
chr1:166175000-166200000	0.064441	-0.118013	0.360872		chr19:55100000-55125000	-0.195578	0.062537	-0.046681		chr14:124750000-124775000	0.412868	0.109361	0.172512		chr12:7675000-7700000	0.070624	0.252833	0.070409
chr1:166200000-166225000	0.061332	-0.011669	0.158389		chr19:55150000-55175000	0.060247	0.230245	-0.027919		chr15:3750000-3775000	0.24897	0.172014	0.398068		chr12:7750000-7775000	-0.009626	0.224453	-0.102638
chr1:166250000-166275000	-0.043085	0.132815	0.097258		chr19:58075000-58100000	-0.104967	0.152916	-0.250026		chr15:3925000-3950000	0.627673	0.054434	0.263941		chr12:7900000-7925000	0.07168	0.157338	-0.010347
chr1:166325000-166350000	-0.018074	-0.043181	0.15494		chr19:58400000-58425000	-0.046865	0.228014	-0.170132		chr15:4825000-4850000	0.520929	0.166907	0.135317		chr12:9225000-9250000	0.071481	0.152599	0.034937
chr1:166425000-166450000	0.024828	-0.003953	-0.315795		chr19:58425000-58450000	-0.135901	0.15135	-0.478168		chr15:4950000-4975000	0.284282	0.117414	0.116554		chr12:9275000-9300000	0.040486	0.321882	-0.080428
chr1:166825000-166850000	0.023359	0.323448	-0.104363		chr19:58650000-58675000	-0.118467	0.122859	-0.103501		chr15:4975000-5000000	0.120797	-0.124113	0.172512		chr12:9375000-9400000	0.018154	0.334287	-0.087653
chr1:166900000-166925000	0.184103	0.264049	0.221573		chr19:59425000-59450000	-0.051854	0.157061	-0.087653		chr15:5275000-5300000	0.125266	0.036268	0.10157		chr12:9400000-9425000	0.393016	0.275829	0.057147
chr1:166925000-166950000	0.223455	0.312651	0.505673		chr2:3600000-3625000	-0.084748	0.143644	0.071271		chr15:6050000-6075000	0.634607	0.155731	0.113967		chr12:10875000-10900000	0.100409	0.211621	-0.017572
chr1:166950000-166975000	0.148594	0.200802	0.032351		chr2:4300000-4325000	-0.03589	0.074645	-0.120538		chr15:10400000-10425000	0.234905	0.02415	0.154078		chr12:11675000-11700000	0.147322	0.23174	-0.065443
chr1:166975000-167000000	0.069537	0.258605	0.427504		chr2:4350000-4375000	-0.048808	0.175943	-0.136385		chr15:13000000-13025000	0.173496	0.134976	0.248956		chr12:11900000-11925000	0.05449	0.198163	0.015312
chr1:167100000-167125000	-0.041768	0.356759	-0.106087		chr2:4375000-4400000	0.08945	0.157051	0.006691		chr15:30075000-30100000	0.34578	0.053432	0.319037		chr12:25625000-25650000	0.064272	0.2212	-0.189757
chr1:167150000-167175000	0.140037	0.308179	-0.107812		chr2:11175000-11200000	-0.072977	0.169834	0.007553		chr15:33825000-33850000	0.448592	-0.041727	0.109329		chr12:28075000-28100000	0.105874	0.293709	-0.085929
chr1:167175000-167200000	-0.014814	0.100854	0.27753		chr2:11200000-11225000	-0.088574	0.220963	-0.046681		chr15:33925000-33950000	0.631148	0.058312	0.184048		chr12:28200000-28225000	0.072674	0.275829	0.048198
chr1:167525000-167550000	0.070701	0.173364	0.290791		chr2:11275000-11300000	-0.092094	0.031221	-0.104363		chr15:44625000-44650000	0.211195	-0.009796	0.216934		chr12:34275000-34300000	0.004118	0.237473	-0.041507
chr1:167550000-167575000	-0.02386	0.086158	0.087446		chr2:13375000-13400000	-0.053232	0.121886	-0.076117		chr15:49225000-49250000	0.094685	0.007469	0.364321		chr12:34475000-34500000	0.048613	0.286044	-0.029971
chr1:167650000-167675000	-0.032783	0.168912	0.289929		chr2:13775000-13800000	-0.094207	0.044905	-0.056492		chr15:89625000-89650000	0.24268	0.052601	0.322814		chr12:35200000-35225000	0.097838	0.199493	-0.051319
chr1:167675000-167700000	-0.049758	-0.103921	0.113106		chr2:49875000-49900000	-0.064253	0.101489	-0.114175		chr15:89650000-89675000	0.543459	0.14387	0.217795		chr12:35225000-35250000	0.074985	0.338453	-0.061993
chr1:167700000-167725000	-0.068982	0.060256	0.067822		chr2:50100000-50125000	-0.16212	0.206911	-0.283773		chr15:91100000-91125000	0.237047	0.233942	0.275478		chr12:35375000-35400000	0.061057	0.254697	0.040973
chr1:169975000-170000000	0.237476	0.347725	0.138765		chr2:77450000-77475000	-0.051962	0.074972	-0.067166		chr15:91125000-91150000	0.046455	0.059848	0.128091		chr12:46150000-46175000	0.050082	0.278665	0.004638
chr1:170025000-170050000	-0.017096	0.097621	-0.085066		chr2:77475000-77500000	0.043747	0.134996	-0.043231		chr15:91250000-91275000	0.081353	0.001144	0.178875		chr12:46625000-46650000	0.112072	0.297239	-0.033419
chr1:170075000-170100000	0.102844	0.161851	-0.222641		chr2:77675000-77700000	-0.106972	0.126963	-0.133799		chr15:93150000-93175000	0.12196	-0.009091	0.090033		chr12:50725000-50750000	0.057598	0.205849	-0.037197
chr1:170100000-170125000	0.793167	0.316438	-0.06458		chr2:102750000-102775000	-0.08758	0.174306	0.022538		chr15:103725000-103750000	0.228276	0.175207	0.205398		chr12:56875000-56900000	0.07468	0.219316	0.037524
chr1:170225000-170250000	-0.024764	0.08578	0.093482		chr2:118125000-118150000	-0.125355	0.140748	-0.131212		chr15:103850000-103875000	0.255705	0.191182	0.229332		chr12:63675000-63700000	0.104602	0.154351	-0.061993
chr1:170250000-170275000	0.140817	0.112277	0.163563		chr2:147200000-147225000	0.078415	0.159599	-0.11245		chr15:103875000-103900000	0.723831	0.096412	0.278392		chr12:74150000-74175000	-0.027917	0.27458	0.026849
chr1:170275000-170300000	-0.044983	0.109769	-0.109864		chr2:147225000-147250000	-0.205558	0.146857	-0.105225		chr16:14500000-14525000	0.258752	0.109421	0.290791		chr12:74200000-74225000	0.065848	0.372982	0.497585
chr1:170350000-170375000	-0.07786	0.196032	0.038385		chr2:160350000-160375000	-0.293598	-0.244734	-0.083014		chr16:15500000-15525000	0.667071	0.155353	0.184911		chr12:74225000-74250000	0.148378	0.279697	0.08022
chr1:170400000-170425000	-0.062524	0.080734	0.258768		chr2:160375000-160400000	0.009293	0.137308	0.111381		chr16:15550000-15575000	0.224603	-0.103337	0.059735		chr12:74375000-74400000	0.053451	0.264009	-0.039783
chr1:170425000-170450000	-0.155186	0.043052	0.058872		chr2:160400000-160425000	-0.223573	-0.062688	-0.012934		chr16:16000000-16025000	0.227175	-0.045852	0.217795		chr12:75150000-75175000	0.030966	0.243234	-0.066304
chr1:170550000-170575000	0.010824	0.067971	0.192136		chr2:162700000-162725000	-0.020018	0.302447	-0.021021		chr16:16025000-16050000	0.622378	-0.043283	0.260493		chr12:88625000-88650000	0.078721	0.478998	0.070409
chr1:170575000-170600000	0.220747	0.124506	0.520658		chr2:162850000-162875000	-0.068446	0.170578	-0.227815		chr16:16400000-16425000	0.146265	0.073592	0.253267		chr12:88675000-88700000	0.133455	0.506457	0.037524
chr1:170600000-170625000	-0.052911	-0.0375	0.13704		chr2:171000000-171025000	-0.049543	0.365367	-0.328194		chr16:16425000-16450000	0.308021	-0.004014	0.195585		chr12:88725000-88750000	-0.010467	0.560205	-0.058217
chr1:170925000-170950000	0.92608	-0.035527	0.025125		chr3:30350000-30375000	-0.090212	0.081358	-0.362804		chr16:16600000-16625000	0.389251	0.100834	0.135317		chr12:88750000-88775000	-0.015197	0.5014	0.17165
chr1:170950000-170975000	0.070701	0.000232	0.148577		chr3:38850000-38875000	-0.060901	0.143911	-0.06458		chr16:16700000-16725000	0.292424	0.196954	0.273754		chr12:88775000-88800000	-0.053493	0.552182	0.169064
chr1:171525000-171550000	0.270918	0.473104	0.408207		chr3:51050000-51075000	0.06392	0.065086	-0.058217		chr16:16725000-16750000	0.166716	0.057687	0.193861		chr12:88800000-88825000	0.114812	0.404625	-0.132074
chr1:171575000-171600000	0.111782	0.268265	0.124642		chr3:53975000-54000000	-0.070621	0.055129	-0.092827		chr16:19025000-19050000	0.204063	0.108776	0.161838		chr12:88825000-88850000	0.00796	0.40524	-0.111589
chr1:171600000-171625000	0.010548	0.072116	-0.029971		chr3:57425000-57450000	-0.072197	-0.044204	-0.350405		chr16:19225000-19250000	0.220761	0.068802	0.161838		chr12:88850000-88875000	0.000706	0.299153	0.002915
chr1:171625000-171650000	-0.070926	0.128333	-0.029109		chr3:63800000-63825000	0.029925	0.172045	-0.161183		chr16:19400000-19425000	0.129031	0.085372	0.152026		chr12:88875000-88900000	0.102934	0.402334	0.048198
chr1:171650000-171675000	-0.08885	0.085166	0.038385		chr3:66150000-66175000	0.048308	0.155434	-0.091102		chr16:19475000-19500000	0.003017	0.055703	0.26308		chr12:88900000-88925000	0.169332	0.394034	-0.096603
chr1:171675000-171700000	0.049517	-0.074569	0.250681		chr3:66250000-66275000	0.022823	0.088309	-0.131212		chr16:19525000-19550000	0.069781	0.101696	0.186636		chr12:89000000-89025000	0.017466	0.285726	0.057147
chr1:171700000-171725000	0.453643	0.125715	0.274616		chr3:83150000-83175000	-0.041049	0.011378	-0.078703		chr16:19775000-19800000	0.236679	-0.022558	0.207984		chr12:89050000-89075000	0.082439	0.345443	-0.006036
chr1:171750000-171775000	0.053834	0.029912	0.184048		chr3:83250000-83275000	-0.034009	0.138496	0.003776		chr16:23600000-23625000	0.108568	0.051322	0.257044		chr12:89075000-89100000	0.044725	0.346425	0.093482
chr1:171775000-171800000	0.018584	0.106883	-0.009484		chr3:92100000-92125000	0.01941	0.014838	-0.210243		chr16:36125000-36150000	0.460594	-0.155307	0.040438		chr12:89100000-89125000	0.094424	0.285092	-0.281186
chr1:171800000-171825000	0.123216	0.061168	-0.063718		chr3:98950000-98975000	0.050252	0.258595	-0.020158		chr16:36175000-36200000	0.112241	0.135333	0.203673		chr12:89125000-89150000	-0.032861	0.322784	0.10588
chr1:171850000-171875000	0.274975	0.035265	-0.04237		chr3:109375000-109400000	-0.076926	0.147749	-0.147059		chr16:48875000-48900000	0.168536	0.098502	0.164425		chr12:89150000-89175000	0.053496	0.437468	-0.076117
chr1:171950000-171975000	0.191466	-0.178037	0.250681		chr3:115625000-115650000	0.004609	0.089332	-0.08129		chr16:49025000-49050000	0.230786	0.007132	0.195585		chr12:89225000-89250000	0.115164	0.303883	0.015312
chr1:171975000-172000000	-0.054747	-0.107135	0.002052		chr3:130525000-130550000	-0.003856	0.361151	-0.132937		chr16:56775000-56800000	0.28722	0.045192	0.283566		chr12:89250000-89275000	0.075353	0.386358	0.26308
chr1:176975000-177000000	0.065344	-0.128791	-0.083014		chr3:142925000-142950000	-0.059065	-0.041338	-0.201293		chr16:58250000-58275000	0.185296	0.141947	0.120003		chr12:89275000-89300000	0.016149	0.351522	-0.052182
chr1:177200000-177225000	0.008205	-0.03314	0.019624		chr3:151825000-151850000	0.050986	0.187385	-0.076979		chr16:58325000-58350000	0.475591	0.120536	0.141352		chr12:89325000-89350000	0.146159	0.264623	-0.009484
chr1:177225000-177250000	0.018399	-0.101493	-0.211105		chr3:157375000-157400000	-0.051656	0.241698	-0.075254		chr16:64975000-65000000	0.269878	0.128549	0.320762		chr12:89350000-89375000	0.105184	0.284417	-0.040645
chr1:177300000-177325000	0.050941	0.28771	0.081945		chr4:55625000-55650000	-0.196421	0.153929	-0.093689		chr16:65050000-65075000	0.118424	0.048672	0.295965		chr12:89575000-89600000	0.119419	0.280886	0.060597
chr1:177325000-177350000	-0.071661	0.185829	-0.204742		chr4:55800000-55825000	0.006079	0.285182	-0.147059		chr16:65100000-65125000	0.123063	0.08707	0.213485		chr12:89625000-89650000	0.154516	0.316387	0.106743
chr1:177350000-177375000	0.10442	0.068893	0.192136		chr4:56650000-56675000	-0.073758	0.168584	-0.156872		chr16:70275000-70300000	0.229836	0.089538	0.039248		chr12:89775000-89800000	0.086435	0.339404	0.150301
chr1:177375000-177400000	-0.126457	0.135324	-0.101776		chr4:84025000-84050000	0.006982	0.137595	-0.148784		chr16:70775000-70800000	0.235775	0.045776	0.071271		chr12:89925000-89950000	0.141061	0.333612	-0.00776
chr1:177400000-177425000	-0.196008	0.117117	0.069546		chr4:84150000-84175000	-0.010773	0.282327	0.028901		chr16:76625000-76650000	0.350035	0.05953	0.050784		chr12:90000000-90025000	0.088531	0.274868	-0.008622
chr1:177425000-177450000	0.108354	-0.006184	0.417692		chr4:84175000-84200000	-0.148343	0.250396	-0.050129		chr16:76700000-76725000	0.364547	0.119	-0.100052		chr12:90025000-90050000	0.170587	0.298479	-0.00776
chr1:177450000-177475000	-0.024013	0.063152	-0.011209		chr4:84200000-84225000	-0.052375	0.331225	-0.335955		chr16:76825000-76850000	0.355607	0.224045	0.263941		chr12:90050000-90075000	0.158144	0.281899	0.050784
chr1:177500000-177525000	-0.002692	0.229918	-0.103501		chr4:88025000-88050000	-0.061009	-0.096941	-0.160321		chr16:89725000-89750000	0.316808	0.107865	0.046473		chr12:90150000-90175000	0.003384	0.329497	0.038385
chr1:177525000-177550000	-0.025544	0.285797	-0.13811		chr4:100300000-100325000	-0.090258	0.246825	0.091757		chr17:13175000-13200000	0.240921	-0.020483	-0.029109		chr12:90225000-90250000	0.067578	0.47643	-0.076979
chr1:177575000-177600000	0.198874	0.273689	0.054561		chr4:100375000-100400000	-0.100237	0.397595	-0.116762		chr17:13200000-13225000	0.32342	-0.005645	0.273754		chr12:90250000-90275000	0.099245	0.345423	0.061458
chr1:177650000-177675000	0.02567	0.105911	-0.056492		chr4:100400000-100425000	-0.100926	0.155792	-0.249164		chr17:13400000-13425000	0.54877	0.106168	0.098655		chr12:92100000-92125000	0.212985	0.251554	-0.065443
chr1:177800000-177825000	0.039323	-0.070107	-0.009484		chr4:100575000-100600000	0.022517	0.205265	-0.065443		chr17:17450000-17475000	0.257113	0.043913	-0.382428		chr12:92125000-92150000	0.047771	0.303615	0.14049
chr1:177825000-177850000	0.057445	-0.037839	0.170788		chr4:103350000-103375000	-0.097575	-0.085121	-0.304259		chr17:21625000-21650000	0.205164	0.034968	0.170788		chr12:92275000-92300000	0.148639	0.429793	0.05801
chr1:177850000-177875000	0.218343	0.055396	0.1627		chr4:104375000-104400000	-0.079758	-0.015763	-0.284635		chr17:22275000-22300000	0.307592	0.03942	0.186636		chr12:92700000-92725000	0.098618	0.288562	-0.07353
chr1:177875000-177900000	0.140343	0.192462	0.035799		chr4:104675000-104700000	-0.152033	0.184233	-0.23849		chr17:63500000-63525000	0.248986	-0.027297	0.100707		chr12:92750000-92775000	0.009996	0.237452	0.075582
chr1:177900000-177925000	0.104359	-0.013276	0.330574		chr4:104850000-104875000	-0.02686	0.210708	-0.079565		chr17:94800000-94825000	0.344481	-0.074272	0.329712		chr12:94100000-94125000	0.120628	0.232345	-0.031695
chr1:177925000-177950000	0.274715	-0.019027	-0.065443		chr4:104900000-104925000	-0.061574	0.123543	-0.170995		chr18:3225000-3250000	0.241256	0.021591	0.273754		chr12:94925000-94950000	0.064103	0.217946	-0.006898
chr1:177975000-178000000	0.311128	-0.103306	0.257044		chr4:104950000-104975000	-0.043988	0.257019	-0.021021		chr18:3450000-3475000	0.254925	0.060891	0.192136		chr12:95100000-95125000	0.105811	0.302286	0.040973
chr1:178025000-178050000	0.483904	0.189923	0.284428		chr4:105375000-105400000	-0.046237	0.221607	-0.091102		chr18:3775000-3800000	0.122007	0.055744	0.092619		chr12:97175000-97200000	0.087475	0.227526	-0.072667
chr1:178050000-178075000	0.140648	0.006497	0.173374		chr4:105525000-105550000	0.03917	0.23306	-0.157734		chr18:6900000-6925000	0.143389	0.070797	0.214347		chr12:97250000-97275000	0.071878	0.383126	-0.052182
chr1:178075000-178100000	0.212358	0.033004	0.353647		chr4:105725000-105750000	-0.04904	0.177726	0.025125		chr18:7025000-7050000	0.563586	0.222796	0.159252		chr12:97525000-97550000	0.08596	0.239703	0.037524
chr1:178100000-178125000	0.134359	-0.001712	-0.011209		chr4:105925000-105950000	-0.08963	0.247787	-0.090239		chr18:7150000-7175000	0.0722	0.019944	0.241731		chr12:97775000-97800000	0.133455	0.350263	-0.019297
chr1:178550000-178575000	0.074651	0.017855	0.267718		chr4:105950000-105975000	-0.077125	0.182011	-0.249164		chr18:7325000-7350000	0.23994	-0.077455	0.226746		chr12:97875000-97900000	0.147796	0.413837	0.024263
chr1:178600000-178625000	-0.000579	0.098961	-0.045818		chr4:105975000-106000000	0.011543	0.246507	-0.101776		chr18:7400000-7425000	0.05319	-0.102355	0.174237		chr12:97900000-97925000	0.037164	0.301047	0.128953
chr1:178675000-178700000	-0.142206	0.106002	0.052837		chr4:114550000-114575000	-0.105012	0.34364	0.067822		chr18:7975000-8000000	0.288322	0.111623	0.205398		chr12:97975000-98000000	0.098634	0.453781	-0.031695
chr1:178750000-178775000	-0.004467	0.090323	-0.01552		chr4:114725000-114750000	-0.041921	0.335033	-0.306846		chr18:8025000-8050000	0.324934	0.016454	-0.020158		chr12:98000000-98025000	0.101572	0.383176	0.034075
chr1:178775000-178800000	0.082196	0.397923	0.066098		chr5:22325000-22350000	0.041803	-0.007454	-0.104363		chr18:8200000-8225000	0.256118	0.061475	0.138765		chr12:98025000-98050000	0.024721	0.37071	-0.143611
chr1:178800000-178825000	-0.021809	0.189984	-0.147922		chr5:26200000-26225000	-0.039196	0.187405	0.000328		chr18:8225000-8250000	0.215511	0.092433	0.296827		chr12:98050000-98075000	0.161771	0.303973	-0.11245
chr1:178825000-178850000	0.003416	0.629237	0.418555		chr5:26300000-26325000	-0.098033	0.075279	-0.076117		chr18:8850000-8875000	0.096108	0.025081	0.33316		chr12:98075000-98100000	0.203955	0.457588	0.08022
chr1:178850000-178875000	0.034258	0.79028	0.073322		chr5:27175000-27200000	-0.01088	0.354488	-0.279462		chr18:9000000-9025000	0.045154	0.042009	0.284428		chr12:98100000-98125000	0.117169	0.351215	-0.009484
chr1:178925000-178950000	-0.049205	0.237306	0.266856		chr5:27325000-27350000	-0.0911	0.302724	-0.454233		chr18:9075000-9100000	0.033537	0.105533	0.119141		chr12:98150000-98175000	0.060813	0.257981	0.011002
chr1:179050000-179075000	-0.130176	-0.036468	0.167339		chr5:27350000-27375000	-0.087488	0.080346	0.002915		chr18:18625000-18650000	0.486888	-0.045227	0.186636		chr12:98375000-98400000	0.052517	0.339782	0.178875
chr1:179375000-179400000	0.03366	-0.163678	0.25963		chr5:28675000-28700000	-0.100604	0.202807	-0.114175		chr18:20350000-20375000	0.110129	0.072947	0.220383		chr12:113525000-113550000	0.083558	0.314524	-0.096603
chr1:179400000-179425000	0.048737	-0.134266	-0.014657		chr5:28775000-28800000	-0.218538	0.133133	-0.258113		chr18:21575000-21600000	0.317526	0.154442	0.137903		chr12:114625000-114650000	0.47406	0.236787	-0.015847
chr1:181325000-181350000	0.129385	-0.284371	0.22071		chr5:28875000-28900000	-0.07261	0.264704	-0.293585		chr18:22250000-22275000	0.219705	0.011297	0.072133		chr12:114775000-114800000	0.0752	0.263692	0.018762
chr1:181550000-181575000	0.021798	-0.147662	0.064373		chr5:28925000-28950000	-0.117732	0.096085	-0.011209		chr18:22350000-22375000	0.179312	0.040709	0.094344		chr12:115350000-115375000	0.064362	0.241239	0.055095
chr1:181675000-181700000	0.096108	-0.099817	-0.012071		chr5:72450000-72475000	-0.048243	0.277139	0.125504		chr18:30700000-30725000	0.463668	0.114161	0.137903		chr12:115525000-115550000	0.11622	0.307136	0.139627
chr1:181700000-181725000	-0.056109	-0.086022	0.583842		chr5:99200000-99225000	0.004196	0.176229	0.030626		chr18:56325000-56350000	0.551511	0.292787	0.272029		chr12:118025000-118050000	-0.124988	0.274621	-0.115037
chr1:181725000-181750000	-0.094451	0.046255	0.062648		chr5:99825000-99850000	-0.08611	0.079138	0.008415		chr18:90425000-90450000	0.299602	0.020846	0.19731		chr13:6100000-6125000	0.150368	0.272319	-0.225228
chr1:182625000-182650000	0.243232	0.06704	0.233109		chr5:101150000-101175000	0.035543	0.206554	0.069546		chr18:90450000-90475000	0.364959	0.035234	0.118279		chr13:15175000-15200000	0.083603	0.210014	-0.077841
chr1:182700000-182725000	-0.039977	0.03379	-0.013795		chr5:131725000-131750000	-0.090748	0.061137	-0.158596		chr19:3225000-3250000	0.228429	0.088586	0.151164		chr13:16150000-16175000	0.102093	0.271991	0.004638
chr1:182725000-182750000	-0.10933	-0.044522	0.078497		chr5:131900000-131925000	-0.177992	0.032778	0.033212		chr19:8450000-8475000	0.166241	-0.026672	0.13704		chr13:16225000-16250000	0.222965	0.190498	-0.005173
chr1:182875000-182900000	0.085534	-0.129732	0.278392		chr5:132175000-132200000	-0.095264	0.026996	-0.09574		chr19:8525000-8550000	0.66277	-0.061817	0.273754		chr13:16450000-16475000	0.094103	0.240993	-0.030833
chr1:182925000-182950000	0.036247	0.17275	0.215209		chr5:132875000-132900000	0.136732	0.14172	-0.111589		chr19:9400000-9425000	0.507107	0.069099	0.266528		chr13:17075000-17100000	0.071098	0.29465	-0.245714
chr1:183500000-183525000	0.125543	0.135989	0.033212		chr5:141525000-141550000	-0.049345	0.140461	-0.190619		chr19:9525000-9550000	0.376301	0.03937	0.187498		chr13:26900000-26925000	0.070991	0.17966	-0.066304
chr1:183525000-183550000	0.000246	0.094736	0.13704		chr6:22050000-22075000	-0.050876	-0.077455	-0.122263		chr19:12725000-12750000	0.249766	0.037219	0.221573		chr13:27000000-27025000	0.070777	0.234576	0.050784
chr1:183625000-183650000	0.141399	0.11678	0.17165		chr6:22075000-22100000	-0.064896	-0.043907	-0.009484		chr19:21225000-21250000	0.278863	0.017406	0.136179		chr13:32450000-32475000	0.061716	0.268859	0.064373
chr1:183650000-183675000	-0.0444	0.087417	0.462976		chr6:23450000-23475000	-0.064698	-0.09952	-0.053044		chr2:17750000-17775000	0.474031	0.118714	0.158389		chr13:36975000-37000000	-0.03632	0.241023	-0.044094
chr1:183675000-183700000	0.187793	0.155444	0.271167		chr6:32325000-32350000	-0.192166	0.149118	-0.15601		chr2:19975000-20000000	0.251174	0.190211	0.184911		chr13:39025000-39050000	0.212465	0.307453	-0.054768
chr1:183700000-183725000	0.074221	0.397318	0.475375		chr6:55550000-55575000	0.021415	0.165351	-0.088516		chr2:22025000-22050000	0.582076	0.098225	0.272892		chr13:39150000-39175000	0.051828	0.327911	-0.134661
chr1:183750000-183775000	-0.014355	0.198273	-0.091102		chr6:55650000-55675000	-0.033748	0.162117	-0.094879		chr2:22750000-22775000	0.124639	-0.040674	0.090894		chr13:39175000-39200000	0.174062	0.43492	-0.133799
chr1:183775000-183800000	0.040119	0.274293	-0.179945		chr6:93000000-93025000	-0.128875	0.202726	-0.111589		chr2:22825000-22850000	0.183199	0.083192	0.159252		chr13:39300000-39325000	0.178899	0.333663	-0.076979
chr1:183900000-183925000	0.086604	0.649931	0.038385		chr6:93150000-93175000	0.005863	0.144259	-0.05563		chr2:23275000-23300000	0.258017	0.179679	0.273754		chr13:39325000-39350000	0.095634	0.427899	0.081945
chr1:183975000-184000000	0.068803	0.251584	0.216072		chr6:93200000-93225000	-0.058804	0.192134	-0.062856		chr2:23400000-23425000	0.128771	0.056318	0.265666		chr13:39575000-39600000	0.098679	0.238444	-0.11245
chr1:184000000-184025000	0.185481	0.287701	-0.021021		chr6:93450000-93475000	-0.079605	0.062794	-0.126574		chr2:23475000-23500000	0.128251	0.033034	0.094344		chr13:39975000-40000000	0.056756	0.225672	0.034937
chr1:184075000-184100000	0.102262	0.592456	-0.090239		chr6:98525000-98550000	0.042323	0.234349	-0.104363		chr2:23500000-23525000	0.201582	0.012556	0.094344		chr13:40025000-40050000	0.032282	0.262433	0.016175
chr1:184125000-184150000	0.155787	0.443885	-0.225228		chr6:101050000-101075000	0.019318	0.34715	-0.100913		chr2:23675000-23700000	0.175271	0.052233	0.273754		chr13:40125000-40150000	0.091594	0.40652	0.094344
chr1:184250000-184275000	-0.051487	0.28549	-0.114175		chr6:101075000-101100000	-0.098983	0.276852	-0.100052		chr2:23750000-23775000	0.231322	0.016147	0.172512		chr13:40250000-40275000	0.143802	0.278388	-0.040645
chr1:184275000-184300000	0.054982	0.344224	-0.058217		chr6:101100000-101125000	-0.080278	0.365019	-0.09919		chr2:23775000-23800000	0.216031	0.029196	0.446801		chr13:68650000-68675000	0.023099	0.337858	0.00119
chr1:184300000-184325000	0.090598	0.466583	-0.05563		chr6:101175000-101200000	-0.053279	0.335002	-0.114175		chr2:23800000-23825000	0.507429	0.061495	0.072995		chr13:68675000-68700000	0.052088	0.383543	-0.006898
chr1:184325000-184350000	-0.000748	0.442328	0.102431		chr6:101325000-101350000	-0.11259	0.168882	-0.001397		chr2:23825000-23850000	0.165337	-0.074599	0.366046		chr13:68800000-68825000	0.075307	0.283842	-0.030833
chr1:184350000-184375000	0.055348	0.255095	-0.032557		chr6:112325000-112350000	-0.132548	0.334338	-0.111589		chr2:23950000-23975000	0.134388	-0.068888	0.139627		chr13:68850000-68875000	-0.034054	0.412281	0.038385
chr1:184375000-184400000	-0.026018	0.348716	-0.012071		chr6:143375000-143400000	0.065129	0.168584	-0.102638		chr2:24000000-24025000	0.341847	0.04777	0.251543		chr13:68875000-68900000	-0.021198	0.285419	-0.211105
chr1:184400000-184425000	0.051613	0.286401	-0.080428		chr6:144300000-144325000	0.149542	0.309745	-0.068891		chr2:24050000-24075000	0.240827	0.067871	0.374133		chr13:68900000-68925000	0.185618	0.260826	0.038385
chr1:184425000-184450000	-0.049238	0.299531	-0.010347		chr7:36250000-36275000	-0.06909	0.204957	-0.109864		chr2:24100000-24125000	0.136608	0.055099	0.184911		chr13:68950000-68975000	-0.058804	0.282563	-0.030833
chr1:184475000-184500000	-0.021441	0.193137	-0.184256		chr7:36275000-36300000	0.047787	0.226704	-0.21283		chr2:24225000-24250000	0.238149	0.09055	0.297689		chr13:69025000-69050000	-0.010744	0.330449	-0.054768
chr1:184500000-184525000	0.060874	0.317421	0.293377		chr7:36425000-36450000	-0.176982	0.326702	0.035799		chr2:24250000-24275000	0.193608	0.089291	0.299413		chr13:69050000-69075000	0.168338	0.273291	-0.131212
chr1:184575000-184600000	0.026145	0.380361	0.053699		chr7:63725000-63750000	-0.100283	0.173077	-0.006898		chr2:58900000-58925000	0.259271	0.154135	0.215209		chr13:69100000-69125000	0.065373	0.264961	0.07472
chr1:184600000-184625000	0.025365	0.235342	-0.057355		chr7:64500000-64525000	-0.124237	0.058392	-0.086791		chr2:65925000-65950000	0.406883	0.00144	-0.021021		chr13:69125000-69150000	0.043103	0.225068	-0.096603
chr1:184625000-184650000	0.074053	0.112307	0.091757		chr7:64675000-64700000	-0.157192	0.19152	-0.009484		chr2:69250000-69275000	0.142287	0.163089	0.239145		chr13:69150000-69175000	0.180521	0.202645	-0.153423
chr1:184750000-184775000	-0.018656	0.007233	0.322814		chr7:64700000-64725000	-0.117411	0.275613	-0.292722		chr2:122600000-122625000	-0.007529	0.02417	0.284428		chr13:69200000-69225000	-0.033534	0.24614	0.0179
chr1:185000000-185025000	0.062299	0.063162	-0.014657		chr7:73200000-73225000	-0.049667	0.086087	-0.191481		chr2:150200000-150225000	0.201429	0.037496	0.34211		chr13:69275000-69300000	0.381414	0.369134	-0.234178
chr1:185025000-185050000	0.212114	0.180999	0.194723		chr7:73250000-73275000	0.179129	0.269871	-0.07234		chr2:150400000-150425000	0.052822	-0.072081	0.26308		chr13:70800000-70825000	0.325471	0.572967	0.078497
chr1:185050000-185075000	-0.078441	0.055169	-0.373478		chr7:73900000-73925000	-0.0641	0.222242	-0.035144		chr3:3300000-3325000	0.235057	-0.132074	0.148577		chr13:71100000-71125000	-0.044508	0.505566	-0.05563
chr1:185100000-185125000	0.004564	0.098286	0.362596		chr7:73950000-73975000	-0.133329	0.189349	-0.078703		chr3:3800000-3825000	0.149205	0.122758	0.086256		chr13:71150000-71175000	-0.013208	0.351562	-0.032557
chr1:185150000-185175000	0.027568	0.053215	-0.062856		chr7:83075000-83100000	-0.074339	0.16314	-0.170995		chr3:3925000-3950000	0.318674	0.118613	0.332299		chr13:71175000-71200000	0.112501	0.44196	0.10157
chr1:185175000-185200000	-0.058314	-0.140027	0.148577		chr7:89850000-89875000	-0.087014	0.133676	0.00119		chr3:4800000-4825000	0.231306	0.040311	0.379306		chr13:71200000-71225000	-0.069778	0.399191	-0.158596
chr1:185525000-185550000	-0.025222	-0.09816	0.139627		chr7:96150000-96175000	0.057952	0.107986	-0.083876		chr3:4850000-4875000	0.471918	0.135898	0.251543		chr13:71250000-71275000	0.064701	0.405557	-0.052182
chr1:186400000-186425000	-5.9e-05	0.386429	-0.048404		chr7:96500000-96525000	-0.132594	0.024518	-0.080428		chr3:5425000-5450000	0.500066	0.184736	0.218658		chr13:71275000-71300000	0.056344	0.440344	-0.008622
chr1:186475000-186500000	-0.085437	0.107538	-0.023608		chr7:96800000-96825000	-0.300058	0.099278	0.248956		chr3:5675000-5700000	0.207888	0.090182	0.049922		chr13:71325000-71350000	0.042261	0.462081	0.207984
chr1:186525000-186550000	0.056665	0.142375	-0.022745		chr7:105425000-105450000	-0.097084	0.05391	-0.047543		chr3:6025000-6050000	0.144903	0.086682	0.253267		chr13:71350000-71375000	0.085179	0.34708	-0.076979
chr1:186575000-186600000	-0.002386	0.108132	-0.052182		chr7:111675000-111700000	-0.123977	0.298946	0.020814		chr3:6100000-6125000	0.325132	0.066213	-0.131212		chr13:71375000-71400000	0.113389	0.373566	-0.029971
chr1:186625000-186650000	0.004824	0.150675	-0.012934		chr7:111850000-111875000	-0.146094	0.387718	0.079358		chr3:6200000-6225000	0.215189	0.059541	0.151164		chr13:71425000-71450000	0.146802	0.404883	0.103293
chr1:186800000-186825000	0.066491	0.051619	-0.13811		chr7:111950000-111975000	-0.129135	0.320614	-0.271374		chr3:6275000-6300000	0.289882	0.16526	0.107604		chr13:71450000-71475000	0.151226	0.462418	-0.011209
chr1:186850000-186875000	0.017833	0.116729	-0.049594		chr7:113975000-114000000	-0.046712	0.011378	-0.053906		chr3:6750000-6775000	0.249643	0.119872	0.209709		chr13:71525000-71550000	0.085501	0.561752	0.215209
chr1:186875000-186900000	0.09617	0.180999	0.206259		chr7:114750000-114775000	-0.044768	0.117792	-0.352129		chr3:6825000-6850000	0.371418	0.091472	0.184911		chr13:71550000-71575000	0.057293	0.407144	0.134454
chr1:186900000-186925000	0.015889	0.046502	-0.001397		chr7:116625000-116650000	-0.15361	0.054227	-0.23504		chr3:6925000-6950000	0.416801	0.103589	0.128091		chr13:71575000-71600000	-0.00958	0.402672	-0.065443
chr1:186925000-186950000	0.065803	0.130861	-0.147059		chr7:117125000-117150000	-0.101921	0.277497	-0.062856		chr3:7075000-7100000	0.256423	0.026598	0.131539		chr13:71600000-71625000	0.129629	0.479048	0.133592
chr1:187175000-187200000	-0.013897	-0.091844	-0.089377		chr7:117275000-117300000	-0.007253	0.401146	-0.1214		chr3:7175000-7200000	0.209143	0.036177	0.267391		chr13:71625000-71650000	-0.038677	0.492783	-0.133799
chr1:187375000-187400000	0.084552	0.110364	0.068684		chr7:117650000-117675000	-0.148359	0.308803	-0.074392		chr3:7300000-7325000	0.278954	0.061086	0.422003		chr13:71675000-71700000	0.213414	0.586989	0.12378
chr1:188750000-188775000	0.204904	0.188951	-0.023608		chr7:117675000-117700000	-0.037834	0.402395	-0.144473		chr3:8300000-8325000	0.331241	0.144863	0.070409		chr13:71700000-71725000	0.139868	0.645771	-0.158596
chr1:188825000-188850000	0.024997	0.105327	-0.103501		chr7:117750000-117775000	-0.131493	0.389622	-0.008622		chr3:10650000-10675000	0.226593	0.066572	0.149439		chr13:71725000-71750000	0.109823	0.557961	-0.060803
chr1:188875000-188900000	-0.026171	0.090293	-0.236765		chr7:117850000-117875000	-0.093717	0.38869	-0.052182		chr3:10850000-10875000	0.264414	0.131742	0.207121		chr13:71750000-71775000	0.094057	0.398844	0.136179
chr1:188925000-188950000	-0.057013	-0.041011	-0.053906		chr7:118000000-118025000	-0.146309	0.246221	-0.065443		chr3:10950000-10975000	0.084276	0.050566	0.095206		chr13:71800000-71825000	-0.058912	0.422782	0.035799
chr1:189075000-189100000	-0.048075	0.056746	0.158389		chr7:118025000-118050000	-0.254308	0.167305	-0.109001		chr3:11100000-11125000	0.457363	0.116699	0.264804		chr13:71825000-71850000	0.062802	0.407768	-0.057355
chr1:189100000-189125000	0.058762	0.104969	0.08022		chr7:119150000-119175000	0.064548	0.245555	-0.122263		chr3:11350000-11375000	0.41602	0.041324	0.149439		chr13:71850000-71875000	0.024675	0.508452	-0.351267
chr1:189125000-189150000	-0.118942	0.224463	0.008415		chr7:119175000-119200000	-0.146676	0.315199	-0.385014		chr3:11725000-11750000	0.525964	0.147023	0.207984		chr13:71875000-71900000	0.173005	0.248648	-0.090239
chr1:189150000-189175000	0.071589	0.214557	0.226746		chr7:119250000-119275000	-0.068569	0.430507	-0.218865		chr3:12225000-12250000	0.318934	0.103589	0.073857		chr13:71900000-71925000	-0.000748	0.606842	-0.012934
chr1:189175000-189200000	0.237904	0.159619	0.428366		chr7:121425000-121450000	0.050313	0.206891	-0.033419		chr3:12525000-12550000	0.196485	0.067186	0.018762		chr13:71925000-71950000	0.143298	0.650312	-0.069754
chr1:189200000-189225000	-0.108748	0.169843	0.269442		chr7:122725000-122750000	-0.198518	0.211086	-0.194068		chr3:12850000-12875000	0.181562	0.070666	0.357958		chr13:71975000-72000000	0.067379	0.349004	0.13704
chr1:189225000-189250000	-0.015932	0.12859	0.25963		chr7:123500000-123525000	-0.121038	-0.003605	-0.059941		chr3:12875000-12900000	0.201322	0.086702	-0.005173		chr13:72050000-72075000	-0.016621	0.408761	0.104156
chr1:189250000-189275000	0.277043	0.219336	0.216072		chr7:125350000-125375000	-0.088942	0.266678	-0.100913		chr3:14350000-14375000	0.450948	0.058241	0.049922		chr13:72075000-72100000	-0.017033	0.418401	-0.159458
chr1:189275000-189300000	0.071267	0.349014	0.058872		chr7:125375000-125400000	-0.138257	0.199593	-0.028781		chr3:14750000-14775000	0.364439	0.105583	0.297689		chr13:72100000-72125000	-0.10039	0.297003	0.134454
chr1:189300000-189325000	-0.022713	0.205919	0.037524		chr7:129150000-129175000	-0.067207	0.309724	-0.109001		chr3:14800000-14825000	0.193761	0.066275	0.252405		chr13:78425000-78450000	0.073884	0.169138	0.014451
chr1:189325000-189350000	0.020957	0.359298	0.245508		chr7:129275000-129300000	-0.270899	0.282961	-0.089377		chr3:15925000-15950000	0.366429	0.137812	0.229332		chr13:79075000-79100000	0.088378	0.339364	-0.017572
chr1:189350000-189375000	-0.029324	0.243949	0.056285		chr7:129300000-129325000	-0.112742	0.204333	0.027711		chr3:15975000-16000000	0.240506	0.071658	0.261355		chr13:79100000-79125000	0.045827	0.241945	0.028574
chr1:189400000-189425000	0.103487	0.659588	-0.012934		chr7:130325000-130350000	-0.140217	0.139816	-0.191481		chr3:16000000-16025000	0.299404	0.004603	0.218658		chr13:79200000-79225000	0.177888	0.283128	-0.029971
chr1:189425000-189450000	0.106624	0.47651	-0.047543		chr7:132200000-132225000	-0.147349	0.087785	-0.125711		chr3:16075000-16100000	0.412194	0.043288	0.170788		chr13:79525000-79550000	0.07745	0.207128	0.050784
chr1:189450000-189475000	0.180798	0.239457	0.035799		chr7:134075000-134100000	-0.090885	0.21778	-0.168408		chr3:16400000-16425000	0.252123	0.114805	0.017037		chr13:82850000-82875000	0.08322	0.22689	-0.061131
chr1:189475000-189500000	0.013809	0.416813	-0.035144		chr7:134200000-134225000	0.090338	0.249066	-0.215417		chr3:16475000-16500000	0.181562	0.068128	0.09693		chr13:87300000-87325000	0.855868	0.170377	-0.020158
chr1:189500000-189525000	0.061303	0.400511	0.484324		chr7:134250000-134275000	-0.017447	0.135978	0.098982		chr3:17725000-17750000	0.208408	0.114765	0.174237		chr13:87800000-87825000	0.072245	0.144802	-0.017572
chr1:189525000-189550000	-0.043514	0.113289	0.090894		chr7:134275000-134300000	-0.090992	0.247459	-0.080428		chr3:17825000-17850000	0.261843	-0.006245	0.096068		chr13:92075000-92100000	0.02688	0.374896	-0.419623
chr1:189575000-189600000	0.05489	0.192235	-0.001397		chr7:134350000-134375000	-0.061054	0.34714	-0.185118		chr3:17850000-17875000	0.276858	0.000448	0.095206		chr13:101000000-101025000	0.036384	0.203043	0.043887
chr1:189950000-189975000	-0.071553	0.079158	-0.162045		chr7:134475000-134500000	0.046319	0.339137	-0.169271		chr3:17925000-17950000	0.247394	0.10843	0.421141		chr13:101125000-101150000	0.141338	0.261798	0.034075
chr1:190075000-190100000	0.038926	0.369542	0.157527		chr7:134525000-134550000	-0.066518	0.314851	-0.183393		chr3:18175000-18200000	0.387812	0.104285	0.207121		chr13:101175000-101200000	0.017527	0.349341	-0.076979
chr1:190100000-190125000	0.141507	0.23437	0.102431		chr7:134600000-134625000	-0.225991	0.14653	-0.296172		chr3:20400000-20425000	0.180674	0.075823	0.231919		chr13:101200000-101225000	-0.122095	0.275573	-0.269649
chr1:190175000-190200000	-0.081747	0.071442	0.034937		chr7:135025000-135050000	-0.209553	0.148454	-0.036007		chr3:20450000-20475000	0.30349	0.088586	0.164425		chr13:101275000-101300000	0.153001	0.279033	-0.021883
chr1:190200000-190225000	0.010655	0.350005	-0.116762		chr7:135075000-135100000	-0.289343	0.147829	-0.285497		chr3:20475000-20500000	0.134128	0.100426	0.209709		chr13:101300000-101325000	0.029451	0.252893	-0.235902
chr1:190225000-190250000	0.179605	0.426721	0.17715		chr7:135400000-135425000	-0.098983	0.002474	-0.058217		chr3:20575000-20600000	0.29299	0.01579	0.004638		chr13:101475000-101500000	0.103777	0.349638	-0.039783
chr1:190250000-190275000	-0.151497	0.256454	-0.025332		chr7:136000000-136025000	-0.031987	0.248779	-0.184256		chr3:21300000-21325000	0.159291	0.093385	0.107604		chr13:101500000-101525000	0.171965	0.314821	0.061458
chr1:190275000-190300000	-0.028421	0.632464	0.109656		chr7:136525000-136550000	-0.011677	0.39347	-0.067166		chr3:21425000-21450000	0.311649	0.089639	-0.044094		chr13:101525000-101550000	0.026727	0.404001	-0.075254
chr1:190300000-190325000	-0.034574	0.499814	0.41683		chr7:136800000-136825000	-0.069242	0.00054	-0.159458		chr3:21600000-21625000	0.345843	0.013579	0.240007		chr13:101550000-101575000	0.045629	0.36369	0.067822
chr1:190325000-190350000	-0.030839	0.567291	0.034937		chr7:138125000-138150000	-0.024273	0.373032	-0.08129		chr3:21750000-21775000	0.335818	0.112962	0.121193		chr13:101600000-101625000	0.063231	0.399498	-0.022745
chr1:190350000-190375000	-0.013819	0.515511	0.518071		chr7:138275000-138300000	-0.016237	0.376553	-0.100913		chr3:25000000-25025000	0.355607	0.077767	0.248094		chr13:101875000-101900000	-0.011891	0.334654	0.203673
chr1:190375000-190400000	-0.073543	0.469211	0.257906		chr7:138550000-138575000	-0.152813	0.370821	-0.083876		chr3:45150000-45175000	0.229577	0.102914	0.175099		chr13:102000000-102025000	0.081445	0.260162	-0.110726
chr1:190400000-190425000	0.053528	0.481051	0.010139		chr8:8850000-8875000	0.018018	0.145341	-0.189429		chr3:45250000-45275000	0.150306	-0.034081	0.208846		chr13:102025000-102050000	0.127256	0.379655	-0.249164
chr1:190500000-190525000	-0.135471	0.380411	0.043887		chr8:8950000-8975000	0.220793	0.048864	-0.336816		chr3:63600000-63625000	0.404526	0.230472	0.185773		chr13:102075000-102100000	0.033965	0.246775	0.059735
chr1:190625000-190650000	0.029879	0.358961	0.314727		chr8:10025000-10050000	-0.038614	0.034802	-0.243663		chr3:63625000-63650000	0.081874	0.034016	0.142214		chr13:102125000-102150000	0.094164	0.236878	0.046473
chr1:190725000-190750000	-0.197093	-0.085347	0.146853		chr8:10100000-10125000	-0.044814	0.305998	-0.201828		chr3:66875000-66900000	0.062022	0.08228	0.191274		chr13:102150000-102175000	0.062588	0.269126	0.059735
chr1:191150000-191175000	0.146006	-0.149526	0.894792		chr8:10150000-10175000	-0.075747	0.315287	-0.210777		chr3:67025000-67050000	-0.001346	-0.038523	0.161838		chr13:102275000-102300000	0.106241	0.31958	0.002052
chr1:191675000-191700000	-0.07235	-0.095968	0.12378		chr8:11050000-11075000	-0.211526	0.252081	-0.26846		chr3:90950000-90975000	0.330964	0.026925	0.232781		chr13:102350000-102375000	0.058073	0.239416	0.05801
chr1:191850000-191875000	0.148457	0.115274	0.077634		chr8:14150000-14175000	-0.009073	0.37858	-0.099725		chr3:91075000-91100000	0.376301	0.120854	0.106743		chr13:102500000-102525000	0.16445	0.309674	-0.019297
chr1:192250000-192275000	-0.025437	0.162178	-0.091102		chr8:14200000-14225000	-0.080432	0.228659	0.026315		chr3:106725000-106750000	0.172531	0.11414	0.322486		chr13:102575000-102600000	-0.089523	0.382264	-0.216278
chr1:192325000-192350000	0.056421	0.29863	0.104156		chr8:14425000-14450000	-0.075945	0.577577	-0.141559		chr3:132625000-132650000	0.143327	0.074574	0.340386		chr13:105025000-105050000	0.072369	0.229897	-0.023608
chr1:192550000-192575000	0.04889	0.172064	0.104156		chr8:14550000-14575000	-0.068599	0.554889	-0.151371		chr3:133175000-133200000	0.073623	0.110987	0.161838		chr13:105300000-105325000	0.113389	0.209062	0.0234
chr1:192625000-192650000	0.333415	0.213287	0.191274		chr8:14675000-14700000	-0.141026	0.732226	-0.168081		chr3:133275000-133300000	0.173068	0.012923	0.104156		chr13:106175000-106200000	0.228796	0.279627	0.012726
chr1:192650000-192675000	-0.032416	0.178788	0.493269		chr8:14725000-14750000	-0.306868	0.377303	0.078824		chr3:149475000-149500000	0.250071	0.11195	0.151164		chr13:106200000-106225000	0.09825	0.366187	-0.028246
chr1:192675000-192700000	0.012661	0.256424	0.075909		chr8:31225000-31250000	-0.153243	-0.069094	-0.020158		chr3:159775000-159800000	0.330918	0.157287	0.17165		chr13:106250000-106275000	0.198536	0.299133	0.049922
chr1:193225000-193250000	-0.067666	0.113299	-0.4		chr8:48725000-48750000	0.16537	0.243385	-0.279996		chr4:4075000-4100000	0.246506	0.124712	0.186636		chr13:106350000-106375000	0.082807	0.227565	-0.061131
chr1:193450000-193475000	0.279828	0.257366	0.336075		chr8:68100000-68125000	-0.035998	0.020036	-0.076117		chr4:4100000-4125000	0.412133	0.158597	0.214347		chr13:106400000-106425000	0.122939	0.284407	-0.07353
chr1:193475000-193500000	-0.073345	-0.025978	-0.021883		chr8:68350000-68375000	-0.200507	-0.05877	0.182652		chr4:4175000-4200000	0.02593	0.034046	0.248094		chr13:106725000-106750000	0.142563	0.274928	-0.068029
chr1:193625000-193650000	-0.087533	0.262433	-0.202155		chr8:86225000-86250000	-0.087686	-0.033275	-0.191481		chr4:4300000-4325000	0.264888	0.147093	0.058872		chr13:108475000-108500000	0.042369	0.209399	0.071271
chr1:193650000-193675000	0.020053	0.139816	-0.182531		chr8:89300000-89325000	0.040977	0.25106	-0.061666		chr4:4350000-4375000	0.142745	0.121181	0.218658		chr13:108600000-108625000	0.064425	0.194028	-0.006036
chr1:193700000-193725000	-0.057534	0.211998	0.090894		chr8:89550000-89575000	-0.053126	0.156119	0.047336		chr4:4425000-4450000	0.225705	0.009434	0.216072		chr13:108650000-108675000	-0.037744	0.369421	0.082807
chr1:194600000-194625000	-0.103345	0.044291	-0.010347		chr8:89825000-89850000	0.173237	0.173343	-0.057355		chr4:4675000-4700000	0.106241	0.080644	0.082807		chr13:108675000-108700000	0.09343	0.442278	-0.032557
chr1:194875000-194900000	0.007119	0.046154	-0.054768		chr8:90650000-90675000	0.187747	0.006688	-0.139835		chr4:5100000-5125000	0.288108	0.168186	0.049922		chr13:108725000-108750000	0.139547	0.328545	0.072133
chr1:194900000-194925000	0.015308	0.11672	0.063183		chr8:114925000-114950000	-0.159471	0.214667	-0.301345		chr4:8275000-8300000	0.185573	0.22955	0.340386		chr13:108800000-108825000	0.126781	0.271347	-0.021883
chr1:194925000-194950000	-0.083968	0.073345	0.024263		chr8:118850000-118875000	-0.248399	0.247292	-0.090774		chr4:9975000-10000000	0.314005	0.327266	-0.011209		chr13:108925000-108950000	0.095312	0.235241	-0.088516
chr1:194950000-194975000	0.246246	-0.015497	0.067822		chr9:13900000-13925000	0.021324	0.167623	0.121193		chr4:10075000-10100000	0.31174	0.125992	0.04011		chr13:109125000-109150000	0.117322	0.237473	-0.005173
chr1:195050000-195075000	0.239663	0.019914	0.274616		chr9:23025000-23050000	-0.001788	0.36856	-0.13811		chr4:10100000-10125000	0.132077	0.092065	0.097792		chr13:110075000-110100000	0.257496	0.371375	-0.044956
chr1:195150000-195175000	0.095833	0.015769	-0.267926		chr9:25075000-25100000	-0.143002	0.120627	-0.189757		chr4:10150000-10175000	0.255491	0.133687	0.093482		chr13:110175000-110200000	0.170542	0.522146	-0.053044
chr1:195175000-195200000	0.05192	-0.022886	-0.133799		chr9:27350000-27375000	-0.175467	0.039818	-0.012071		chr4:10300000-10325000	0.375215	0.087407	-0.08129		chr13:110200000-110225000	0.069001	0.256026	0.036662
chr1:195200000-195225000	0.00969	0.058271	0.057147		chr9:30400000-30425000	-0.07809	0.06563	0.106743		chr4:10575000-10600000	0.252598	0.068198	0.241731		chr13:110225000-110250000	-0.04835	0.398844	-0.214554
chr1:195225000-195250000	0.018415	-0.09345	0.071271		chr9:30475000-30500000	0.013288	0.049438	-0.250887		chr4:19750000-19775000	0.152098	0.106802	0.210571		chr13:110650000-110675000	0.129827	0.286678	-0.027384
chr10:3350000-3375000	0.243889	0.178778	0.12378		chr9:30875000-30900000	-0.034574	0.161256	-0.13811		chr4:19800000-19825000	0.306812	0.144218	0.26308		chr13:110675000-110700000	0.042154	0.358553	-0.107277
chr10:3625000-3650000	0.188832	0.070767	0.002052		chr9:32425000-32450000	-0.055268	0.310429	-0.03773		chr4:22275000-22300000	0.307806	0.031151	-0.06458		chr13:110775000-110800000	0.009475	0.314801	-0.066304
chr10:3675000-3700000	-0.066885	0.092832	0.093482		chr9:32500000-32525000	-0.005783	0.198304	-0.115899		chr4:22300000-22325000	0.196762	0.161493	0.002052		chr13:110800000-110825000	0.12069	0.211937	-0.132074
chr10:3750000-3775000	0.09943	0.189964	0.011864		chr9:41300000-41325000	0.161726	0.285756	-0.199568		chr4:33875000-33900000	0.063859	0.309387	0.169926		chr13:110825000-110850000	0.130929	0.293698	-0.141025
chr10:3825000-3850000	0.098695	0.051322	-0.11245		chr9:41550000-41575000	-0.016559	0.202726	-0.305984		chr4:33975000-34000000	0.19324	0.250305	0.339523		chr13:110875000-110900000	0.021827	0.386061	0.025988
chr10:3875000-3900000	0.265271	0.067297	0.148577		chr9:46950000-46975000	-0.155599	0.240458	-0.033954		chr4:34075000-34100000	0.265102	0.445481	0.226746		chr13:111000000-111025000	0.086282	0.42885	0.093482
chr10:3900000-3925000	0.124961	0.007242	0.268581		chr9:46975000-47000000	-0.063151	0.342995	-0.0498		chr4:34125000-34150000	0.294674	0.370383	0.345559		chr13:111150000-111175000	0.137083	0.356015	0.149439
chr10:4525000-4550000	0.068604	-0.10648	-0.147922		chr9:47100000-47125000	-0.158966	0.327347	0.03354		chr4:34375000-34400000	0.051873	0.03592	0.241731		chr13:111175000-111200000	0.080924	0.296	-0.036868
chr10:4550000-4575000	-0.017752	0.013976	-0.103501		chr9:49375000-49400000	-0.253252	0.190658	-0.084739		chr4:34450000-34475000	0.139349	0.101459	0.31645		chr13:111200000-111225000	0.06695	0.263682	-0.188894
chr10:4575000-4600000	0.044328	-0.013205	0.269442		chr9:49950000-49975000	-0.170048	0.189687	-0.127436		chr4:48725000-48750000	0.122282	0.054545	0.08022		chr13:111225000-111250000	0.037074	0.298896	-0.012071
chr10:4625000-4650000	0.014956	0.073325	-0.046681		chr9:50175000-50200000	-0.019238	0.269503	-0.114175		chr4:49600000-49625000	0.094379	-0.050631	0.214347		chr13:111275000-111300000	0.014497	0.24748	0.019952
chr10:4650000-4675000	-0.017508	0.129255	-0.001397		chr9:50225000-50250000	-0.12687	0.168257	-0.161183		chr4:60425000-60450000	0.054598	0.045151	0.24518		chr13:114200000-114225000	0.138155	0.306582	-0.095413
chr10:4700000-4725000	0.001303	0.209787	0.182325		chr9:50375000-50400000	-0.026539	0.224463	-0.137248		chr4:62075000-62100000	0.364179	0.131773	0.248956		chr13:114500000-114525000	-0.018458	0.241687	-0.000535
chr10:5100000-5125000	0.069215	0.075229	0.022538		chr9:68000000-68025000	-0.173354	-0.001979	0.078497		chr4:62150000-62175000	0.331026	0.081575	0.231919		chr13:114675000-114700000	0.113971	0.431082	-0.008622
chr10:5125000-5150000	0.182894	0.118673	0.116554		chr9:68725000-68750000	-0.13538	0.060583	-0.252612		chr4:89200000-89225000	0.090751	0.028582	0.240868		chr13:114700000-114725000	0.156675	0.391485	-0.021883
chr10:5200000-5225000	-0.034054	-0.00076	0.046473		chr9:68775000-68800000	0.088931	0.120064	-0.012934		chr4:89225000-89250000	0.107144	0.10843	0.070409		chr13:114725000-114750000	0.098007	0.362461	0.103293
chr10:5250000-5275000	-0.027702	0.056091	0.125504		chr9:68800000-68825000	0.170834	0.110126	0.097258		chr4:89400000-89425000	0.14544	0.093456	0.352784		chr13:114875000-114900000	0.012063	0.42183	-0.173582
chr10:5275000-5300000	0.062435	0.158607	-0.06458		chr9:69125000-69150000	-0.0206	0.165023	0.011864		chr4:95200000-95225000	-0.069977	0.255155	0.304052		chr13:115275000-115300000	0.06248	0.270682	-0.006898
chr10:5325000-5350000	0.065695	0.139439	-0.021021		chr9:69175000-69200000	-0.011202	0.316151	-0.234178		chr4:98525000-98550000	0.320113	0.035612	0.257906		chr13:115600000-115625000	0.082699	0.270334	0.105018
chr10:5350000-5375000	0.128725	0.077767	0.038385		chr9:89775000-89800000	-0.106911	0.240469	-0.147922		chr4:115400000-115425000	0.215189	0.034293	0.118279		chr13:115725000-115750000	0.070777	0.241945	-0.076979
chr10:5375000-5400000	0.29299	0.07263	0.377582		chr9:89950000-89975000	-0.148405	0.029952	0.099845		chr4:115425000-115450000	0.253699	0.178072	0.217795		chr13:116175000-116200000	0.062955	0.229499	0.051647
chr10:5425000-5450000	0.121899	0.156713	0.138765		chr9:98275000-98300000	-0.125186	0.149118	0.040438		chr4:115500000-115525000	0.267521	0.241003	0.161838		chr13:116275000-116300000	0.165185	0.330142	0.105018
chr10:5500000-5525000	0.076991	-0.00558	-0.134661		chr9:98325000-98350000	-0.067406	0.138905	-0.100052		chr4:115575000-115600000	0.240369	0.208765	0.319037		chr13:116575000-116600000	0.208149	0.243193	-0.028246
chr10:5525000-5550000	-0.060748	-0.006859	-0.088516		chr9:99825000-99850000	-0.012151	0.151617	-0.091102		chr4:115650000-115675000	0.335388	0.124395	0.170788		chr13:116850000-116875000	0.133455	0.348041	0.081083
chr10:5575000-5600000	0.024767	-0.002765	0.130677		chr9:99850000-99875000	-0.053584	0.269196	0.051974		chr4:156300000-156325000	0.19653	0.058825	0.491222		chr13:117000000-117025000	0.017053	0.275543	-0.193205
chr10:5625000-5650000	-0.009534	-0.097279	-0.078703		chr9:104425000-104450000	-0.044508	0.151299	-0.089377		chr5:8300000-8325000	0.161618	0.042019	0.102431		chr13:117075000-117100000	0.35746	0.287353	-0.101776
chr10:5675000-5700000	0.078139	-0.002428	0.057147		chr9:104875000-104900000	-0.045135	0.28292	0.035799		chr5:15625000-15650000	0.373287	-0.022703	0.231057		chr14:15625000-15650000	0.571944	0.236878	0.002915
chr10:5700000-5725000	0.091899	0.094358	0.004638		chr9:116025000-116050000	-0.039304	0.240428	-0.175634		chr5:86825000-86850000	0.324352	-0.002775	0.21952		chr14:16750000-16775000	0.088701	0.232713	-0.22178
chr10:5725000-5750000	0.11071	0.043585	0.216934		chr9:116050000-116075000	-0.038569	0.14525	-0.019297		chr5:98200000-98225000	0.250653	0.054444	0.04011		chr14:22350000-22375000	0.054614	0.384495	-0.089377
chr10:5750000-5775000	0.127363	0.161473	-0.258113		chr9:117875000-117900000	-0.25189	0.140174	-0.159458		chr5:109575000-109600000	0.154838	0.064034	0.04906		chr14:22375000-22400000	0.093537	0.281581	-0.236765
chr10:5850000-5875000	0.12239	-0.113827	0.00119		chrX:87200000-87225000	-0.007086	0.036454	-0.117089		chr5:109650000-109675000	0.187776	0.03463	0.172512		chr14:22400000-22425000	-0.036105	0.317083	-0.135523
chr10:5875000-5900000	0.253593	0.109719	-0.04237		chrX:144500000-144525000	-0.024413	0.111561	0.006363		chr5:151300000-151325000	0.159093	0.077788	0.072133		chr14:22450000-22475000	0.054353	0.338503	-0.077841
chr10:5925000-5950000	0.280608	0.133697	0.113106		chrX:153925000-153950000	-0.11885	-0.155101	-0.062856		chr5:151475000-151500000	0.290464	0.221794	0.132402		chr14:22500000-22525000	0.037854	0.287997	-0.247439
chr10:5950000-5975000	0.460883	0.103947	0.208846		chrX:154950000-154975000	0.021077	0.122737	-0.072667		chr6:3175000-3200000	0.372338	0.044966	0.192136		chr14:22550000-22575000	-0.000121	0.396008	0.091757
chr10:6825000-6850000	0.111552	0.109114	0.046473		chrX:167850000-167875000	-0.011754	0.143502	-0.003449		chr6:3600000-3625000	0.189567	-0.059239	0.249819		chr14:22600000-22625000	0.050144	0.211344	-0.023608
chr10:6975000-7000000	0.030185	0.017129	0.29424		chr1:13775000-13800000	0.245511	0.04904	0.044749		chr6:3700000-3725000	0.347358	0.023772	0.163563		chr14:22650000-22675000	0.026619	0.431112	0.110519
chr10:7000000-7025000	0.050037	-0.026663	-0.008622		chr1:14725000-14750000	0.565332	0.109442	0.078497		chr6:8675000-8700000	0.340547	0.132745	0.057147		chr14:22700000-22725000	0.087553	0.49788	0.034937
chr10:7050000-7075000	0.058196	0.041118	-0.13811		chr1:15400000-15425000	0.014679	0.047433	-0.030833		chr6:13625000-13650000	0.202532	-0.019693	0.09693		chr14:22750000-22775000	0.139501	0.318352	-0.123986
chr10:7225000-7250000	0.839967	0.110087	0.004638		chr1:20575000-20600000	0.083389	0.049962	0.016175		chr6:13675000-13700000	0.102246	-0.020952	0.21952		chr14:22875000-22900000	0.19497	0.33047	0.136179
chr10:7250000-7275000	-0.030947	0.030874	-0.000535		chr1:20625000-20650000	0.181515	0.029186	0.061458		chr6:13875000-13900000	0.105874	0.041979	0.218658		chr14:22900000-22925000	0.04321	0.258278	-0.133799
chr10:7425000-7450000	0.331394	0.008759	0.158389		chr1:20700000-20725000	0.095786	0.029821	0.07472		chr6:18100000-18125000	0.211087	0.131723	0.343835		chr14:22925000-22950000	-0.032539	0.277416	-0.078703
chr10:7475000-7500000	0.230587	-0.001138	0.055424		chr1:22500000-22525000	0.009216	-0.069493	0.04906		chr6:18525000-18550000	0.084812	0.103977	0.073857		chr14:22950000-22975000	0.233159	0.276464	-0.006898
chr10:7875000-7900000	0.260435	0.029544	0.260493		chr1:23575000-23600000	0.14691	0.162762	0.012726		chr6:18575000-18600000	0.220959	0.130393	-0.014985		chr14:23025000-23050000	0.032497	0.301732	-0.1214
chr10:7975000-8000000	0.03813	-0.025343	0.169064		chr1:55675000-55700000	0.033384	0.144566	0.079358		chr6:22475000-22500000	0.214991	0.119318	0.011864		chr14:23300000-23325000	0.084078	0.264019	-0.06458
chr10:8000000-8025000	0.077894	0.155147	-0.027056		chr1:57075000-57100000	0.021522	0.086455	0.134454		chr6:22600000-22625000	0.186245	0.050278	0.216072		chr14:23325000-23350000	0.092435	0.327624	-0.124849
chr10:8050000-8075000	0.056665	0.176854	0.240007		chr1:57150000-57175000	0.009277	0.091543	0.147715		chr6:24100000-24125000	0.137021	0.015482	0.296827		chr14:28725000-28750000	0.000981	0.396296	-0.05563
chr10:8100000-8125000	0.08267	0.084542	-0.168408		chr1:57250000-57275000	-0.030273	0.059284	-0.010347		chr6:42125000-42150000	0.309796	0.02151	0.25413		chr14:28825000-28850000	0.126844	0.468794	0.125504
chr10:8125000-8150000	0.077726	0.042009	-0.075254		chr1:61200000-61225000	0.123153	0.166866	-0.019297		chr6:42650000-42675000	0.155312	0.047751	0.399793		chr14:28875000-28900000	-0.032799	0.236551	0.000328
chr10:8225000-8250000	-0.034574	-0.091793	-0.104363		chr1:62475000-62500000	0.138965	0.13688	0.004638		chr6:56225000-56250000	0.318046	0.202298	0.076444		chr14:28900000-28925000	0.055501	0.334287	-0.075254
chr10:8325000-8350000	0.120277	-0.065574	0.143403		chr1:76075000-76100000	0.066277	0.248094	-0.012071		chr6:58600000-58625000	0.251925	-0.094342	0.17715		chr14:29100000-29125000	0.072843	0.28067	-0.193205
chr10:8350000-8375000	0.092129	-0.133631	0.494137		chr1:76125000-76150000	0.047099	0.154779	0.00119		chr6:58725000-58750000	0.092741	0.034641	0.185773		chr14:35250000-35275000	0.05319	0.269146	-0.004311
chr10:8375000-8400000	0.14045	-0.111003	0.326263		chr1:77275000-77300000	0.046685	0.230542	0.08022		chr6:58775000-58800000	0.22249	0.056962	0.387394		chr14:35425000-35450000	0.167694	0.202645	-0.083342
chr10:8400000-8425000	0.089022	0.000836	0.022538		chr1:77525000-77550000	-0.005064	0.10719	0.079358		chr6:60300000-60325000	0.272755	0.012506	0.253267		chr14:35500000-35525000	-0.021978	0.23306	0.073857
chr10:8425000-8450000	0.014849	0.023822	0.135317		chr1:80375000-80400000	0.012752	0.070143	0.127229		chr6:66550000-66575000	0.370791	0.05251	0.241731		chr14:35525000-35550000	0.114537	0.150226	0.008949
chr10:8450000-8475000	-0.023125	0.081983	-0.012071		chr1:82575000-82600000	-0.001116	0.083876	0.022538		chr6:67400000-67425000	0.149113	0.165341	0.291654		chr14:35550000-35575000	0.072108	0.460832	0.026849
chr10:8525000-8550000	0.270155	-0.147395	0.043025		chr1:82650000-82675000	-0.040314	0.027343	-0.022745		chr6:67700000-67725000	0.245189	-0.021904	0.364321		chr14:35775000-35800000	0.096307	0.248638	-0.09574
chr10:8650000-8675000	0.047849	-0.026949	0.156665		chr1:84250000-84275000	-0.068004	0.015779	-0.087653		chr6:69300000-69325000	0.251541	-0.001168	0.082807		chr14:36050000-36075000	0.277241	0.279667	0.026849
chr10:8675000-8700000	-0.14389	-0.007454	-0.022745		chr1:105450000-105475000	0.123001	0.069468	0.216934		chr6:70075000-70100000	0.43047	0.077451	0.264804		chr14:36625000-36650000	0.096782	0.216103	-0.067166
chr10:8700000-8725000	0.139455	-0.017688	0.128091		chr1:121725000-121750000	0.185986	0.154422	0.069546		chr6:89700000-89725000	0.082455	0.085146	0.284428		chr14:36650000-36675000	0.011052	0.239089	-0.039783
chr10:9025000-9050000	0.052257	0.179729	0.149439		chr1:126350000-126375000	0.015476	0.170745	0.139627		chr6:89925000-89950000	0.108873	0.012913	0.465562		chr14:58900000-58925000	0.171276	0.255402	0.013589
chr10:9600000-9625000	0.028287	0.078433	-0.13035		chr1:126625000-126650000	0.085547	0.218027	-0.029971		chr6:89950000-89975000	0.321736	0.138814	0.229332		chr14:68775000-68800000	0.15147	0.286996	-0.029109
chr10:11125000-11150000	0.035588	-0.014862	-0.00776		chr1:137350000-137375000	0.029022	0.067227	-0.088516		chr6:102750000-102775000	0.304807	0.072292	0.118279		chr14:68875000-68900000	0.087751	0.325343	-0.018435
chr10:11300000-11325000	0.116649	-0.067221	0.067822		chr1:159800000-159825000	-0.035004	0.127668	-0.012071		chr6:122250000-122275000	0.2627	0.010783	0.142541		chr14:68925000-68950000	0.125894	0.270425	0.016175
chr10:11325000-11350000	-0.041937	-0.060497	0.158389		chr1:161600000-161625000	0.394807	0.204292	0.070409		chr6:122900000-122925000	0.227649	-0.023807	0.103293		chr14:68950000-68975000	0.095114	0.222191	0.040973
chr10:11350000-11375000	0.214839	-0.089285	0.23742		chr1:162825000-162850000	0.012843	0.05955	0.013589		chr6:123025000-123050000	0.225965	0.06434	0.160113		chr14:71050000-71075000	0.13693	0.326018	0.038385
chr10:12650000-12675000	-0.028284	-0.076524	0.145991		chr1:162850000-162875000	-0.076238	-0.046128	0.034075		chr6:123050000-123075000	0.181317	0.196914	0.412192		chr14:71125000-71150000	0.106149	0.404625	0.137903
chr10:12750000-12775000	0.16693	0.024477	0.36001		chr1:168425000-168450000	-0.023187	0.097304	0.103293		chr6:123075000-123100000	0.190347	0.207128	0.26308		chr14:71150000-71175000	0.024675	0.461486	-0.053044
chr10:12925000-12950000	0.165308	0.111385	0.17715		chr1:169525000-169550000	0.39049	0.05601	-0.029109		chr6:123100000-123125000	0.063429	0.095984	0.194723		chr14:71175000-71200000	-0.005693	0.486704	-0.041507
chr10:12950000-12975000	0.065129	0.011715	-0.034282		chr1:175650000-175675000	-0.099564	0.001491	0.069546		chr6:123125000-123150000	0.267827	0.060185	0.25413		chr14:71250000-71275000	0.110925	0.54419	-0.018435
chr10:13025000-13050000	0.295578	-0.140979	0.191274		chr1:175850000-175875000	-0.050921	-0.003001	0.049922		chr6:123275000-123300000	0.218449	-0.018997	0.182325		chr14:71275000-71300000	0.091961	0.402672	-0.122263
chr10:13050000-13075000	0.173971	0.04558	0.110519		chr1:183450000-183475000	-0.071433	-0.029332	-0.024797		chr6:123750000-123775000	0.140434	0.017672	0.43354		chr14:71300000-71325000	0.116711	0.69309	0.102431
chr10:13125000-13150000	0.02394	0.048436	0.395482		chr1:186050000-186075000	0.020359	0.168861	0.135317		chr6:123825000-123850000	0.132291	0.042931	0.107604		chr14:71325000-71350000	0.023512	0.387331	0.163563
chr10:13150000-13175000	0.022104	-0.010984	0.051112		chr1:186125000-186150000	0.015369	0.169475	0.034937		chr6:123875000-123900000	0.284588	-0.003973	0.351922		chr14:71350000-71375000	0.014267	0.365306	-0.143611
chr10:13250000-13275000	0.207537	0.262801	-0.102638		chr1:186425000-186450000	-0.144732	0.05519	-0.069754		chr6:124000000-124025000	0.620893	0.162702	0.161838		chr14:71450000-71475000	0.115486	0.277079	0.052509
chr10:13275000-13300000	0.054247	0.072056	-0.146198		chr1:187050000-187075000	0.014526	0.108449	0.084531		chr6:124175000-124200000	0.214347	-0.021923	0.442489		chr14:71500000-71525000	0.164342	0.250929	0.004638
chr10:13300000-13325000	-0.077187	-0.137162	0.092619		chr1:188625000-188650000	0.15395	0.118346	0.071271		chr6:124200000-124225000	0.166745	0.07738	0.344697		chr14:71525000-71550000	-0.01483	0.313255	-0.141886
chr10:13325000-13350000	-0.014417	0.061495	-0.156872		chr1:188700000-188725000	-0.047187	-0.016745	-0.090239		chr6:129150000-129175000	0.34001	0.116402	0.206259		chr14:71550000-71575000	0.04021	0.238444	0.027711
chr10:13350000-13375000	0.054292	0.111673	0.036662		chr1:188775000-188800000	-0.088115	0.028602	-0.092827		chr6:140100000-140125000	0.277823	0.050677	0.160976		chr14:71575000-71600000	0.011267	0.259537	-0.085066
chr10:13375000-13400000	-0.065738	-0.004608	-0.146198		chr1:194850000-194875000	0.005022	0.082578	0.047336		chr7:5225000-5250000	0.061853	0.249293	0.120003		chr14:71600000-71625000	0.059909	0.290823	0.07472
chr10:13400000-13425000	0.066232	0.22127	-0.103501		chr10:3725000-3750000	0.061395	-0.015099	0.281841		chr7:5925000-5950000	0.243353	-0.000483	0.173374		chr14:71650000-71675000	0.00917	0.367855	0.049922
chr10:13450000-13475000	0.115976	0.057708	0.1806		chr10:3775000-3800000	0.028195	0.114886	0.048198		chr7:6625000-6650000	0.36415	0.194794	0.143403		chr14:71675000-71700000	0.026711	0.369114	-0.096603
chr10:13575000-13600000	-0.027748	0.195061	0.131005		chr10:4825000-4850000	0.11743	0.124722	0.061458		chr7:6825000-6850000	-0.140584	-0.087628	0.305776		chr14:71725000-71750000	0.120277	0.434295	0.038385
chr10:13600000-13625000	0.182787	0.157625	0.158389		chr10:5450000-5475000	0.072369	-0.008118	0.240868		chr7:13075000-13100000	0.175287	0.030556	0.122055		chr14:71750000-71775000	0.072674	0.360794	0.086256
chr10:13650000-13675000	0.020053	0.188019	-0.101776		chr10:5475000-5500000	-0.00459	-0.017381	-0.087653		chr7:13100000-13125000	0.103409	0.040402	0.1627		chr14:71775000-71800000	0.212726	0.542235	-0.061131
chr10:13675000-13700000	0.000461	0.086783	-0.033419		chr10:9075000-9100000	0.106149	0.096966	0.055424		chr7:13200000-13225000	0.161664	0.170397	0.227608		chr14:71825000-71850000	0.128725	0.492098	0.199034
chr10:13800000-13825000	0.082286	0.251881	0.014451		chr10:9125000-9150000	-0.004223	0.079404	-0.029971		chr7:13225000-13250000	0.25696	0.027282	0.398068		chr14:71850000-71875000	0.086802	0.327236	0.064045
chr10:13900000-13925000	0.222292	0.170438	0.190412		chr10:9175000-9200000	0.047879	0.012913	-0.075254		chr7:18250000-18275000	0.209741	-0.05186	0.331436		chr14:71875000-71900000	-0.017784	0.384424	0.206259
chr10:13925000-13950000	0.002237	0.03116	-0.088516		chr10:9650000-9675000	0.269312	0.096322	0.068684		chr7:18350000-18375000	0.288214	0.188327	0.309226		chr14:71925000-71950000	0.02267	0.44325	0.004638
chr10:14075000-14100000	-0.020248	0.13336	-0.010347		chr10:12375000-12400000	-0.040483	-0.158631	0.04906		chr7:18425000-18450000	0.271149	0.061515	0.243456		chr14:71950000-71975000	0.103042	0.295632	-0.005173
chr10:14100000-14125000	-0.045304	0.043298	0.060597		chr10:12625000-12650000	-0.16056	0.010068	-0.000535		chr7:18650000-18675000	0.299312	0.097652	0.014451		chr14:71975000-72000000	0.01373	0.339998	-0.004311
chr10:14175000-14200000	-0.021871	0.131188	0.274616		chr10:13625000-13650000	0.098052	0.027651	0.038385		chr7:26175000-26200000	0.20769	0.035643	0.12259		chr14:72000000-72025000	0.241363	0.506497	0.071271
chr10:14250000-14275000	0.024659	0.089568	-0.03892		chr10:14125000-14150000	0.022578	0.157368	0.135317		chr7:26600000-26625000	0.033904	0.072978	0.209709		chr14:72025000-72050000	0.127318	0.383861	0.050784
chr10:17825000-17850000	0.136088	0.047474	-0.159458		chr10:14225000-14250000	0.029757	0.149008	-0.018435		chr7:26725000-26750000	0.289898	0.06565	-0.029971		chr14:72050000-72075000	0.189184	0.307413	0.08367
chr10:17900000-17925000	-0.094421	-0.091844	0.08022		chr10:23100000-23125000	-0.004025	0.029207	0.013589		chr7:31275000-31300000	0.324307	0.250284	0.172512		chr14:72100000-72125000	0.054399	0.500398	0.024263
chr10:17950000-17975000	0.183046	0.074595	0.024263		chr10:44650000-44675000	0.047618	0.098881	0.002915		chr7:31600000-31625000	0.220823	0.050984	0.299413		chr14:72125000-72150000	0.068696	0.273966	-0.074392
chr10:17975000-18000000	-0.044202	-0.109703	0.048198		chr10:44775000-44800000	0.127363	0.164676	0.00119		chr7:33750000-33775000	0.231582	0.167818	0.222107		chr14:72150000-72175000	-0.08464	0.296645	0.045611
chr10:18150000-18175000	0.224925	-0.016756	0.1627		chr10:57800000-57825000	0.021031	0.112267	0.047336		chr7:33875000-33900000	0.20847	0.219634	0.441628		chr14:72175000-72200000	-0.001652	0.445164	-0.062856
chr10:18275000-18300000	0.128052	-0.064334	-0.044094		chr10:68675000-68700000	-0.02634	0.018358	0.036662		chr7:33900000-33925000	0.255124	0.102708	0.249819		chr14:72225000-72250000	-0.047769	0.423754	0.147715
chr10:18575000-18600000	0.006016	0.018706	0.046473		chr10:87675000-87700000	0.30897	0.202051	0.011864		chr7:34000000-34025000	0.348644	0.063459	0.328849		chr14:72250000-72275000	0.098527	0.231801	0.060597
chr10:18675000-18700000	0.096798	0.114211	0.090894		chr10:87950000-87975000	0.080038	0.24265	0.002052		chr7:42650000-42675000	0.174644	-0.15636	0.115692		chr14:72300000-72325000	0.126781	0.263989	0.072133
chr10:18725000-18750000	0.148226	0.063766	0.233971		chr10:88250000-88275000	-0.07535	0.152865	0.136179		chr7:42900000-42925000	0.288537	-0.037214	0.421141		chr14:72325000-72350000	0.026405	0.286719	-0.021883
chr10:18750000-18775000	0.306659	0.126001	-0.089377		chr10:89450000-89475000	0.048844	-0.01866	0.052837		chr7:42925000-42950000	0.305603	0.079671	0.21952		chr14:73725000-73750000	0.109134	0.290219	-0.090239
chr10:18800000-18825000	-0.014937	0.080694	0.012726		chr10:89825000-89850000	0.087874	-0.088263	0.000328		chr7:43050000-43075000	0.333077	0.067216	0.306639		chr14:73900000-73925000	0.103087	0.260478	-0.098327
chr10:18875000-18900000	0.037701	0.069181	0.066098		chr10:90900000-90925000	-0.04656	0.131179	0.047336		chr7:108575000-108600000	0.43846	0.066305	0.183186		chr14:74100000-74125000	0.283898	0.214783	-0.07353
chr10:18925000-18950000	-0.029387	0.065025	-0.085929		chr10:96700000-96725000	0.046425	0.092525	0.144266		chr7:108625000-108650000	0.200848	0.095636	0.274616		chr14:74575000-74600000	0.14821	0.285071	0.117417
chr10:18950000-18975000	0.119435	0.058967	0.0234		chr10:115500000-115525000	-0.036687	0.069181	-0.078703		chr8:4775000-4800000	0.340242	0.000877	0.295965		chr14:74600000-74625000	0.040639	0.271377	0.060597
chr10:18975000-19000000	-0.021978	0.058005	0.057147		chr10:118225000-118250000	0.071082	0.010254	0.009812		chr8:4825000-4850000	0.550256	0.032153	0.142214		chr14:79975000-80000000	-0.013988	0.36724	-0.193205
chr10:19075000-19100000	0.005282	0.097908	0.283566		chr10:125800000-125825000	-0.018519	0.066612	-0.05563		chr8:8550000-8575000	0.237768	0.325221	-0.076652		chr14:80025000-80050000	0.077359	0.233051	0.002915
chr10:19125000-19150000	0.042476	-0.007811	-0.166684		chr11:11900000-11925000	0.153537	0.106903	-0.082152		chr8:19475000-19500000	0.181945	0.099188	0.047336		chr14:80125000-80150000	0.132935	0.341655	0.182325
chr10:19250000-19275000	0.07142	0.13688	0.321624		chr11:44400000-44425000	-0.177717	0.010476	-0.067166		chr8:19500000-19525000	0.308298	0.160285	0.135317		chr14:80175000-80200000	0.150521	0.378683	0.184911
chr10:19275000-19300000	0.013058	0.052878	-0.107277		chr11:44425000-44450000	-0.028911	-0.000453	0.081945		chr8:19575000-19600000	0.138737	0.163517	0.298878		chr14:80200000-80225000	0.070945	0.248043	-0.063718
chr10:19300000-19325000	-0.077769	0.06695	-0.23504		chr11:44625000-44650000	-0.020508	0.054494	-0.057355		chr8:21875000-21900000	0.088762	0.197957	0.113106		chr14:80250000-80275000	0.057659	0.30557	-0.171857
chr10:19325000-19350000	-0.041784	0.005289	-0.23504		chr11:46450000-46475000	-0.008738	-0.104566	-0.065443		chr8:21925000-21950000	0.381387	0.197719	0.185238		chr14:80275000-80300000	0.090904	0.318312	0.272892
chr10:19375000-19400000	0.152267	0.019975	0.069546		chr11:67525000-67550000	-0.295221	0.09193	0.144266		chr8:31000000-31025000	0.17535	-0.009297	0.319363		chr14:80300000-80325000	0.123153	0.286985	0.034937
chr10:19400000-19425000	0.043578	0.04425	0.013589		chr11:71150000-71175000	-0.018779	0.085791	0.107604		chr8:40800000-40825000	0.268945	0.222212	0.05801		chr14:80400000-80425000	0.087429	0.422117	0.466424
chr10:19425000-19450000	0.126215	0.12862	0.281841		chr11:71275000-71300000	0.075935	0.081902	0.010674		chr8:61800000-61825000	0.214731	0.144626	0.135317		chr14:86100000-86125000	0.128878	0.322139	-0.050457
chr10:19475000-19500000	-0.046084	0.036605	0.058872		chr11:71675000-71700000	-0.079758	0.194753	0.112244		chr8:66800000-66825000	0.721775	0.199266	0.042162		chr14:86150000-86175000	0.086588	0.255986	-0.009484
chr10:19500000-19525000	-0.069778	0.043646	0.124642		chr11:81000000-81025000	-0.022956	0.28551	0.122055		chr8:77775000-77800000	0.179283	-0.020513	0.213485		chr14:86450000-86475000	0.092006	0.255689	0.034075
chr10:19550000-19575000	0.398802	0.12028	0.206259		chr11:82525000-82550000	0.061733	0.157479	-0.014657		chr8:77800000-77825000	0.2584	0.130922	0.370684		chr14:96050000-96075000	0.057061	0.153092	-0.005173
chr10:19625000-19650000	0.150583	0.166589	0.281841		chr11:82550000-82575000	-0.252562	0.120084	0.099845		chr8:77850000-77875000	0.259548	0.126092	-0.068891		chr14:98700000-98725000	0.076042	0.3091	-0.033419
chr10:19650000-19675000	0.098312	0.157338	-0.010347		chr11:89250000-89275000	-0.103283	0.119746	0.00119		chr8:77875000-77900000	0.414138	0.141382	0.150301		chr14:98850000-98875000	0.093921	0.369512	0.055424
chr10:19725000-19750000	-0.018412	0.111632	0.103293		chr11:99600000-99625000	-0.167861	-0.014832	0.004638		chr8:77925000-77950000	0.299053	0.182636	0.13704		chr14:100850000-100875000	0.217669	0.278479	0.093482
chr10:19750000-19775000	0.027139	0.105604	-0.133799		chr11:99650000-99675000	0.031027	0.071115	-0.100913		chr8:128725000-128750000	0.253546	-0.07809	-0.030833		chr14:100875000-100900000	0.208181	0.329966	-0.22178
chr10:19975000-20000000	0.002343	-0.107165	0.012726		chr11:99825000-99850000	0.018246	0.052489	0.252405		chr8:129125000-129150000	0.308756	0.035612	0.092619		chr14:100925000-100950000	0.140987	0.380728	-0.211967
chr10:20450000-20475000	0.085242	0.086446	-0.058217		chr11:99975000-100000000	-0.160007	0.08364	0.063511		chr8:129150000-129175000	0.144966	-0.080321	0.371547		chr14:100950000-100975000	0.224665	0.509151	-0.097465
chr10:20475000-20500000	-0.062845	0.018102	-0.010347		chr12:5400000-5425000	-0.069457	0.178154	0.008415		chr9:4350000-4375000	0.185465	0.000806	0.14049		chr14:101050000-101075000	0.139947	0.616826	0.191274
chr10:20550000-20575000	-0.012886	0.086762	-0.002259		chr12:12425000-12450000	0.016578	0.252536	0.044749		chr9:4825000-4850000	0.132551	-0.004996	0.184911		chr14:101100000-101125000	0.092972	0.268612	-0.067166
chr10:20575000-20600000	0.02567	0.175238	-0.170995		chr12:15850000-15875000	0.258276	0.234626	-0.021883		chr9:5950000-5975000	0.352928	0.074871	0.183186		chr14:101125000-101150000	0.220149	0.417156	0.037524
chr10:20600000-20625000	0.001287	0.130483	0.203673		chr12:16025000-16050000	-0.105243	0.029237	-0.01671		chr9:6050000-6075000	0.295883	0.02154	0.40788		chr14:101200000-101225000	0.129996	0.388353	0.015312
chr10:20700000-20725000	-0.080922	0.05034	0.00119		chr12:16175000-16200000	0.005497	0.017784	0.071271		chr9:6375000-6400000	0.297827	0.120884	0.10588		chr14:101250000-101275000	0.264583	0.425698	0.104156
chr10:20725000-20750000	-0.153824	0.127668	-0.011209		chr12:16300000-16325000	0.052777	0.080704	-0.098327		chr9:6950000-6975000	0.086129	-0.113878	0.306639		chr14:101325000-101350000	0.105996	0.638825	-0.017572
chr10:20750000-20775000	0.070793	0.198581	-0.012071		chr12:25475000-25500000	-0.003381	0.242639	0.070409		chr9:7275000-7300000	0.185878	0.080971	0.286153		chr14:101400000-101425000	0.212894	0.337531	0.082807
chr10:20775000-20800000	0.141016	0.083826	0.160113		chr12:25700000-25725000	0.00392	0.215161	0.161838		chr9:7700000-7725000	0.224037	-0.149924	0.227608		chr14:102225000-102250000	0.099307	0.217372	-0.018435
chr10:20800000-20825000	0.247715	0.074267	0.145128		chr12:25750000-25775000	0.095159	0.180621	-0.040645		chr9:20000000-20025000	0.578664	0.105237	0.182325		chr14:102275000-102300000	0.087276	0.275482	-0.05563
chr10:20850000-20875000	0.0782	0.08708	-0.15601		chr12:25850000-25875000	0.068328	0.114559	-0.033419		chr9:20075000-20100000	0.367271	0.022185	0.151164		chr14:102500000-102525000	0.063108	0.303913	-0.052182
chr10:20875000-20900000	0.005389	0.021591	-0.21283		chr12:25950000-25975000	0.119328	0.196627	-0.006036		chr9:20100000-20125000	0.198858	0.019954	0.207121		chr14:102525000-102550000	0.07367	0.399428	0.04906
chr10:20900000-20925000	0.039798	0.083876	-0.031695		chr12:25975000-26000000	-0.009319	0.084819	-0.086791		chr9:20150000-20175000	0.118011	0.011348	0.286153		chr14:102550000-102575000	0.055072	0.243214	0.006363
chr10:20925000-20950000	-0.025606	0.003999	-0.05563		chr12:26075000-26100000	0.021415	0.197252	-0.00776		chr9:20300000-20325000	0.264628	0.070747	0.37672		chr14:102600000-102625000	0.021766	0.301364	0.003776
chr10:21200000-21225000	0.524358	0.188327	-0.180807		chr12:26150000-26175000	-0.023141	0.134004	0.047336		chr9:26825000-26850000	0.195659	0.148711	0.102431		chr14:102700000-102725000	0.074879	0.353129	-0.053906
chr10:21275000-21300000	0.006706	-0.016777	0.035799		chr12:26200000-26225000	-0.055284	0.144575	0.071271		chr9:26875000-26900000	-0.043514	-0.200388	0.249819		chr14:102725000-102750000	0.187669	0.340376	0.150301
chr10:21475000-21500000	-0.074446	0.157665	0.268581		chr12:26675000-26700000	0.02146	0.121232	0.094344		chr9:55775000-55800000	0.413924	-0.029569	0.149439		chr14:102825000-102850000	0.10315	0.35889	0.025125
chr10:21500000-21525000	0.101374	0.020987	0.000328		chr12:26925000-26950000	0.032175	0.095022	-0.029109		chr9:83925000-83950000	0.32446	0.00138	0.062321		chr14:102850000-102875000	0.158986	0.384117	-0.06458
chr10:21650000-21675000	0.382899	0.033769	0.212622		chr12:27250000-27275000	0.070272	-0.025998	0.070409		chrX:5575000-5600000	0.174	0.15565	0.246042		chr14:102900000-102925000	-0.039044	0.326355	0.088308
chr10:21675000-21700000	0.063186	-0.009684	0.020814		chr12:27575000-27600000	0.071742	0.118059	-0.006036		chrX:6000000-6025000	0.026909	0.067472	0.188359		chr14:103950000-103975000	0.08045	0.23303	-0.054768
chr10:21700000-21725000	0.237063	0.06697	-0.298758		chr12:28325000-28350000	0.117491	0.07397	0.024263		chrX:14450000-14475000	0.250745	0.12241	0.198172		chr14:103975000-104000000	0.119588	0.30425	-0.120538
chr10:21750000-21775000	0.065972	0.030269	0.112244		chr12:28400000-28425000	0.017482	0.137258	0.120003		chrX:15375000-15400000	0.183765	0.094921	0.077307		chr14:104300000-104325000	0.057016	0.397811	-0.072667
chr10:21875000-21900000	0.297538	-0.152114	0.379633		chr12:29625000-29650000	-0.074554	0.156109	0.038385		chrX:15475000-15500000	0.213337	0.08085	0.155475		chr14:104325000-104350000	0.041313	0.334892	-0.006036
chr10:22025000-22050000	0.148655	-0.045781	0.243456		chr12:29675000-29700000	-0.120043	0.177836	0.08367		chrX:15500000-15525000	0.194586	0.130066	0.244318		chr14:104350000-104375000	0.077511	0.333335	0.115692
chr10:22100000-22125000	0.246704	0.035234	0.064908		chr12:30325000-30350000	0.092588	0.104315	-0.040645		chrX:15600000-15625000	0.174261	0.05245	0.232781		chr14:104375000-104400000	0.098052	0.3921	-0.033419
chr10:22250000-22275000	0.233006	0.033351	0.457475		chr12:30375000-30400000	0.020878	-0.036887	-0.108139		chrX:16075000-16100000	0.114842	0.06776	0.369494		chr14:104425000-104450000	0.041052	0.383483	0.084531
chr10:22300000-22325000	0.135568	-0.031094	0.301465		chr12:30650000-30675000	0.069262	0.16176	0.039248		chrX:17300000-17325000	0.108965	0.061731	0.174237		chr14:104625000-104650000	0.116068	0.245812	-0.00776
chr10:22550000-22575000	0.371542	0.10846	0.308363		chr12:30775000-30800000	0.016731	0.072978	-0.019297		chrX:17625000-17650000	0.131969	0.015084	0.208846		chr14:104725000-104750000	0.132353	0.248995	0.004638
chr10:22625000-22650000	0.072996	-0.13271	0.035799		chr12:33950000-33975000	-0.00837	0.083887	0.111381		chrX:17925000-17950000	0.157347	0.030118	0.120865		chr14:104825000-104850000	0.060751	0.353783	-0.028246
chr10:22650000-22675000	-0.040451	-0.030102	0.226746		chr12:35475000-35500000	0.14123	0.11068	-0.029109		chrX:17975000-18000000	0.545663	0.095279	0.141352		chr14:104875000-104900000	0.059864	0.329825	-0.07353
chr10:22750000-22775000	0.081185	-0.029262	0.108467		chr12:35500000-35525000	-0.149631	-0.078427	-0.005173		chrX:19050000-19075000	0.011143	0.036147	0.143076		chr14:107900000-107925000	0.105229	0.15215	0.0179
chr10:22800000-22825000	0.092649	0.080356	0.205398		chr12:35600000-35625000	0.027445	0.07743	-0.032557		chrX:19500000-19525000	0.265821	0.060442	0.346421		chr14:109450000-109475000	0.057061	0.262996	-0.116227
chr10:22825000-22850000	0.306444	0.121242	-0.068029		chr12:35875000-35900000	0.034181	0.074952	0.045611		chrX:23325000-23350000	0.112853	-0.037949	0.231919		chr14:110050000-110075000	0.800079	0.320493	0.016175
chr10:22850000-22875000	0.040685	-0.002735	0.13704		chr12:39825000-39850000	0.056236	-0.039455	0.046473		chrX:24325000-24350000	0.121041	0.02976	0.232781		chr14:115125000-115150000	0.130302	0.261123	0.060597
chr10:22875000-22900000	0.189093	0.212305	0.341248		chr12:39900000-39925000	0.007057	0.066234	0.060597		chrX:29600000-29625000	0.089939	0.099057	0.076444		chr14:115750000-115775000	0.115271	0.209687	0.005501
chr10:22900000-22925000	0.08965	0.278438	0.206259		chr12:44375000-44400000	0.064854	0.184806	0.069546		chrX:33100000-33125000	0.260096	0.071301	0.231919		chr14:116375000-116400000	0.08717	0.355984	0.07472
chr10:23000000-23025000	0.069368	0.16531	-0.044094		chr12:44425000-44450000	0.109823	0.014878	0.070409		chrX:35525000-35550000	0.244546	0.1045	0.278065		chr14:116675000-116700000	0.101619	0.276434	-0.164098
chr10:23050000-23075000	-0.013942	0.149345	-0.258975		chr12:45050000-45075000	0.011175	0.158013	0.034075		chrX:35575000-35600000	0.11374	0.013795	0.164425		chr14:116800000-116825000	0.149679	0.236807	0.016175
chr10:23125000-23150000	0.156782	0.030526	-0.068891		chr12:53025000-53050000	0.001914	-0.084496	-0.028246		chrX:35625000-35650000	0.225581	0.104521	0.288739		chr14:117125000-117150000	0.073409	0.285399	0.115692
chr10:23175000-23200000	0.067853	0.101766	-0.100913		chr12:53050000-53075000	0.169225	0.121232	0.04906		chrX:35900000-35925000	0.232729	-0.022598	0.128091		chr14:117200000-117225000	0.031011	0.290803	-0.029109
chr10:23200000-23225000	-0.055392	0.181306	-0.054768		chr12:53175000-53200000	0.013211	0.143891	0.128953		chrX:39325000-39350000	0.102918	0.111849	0.199896		chr14:117375000-117400000	0.069262	0.35887	0.045611
chr10:23225000-23250000	0.010945	0.053799	-0.01671		chr12:53450000-53475000	0.125572	0.116105	-0.017572		chrX:40025000-40050000	0.138643	0.125921	0.255854		chr14:117400000-117425000	0.12568	0.434265	0.192999
chr10:23250000-23275000	0.047879	0.036564	0.128091		chr12:53500000-53525000	0.125572	0.15346	0.093482		chrX:41150000-41175000	0.27701	0.142213	0.344697		chr14:117450000-117475000	0.121272	0.49785	0.093482
chr10:23300000-23325000	0.08922	0.163049	0.026849		chr12:56175000-56200000	0.035588	-0.028934	0.037524		chrX:41225000-41250000	0.135015	-0.033487	0.087118		chr14:117500000-117525000	0.157669	0.304281	-0.054768
chr10:23325000-23350000	0.150475	0.12028	0.251543		chr12:56400000-56425000	0.007701	0.003405	0.014451		chrX:43550000-43575000	0.212557	0.174481	0.366908		chr14:117525000-117550000	0.251801	0.227872	0.014451
chr10:23350000-23375000	0.056128	0.134342	-0.029109		chr12:77525000-77550000	-0.084579	0.146857	0.032351		chrX:45850000-45875000	0.205668	0.007071	0.07472		chr14:117550000-117575000	0.19823	0.381897	-0.035144
chr10:23375000-23400000	0.188404	0.109104	-0.068029		chr12:77800000-77825000	-0.059217	0.089301	0.045611		chrX:50225000-50250000	0.153138	0.153082	0.198172		chr14:117575000-117600000	0.128833	0.41001	-0.117623
chr10:23400000-23425000	0.082394	0.039123	-0.089377		chr12:77825000-77850000	0.053726	0.220288	0.0234		chrX:50725000-50750000	0.267613	0.129134	0.255854		chr14:117600000-117625000	0.09747	0.432679	0.296827
chr10:23425000-23450000	0.012736	-0.058603	-0.06458		chr12:77850000-77875000	0.038695	0.172679	0.10157		chrX:53850000-53875000	0.279582	0.106107	0.233644		chr14:117650000-117675000	0.072414	0.404565	0.078497
chr10:23475000-23500000	0.261	0.096936	0.228471		chr12:82000000-82025000	-0.031775	0.016958	0.042697		chrX:53875000-53900000	0.163959	0.064577	0.132402		chr14:117675000-117700000	0.134404	0.468467	0.146853
chr10:23500000-23525000	0.163179	0.020876	0.430091		chr12:98275000-98300000	-0.054029	-0.001108	0.048198		chrX:55425000-55450000	0.059893	0.040916	0.156337		chr14:117800000-117825000	0.093125	0.270108	-0.097465
chr10:23525000-23550000	0.069889	-0.052555	0.04906		chr12:98450000-98475000	0.016792	0.017447	0.146853		chrX:62175000-62200000	0.276383	0.052787	0.267391		chr14:117850000-117875000	1.07195	0.592731	0.048198
chr10:23550000-23575000	0.027399	0.04075	0.024263		chr12:113425000-113450000	-0.001437	0.131149	0.062321		chrX:62600000-62625000	0.043133	0.056574	0.156337		chr14:119650000-119675000	0.050986	0.344541	0.104156
chr10:23575000-23600000	-0.005064	0.017764	0.000328		chr12:118225000-118250000	0.067837	-0.047479	-0.030833		chrX:62900000-62925000	0.210398	0.075435	0.323348		chr15:5450000-5475000	0.274822	0.255709	-0.044094
chr10:23600000-23625000	0.008695	-0.095354	-0.086791		chr12:118325000-118350000	0.029343	-0.011025	0.060597		chrX:64425000-64450000	0.194954	0.070963	0.378445		chr15:7600000-7625000	0.082823	0.12992	0.010139
chr10:23625000-23650000	0.254067	0.178063	0.230194		chr12:118500000-118525000	-0.11715	0.054545	0.213485		chrX:64500000-64525000	0.198582	0.048294	0.324211		chr15:7650000-7675000	0.048414	0.314514	0.23742
chr10:23675000-23700000	0.287434	0.164071	0.448852		chr12:118625000-118650000	0.024981	0.060533	0.081083		chrX:64700000-64725000	0.180245	0.045735	0.200758		chr15:11075000-11100000	0.001241	0.20941	0.057147
chr10:23700000-23725000	-0.022176	0.009801	0.055424		chr12:118850000-118875000	-0.008218	0.001124	0.113106		chrX:64725000-64750000	0.183765	0.066183	0.07472		chr15:11125000-11150000	0.075476	0.245546	0.067822
chr10:23725000-23750000	0.265057	-0.00907	0.262218		chr13:11800000-11825000	-0.125462	-0.048349	0.05801		chrX:64850000-64875000	0.335739	0.009947	0.265666		chr15:11250000-11275000	0.125741	0.336856	0.115692
chr10:23925000-23950000	0.030445	-0.0899	-0.068891		chr13:12650000-12675000	-0.039275	-0.009151	-0.061131		chrX:65825000-65850000	0.178301	0.02976	0.131539		chr15:26175000-26200000	0.122159	0.169743	0.006363
chr10:23950000-23975000	0.070746	-0.028219	0.238282		chr13:20325000-20350000	-0.059325	0.016475	0.148577		chrX:66375000-66400000	0.173311	0.093335	0.200758		chr15:26450000-26475000	0.06395	0.26144	-0.008622
chr10:24025000-24050000	0.03822	-0.134951	0.015312		chr13:20550000-20575000	-0.096304	-0.041636	0.034937		chrX:66400000-66425000	0.043087	0.047967	0.165286		chr15:26850000-26875000	0.178272	0.252833	0.008415
chr10:24050000-24075000	0.023037	-0.085765	-0.089377		chr13:29150000-29175000	-0.08138	-0.02436	0.112244		chrX:66425000-66450000	0.110694	0.065212	0.166149		chr15:27075000-27100000	0.1249	0.263394	-0.030833
chr10:24100000-24125000	0.256486	-0.013891	0.012726		chr13:32675000-32700000	-0.05507	0.099872	0.170788		chrX:66475000-66500000	0.23325	0.056594	0.434402		chr15:28750000-28775000	0.057751	0.240973	0.003776
chr10:24225000-24250000	-0.019452	-0.005867	0.207121		chr13:35175000-35200000	0.033446	0.160531	0.054561		chrX:66525000-66550000	0.133179	0.006774	0.164425		chr15:30350000-30375000	0.092327	0.256363	-0.029971
chr10:24350000-24375000	0.070685	-0.068827	0.037524		chr13:35450000-35475000	0.015171	0.233397	0.010139		chrX:66550000-66575000	0.154347	0.056911	0.054234		chr15:30400000-30425000	0.138919	0.262412	-0.018435
chr10:24400000-24425000	0.115807	-0.113889	0.072133		chr13:36800000-36825000	0.047358	0.116443	0.037524		chrX:66700000-66725000	0.110219	0.062336	0.210571		chr15:30775000-30800000	0.05541	0.260539	0.014451
chr10:24425000-24450000	0.066644	-0.010052	0.045611		chr13:36900000-36925000	0.045951	0.153868	0.043025		chrX:67025000-67050000	0.253577	0.142828	0.211432		chr15:30800000-30825000	0.022195	0.280004	0.025988
chr10:24450000-24475000	0.089756	-0.027921	0.058872		chr13:37250000-37275000	0.098832	0.118306	0.04906		chrX:67150000-67175000	0.08175	-0.035063	0.242593		chr15:30850000-30875000	-0.005952	0.38384	0.196447
chr10:24475000-24500000	0.017053	-0.031432	0.025988		chr13:38875000-38900000	0.04116	0.06213	-0.050457		chrX:67200000-67225000	0.099031	0.111531	0.108467		chr15:30875000-30900000	-0.068462	0.317103	0.095206
chr10:24525000-24550000	0.173542	0.05257	-0.223504		chr13:38975000-39000000	0.021568	-0.011629	-0.021021		chrX:75675000-75700000	0.44097	0.062068	0.207984		chr15:30900000-30925000	0.013058	0.362093	0.14049
chr10:24650000-24675000	0.025196	-0.093411	-0.136385		chr13:60775000-60800000	0.007441	-0.05537	-0.021021		chrX:75700000-75725000	0.479113	0.172291	0.119141		chr15:30925000-30950000	0.120124	0.280352	-0.07353
chr10:24675000-24700000	1.03534	0.084849	-0.160321		chr13:69175000-69200000	0.092221	0.126349	0.08367		chrX:76200000-76225000	0.204046	0.020201	0.277203		chr15:30975000-31000000	0.019104	0.332413	0.04906
chr10:24975000-25000000	0.350159	0.204322	0.360872		chr13:69750000-69775000	-0.095614	0.161236	0.128091		chrX:76525000-76550000	0.247592	0.081207	0.165286		chr15:31025000-31050000	0.024675	0.412915	0.10588
chr10:25025000-25050000	0.067701	-0.018312	0.070409		chr13:72375000-72400000	-0.007376	0.256978	0.0234		chrX:76825000-76850000	0.168581	0.096201	0.222107		chr15:31075000-31100000	-0.00433	0.265933	-0.049594
chr10:25075000-25100000	0.002406	-0.105517	-0.000535		chr13:91750000-91775000	0.02619	0.131783	0.113106		chrX:77925000-77950000	0.220654	0.059183	0.028574		chr15:31875000-31900000	0.071742	0.253815	-0.052182
chr10:25100000-25125000	0.387935	0.10017	0.249819		chr13:91875000-91900000	-0.218645	0.024181	-0.020158		chrX:78225000-78250000	0.266556	0.07607	0.155475		chr15:31975000-32000000	0.185787	0.342975	-0.057355
chr10:25125000-25150000	0.107358	-0.017033	-0.240213		chr13:91950000-91975000	0.053451	0.072333	-0.009484		chrX:78400000-78425000	0.217913	0.024028	0.199034		chr15:32000000-32025000	0.075048	0.185462	-0.030833
chr10:25325000-25350000	-0.039886	-0.125638	-0.043231		chr13:100875000-100900000	-0.067253	0.09193	0.097258		chrX:78600000-78625000	0.267873	0.031694	0.345559		chr15:32025000-32050000	-0.018243	0.334972	-0.17822
chr10:25525000-25550000	-0.023967	0.018111	-0.100913		chr13:101775000-101800000	-0.073774	0.004971	-0.001397		chrX:78675000-78700000	0.188495	0.078332	0.15375		chr15:32050000-32075000	0.090277	0.412578	-0.143611
chr10:25550000-25575000	0.254603	0.081308	0.014451		chr13:103025000-103050000	0.022731	-0.057928	0.061458		chrX:78700000-78725000	0.287097	0.07258	0.344697		chr15:32150000-32175000	0.10993	0.395344	-0.108139
chr10:25575000-25600000	0.353742	0.025163	0.092619		chr13:103200000-103225000	0.015324	0.040453	-0.078703		chrX:78775000-78800000	0.259577	0.015738	0.232781		chr15:32175000-32200000	0.17218	0.504593	0.048198
chr10:25650000-25675000	0.010639	0.01325	0.013589		chr13:103275000-103300000	-0.027121	0.108172	0.056285		chrX:78925000-78950000	0.118729	0.030712	0.119141		chr15:32450000-32475000	0.016149	0.207465	-0.029971
chr10:25700000-25725000	0.104681	0.002751	0.025125		chr13:107125000-107150000	-0.155186	0.147819	0.043025		chrX:78975000-79000000	0.172944	0.093345	0.086256		chr15:40250000-40275000	0.109241	0.210033	0.016175
chr10:25725000-25750000	0.070165	0.084224	-0.136385		chr13:107175000-107200000	0.009232	0.066652	0.052837		chrX:79100000-79125000	0.181087	0.036484	0.175962		chr15:50500000-50525000	0.162184	0.264307	-0.030833
chr10:25900000-25925000	0.359496	-0.016489	0.005501		chr13:107325000-107350000	0.131099	0.079712	0.046473		chrX:79250000-79275000	0.169424	0.053411	0.31095		chr15:51300000-51325000	0.046195	0.256313	-0.033419
chr10:26000000-26025000	0.011741	0.019975	0.082807		chr13:114450000-114475000	0.112303	0.036942	-0.105225		chrX:79525000-79550000	0.244071	0.06777	0.199896		chr15:51375000-51400000	0.070256	0.26273	-0.00776
chr10:26050000-26075000	0.172288	0.155454	0.392895		chr14:3000000-3025000	-0.00903	-0.003173	-0.023935		chrX:80000000-80025000	0.155081	0.011236	0.311812		chr15:51500000-51525000	0.072782	0.189586	0.011864
chr10:26075000-26100000	0.056344	0.042336	0.181462		chr14:3050000-3075000	-0.034713	-0.012098	0.121728		chrX:80650000-80675000	0.183398	0.080235	0.231919		chr15:52325000-52350000	0.394485	0.323736	0.013589
chr10:26150000-26175000	0.017251	0.017376	0.10588		chr14:3900000-3925000	0.054322	0.008648	0.055095		chrX:81150000-81175000	0.287571	0.03105	0.130677		chr15:53000000-53025000	0.122481	0.290249	0.003776
chr10:26175000-26200000	0.003078	0.032767	-0.077841		chr14:4075000-4100000	0.001424	0.046667	0.176823		chrX:81175000-81200000	0.236878	0.099403	0.323348		chr15:53475000-53500000	0.076624	0.291846	-0.019297
chr10:26250000-26275000	0.040425	-0.07332	-0.133799		chr14:4125000-4150000	-0.004408	0.043801	0.042697		chrX:82100000-82125000	0.126138	0.003581	0.209709		chr15:53650000-53675000	0.097211	0.298202	-0.06458
chr10:26275000-26300000	-0.123365	-0.133017	0.08367		chr14:4150000-4175000	-0.001255	0.022719	-0.038058		chrX:82150000-82175000	0.249169	0.071301	0.289601		chr15:54525000-54550000	0.232898	0.365276	0.17165
chr10:26375000-26400000	-0.112437	-0.059535	0.034937		chr14:4175000-4200000	-0.026096	0.05468	0.019624		chrX:82400000-82425000	0.313729	0.060442	0.278065		chr15:54800000-54825000	0.073731	0.330163	0.034075
chr10:28025000-28050000	0.083648	0.113833	0.132402		chr14:4375000-4400000	-0.006979	0.115042	0.110191		chrX:82500000-82525000	0.124562	0.036474	0.278927		chr15:56225000-56250000	0.01846	0.188604	-0.020158
chr10:28050000-28075000	0.060552	0.009751	-0.122263		chr14:4400000-4425000	0.016715	0.072253	-0.01671		chrX:82600000-82625000	0.073025	-0.014339	0.234505		chr15:59875000-59900000	0.090079	0.218087	0.078497
chr10:28100000-28125000	-0.010529	-0.15761	0.0234		chr14:4750000-4775000	-0.017693	0.115686	0.086256		chrX:82725000-82750000	0.263143	0.132	0.165286		chr15:59900000-59925000	0.1757	0.242967	-0.067166
chr10:30550000-30575000	0.114231	-0.088641	0.202811		chr14:5825000-5850000	-0.026311	0.025923	0.129816		chrX:83875000-83900000	0.1545	0.034213	0.269115		chr15:59975000-60000000	0.070425	0.265298	0.135317
chr10:30750000-30775000	0.177537	-0.104913	0.012726		chr14:5975000-6000000	-0.002984	-0.001209	-0.096603		chrX:89075000-89100000	0.268975	0.059163	0.064045		chr15:60275000-60300000	0.139547	0.320216	0.027711
chr10:30775000-30800000	0.011588	-0.057324	0.078497		chr14:6050000-6075000	-0.039551	0.027171	0.008949		chrX:89925000-89950000	0.370883	0.127825	0.154612		chr15:60300000-60325000	0.041527	0.376165	0.00119
chr10:30825000-30850000	0.013164	0.013271	-0.100913		chr14:6075000-6100000	-0.013913	0.032299	-0.048733		chrX:98225000-98250000	0.017235	0.009937	0.190084		chr15:60450000-60475000	0.217393	0.289534	-0.131212
chr10:31425000-31450000	0.166608	-0.011311	-0.070616		chr14:6200000-6225000	-0.00929	0.081177	0.042697		chrX:104650000-104675000	0.138858	-0.006306	0.309226		chr15:60625000-60650000	0.150062	0.498832	0.05801
chr10:33950000-33975000	0.172072	-0.090227	0.082807		chr14:6475000-6500000	0.013516	0.124978	0.116554		chrX:114250000-114275000	0.229255	0.039329	0.156337		chr15:60725000-60750000	0.08965	0.38032	0.090033
chr10:33975000-34000000	0.081093	-0.204237	0.099845		chr14:6600000-6625000	0.000689	0.029423	0.031161		chrX:114400000-114425000	0.561367	0.087256	0.220383		chr15:60750000-60775000	0.070577	0.413213	0.146853
chr10:34050000-34075000	0.029129	-0.148695	0.011864		chr14:6750000-6775000	-0.012336	0.062018	0.133264		chrX:114450000-114475000	0.185082	0.043505	0.244318		chr15:60825000-60850000	0.058349	0.311034	0.203673
chr10:34100000-34125000	-0.017202	0.023158	-0.032557		chr14:6800000-6825000	-0.024305	0.007726	0.097792		chrX:115000000-115025000	0.325026	0.103241	0.132402		chr15:60900000-60925000	0.034181	0.33401	0.035799
chr10:34250000-34275000	-0.007008	0.027323	0.216072		chr14:7050000-7075000	0.02244	-0.005394	0.019624		chrX:123100000-123125000	0.361377	0.056584	0.222969		chr15:60925000-60950000	0.150414	0.263959	-0.029109
chr10:34425000-34450000	0.32945	0.087961	0.262218		chr14:7425000-7450000	0.073025	0.055612	0.042697		chrX:124125000-124150000	0.420688	0.083775	0.054234		chr15:61025000-61050000	0.111965	0.269075	-0.006898
chr10:36975000-37000000	0.037226	-0.144837	0.407018		chr14:7450000-7475000	0.004837	0.015678	0.098655		chrX:126200000-126225000	0.474795	0.058845	0.25413		chr15:61100000-61125000	0.107144	0.270416	0.043887
chr10:38975000-39000000	-0.100038	0.04427	-0.248301		chr14:12500000-12525000	0.037379	0.044905	0.04906		chrX:127150000-127175000	0.512877	0.085342	-0.001724		chr15:61150000-61175000	0.128205	0.34229	-0.137248
chr10:39075000-39100000	0.03444	0.043279	-0.033419		chr14:12775000-12800000	0.081659	0.103967	0.004638		chrX:127175000-127200000	0.216337	0.095258	0.078168		chr15:61300000-61325000	0.075506	0.343866	-0.074392
chr10:39225000-39250000	0.190747	-0.031996	0.332626		chr14:23675000-23700000	-0.123671	0.176229	0.011864		chrX:127200000-127225000	0.370729	0.099741	0.10038		chr15:61500000-61525000	0.141383	0.452175	-0.043231
chr10:39250000-39275000	-0.120564	-0.008386	-0.026194		chr14:27875000-27900000	0.030598	0.072998	-0.088516		chrX:138675000-138700000	-0.010285	0.022739	0.154612		chr15:61575000-61600000	0.023771	0.253795	-0.01671
chr10:39300000-39325000	0.013012	0.068893	-0.179945		chr14:28400000-28425000	-0.163482	0.204036	0.031488		chr1:5325000-5350000	1.55414	0.27588	1.03668		chr15:61600000-61625000	0.098312	0.408423	0.011002
chr10:39350000-39375000	0.004869	0.017139	-0.341455		chr14:29000000-29025000	-0.111855	0.245546	0.011002		chr1:7350000-7375000	2.18321	0.409752	1.51		chr15:61650000-61675000	0.073562	0.255679	0.10588
chr10:39950000-39975000	-0.030319	-0.019908	0.142541		chr14:29400000-29425000	-0.078978	0.182248	0.022538		chr1:7600000-7625000	2.55513	0.512526	1.0081		chr15:61750000-61775000	0.054399	0.236223	0.068684
chr10:40025000-40050000	0.007394	-0.01735	-0.079565		chr14:41475000-41500000	-0.025683	0.000982	0.063183		chr1:8050000-8075000	1.53485	0.385069	1.22849		chr15:61775000-61800000	0.102154	0.42665	-0.262424
chr10:40050000-40075000	-0.081273	-0.224327	0.011864		chr14:43625000-43650000	0.02622	-0.01528	0.041835		chr1:8525000-8550000	1.66738	0.375787	0.690256		chr15:61800000-61825000	0.128267	0.382274	-0.29531
chr10:40200000-40225000	0.147767	-0.070671	0.275805		chr14:43650000-43675000	0.05123	0.068128	0.164425		chr1:17225000-17250000	1.37511	0.240696	0.631707		chr15:61875000-61900000	0.068068	0.357672	-0.012071
chr10:40600000-40625000	0.240216	-0.021526	0.328849		chr14:44000000-44025000	0.011143	0.010254	-0.071806		chr1:17925000-17950000	1.62028	0.255095	0.464701		chr15:62275000-62300000	0.233282	0.404318	0.096395
chr10:40750000-40775000	-0.082115	-0.008405	0.088308		chr14:52425000-52450000	0.047817	0.0333	-0.061993		chr1:44275000-44300000	1.42342	0.325282	0.750525		chr15:62425000-62450000	0.114598	0.235896	0.00119
chr10:40775000-40800000	0.13667	-0.056025	0.213485		chr14:58750000-58775000	0.058287	0.279985	-0.053044		chr1:44325000-44350000	1.22555	0.138794	1.20714		chr15:62450000-62475000	0.006446	0.290894	-0.192344
chr10:40800000-40825000	-0.040835	-0.176451	0.12378		chr14:72350000-72375000	-0.082544	0.096025	0.039248		chr1:44375000-44400000	1.8451	0.391446	1.4327		chr15:62700000-62725000	0.153781	0.258247	-0.018435
chr10:40975000-41000000	0.062389	0.04425	0.282703		chr14:72950000-72975000	0.055745	0.112504	0.028574		chr1:53500000-53525000	1.88692	0.47643	0.849181		chr15:63350000-63375000	0.147215	0.31255	0.081083
chr10:41050000-41075000	-0.029217	-0.010924	0.216072		chr15:6350000-6375000	-0.031698	0.050309	-0.043231		chr1:102300000-102325000	1.73931	0.329518	1.35107		chr15:63475000-63500000	0.113649	0.305222	-0.009484
chr10:41075000-41100000	-0.089095	0.069231	-0.067166		chr15:11325000-11350000	-0.032799	0.085166	0.015312		chr1:195250000-195275000	1.84307	0.475191	1.87141		chr15:63550000-63575000	0.062847	0.298479	-0.141025
chr10:41100000-41125000	-0.093977	0.069271	0.191274		chr15:11500000-11525000	-0.01584	0.088953	0.081945		chr1:195350000-195375000	1.46519	0.444141	1.84834		chr15:63675000-63700000	0.023466	0.270446	-0.089377
chr10:41125000-41150000	0.138094	0.13343	0.23742		chr15:11550000-11575000	0.046731	0.02062	-0.053906		chr10:6075000-6100000	0.946911	0.218968	1.1956		chr15:64450000-64475000	-0.012947	0.279052	-0.090239
chr10:41150000-41175000	-0.05663	0.19158	0.10157		chr15:28125000-28150000	0.146129	0.165719	0.0413		chr10:11775000-11800000	1.83949	0.35537	0.844864		chr15:64625000-64650000	0.002237	0.240705	-0.068029
chr10:41175000-41200000	-0.155661	0.013321	0.145991		chr15:28150000-28175000	-0.12687	0.035387	0.112244		chr10:26650000-26675000	1.4766	0.406161	0.621899		chr15:64725000-64750000	0.023297	0.311291	-0.066304
chr10:41300000-41325000	0.064119	-0.142626	0.160113		chr15:64400000-64425000	0.069905	0.180365	0.136179		chr10:26725000-26750000	1.57882	0.364344	1.17339		chr15:64800000-64825000	0.073256	0.282236	0.013589
chr10:41375000-41400000	0.390523	0.034742	0.310415		chr15:88350000-88375000	-0.143049	0.194159	0.031488		chr10:33725000-33750000	1.46994	0.419005	1.1832		chr15:64975000-65000000	0.079287	0.250869	-0.029971
chr10:41850000-41875000	-0.167798	-0.18476	0.148577		chr15:94675000-94700000	0.169348	0.077818	0.135317		chr10:33875000-33900000	1.63382	0.261421	0.826967		chr15:65050000-65075000	0.054705	0.185739	0.058872
chr10:42100000-42125000	0.022227	-0.124001	0.186101		chr16:5825000-5850000	-0.04561	0.117762	0.216072		chr10:49000000-49025000	1.96619	0.403604	1.67151		chr15:66000000-66025000	0.09695	0.294066	-0.022745
chr10:42550000-42575000	-0.245996	-0.131002	0.064373		chr16:7075000-7100000	0.041696	0.199236	0.102431		chr10:130575000-130600000	1.46067	0.416673	2.42204		chr15:66075000-66100000	0.02215	0.254122	0.002052
chr10:42600000-42625000	0.204507	-0.021475	0.480014		chr16:7450000-7475000	0.103364	0.063419	0.082807		chr11:9075000-9100000	1.35572	0.355697	0.251543		chr15:66125000-66150000	0.066859	0.366616	0.0234
chr10:42725000-42750000	0.485019	0.103403	0.244645		chr16:9550000-9575000	-0.020922	0.060276	-0.071477		chr11:17925000-17950000	1.36439	0.128867	1.22935		chr15:66150000-66175000	-0.049865	0.405905	-0.034282
chr10:43050000-43075000	-0.158966	0.064124	0.370684		chr16:9600000-9625000	0.018951	0.120034	0.122055		chr11:30300000-30325000	1.83278	0.255155	1.31819		chr15:66175000-66200000	0.104833	0.408443	-0.191481
chr10:43175000-43200000	0.188895	-0.089552	0.65392		chr16:45000000-45025000	-0.106559	0.141997	0.092619		chr11:31425000-31450000	1.02005	0.256363	1.6548		chr15:66225000-66250000	0.043273	0.327644	-0.183393
chr10:43250000-43275000	0.156782	-0.047458	0.272892		chr16:45025000-45050000	-0.011371	0.086108	-0.06458		chr12:19100000-19125000	1.30152	0.121639	1.29598		chr15:66250000-66275000	-0.067146	0.325761	-0.182531
chr10:43550000-43575000	0.153293	-0.169379	0.25532		chr16:45050000-45075000	0.020296	0.052827	0.062321		chr12:19700000-19725000	1.79389	0.34578	0.401517		chr15:66300000-66325000	0.102002	0.287393	-0.045818
chr10:43625000-43650000	0.09288	0.051669	0.223296		chr16:85175000-85200000	0.047099	0.096332	0.025125		chr12:19800000-19825000	1.68898	0.256017	0.81629		chr15:66375000-66400000	0.092588	0.180958	-0.05563
chr10:43650000-43675000	-0.007253	-0.01251	0.223296		chr17:4775000-4800000	-0.120886	0.07531	-0.075254		chr12:21625000-21650000	1.48297	0.26408	1.74968		chr15:66425000-66450000	0.076042	0.197876	0.048198
chr10:43750000-43775000	0.257129	0.008819	0.486049		chr17:4825000-4850000	0.013119	0.044915	0.012726		chr12:23125000-23150000	1.04536	0.216717	1.38913		chr15:66675000-66700000	-0.201043	0.317758	0.156665
chr10:43775000-43800000	0.209696	0.106596	0.268581		chr17:8650000-8675000	-0.126288	0.053286	0.010139		chr12:44700000-44725000	0.982272	0.20809	1.07387		chr15:66700000-66725000	-0.097298	0.322855	-0.181669
chr10:44075000-44100000	0.724779	0.162178	0.29424		chr17:9150000-9175000	0.061134	0.098593	0.034937		chr12:74800000-74825000	2.22197	0.258912	1.20369		chr15:66725000-66750000	-0.115053	0.324144	-0.273099
chr10:44100000-44125000	0.000676	-0.100401	-0.113312		chr17:9950000-9975000	0.052471	0.04562	0.165614		chr12:88075000-88100000	1.34968	0.260776	1.16531		chr15:66800000-66825000	-0.138747	0.397953	-0.115899
chr10:44125000-44150000	-0.130911	-0.077067	0.034937		chr17:10575000-10600000	0.030094	0.036962	0.066098		chr13:4300000-4325000	1.43815	0.215826	0.723998		chr15:66825000-66850000	-0.080064	0.318095	-0.021883
chr10:44175000-44200000	0.175486	0.069815	0.149439		chr17:10675000-10700000	-0.018305	0.086723	-0.057355		chr13:4325000-4350000	1.97617	0.355697	1.10762		chr15:66850000-66875000	-0.076069	0.422862	-0.083014
chr10:44200000-44225000	-0.00906	-0.018987	0.341248		chr17:11050000-11075000	-0.04982	0.02766	0.090894		chr13:4900000-4925000	1.34994	0.350263	0.858988		chr15:67275000-67300000	0.020528	0.384188	-0.010347
chr10:44450000-44475000	-0.002584	-0.121493	-0.137248		chr17:14050000-14075000	-0.039534	-0.10657	-0.048733		chr13:5175000-5200000	2.13383	0.412548	1.51896		chr15:67350000-67375000	0.012905	0.472662	-0.068891
chr10:44475000-44500000	0.020788	0.068248	-0.373478		chr17:15000000-15025000	0.002786	-0.002548	0.246042		chr13:22625000-22650000	2.03448	0.456657	2.37848		chr15:67375000-67400000	0.047404	0.253785	0.091757
chr10:44525000-44550000	-0.08585	0.013946	-0.297033		chr17:15025000-15050000	-0.002311	-0.011176	-0.011536		chr13:22800000-22825000	1.09243	0.166252	1.03927		chr15:67400000-67425000	-0.014095	0.535265	-0.103501
chr10:44725000-44750000	0.423338	0.363065	0.166476		chr17:17125000-17150000	0.070608	-0.014359	0.167874		chr13:22975000-23000000	2.48495	0.379982	1.40876		chr15:67425000-67450000	0.00917	0.257008	-0.136385
chr10:44800000-44825000	0.405046	0.250275	0.28529		chr17:21125000-21150000	-0.050739	-0.004452	-0.023073		chr13:33725000-33750000	1.59168	0.407688	0.865027		chr15:67475000-67500000	0.091531	0.323081	-0.145336
chr10:44825000-44850000	0.060966	0.129879	-0.086791		chr17:43350000-43375000	-0.040727	0.181029	0.102431		chr13:33775000-33800000	1.10113	0.292389	0.8509		chr15:67525000-67550000	0.011894	0.36366	0.014451
chr10:44900000-44925000	0.048935	0.031448	0.160976		chr17:43375000-43400000	-0.102181	0.165728	0.068684		chr13:61925000-61950000	2.42176	0.522473	0.235368		chr15:67675000-67700000	0.059695	0.360139	0.002052
chr10:45000000-45025000	0.054308	0.023822	-0.213692		chr17:43425000-43450000	-0.174303	0.27591	0.068684		chr13:62025000-62050000	1.39476	0.129829	2.42376		chr15:67725000-67750000	0.105766	0.216082	0.059735
chr10:45175000-45200000	0.073425	0.073345	0.158389		chr17:44000000-44025000	-0.030533	0.159599	0.069546		chr13:62275000-62300000	1.19681	0.11071	1.11484		chr15:67950000-67975000	0.036277	0.264049	-0.040645
chr10:45200000-45225000	0.679056	0.20331	0.250681		chr17:44525000-44550000	-0.070712	0.18456	0.145128		chr13:75675000-75700000	2.29703	0.489817	1.39809		chr15:68000000-68025000	-0.055131	0.274877	-0.041507
chr10:45225000-45250000	0.077833	0.030546	0.06696		chr17:45000000-45025000	0.000706	-0.029876	0.081945		chr14:11450000-11475000	1.30393	0.323776	0.904275		chr15:68025000-68050000	0.076455	0.258555	-0.211967
chr10:45300000-45325000	0.012339	-0.032998	0.119468		chr17:66575000-66600000	0.015768	0.042457	0.209174		chr14:13150000-13175000	1.7722	0.289921	1.26396		chr15:68050000-68075000	-0.013299	0.27942	-0.123986
chr10:45475000-45500000	0.027705	-0.050027	0.085394		chr17:71875000-71900000	-0.126977	-0.006134	0.193861		chr14:13925000-13950000	1.59906	0.122552	0.72228		chr15:68475000-68500000	0.092695	0.306849	0.090033
chr10:45500000-45525000	0.005847	0.038745	0.016175		chr17:71900000-71925000	-0.359308	0.106319	0.136179		chr14:14150000-14175000	1.14936	0.254092	0.906004		chr15:68525000-68550000	-0.030595	0.449001	0.127229
chr10:50875000-50900000	-0.077401	-0.010677	0.112244		chr17:73075000-73100000	-0.051442	0.042059	0.000328		chr14:14350000-14375000	0.929114	0.268174	1.63777		chr15:68700000-68725000	0.068374	0.660788	0.204535
chr10:50900000-50925000	-0.044355	-0.065625	-0.124849		chr17:73725000-73750000	-0.013621	0.129899	0.216072		chr14:14450000-14475000	1.24682	0.289246	0.792358		chr15:68725000-68750000	0.07993	0.43012	0.025988
chr10:52000000-52025000	0.242833	0.084194	0.454025		chr17:73775000-73800000	0.003507	0.071472	0.057147		chr14:15025000-15050000	1.58996	0.26628	0.667184		chr15:68850000-68875000	0.045307	0.344848	-0.009484
chr10:52025000-52050000	-0.049712	0.115521	0.022538		chr17:73875000-73900000	0.069966	0.014918	0.022538		chr14:38300000-38325000	1.43273	0.362728	1.16099		chr15:69100000-69125000	0.03288	0.435963	0.187826
chr10:52125000-52150000	0.036736	0.045806	-0.133799		chr17:73900000-73925000	0.016594	0.075627	0.089171		chr14:49975000-50000000	1.13414	0.342905	1.08282		chr15:69125000-69150000	0.144536	0.406786	-0.039783
chr10:52175000-52200000	-0.081916	0.013589	0.236558		chr17:79275000-79300000	0.142976	-0.018004	-0.142748		chr14:79850000-79875000	1.08225	0.410388	1.10245		chr15:69150000-69175000	0.106195	0.351879	-0.056492
chr10:53400000-53425000	0.001931	-0.021853	0.1806		chr18:13075000-13100000	0.204706	0.059939	0.014451		chr14:84225000-84250000	2.11086	0.571638	0.995707		chr15:69225000-69250000	0.175898	0.337817	0.139627
chr10:53425000-53450000	-0.046299	0.129245	0.146853		chr18:13125000-13150000	-0.136849	0.087765	0.019952		chr14:87375000-87400000	1.59038	0.146777	1.08455		chr15:69275000-69300000	-0.008647	0.35059	-0.100913
chr10:53450000-53475000	0.265119	0.086148	0.325401		chr18:13250000-13275000	0.076669	0.067891	0.013589		chr14:103625000-103650000	1.33702	0.319591	0.902546		chr15:69300000-69325000	0.109547	0.223748	-0.085929
chr10:57525000-57550000	0.091425	-0.093153	0.035799		chr18:13575000-13600000	0.020619	0.060205	-0.006898		chr14:105450000-105475000	1.41823	0.221209	1.21781		chr15:69325000-69350000	0.092526	0.347366	-0.040645
chr10:57775000-57800000	0.017313	-0.029539	0.012726		chr18:14100000-14125000	0.082349	0.040105	0.091757		chr15:15050000-15075000	1.5266	0.259547	1.34385		chr15:69350000-69375000	0.070991	0.252526	0.081945
chr10:58575000-58600000	0.109624	0.143327	0.519796		chr18:14200000-14225000	-0.004162	0.102431	0.043887		chr15:27275000-27300000	1.45363	0.271982	1.74968		chr15:69375000-69400000	0.099935	0.154401	0.048198
chr10:58675000-58700000	-0.121298	0.08843	0.165614		chr18:14300000-14325000	-0.116737	0.109472	0.024263		chr15:33100000-33125000	1.45784	0.224116	0.735535		chr15:69450000-69475000	0.02019	0.272606	0.10588
chr10:58700000-58725000	0.115027	0.073643	0.441628		chr18:14325000-14350000	0.018369	0.05387	-0.00776		chr15:33800000-33825000	1.59805	0.382511	0.288739		chr15:69575000-69600000	0.055807	0.281878	0.025988
chr10:58750000-58775000	0.402368	0.118981	0.319037		chr18:33000000-33025000	-0.00251	-0.052636	0.097792		chr15:75075000-75100000	1.61442	0.60452	0.71398		chr15:69600000-69625000	0.080863	0.335536	-0.062856
chr10:58775000-58800000	0.093752	0.109144	0.170788		chr18:33225000-33250000	0.180996	0.06082	0.027711		chr15:103775000-103800000	1.41471	0.453116	0.99226		chr15:69750000-69775000	0.011939	0.229787	0.014451
chr10:58875000-58900000	0.030461	0.156447	0.200223		chr18:33375000-33400000	0.115807	0.117066	0.070409		chr16:15525000-15550000	1.11497	0.323469	0.933708		chr15:69875000-69900000	0.146006	0.189259	0.002052
chr10:58950000-58975000	-0.018779	0.02284	0.196447		chr18:33525000-33550000	0.035695	0.22472	0.016175		chr16:19450000-19475000	1.26814	0.192432	0.938884		chr15:69900000-69925000	0.068511	0.315366	-0.063718
chr10:58975000-59000000	-0.074814	0.158658	-0.048404		chr18:39175000-39200000	-0.152355	-0.017985	0.00119		chr16:19550000-19575000	1.19792	0.314812	1.21867		chr15:70525000-70550000	0.047082	0.206453	-0.01671
chr10:59025000-59050000	0.236098	0.008114	0.308363		chr18:39250000-39275000	-0.114166	0.08231	-0.009484		chr16:89700000-89725000	1.70114	0.392201	1.47453		chr15:70575000-70600000	0.015567	0.208069	0.037524
chr10:59300000-59325000	0.105798	-0.108988	-0.086463		chr18:39375000-39400000	-0.130221	0.072147	0.156665		chr17:12550000-12575000	1.67292	0.460872	1.78721		chr15:70950000-70975000	0.133026	0.158874	-0.062856
chr10:59475000-59500000	0.192675	-0.200716	0.346749		chr18:42975000-43000000	-0.038846	0.04074	0.350197		chr17:16975000-17000000	1.53785	0.240716	1.78634		chr15:71150000-71175000	0.168276	0.266855	0.025988
chr10:59625000-59650000	-0.000273	-0.040377	0.040438		chr18:43075000-43100000	0.068374	0.069488	0.081083		chr17:17250000-17275000	1.03575	0.098195	1.62278		chr15:71175000-71200000	0.071404	0.276424	-0.119676
chr10:59675000-59700000	-0.006733	-0.03874	0.122918		chr18:43300000-43325000	-0.100559	-0.003646	0.160976		chr17:21025000-21050000	0.961098	0.123145	2.16014		chr15:71275000-71300000	0.087062	0.273906	-0.098327
chr10:61800000-61825000	-0.005048	0.01239	-0.085601		chr18:52625000-52650000	-0.014309	0.147124	0.113967		chr17:41175000-41200000	1.1261	0.162117	0.983301		chr15:71325000-71350000	0.082699	0.254369	0.006363
chr10:62025000-62050000	0.166381	-0.065156	-0.006571		chr18:52725000-52750000	-0.032646	0.114528	0.10157		chr17:49900000-49925000	1.07665	0.447465	1.34935		chr15:71550000-71575000	0.062695	0.404883	-0.074392
chr10:63425000-63450000	0.09839	-0.178027	0.167339		chr18:54825000-54850000	0.04742	0.119982	0.089171		chr18:3025000-3050000	1.43346	0.246109	1.49038		chr15:71625000-71650000	0.212251	0.26274	-0.027384
chr10:63450000-63475000	-0.046819	-0.112886	0.088308		chr18:57625000-57650000	-0.050554	0.051311	0.00119		chr18:3200000-3225000	1.58949	0.401412	1.20799		chr15:71675000-71700000	0.017358	0.282523	-0.032557
chr10:63500000-63525000	0.092374	-0.019038	0.081945		chr18:57725000-57750000	0.011802	0.135303	-0.032557		chr18:3600000-3625000	1.11507	0.138784	1.08368		chr15:71750000-71775000	0.183046	0.45857	-0.020158
chr10:63525000-63550000	0.014068	0.064728	0.271167		chr18:63275000-63300000	-0.121835	0.121907	0.034075		chr18:3725000-3750000	1.4983	0.366596	1.18148		chr15:71775000-71800000	0.064532	0.441613	-0.065443
chr10:67350000-67375000	-0.106176	0.02896	0.15494		chr18:63350000-63375000	-0.022453	0.27589	0.058872		chr18:6350000-6375000	1.40274	0.201417	2.35196		chr15:71800000-71825000	-0.00459	0.477105	-0.20388
chr10:67375000-67400000	0.03666	0.148454	0.145991		chr18:68950000-68975000	0.117384	0.106228	0.057147		chr18:7950000-7975000	1.58733	0.414165	1.26051		chr15:71825000-71850000	0.072888	0.445798	-0.110726
chr10:67400000-67425000	0.073364	0.069498	0.048198		chr18:83875000-83900000	0.068435	0.147472	0.045611		chr18:8150000-8175000	1.37353	0.2164	1.02773		chr15:71850000-71875000	-0.012519	0.459563	-0.079565
chr10:67425000-67450000	-0.021809	0.020659	0.030626		chr19:17300000-17325000	-0.060488	-0.011669	0.04011		chr18:18825000-18850000	1.2155	0.299757	0.714191		chr15:71925000-71950000	-0.157972	0.337888	-0.17822
chr10:67475000-67500000	0.080742	0.224523	0.651332		chr19:23350000-23375000	-0.063105	0.114271	0.144266		chr18:19750000-19775000	1.37988	0.290485	0.974353		chr15:71950000-71975000	-0.1046	0.430498	-0.012071
chr10:67500000-67525000	-0.020967	0.087775	-0.039455		chr19:26650000-26675000	-0.06263	0.162803	0.046473		chr18:44900000-44925000	1.79368	0.315119	1.16444		chr15:71975000-72000000	-0.043191	0.390237	-0.534988
chr10:67625000-67650000	0.152238	0.106606	0.051112		chr19:28750000-28775000	-0.031376	0.051638	0.054561		chr19:9500000-9525000	1.42947	0.308058	1.27464		chr15:72000000-72025000	-0.156869	0.289307	-0.060803
chr10:67650000-67675000	0.149084	0.110126	0.131867		chr19:54125000-54150000	-0.011416	-0.008436	-0.031695		chr19:9550000-9575000	1.49477	0.396225	1.69286		chr15:72050000-72075000	0.128052	0.289287	0.055424
chr10:67750000-67775000	-0.034727	0.04081	0.131867		chr19:55175000-55200000	-0.149507	0.014324	0.110519		chr2:23925000-23950000	1.30575	0.2483	0.637747		chr15:72075000-72100000	0.078613	0.295316	0.126366
chr10:67800000-67825000	0.202807	0.17495	0.011002		chr19:57925000-57950000	0.006661	-0.025046	0.145991		chr2:24150000-24175000	1.65337	0.342965	0.892738		chr15:72100000-72125000	0.029129	0.235896	-0.008622
chr10:67850000-67875000	0.024262	-0.11	0.215209		chr19:58000000-58025000	-0.141748	0.003692	-0.076117		chr2:36325000-36350000	1.10971	0.230799	0.848321		chr15:72125000-72150000	0.087016	0.273579	-0.132074
chr10:67950000-67975000	-0.027917	-0.015793	-0.030833		chr19:60225000-60250000	0.056542	0.112236	0.006363		chr2:36650000-36675000	1.26772	0.238464	0.766697		chr15:72150000-72175000	0.129522	0.361796	-0.021883
chr10:68300000-68325000	-0.001483	0.149713	0.178013		chr19:60400000-60425000	0.036644	0.123136	0.060597		chr2:175025000-175050000	1.42757	0.228467	0.693705		chr15:72250000-72275000	0.14948	0.27104	0.025125
chr10:68325000-68350000	0.256761	0.158033	0.231384		chr2:3625000-3650000	0.063293	0.020025	-0.145336		chr2:177100000-177125000	0.96933	0.211877	1.04357		chr15:72325000-72350000	0.102476	0.305907	-0.091964
chr10:68350000-68375000	0.167251	0.073059	0.166476		chr2:3775000-3800000	-0.077492	-0.062073	0.9239		chr2:177225000-177250000	1.34059	0.29111	0.66977		chr15:72350000-72375000	0.122955	0.302714	-0.104363
chr10:68375000-68400000	0.058823	0.006311	0.25963		chr2:3800000-3825000	0.000354	0.024488	0.088308		chr2:177525000-177550000	1.1809	0.124732	1.54892		chr15:72375000-72400000	0.073838	0.265319	0.053699
chr10:68400000-68425000	0.403915	0.22957	0.358285		chr2:4150000-4175000	0.034502	0.158022	0.010139		chr3:4125000-4150000	1.32929	0.301036	0.906863		chr15:72500000-72525000	0.074114	0.443935	0.102431
chr10:68425000-68450000	0.074895	0.036605	0.282703		chr2:11150000-11175000	0.054247	0.107528	0.08022		chr3:7050000-7075000	1.62105	0.334287	0.978995		chr15:86825000-86850000	-0.123502	0.314922	-0.021883
chr10:68475000-68500000	0.08593	0.290894	0.15494		chr2:13350000-13375000	0.03995	0.017099	-0.045818		chr3:7125000-7150000	1.18174	0.369441	0.868806		chr15:86975000-87000000	0.059467	0.608171	0.011002
chr10:68550000-68575000	0.175639	0.237819	0.087446		chr2:13550000-13575000	-0.065998	0.061495	0.147715		chr3:7150000-7175000	1.45616	0.336865	0.946973		chr15:87075000-87100000	0.028258	0.766901	-0.067166
chr10:68650000-68675000	0.194343	0.221845	0.149439		chr2:50125000-50150000	-0.066518	0.039828	0.011864		chr3:8225000-8250000	1.89231	0.607523	0.812308		chr15:87150000-87175000	0.221099	0.643579	0.159252
chr10:68700000-68725000	-0.047034	0.114866	0.102431		chr2:51575000-51600000	0.041007	0.030199	0.016175		chr3:10450000-10475000	1.37905	0.327277	1.88209		chr15:87175000-87200000	-0.159165	0.444927	0.079358
chr10:68725000-68750000	-0.040055	0.104622	0.1806		chr2:51650000-51675000	0.003705	0.193711	0.040973		chr3:10475000-10500000	1.88897	0.342935	1.16013		chr15:90000000-90025000	0.070991	0.191152	-0.031695
chr10:68750000-68775000	0.017985	0.089557	-0.006036		chr2:61125000-61150000	-0.02083	0.044547	0.025125		chr3:14700000-14725000	1.50328	0.278001	1.02859		chr15:90050000-90075000	0.12894	0.323439	0.1627
chr10:68800000-68825000	0.152052	0.05381	0.116554		chr2:69275000-69300000	0.078399	0.089916	-0.046681		chr3:16050000-16075000	1.35708	0.293064	0.996567		chr15:90750000-90775000	0.134145	0.225395	-0.036868
chr10:68825000-68850000	0.197971	0.179997	0.283566		chr2:122450000-122475000	0.040854	0.138824	0.025125		chr3:21150000-21175000	1.90951	0.593078	1.83852		chr15:90775000-90800000	0.083083	0.336558	-0.040645
chr10:68875000-68900000	0.159522	0.268839	0.121193		chr2:145600000-145625000	0.101436	-0.037154	-0.077841		chr3:21675000-21700000	1.95489	0.404248	1.47626		chr15:91450000-91475000	0.191925	0.288632	-0.011209
chr10:68900000-68925000	0.054247	0.01585	-0.226091		chr2:148650000-148675000	-0.048977	0.024774	0.068684		chr3:21700000-21725000	1.83639	0.402405	1.42752		chr15:91525000-91550000	0.011588	0.314524	-0.076979
chr10:68925000-68950000	0.038328	0.213594	0.077634		chr2:148725000-148750000	0.022777	-0.009428	0.113967		chr3:22250000-22275000	1.87832	0.398854	1.77826		chr15:91675000-91700000	0.065848	0.189269	0.024263
chr10:68950000-68975000	-0.025177	0.067921	0.012726		chr2:151450000-151475000	-0.012902	0.180919	0.120865		chr3:22900000-22925000	0.976594	0.317012	1.39981		chr15:92025000-92050000	0.199225	0.497839	0.08022
chr10:69000000-69025000	0.017803	-0.085059	0.348474		chr2:158875000-158900000	-0.347858	0.081051	0.002915		chr3:25150000-25175000	1.2662	0.31126	1.12983		chr15:92100000-92125000	0.166807	0.322129	0.025125
chr10:69050000-69075000	0.336337	0.106833	0.161838		chr2:158900000-158925000	-0.218629	0.077591	0.215209		chr3:57225000-57250000	1.35103	0.400073	0.744493		chr15:92200000-92225000	0.101986	0.337153	0.072133
chr10:69075000-69100000	-0.069609	-0.017043	0.132729		chr2:171500000-171525000	0.018736	0.156406	0.047336		chr3:59550000-59575000	1.98798	0.37067	1.14136		chr15:92275000-92300000	0.033859	0.31736	0.035799
chr10:69100000-69125000	0.17218	0.01585	0.002052		chr3:30100000-30125000	0.016991	0.012923	0.137903		chr3:64025000-64050000	1.77872	0.365019	1.67529		chr15:92300000-92325000	0.038006	0.314791	0.013589
chr10:69125000-69150000	-0.138595	0.081646	-0.193205		chr3:30150000-30175000	-0.064421	0.137207	0.067822		chr3:94200000-94225000	1.57352	0.29465	1.14051		chr15:92500000-92525000	0.141338	0.289257	-0.110726
chr10:69150000-69175000	-0.029646	0.077183	-0.05563		chr3:38150000-38175000	0.020359	0.092166	-0.087653		chr3:96350000-96375000	1.13601	0.185657	1.06578		chr15:92525000-92550000	0.108246	0.234626	-0.009484
chr10:69175000-69200000	0.0874	-0.038145	0.12378		chr3:38350000-38375000	0.069001	0.136562	0.052509		chr4:3450000-3475000	2.25797	0.655402	1.56596		chr15:92575000-92600000	0.136822	0.415444	-0.101776
chr10:69225000-69250000	-0.037834	-0.075838	0.115692		chr3:38525000-38550000	0.048522	0.218364	0.128091		chr4:3475000-3500000	1.21109	0.348984	1.01619		chr15:92675000-92700000	0.097012	0.359883	-0.115037
chr10:70225000-70250000	-0.032416	-0.008027	0.045611		chr3:38650000-38675000	0.022731	0.094081	0.04906		chr4:5600000-5625000	1.24461	0.380954	0.925619		chr15:92750000-92775000	0.214945	0.629471	0.00119
chr10:70400000-70425000	0.101114	-0.040347	0.41683		chr3:53800000-53825000	0.006124	0.119	0.011864		chr4:12425000-12450000	1.44318	0.399121	1.43356		chr15:92825000-92850000	0.08466	0.249353	-0.093689
chr10:70600000-70625000	0.030858	-0.091527	-0.133799		chr3:59150000-59175000	0.008695	-0.019631	-0.031695		chr4:34500000-34525000	1.0431	0.319223	1.03754		chr15:92975000-93000000	0.140145	0.287413	-0.012934
chr10:70625000-70650000	-0.015519	0.013609	0.319037		chr3:63825000-63850000	-0.072304	0.172024	0.192999		chr4:61900000-61925000	2.36288	0.433711	1.77826		chr15:93625000-93650000	0.125543	0.31744	-0.138972
chr10:70650000-70675000	0.074313	0.013579	-0.090239		chr3:68075000-68100000	0.082761	0.133369	-0.019297		chr4:62050000-62075000	1.28369	0.267192	0.737264		chr15:93675000-93700000	0.091395	0.666578	0.191274
chr10:70675000-70700000	0.007349	0.025479	0.061786		chr3:68175000-68200000	-0.029753	0.093129	0.026849		chr4:62125000-62150000	2.06099	0.516117	1.29684		chr15:93725000-93750000	0.175914	0.677746	0.109656
chr10:70750000-70775000	0.050788	0.191591	-0.030833		chr3:82400000-82425000	0.091899	0.017703	-0.04237		chr4:88625000-88650000	1.19315	0.404646	1.37415		chr15:93750000-93775000	0.236588	0.643882	0.088308
chr10:70925000-70950000	0.007778	-0.261037	-0.013795		chr3:83325000-83350000	0.032695	0.177715	-0.07353		chr4:145375000-145400000	1.77052	0.419937	0.194723		chr15:93800000-93825000	0.060078	0.575178	0.157527
chr10:71150000-71175000	-0.116094	-0.083463	0.332626		chr3:83650000-83675000	0.14769	0.193107	0.040973		chr4:145625000-145650000	2.52022	0.733677	0.876895		chr15:93875000-93900000	0.219246	0.447087	0.035799
chr10:75350000-75375000	-0.085636	-0.014802	-0.056492		chr3:100075000-100100000	-0.037636	0.057033	-0.043231		chr4:145675000-145700000	1.08708	-0.092459	1.04994		chr15:94000000-94025000	0.079777	0.598851	-0.079565
chr10:76050000-76075000	0.243323	-0.140007	0.525301		chr3:113575000-113600000	-0.009336	-0.080719	0.073857		chr4:147250000-147275000	2.04878	0.65763	1.56682		chr15:94150000-94175000	0.160195	0.225979	-0.06458
chr10:77700000-77725000	-0.110935	0.010537	0.165614		chr3:115600000-115625000	0.014634	0.144238	0.012726		chr4:147325000-147350000	1.65805	-0.03304	0.699207		chr15:94225000-94250000	0.166088	0.366278	0.132729
chr10:78525000-78550000	0.05241	-0.01387	-0.172719		chr3:116975000-117000000	0.031915	0.127965	0.105018		chr4:147500000-147525000	1.5028	0.027575	1.51292		chr15:94250000-94275000	0.007762	0.302079	0.024263
chr10:78600000-78625000	-0.090579	-0.008088	0.036662		chr3:117000000-117025000	-0.036167	0.053195	-0.00776		chr4:147725000-147750000	1.45521	0.304577	0.862436		chr15:94275000-94300000	0.107557	0.31608	0.045611
chr10:78625000-78650000	0.027139	0.027006	0.328849		chr3:117025000-117050000	0.049715	0.099474	-0.029109		chr5:9075000-9100000	1.47288	0.129602	1.32714		chr15:94300000-94325000	0.088119	0.22951	-0.111589
chr10:79050000-79075000	0.249812	-0.000483	0.509122		chr3:123550000-123575000	-0.015734	0.030496	0.036662		chr5:45650000-45675000	1.36266	0.188337	0.947833		chr15:94875000-94900000	0.056925	0.276484	0.033212
chr10:79175000-79200000	0.056756	0.008114	0.14049		chr3:126725000-126750000	-0.060856	0.000172	0.185773		chr5:109725000-109750000	1.54993	0.25312	0.475375		chr15:95000000-95025000	0.0617	0.416396	-0.145336
chr10:79225000-79250000	0.102093	0.034611	-0.097465		chr3:126950000-126975000	-0.031392	-0.046159	0.025125		chr5:109875000-109900000	2.16776	0.299153	1.85901		chr15:95050000-95075000	0.129889	0.572006	-0.103501
chr10:79250000-79275000	0.120628	0.027262	0.028574		chr3:127050000-127075000	0.000598	0.088298	-0.005173		chr5:109950000-109975000	2.28675	0.265943	0.676134		chr15:95100000-95125000	0.115027	0.558568	0.383083
chr10:79300000-79325000	0.193914	-0.00564	0.106743		chr3:127950000-127975000	0.0347	0.010723	-0.109864		chr5:146175000-146200000	0.891518	0.148166	1.42666		chr15:95125000-95150000	0.077144	0.26275	0.047336
chr10:79375000-79400000	0.346515	0.005535	0.028574		chr3:127975000-128000000	-0.010269	0.0123	-0.039783		chr6:3650000-3675000	2.1375	0.268798	1.48779		chr15:95225000-95250000	-0.081963	0.462122	0.045611
chr10:79425000-79450000	0.321888	0.112871	0.253267		chr3:130100000-130125000	0.025088	0.037875	0.104156		chr6:24325000-24350000	1.90547	0.321555	0.95851		chr15:95300000-95325000	-0.055866	0.311281	0.004638
chr10:79450000-79475000	0.067578	-0.001823	0.232781		chr3:131900000-131925000	-0.032172	0.148066	0.035799		chr6:66575000-66600000	1.09227	0.242639	0.869666		chr15:95325000-95350000	0.028823	0.391526	0.103293
chr10:81975000-82000000	0.079332	-0.010184	0.144801		chr3:131950000-131975000	0.164083	0.126031	0.035799		chr6:67575000-67600000	1.23752	0.364581	0.975222		chr15:95350000-95375000	-0.03511	0.336579	-0.010347
chr10:82000000-82025000	-0.007636	-0.135278	0.811124		chr3:142150000-142175000	0.00418	0.109719	0.012726		chr6:67650000-67675000	1.21872	0.256988	0.95765		chr15:95375000-95400000	0.072522	0.286708	-0.292722
chr10:82025000-82050000	0.048675	-0.086092	0.170788		chr3:151850000-151875000	0.030705	0.101756	0.049922		chr6:123150000-123175000	1.50847	0.475478	0.812843		chr16:3250000-3275000	0.44042	0.501513	-0.189429
chr10:82100000-82125000	0.291001	-0.066904	0.305776		chr3:151950000-151975000	0.071771	0.125296	-0.037197		chr6:123925000-123950000	1.10215	0.252188	1.08196		chr16:5975000-6000000	0.017895	0.298866	0.081945
chr10:82150000-82175000	0.116909	0.021233	0.30319		chr3:157650000-157675000	0.000338	-0.001445	0.039248		chr7:5975000-6000000	1.10494	0.293382	0.960228		chr16:6175000-6200000	0.141445	0.270416	-0.079565
chr10:82175000-82200000	-0.043406	-0.041338	-0.034282		chr3:158100000-158125000	0.151103	0.084768	0.115692		chr7:13300000-13325000	0.93459	0.060614	4.18583		chr16:6200000-6225000	0.085287	0.188327	0.005501
chr10:82250000-82275000	0.251772	0.120945	0.561629		chr4:4700000-4725000	0.026925	-0.036856	-0.100913		chr7:14000000-14025000	1.44119	0.311311	1.43183		chr16:6225000-6250000	0.049517	0.305252	0.015312
chr10:82275000-82300000	0.138569	0.303696	0.142541		chr4:6150000-6175000	0.520776	0.079047	0.066632		chr7:18275000-18300000	1.36224	0.331115	1.37674		chr16:6300000-6325000	0.004501	0.328883	-0.030833
chr10:82400000-82425000	0.3647	0.112912	0.489497		chr4:6325000-6350000	-0.002799	0.083569	-0.008622		chr7:18375000-18400000	1.16331	0.18454	0.973494		chr16:6375000-6400000	0.076257	0.397575	-0.290999
chr10:82450000-82475000	0.311327	0.078085	0.299413		chr4:8150000-8175000	0.329036	0.046829	-0.133799		chr7:26325000-26350000	1.97692	0.484433	1.74278		chr16:6725000-6750000	0.121532	0.308742	-0.078703
chr10:82475000-82500000	0.135705	0.034283	0.119141		chr4:8175000-8200000	0.20821	0.050617	0.125504		chr7:26350000-26375000	1.01085	0.256333	1.02773		chr16:6875000-6900000	0.021675	0.254133	0.095206
chr10:82500000-82525000	0.2372	0.024396	0.208846		chr4:9325000-9350000	0.118746	0.141987	0.125504		chr7:26400000-26425000	1.24062	0.202061	1.15927		chr16:6900000-6925000	0.050144	0.261788	-0.144473
chr10:82525000-82550000	0.11374	0.043832	0.167011		chr4:9400000-9425000	0.065803	0.068525	0.192136		chr7:26500000-26525000	1.7009	0.520539	1.41048		chr16:7125000-7150000	0.075048	0.282593	0.117417
chr10:82550000-82575000	0.538791	0.173273	0.252405		chr4:13725000-13750000	0.086971	0.095052	0.12378		chr7:26850000-26875000	2.46363	0.572292	1.55269		chr16:7175000-7200000	0.044788	0.285776	0.026849
chr10:82575000-82600000	0.228537	0.009086	0.030298		chr4:16125000-16150000	-0.105565	-0.099213	-0.085929		chr7:26875000-26900000	1.50871	0.453166	0.713329		chr16:7575000-7600000	0.389235	0.222796	-0.04237
chr10:83650000-83675000	0.214379	-0.039404	0.189549		chr4:33925000-33950000	-0.021504	0.110076	0.25963		chr7:31200000-31225000	1.11199	0.274631	0.978995		chr16:7700000-7725000	0.14201	0.141966	-0.00776
chr10:83775000-83800000	0.150553	-0.193993	0.295102		chr4:54625000-54650000	0.050879	0.157317	0.073857		chr7:41525000-41550000	1.63036	0.263355	1.58817		chr16:12100000-12125000	-0.074125	0.338226	-0.375202
chr10:83825000-83850000	0.061242	0.269524	0.349336		chr4:56025000-56050000	-0.019039	0.162444	0.058872		chr7:42500000-42525000	0.913042	0.04554	1.1887		chr16:12250000-12275000	0.008344	0.287413	-0.010347
chr10:83875000-83900000	0.060033	0.293799	0.261355		chr4:56225000-56250000	0.008695	0.22122	0.034937		chr7:42550000-42575000	1.37926	0.127965	1.05975		chr16:23825000-23850000	0.123537	0.283268	0.031488
chr10:84075000-84100000	0.022273	0.111069	0.088308		chr4:56575000-56600000	0.048262	0.135641	-0.019297		chr7:42600000-42625000	0.998919	0.147441	1.36606		chr16:25225000-25250000	0.033384	0.397564	-0.058217
chr10:84100000-84125000	-0.006151	0.301455	0.145991		chr4:56625000-56650000	0.045171	0.130247	0.0234		chr7:42875000-42900000	1.6589	0.421185	1.68132		chr16:25300000-25325000	0.085761	0.308435	0.002052
chr10:84125000-84150000	-0.00133	0.100854	-0.248301		chr4:82975000-83000000	-0.08386	0.009157	0.069546		chr7:42950000-42975000	1.22629	0.227984	1.89016		chr16:25800000-25825000	0.170542	0.189923	0.0234
chr10:84150000-84175000	0.039751	0.054177	0.135317		chr4:84750000-84775000	0.002818	0.092514	0.086584		chr7:108550000-108575000	2.05539	0.368796	1.20542		chr16:26375000-26400000	-0.027917	0.277456	-0.065443
chr10:84175000-84200000	0.081032	0.2177	0.079358		chr4:100150000-100175000	0.013012	0.258656	0.057147		chr8:19650000-19675000	1.15506	0.363443	0.909776		chr16:26425000-26450000	0.136654	0.205224	0.026849
chr10:84200000-84225000	0.171292	0.294732	0.449715		chr4:101675000-101700000	0.039645	0.135314	0.054561		chr8:21000000-21025000	1.22808	0.339218	0.99139		chr16:28075000-28100000	0.135659	0.301036	-0.085929
chr10:84225000-84250000	0.266435	0.325105	0.481733		chr4:101700000-101725000	-0.11259	-0.001415	0.021676		chr8:27450000-27475000	1.50682	0.376573	2.01308		chr16:28100000-28125000	0.131297	0.27932	-0.153423
chr10:84250000-84275000	0.047313	0.080704	0.009278		chr4:102975000-103000000	-0.09436	-0.10041	0.075047		chr8:40725000-40750000	0.956007	0.435544	1.12983		chr16:28200000-28225000	0.168231	0.300413	0.002915
chr10:84275000-84300000	0.128328	0.151974	-0.138972		chr4:103025000-103050000	-0.063794	-0.015159	0.113967		chr8:45150000-45175000	1.30742	0.166721	1.07507		chr16:28525000-28550000	0.10246	0.248043	0.081945
chr10:85250000-85275000	-0.101125	-0.037123	0.262218		chr4:103275000-103300000	0.028134	-0.019315	0.082807		chr8:60725000-60750000	1.66583	0.324768	0.875166		chr16:29025000-29050000	-0.010162	0.20684	0.035799
chr10:85275000-85300000	-0.094834	0.038221	0.178875		chr4:104600000-104625000	-0.110645	0.045232	-0.009484		chr8:60800000-60825000	1.29731	0.215251	0.731228		chr16:29075000-29100000	0.113496	0.311926	-0.088516
chr10:85325000-85350000	-0.036196	-0.201637	0.146853		chr4:105000000-105025000	0.029451	0.013282	0.554405		chr8:60825000-60850000	1.20009	0.236661	1.01996		chr16:29125000-29150000	0.141185	0.30559	-0.032557
chr10:85350000-85375000	-0.139527	0.014314	0.0413		chr4:105300000-105325000	-0.040039	-0.054398	0.109656		chr8:75250000-75275000	1.40071	0.220021	1.19388		chr16:29175000-29200000	0.048048	0.213585	0.00119
chr10:85475000-85500000	0.03089	0.039264	0.050249		chr4:105325000-105350000	-0.139268	0.231852	0.066098		chr8:129250000-129275000	1.2407	0.134095	2.57578		chr16:29200000-29225000	0.090232	0.374261	-0.048404
chr10:85675000-85700000	0.032191	-0.056312	-0.070616		chr4:142775000-142800000	0.061869	0.123504	-0.011209		chr9:3475000-3500000	1.19334	0.248679	0.776515		chr16:29275000-29300000	-0.008586	0.240746	0.11483
chr10:85700000-85725000	0.20048	0.119902	0.210571		chr5:4750000-4775000	0.043792	0.055467	-0.010347		chr9:5525000-5550000	1.88634	0.355349	0.542869		chr16:29300000-29325000	-0.016253	0.335904	-0.089377
chr10:85775000-85800000	0.322792	0.152568	0.296827		chr5:5375000-5400000	-0.009948	0.081319	0.103293		chr9:6775000-6800000	1.24997	0.302663	0.915811		chr16:29375000-29400000	0.031394	0.333049	-0.224366
chr10:85825000-85850000	0.068114	0.133072	0.191274		chr5:5425000-5450000	-0.07509	-0.007821	0.056285		chr9:18925000-18950000	1.00107	0.200722	1.14136		chr16:29475000-29500000	0.111032	0.295048	0.089171
chr10:85975000-86000000	0.049686	0.228986	-0.138972		chr5:8875000-8900000	-0.034422	-0.035557	0.157527		chr9:19025000-19050000	1.36858	0.251504	0.659096		chr16:29525000-29550000	0.044374	0.239487	-0.02447
chr10:86100000-86125000	-0.026324	0.020363	0.430091		chr5:22450000-22475000	0.064378	-0.039455	0.084531		chr9:19050000-19075000	1.20138	0.294988	0.935437		chr16:39325000-39350000	0.13719	0.318649	0.012726
chr10:86125000-86150000	-0.125813	0.210462	0.064373		chr5:25925000-25950000	-0.08807	0.115777	0.003776		chr9:20175000-20200000	1.35115	0.314791	1.34299		chr16:39875000-39900000	0.103393	0.224956	-0.014124
chr10:86200000-86225000	0.014068	0.268552	0.122918		chr5:25950000-25975000	0.006537	0.144495	0.117417		chr9:20225000-20250000	1.74429	0.365266	1.23107		chr16:39975000-40000000	0.071618	0.216082	-0.096603
chr10:86225000-86250000	0.082563	0.251267	0.320762		chr5:26175000-26200000	-0.024013	-0.009961	-0.02447		chr9:38600000-38625000	1.58621	0.207772	0.692843		chr16:40125000-40150000	0.078337	0.207087	0.029436
chr10:86250000-86275000	-0.061252	0.243999	0.327987		chr5:26325000-26350000	0.149282	0.162158	0.12378		chrX:17825000-17850000	1.28763	0.342239	1.21058		chr16:40225000-40250000	0.124409	0.225642	-0.053044
chr10:86400000-86425000	-0.015089	0.153868	0.011002		chr5:27075000-27100000	0.068068	0.189319	0.006363		chrX:24150000-24175000	0.923265	0.289811	0.984171		chr16:40325000-40350000	0.128771	0.335853	0.128953
chr10:86500000-86525000	0.09343	0.08228	0.045611		chr5:28475000-28500000	0.10012	0.043656	-0.110726		chrX:79225000-79250000	1.53778	0.424328	1.96456		chr16:41300000-41325000	0.140695	0.201683	-0.017572
chr10:86525000-86550000	-0.068416	0.131794	-0.096603		chr5:28500000-28525000	-0.012886	0.060246	-0.030833		chr1:11400000-11425000	0.071052	-0.11962	-0.343179		chr16:41925000-41950000	0.09894	0.242609	-0.123986
chr10:86550000-86575000	-0.066473	0.106238	0.08367		chr5:28575000-28600000	-0.026126	0.104622	0.038385		chr1:24700000-24725000	0.013317	-0.153822	-0.044956		chr16:41950000-41975000	0.235363	0.26144	0.012726
chr10:86575000-86600000	-0.041095	0.32571	0.190412		chr5:29025000-29050000	0.05671	-0.058931	0.058872		chr1:24750000-24775000	-0.066473	-0.176154	-0.157734		chr16:44950000-44975000	-0.004178	0.198193	-0.010347
chr10:86600000-86625000	-0.057381	0.068546	-0.030833		chr5:52375000-52400000	-0.099334	0.126152	-0.009484		chr1:30800000-30825000	-0.098218	-0.131511	-0.239351		chr16:45900000-45925000	0.08397	0.225692	-0.170995
chr10:86625000-86650000	0.138201	0.102451	0.383945		chr5:91650000-91675000	0.054721	0.112605	0.043887		chr1:30825000-30850000	-0.020999	-0.122586	-0.499516		chr16:49250000-49275000	0.106501	0.201704	0.062321
chr10:86875000-86900000	-0.059263	0.10853	-0.176168		chr5:96875000-96900000	0.014221	-0.039415	0.081083		chr1:30850000-30875000	-0.027673	-0.08172	-0.165821		chr16:49500000-49525000	0.082823	0.277456	-0.226091
chr10:86900000-86925000	-0.061528	0.134382	0.10157		chr5:99225000-99250000	-0.219272	0.114896	-0.036007		chr1:33500000-33525000	-0.192227	-0.218268	-0.397413		chr16:51375000-51400000	0.082439	0.232683	0.04011
chr10:86925000-86950000	-0.212967	0.137595	0.057147		chr5:99300000-99325000	0.061746	0.1985	0.072133		chr1:46800000-46825000	-0.107034	-0.227273	-0.245714		chr16:51675000-51700000	0.09568	0.26973	0.104156
chr10:86950000-86975000	0.036078	0.141412	-0.170132		chr5:99550000-99575000	0.063751	0.223798	0.076772		chr1:46825000-46850000	-0.068218	-0.13277	-0.232454		chr16:51875000-51900000	0.120888	0.263969	0.038385
chr10:88450000-88475000	-0.091851	-0.231121	0.046473		chr5:102150000-102175000	-0.085483	0.035336	0.147715		chr1:46900000-46925000	0.227649	-0.091823	-0.159458		chr16:55100000-55125000	0.165383	0.246704	-0.164959
chr10:88550000-88575000	-0.049085	-0.062104	-0.19493		chr5:102200000-102225000	0.067226	-0.062124	0.011864		chr1:71025000-71050000	-0.102519	-0.145205	-0.246577		chr16:55425000-55450000	0.044833	0.332343	-0.063718
chr10:88600000-88625000	0.186521	-0.134285	0.056285		chr5:102975000-103000000	-0.042564	0.124486	0.044749		chr1:71050000-71075000	-0.17259	-0.147109	-0.200431		chr16:55525000-55550000	0.098465	0.190835	-0.075254
chr10:88675000-88700000	0.217946	0.089341	0.199362		chr5:103050000-103075000	0.025196	0.085136	0.044749		chr1:82400000-82425000	-0.143171	-0.061173	-0.211105		chr16:55725000-55750000	0.060705	0.307176	0.034937
chr10:88850000-88875000	-0.159029	-0.059545	0.002052		chr5:103150000-103175000	0.065481	0.032778	0.046473		chr1:118275000-118300000	-0.125768	-0.097872	0.0234		chr16:56425000-56450000	0.082547	0.160808	0.003776
chr10:88875000-88900000	0.05267	0.064709	0.12378		chr5:103200000-103225000	0.05671	0.079087	-0.01552		chr1:139000000-139025000	-0.145482	-0.160823	-0.11245		chr16:57775000-57800000	0.310011	0.264623	-0.030833
chr10:89325000-89350000	0.33046	-0.006521	0.011002		chr5:126425000-126450000	0.005344	0.027988	-0.078703		chr1:139125000-139150000	-0.164187	-0.20396	-0.245714		chr16:58875000-58900000	0.204627	0.157287	0.017037
chr10:89350000-89375000	-0.057426	0.089341	-0.056492		chr5:131700000-131725000	-0.092478	0.089885	0.086584		chr1:139150000-139175000	-0.246549	-0.253463	-0.282048		chr16:58925000-58950000	0.244133	0.362687	0.126366
chr10:90800000-90825000	-0.060212	0.090314	0.266856		chr5:131925000-131950000	-0.162549	0.056746	0.05801		chr1:143800000-143825000	-0.057657	-0.126681	-0.052182		chr16:62675000-62700000	0.106715	0.271368	0.034937
chr10:90825000-90850000	0.046058	0.078493	0.168201		chr5:132050000-132075000	-0.028697	0.043309	0.135317		chr1:163900000-163925000	-0.167493	-0.142626	-0.123986		chr16:66225000-66250000	0.342781	0.200978	-0.036334
chr10:90975000-91000000	-0.035202	-0.05885	0.201086		chr5:132075000-132100000	-0.11885	-0.011025	-0.041507		chr10:14675000-14700000	-0.02651	-0.121881	-0.108139		chr16:66525000-66550000	0.088638	0.28154	0.092619
chr10:91200000-91225000	0.301425	-0.060436	0.371547		chr5:132350000-132375000	-0.145054	-0.004915	-0.010347		chr10:17775000-17800000	0.012797	-0.109385	0.002915		chr16:72525000-72550000	0.120628	0.271	-0.029971
chr10:93100000-93125000	0.03539	-0.011629	-0.111589		chr5:132375000-132400000	-0.133926	-0.123735	-0.008622		chr10:26750000-26775000	-0.103605	-0.162052	-0.432885		chr16:73275000-73300000	0.079975	0.364017	0.015312
chr10:93125000-93150000	-0.05833	-0.101413	-0.041507		chr5:132750000-132775000	0.165093	0.132458	0.011002		chr10:28225000-28250000	-0.032127	-0.181598	-0.179945		chr16:73775000-73800000	0.055332	0.293679	0.1627
chr10:93400000-93425000	0.039859	-0.124717	0.185773		chr5:133475000-133500000	0.053619	0.273956	0.042162		chr10:28275000-28300000	-0.06433	-0.121247	-0.235902		chr16:74150000-74175000	0.044664	0.176733	0.028574
chr10:93675000-93700000	-0.077707	-0.137171	0.10588		chr6:6275000-6300000	0.086451	0.026699	0.009278		chr10:28325000-28350000	-0.004178	-0.10783	-0.044094		chr16:74350000-74375000	0.182663	0.239355	-0.039783
chr10:93700000-93725000	0.03392	-0.14325	0.062321		chr6:6300000-6325000	0.105935	0.148741	0.022538		chr10:29125000-29150000	-0.103513	-0.079717	-0.358493		chr16:75975000-76000000	0.292516	0.256948	0.07472
chr10:93925000-93950000	0.134313	0.003078	0.568529		chr6:6400000-6425000	0.049088	0.155374	0.059735		chr10:29300000-29325000	-0.033703	-0.055133	-0.132074		chr16:77950000-77975000	0.084751	0.19976	-0.017572
chr10:94250000-94275000	-0.017401	-0.026919	0.216072		chr6:6625000-6650000	0.130302	0.131753	0.060597		chr10:30525000-30550000	-0.208513	-0.145164	-0.102638		chr16:84225000-84250000	0.072047	0.325015	-0.039783
chr10:94375000-94400000	-0.117242	-0.11346	0.246369		chr6:6725000-6750000	0.092266	0.111602	-0.061993		chr10:31300000-31325000	-0.025346	-0.125372	-0.156872		chr16:84500000-84525000	0.266098	0.398516	0.077634
chr10:94525000-94550000	0.012982	-0.22624	0.109656		chr6:7400000-7425000	0.171904	0.0075	-0.075254		chr10:45675000-45700000	-0.120749	-0.113612	-0.302535		chr16:85050000-85075000	0.100165	0.229263	-0.058217
chr10:94850000-94875000	-0.070191	-0.045443	0.057147		chr6:7450000-7475000	0.143909	0.151566	0.060597		chr10:72650000-72675000	-0.098891	-0.187349	0.036662		chr16:85350000-85375000	0.159246	0.452809	0.081945
chr10:94950000-94975000	0.175564	-0.272858	0.322814		chr6:7525000-7550000	0.113281	0.114498	-0.006898		chr10:100475000-100500000	-0.145545	-0.208135	-0.281186		chr16:85375000-85400000	0.127103	0.239446	-0.057355
chr10:94975000-95000000	0.03415	-0.172235	0.25532		chr6:17275000-17300000	0.034961	0.115163	-0.008622		chr10:105800000-105825000	-0.137769	-0.151938	-0.179083		chr16:85400000-85425000	0.087016	0.290526	-0.029971
chr10:95000000-95025000	0.142472	0.167673	0.01909		chr6:22250000-22275000	0.101986	0.05383	0.047336		chr11:17225000-17250000	-0.215186	-0.10651	-0.192344		chr16:85625000-85650000	0.089006	0.298151	0.084531
chr10:95075000-95100000	-0.056477	0.023586	-0.113312		chr6:23000000-23025000	0.164863	0.067513	-0.09919		chr11:18950000-18975000	-0.018136	0.034067	-0.124849		chr16:85950000-85975000	0.089481	0.265575	-0.074392
chr10:95100000-95125000	-0.010038	0.133122	-0.003983		chr6:24400000-24425000	0.150996	0.115132	-0.018435		chr11:21325000-21350000	-0.043836	-0.107135	-0.179083		chr16:86575000-86600000	0.066628	0.304865	0.016175
chr10:95125000-95150000	-0.016237	0.104068	-0.163769		chr6:24425000-24450000	0.130669	0.041017	0.060597		chr11:21575000-21600000	-0.03081	-0.129854	-0.416175		chr16:87000000-87025000	0.074879	0.314167	0.000328
chr10:95925000-95950000	0.099063	-0.14802	0.089171		chr6:35425000-35450000	0.128833	0.076468	0.081083		chr11:22225000-22250000	-0.132977	-0.210019	-0.360217		chr16:87825000-87850000	0.161573	0.249046	-0.035144
chr10:95950000-95975000	-0.149845	-0.143905	0.047336		chr6:55975000-56000000	0.056344	0.096956	0.037524		chr11:22275000-22300000	-0.093105	-0.119313	-0.134661		chr16:87850000-87875000	0.171231	0.395353	-0.076117
chr10:96050000-96075000	0.139823	0.021581	0.172512		chr6:56250000-56275000	0.101725	0.019647	0.072133		chr11:22425000-22450000	-0.058957	-0.13142	-0.114175		chr16:87875000-87900000	0.121685	0.274877	-0.031695
chr10:99300000-99325000	0.007378	-0.070741	-0.136385		chr6:92950000-92975000	0.027767	0.087377	-0.066304		chr11:29125000-29150000	0.001592	-0.113621	0.118279		chr16:87900000-87925000	0.03995	0.386983	-0.021021
chr10:99350000-99375000	0.15043	-0.002049	0.118607		chr6:93100000-93125000	-0.039947	0.129215	0.021676		chr11:29225000-29250000	-0.103513	-0.144868	-0.203018		chr16:87950000-87975000	0.056971	0.54898	-0.008622
chr10:99400000-99425000	0.143649	-0.109723	0.056285		chr6:93500000-93525000	-0.198793	0.057994	-0.008622		chr11:29350000-29375000	-0.030228	-0.12312	-0.293585		chr16:87975000-88000000	0.126521	0.33267	0.04906
chr10:99425000-99450000	0.052195	0.166293	0.057147		chr6:98025000-98050000	-0.027335	0.086753	0.037524		chr11:29400000-29425000	-0.100361	-0.149359	0.014451		chr16:88000000-88025000	0.178256	0.322447	0.016175
chr10:99475000-99500000	0.148594	0.255085	-0.044094		chr6:98650000-98675000	0.093905	0.17842	0.035799		chr11:29750000-29775000	-0.21543	-0.165531	-0.012934		chr16:88025000-88050000	0.105245	0.436496	-0.193205
chr10:99500000-99525000	0.218251	0.112962	0.301465		chr6:101350000-101375000	-0.185706	0.186463	0.068684		chr11:29800000-29825000	-0.217758	-0.146424	-0.200431		chr16:88050000-88075000	0.077557	0.409008	0.047336
chr10:108200000-108225000	-0.015473	-0.106243	0.206259		chr6:142600000-142625000	-0.018977	0.241401	0.056285		chr11:30075000-30100000	-0.119783	-0.182192	-0.250026		chr16:88100000-88125000	0.140434	0.313819	0.094344
chr10:108450000-108475000	-0.047294	-0.041943	0.069546		chr7:6850000-6875000	0.023359	0.026719	-0.097465		chr11:30100000-30125000	-0.359843	-0.331633	-0.305984		chr16:88125000-88150000	0.074251	0.386358	-0.008622
chr10:111025000-111050000	0.086557	-0.054725	0.088308		chr7:36525000-36550000	-0.128232	0.114271	0.124642		chr11:30450000-30475000	0.032022	-0.072656	-0.247439		chr16:88175000-88200000	0.073623	0.392765	0.161838
chr10:111050000-111075000	-0.007055	0.000529	-0.329919		chr7:49925000-49950000	0.020499	0.082054	0.166476		chr11:31375000-31400000	-0.150287	-0.042865	-0.012071		chr16:88225000-88250000	0.127149	0.317339	0.048198
chr10:111350000-111375000	0.159431	-0.153403	0.089171		chr7:49975000-50000000	-0.151299	-0.060457	-0.023608		chr11:31600000-31625000	-0.310037	0.008245	-0.079565		chr16:88325000-88350000	0.054965	0.310278	0.029436
chr10:111675000-111700000	0.022731	-0.085704	-0.13811		chr7:64475000-64500000	0.057061	0.062673	0.185773		chr11:31625000-31650000	-0.214848	-0.064909	-0.092827		chr16:88425000-88450000	0.047251	0.243879	0.08367
chr10:111700000-111725000	0.09092	0.012994	0.090033		chr7:64600000-64625000	-0.011953	0.032707	0.07472		chr11:40750000-40775000	-0.238406	-0.131747	-0.103501		chr16:88600000-88625000	0.245863	0.315098	-0.076117
chr10:111750000-111775000	0.020788	0.022911	0.044749		chr7:64625000-64650000	-0.110951	0.181704	0.047336		chr11:74425000-74450000	-0.311721	-0.227796	-0.068029		chr16:88625000-88650000	-0.030289	0.261113	0.048198
chr10:111775000-111800000	-0.030167	0.022911	0.179738		chr7:64650000-64675000	-0.169421	0.092555	-0.033419		chr11:74450000-74475000	-0.488689	-0.24632	-0.261563		chr16:88650000-88675000	0.203955	0.304885	0.073857
chr10:111875000-111900000	0.118027	0.057717	0.098982		chr7:70325000-70350000	-0.115421	-0.115056	0.09812		chr11:74500000-74525000	-0.533077	-0.323281	-0.208191		chr16:89025000-89050000	0.174475	0.291764	0.017037
chr10:115150000-115175000	-0.121773	-0.114759	0.007553		chr7:74025000-74050000	-0.004636	0.230563	0.078497		chr11:85550000-85575000	-0.222962	-0.225636	-0.179083		chr16:89200000-89225000	0.13171	0.290782	-0.117089
chr10:115450000-115475000	0.170083	0.191243	0.32109		chr7:74525000-74550000	-0.111166	0.282911	0.039248		chr11:85625000-85650000	-0.280375	-0.237457	-0.376927		chr16:89375000-89400000	0.079134	0.326591	0.017037
chr10:115550000-115575000	0.096063	0.156406	-0.036868		chr7:83175000-83200000	0.136088	0.111335	0.091757		chr11:105100000-105125000	-0.17862	-0.186348	-0.013795		chr16:89550000-89575000	0.04295	0.252556	0.014451
chr10:115575000-115600000	0.050574	0.134362	-0.11245		chr7:83250000-83275000	0.069199	0.137464	0.096068		chr11:105300000-105325000	-0.455231	-0.300633	-0.250026		chr17:4300000-4325000	0.033965	0.249333	-0.031695
chr10:116225000-116250000	0.021415	0.137505	-0.101776		chr7:83300000-83325000	0.028456	0.162455	0.046473		chr12:10375000-10400000	-0.021045	0.015779	-0.142748		chr17:4325000-4350000	0.099414	0.203935	0.036662
chr10:116275000-116300000	-0.014248	-0.04227	0.031488		chr7:90300000-90325000	-0.026494	0.071749	-0.021883		chr12:18675000-18700000	-0.038433	-0.033774	-0.048733		chr17:4350000-4375000	0.16592	0.272974	-0.053044
chr10:116325000-116350000	-0.087104	-0.072912	0.37327		chr7:90325000-90350000	0.115394	0.073029	-0.088516		chr12:18700000-18725000	-0.034974	-0.016223	0.055095		chr17:4475000-4500000	0.085976	0.218691	-0.018435
chr10:116400000-116425000	-0.020278	-0.023409	-0.168408		chr7:96275000-96300000	0.169212	0.095164	-0.04118		chr12:18875000-18900000	0.047665	-0.089356	-0.014124		chr17:4525000-4550000	-0.009044	0.301118	0.079358
chr10:116625000-116650000	-0.00237	-0.105487	-0.017245		chr7:96600000-96625000	-0.151406	0.121282	0.100707		chr12:21675000-21700000	-0.027306	-0.024235	0.009812		chr17:9100000-9125000	0.095696	0.456707	-0.034282
chr10:118175000-118200000	-0.068615	0.139816	0.015312		chr7:97125000-97150000	0.171322	0.057269	0.041835		chr12:21725000-21750000	-0.057504	-0.086163	-0.070944		chr17:11250000-11275000	-0.04362	0.266895	0.110519
chr10:118200000-118225000	0.086649	0.164963	0.085394		chr7:116025000-116050000	-0.105028	-0.1148	0.066098		chr12:21900000-21925000	-0.039122	-0.07947	0.008949		chr17:11275000-11300000	0.203588	0.281899	0.099845
chr10:118275000-118300000	0.085547	0.317994	0.051647		chr7:117000000-117025000	0.04794	0.070459	0.118279		chr12:22000000-22025000	0.021506	-0.071139	0.007226		chr17:11550000-11575000	0.087982	0.414235	0.011002
chr10:118375000-118400000	0.15395	0.132745	0.317313		chr7:118050000-118075000	0.075844	-0.020574	0.094344		chr12:23100000-23125000	-0.070942	-0.112967	-0.083342		chr17:11625000-11650000	-0.101447	0.354468	-0.499516
chr10:118400000-118425000	-0.009319	0.281274	-0.000535		chr7:119500000-119525000	-0.209982	0.110076	0.113106		chr12:23175000-23200000	-0.050034	-0.131797	-0.118813		chr17:11650000-11675000	0.378843	0.464352	-0.193205
chr10:118425000-118450000	0.03891	0.260201	0.044749		chr7:120000000-120025000	0.06868	0.058271	0.002915		chr12:23700000-23725000	-0.060872	-0.023263	-0.057682		chr17:11675000-11700000	0.17991	0.34713	-0.20388
chr10:118450000-118475000	0.172654	0.266946	0.007553		chr7:120025000-120050000	0.016425	0.069498	0.013589		chr12:23725000-23750000	-0.110402	-0.112035	-0.083342		chr17:36525000-36550000	0.09343	0.140421	-0.020158
chr10:118475000-118500000	0.140817	0.29598	0.034937		chr7:120075000-120100000	-0.007055	0.07048	0.06696		chr12:24225000-24250000	0.000169	-0.083308	0.009812		chr17:37300000-37325000	0.240522	0.205244	-0.00776
chr10:118525000-118550000	0.058394	0.168544	-0.119676		chr7:120200000-120225000	-0.038998	0.086773	0.046473		chr12:24275000-24300000	-0.052147	-0.041439	0.178548		chr17:38975000-39000000	0.157821	0.34095	0.128091
chr10:118550000-118575000	-0.108701	0.435604	0.145128		chr7:120250000-120275000	0.092113	0.036872	0.173374		chr12:35050000-35075000	-0.147381	-0.155449	-0.186308		chr17:42550000-42575000	0.12568	0.326284	0.003776
chr10:118600000-118625000	0.098068	0.250315	0.170788		chr7:129025000-129050000	0.058762	0.175545	0.070409		chr12:36200000-36225000	0.015782	-0.092498	-0.176495		chr17:42575000-42600000	0.010119	0.197609	0.090894
chr10:118625000-118650000	0.111461	0.294741	0.574025		chr7:129475000-129500000	0.078676	0.198888	0.038385		chr12:38775000-38800000	0.027338	-0.145184	-0.087653		chr17:50125000-50150000	-0.170048	0.284547	0.033212
chr10:118650000-118675000	0.180904	0.552827	0.10157		chr7:129650000-129675000	-0.326476	0.029347	0.060597		chr12:68525000-68550000	0.180153	-0.046476	-0.165821		chr17:50200000-50225000	-0.128492	0.231524	-0.044956
chr10:118675000-118700000	0.114078	0.170438	0.043887		chr7:137750000-137775000	-0.100345	0.097016	0.044749		chr12:78200000-78225000	-0.068326	-0.096347	-0.292722		chr17:50450000-50475000	-0.044141	0.43497	-0.012071
chr10:118725000-118750000	0.150231	0.481945	0.412514		chr8:8925000-8950000	-0.127068	0.115284	0.194189		chr12:78225000-78250000	-0.100789	-0.109149	-0.108139		chr17:50725000-50750000	-0.079911	0.269534	-0.057355
chr10:118775000-118800000	0.119604	0.064432	0.036662		chr8:68225000-68250000	0.023788	0.023248	-0.044956		chr12:78725000-78750000	-0.103927	-0.077445	0.135317		chr17:51225000-51250000	-0.038371	0.255074	0.025988
chr10:118800000-118825000	0.065757	0.142712	0.107932		chr8:68375000-68400000	0.035022	0.139222	0.100707		chr12:78800000-78825000	-0.050203	-0.144907	-0.210243		chr17:51425000-51450000	0.260175	0.248402	-0.021021
chr10:118825000-118850000	0.044788	0.251902	0.060597		chr8:68700000-68725000	-0.101079	-0.073219	0.0234		chr13:5850000-5875000	0.133149	-0.140048	-0.20388		chr17:51500000-51525000	0.015108	0.382879	-0.342318
chr10:118900000-118925000	0.045737	0.239416	0.328849		chr8:83100000-83125000	0.200298	0.098286	0.135317		chr13:13500000-13525000	0.016334	-0.15501	-0.006898		chr17:51575000-51600000	0.139133	0.32919	-0.11245
chr10:118950000-118975000	-0.050707	0.42667	0.099845		chr8:86325000-86350000	-0.020278	0.16799	0.109656		chr13:13725000-13750000	-0.032386	-0.108771	-0.166684		chr17:51625000-51650000	-0.048916	0.331502	-0.009484
chr10:118975000-119000000	0.122344	0.265389	-0.006571		chr8:86425000-86450000	-0.054625	0.073496	0.339523		chr13:15450000-15475000	0.05671	-0.123765	-0.21283		chr17:51650000-51675000	0.126262	0.277139	-0.012071
chr10:119000000-119025000	0.04491	0.316816	0.135317		chr8:90725000-90750000	0.011513	0.097384	0.043887		chr13:29650000-29675000	-0.112392	-0.124092	-0.188894		chr17:52000000-52025000	0.110603	0.274877	-0.133799
chr10:119025000-119050000	-0.06866	0.136008	0.078497		chr8:108225000-108250000	0.010135	0.098991	0.027176		chr13:31950000-31975000	-0.152049	-0.010687	-0.304259		chr17:52050000-52075000	0.153521	0.31608	0.060597
chr10:119275000-119300000	0.145701	-0.049045	0.012726		chr8:115025000-115050000	0.006998	0.105734	0.022003		chr13:33025000-33050000	0.043685	-0.079646	-0.31752		chr17:52125000-52150000	0.054292	0.357958	0.218658
chr10:119300000-119325000	-0.013468	-0.01868	0.181462		chr9:22950000-22975000	0.011802	0.13211	-0.034282		chr13:61975000-62000000	0.020359	-0.127306	0.008949		chr17:52150000-52175000	0.041787	0.254113	-0.021021
chr10:119350000-119375000	-0.03684	0.023208	0.078497		chr9:23175000-23200000	-0.036059	0.248381	0.098982		chr13:65575000-65600000	-0.015903	-0.067649	-0.036334		chr17:52175000-52200000	0.071312	0.293402	-0.1214
chr10:119375000-119400000	0.02042	0.180365	-0.115899		chr9:24950000-24975000	0.027354	0.038242	0.056285		chr13:74725000-74750000	-0.176263	-0.185723	-0.327332		chr17:52200000-52225000	0.022823	0.347407	0.105018
chr10:119400000-119425000	-0.050018	0.144309	0.031488		chr9:25350000-25375000	0.071634	0.090907	-0.045818		chr13:75725000-75750000	0.071205	-0.144223	0.025125		chr17:52225000-52250000	0.129139	0.355359	-0.017572
chr10:119525000-119550000	-0.101034	0.18676	0.247232		chr9:25400000-25425000	0.130104	-0.061439	0.021676		chr13:75750000-75775000	-0.127682	-0.216732	-0.33542		chr17:52250000-52275000	0.092374	0.335874	0.262218
chr10:119550000-119575000	0.072476	0.281949	0.159252		chr9:25550000-25575000	0.064395	-0.040684	0.156665		chr13:75775000-75800000	-0.017921	-0.083811	-0.177358		chr17:52275000-52300000	0.002282	0.233328	0.016175
chr10:119575000-119600000	0.035864	0.080417	0.011002		chr9:30800000-30825000	-0.017294	0.056776	0.164753		chr13:75850000-75875000	0.206113	-0.058594	-0.175634		chr17:52425000-52450000	0.127561	0.180253	-0.029971
chr10:119650000-119675000	0.003094	0.04557	0.358285		chr9:31775000-31800000	0.040532	0.007857	0.013589		chr13:76000000-76025000	-0.110187	-0.147129	0.038385		chr17:52525000-52550000	0.126827	0.158864	-0.004311
chr10:119700000-119725000	-0.084856	0.248709	0.170788		chr9:32325000-32350000	-0.173874	0.150091	0.0413		chr13:76050000-76075000	-0.095416	-0.041349	-0.166684		chr17:52825000-52850000	0.027598	0.306154	-0.15601
chr10:119750000-119775000	-0.04861	0.099525	0.258768		chr9:32400000-32425000	-0.145207	-0.021792	0.044749		chr13:76100000-76125000	-0.179003	-0.186101	-0.085929		chr17:52850000-52875000	0.079393	0.38249	-0.131212
chr10:119850000-119875000	0.158956	0.12163	0.266856		chr9:35075000-35100000	0.079546	-0.024513	-0.083342		chr13:76125000-76150000	-0.134616	-0.193132	-0.085929		chr17:53125000-53150000	0.220348	0.225365	0.0234
chr10:119875000-119900000	0.107099	0.205612	0.215209		chr9:41800000-41825000	0.111184	0.171716	0.061458		chr13:76150000-76175000	-0.108198	-0.225389	-0.094879		chr17:57725000-57750000	0.341525	0.227556	-0.03892
chr10:119900000-119925000	-0.176569	0.097938	0.045611		chr9:68025000-68050000	0.093125	0.154502	0.034937		chr13:80925000-80950000	-0.212875	-0.119927	-0.136385		chr17:58150000-58175000	0.141169	0.250224	0.029436
chr10:119950000-119975000	-0.041615	-0.045453	0.119468		chr9:68100000-68125000	0.031502	0.234687	0.044749		chr13:90075000-90100000	-0.034285	-0.149063	-0.15601		chr17:58200000-58225000	0.087537	0.185064	-0.028246
chr10:120000000-120025000	-0.000487	0.084224	0.055424		chr9:68400000-68425000	-0.008264	0.181644	0.08367		chr13:104225000-104250000	-0.070484	-0.118103	-0.198707		chr17:58275000-58300000	0.021552	0.252793	-0.076117
chr10:120300000-120325000	-0.056477	-0.109673	0.233971		chr9:68625000-68650000	-0.112115	0.08578	0.012726		chr13:104775000-104800000	-0.116019	-0.142973	-0.258975		chr17:58600000-58625000	0.200327	0.426907	0.036662
chr10:120575000-120600000	0.221619	-0.136507	0.085721		chr9:74825000-74850000	0.11293	0.089024	-0.035144		chr13:104800000-104825000	-0.154208	-0.32722	-0.166684		chr17:58725000-58750000	0.12147	0.256621	-0.048733
chr10:120650000-120675000	0.081048	-0.058543	0.348474		chr9:77550000-77575000	0.001303	-0.061439	0.048198		chr13:106825000-106850000	-0.21635	-0.194073	-0.338868		chr17:59150000-59175000	0.112118	0.192411	-0.152561
chr10:120750000-120775000	0.116558	-0.060784	0.480014		chr9:82875000-82900000	-0.04033	-0.158969	-0.086791		chr13:109625000-109650000	-0.121161	-0.202333	-0.319245		chr17:59275000-59300000	0.085531	0.211232	0.052509
chr10:120800000-120825000	-0.152095	-0.070414	0.134454		chr9:87000000-87025000	-0.053493	0.031171	0.045611		chr13:109700000-109725000	-0.149631	-0.193716	-0.23849		chr17:60650000-60675000	0.038572	0.213801	0.038385
chr10:121050000-121075000	-0.217069	-0.021515	0.090033		chr9:101250000-101275000	0.06066	0.055159	-0.022745		chr13:109750000-109775000	-0.008065	-0.112619	-0.214554		chr17:62925000-62950000	0.177905	0.193761	-0.012071
chr10:121100000-121125000	0.326007	0.090948	0.088308		chr9:102350000-102375000	-0.017876	0.053256	0.113967		chr13:109800000-109825000	-0.168488	-0.111607	-0.113312		chr17:63000000-63025000	0.101374	0.279083	-0.089377
chr10:121125000-121150000	0.056925	-0.077485	0.451439		chr9:104475000-104500000	-0.059325	0.123831	0.038385		chr13:117200000-117225000	-0.186028	-0.213519	-0.467494		chr17:64775000-64800000	-0.000487	0.265031	0.111381
chr10:121225000-121250000	0.038191	0.13699	0.489822		chr9:105325000-105350000	-0.015473	0.097888	-0.004311		chr13:117225000-117250000	-0.278385	-0.268139	-0.351267		chr17:64800000-64825000	-0.041355	0.348409	-0.000535
chr10:121325000-121350000	0.125435	-0.140027	0.233971		chr9:111400000-111425000	-0.131278	0.218742	0.013589		chr13:119375000-119400000	-0.10235	-0.223077	-0.176495		chr17:65175000-65200000	0.144966	0.213901	0.034075
chr10:122575000-122600000	0.013746	0.009484	0.122055		chr9:116400000-116425000	0.103471	-0.023112	0.200223		chr14:8450000-8475000	-0.08885	-0.079011	-0.328194		chr17:66775000-66800000	-0.056493	0.316101	-0.109001
chr10:122600000-122625000	0.192568	0.123196	0.326263		chr9:116500000-116525000	-0.07114	0.021949	0.011002		chr14:14550000-14575000	0.071725	-0.071724	-0.141886		chr17:66800000-66825000	-0.06488	0.438838	0.146853
chr10:122625000-122650000	0.327827	0.129522	0.169064		chr9:116625000-116650000	0.11371	0.150645	-0.011209		chr14:14625000-14650000	0.029129	-0.012304	-0.326469		chr17:66850000-66875000	-0.004054	0.37206	0.158389
chr10:122650000-122675000	-0.006426	0.003088	0.127229		chr9:124150000-124175000	0.122985	0.034857	-0.012399		chr14:14775000-14800000	-0.088392	-0.090298	-0.210243		chr17:66900000-66925000	0.059711	0.446463	0.060597
chr10:122700000-122725000	-0.058528	0.118744	-0.201293		chrX:5450000-5475000	0.053909	-0.06158	0.053371		chr14:16350000-16375000	0.083817	-0.06852	-0.030833		chr17:66950000-66975000	0.100945	0.354111	-0.19493
chr10:122825000-122850000	1.29181	0.218405	0.002052		chrX:8975000-9000000	0.014556	-0.025842	0.032885		chr14:18475000-18500000	-0.057963	-0.140068	-0.109001		chr17:66975000-67000000	0.175333	0.318025	-0.077841
chr10:122875000-122900000	-0.147976	-0.001334	0.345024		chrX:14075000-14100000	0.080802	0.091104	0.07472		chr14:18500000-18525000	-0.015044	-0.092826	0.015312		chr17:67025000-67050000	-0.015243	0.377484	0.007553
chr10:122900000-122925000	-0.110477	0.098643	0.380496		chrX:14100000-14125000	0.147261	0.113148	0.052509		chr14:35125000-35150000	-0.168686	0.171132	-0.189757		chr17:67075000-67100000	-0.099717	0.295703	-0.372615
chr10:126650000-126675000	0.34396	0.089301	0.169064		chrX:14150000-14175000	0.141689	0.11411	0.051647		chr14:36850000-36875000	-0.199619	-0.284064	-0.141886		chr17:67100000-67125000	-0.026692	0.283258	-0.11245
chr10:126675000-126700000	0.008282	-0.107124	-0.138972		chrX:14200000-14225000	0.075077	0.040638	0.120003		chr14:40825000-40850000	-0.053232	-0.021545	-0.268787		chr17:67150000-67175000	-0.008722	0.446494	0.008415
chr10:126725000-126750000	-0.003901	0.08006	0.100707		chrX:14650000-14675000	0.177199	0.057884	0.132402		chr14:49725000-49750000	-0.068218	-0.036907	-0.117089		chr17:67200000-67225000	0.027614	0.419609	-0.176495
chr11:5600000-5625000	-0.144258	-0.121165	1.00121		chrX:15900000-15925000	0.126291	0.045408	0.121728		chr14:50750000-50775000	-0.24035	-0.163371	0.060597		chr17:67225000-67250000	0.02215	0.381589	-0.008622
chr11:6900000-6925000	0.251252	0.110731	0.192136		chrX:16025000-16050000	0.055011	0.027846	0.064908		chr14:72425000-72450000	-0.139313	0.183945	-0.108139		chr17:67250000-67275000	0.091762	0.458304	-0.023608
chr11:6925000-6950000	0.125068	0.119398	0.102431		chrX:16150000-16175000	0.064623	0.076725	-0.117089		chr14:86825000-86850000	-0.009856	-0.092509	-0.179083		chr17:67375000-67400000	-0.087901	0.359565	0.082807
chr11:6975000-7000000	-0.094712	0.039214	0.3378		chrX:16400000-16425000	0.170112	0.00965	0.164425		chr14:86850000-86875000	-0.091652	-0.136617	-0.189757		chr17:67450000-67475000	-0.064038	0.293819	0.12378
chr11:7000000-7025000	0.294798	0.051659	-0.021883		chrX:17025000-17050000	0.089893	-0.02357	0.063183		chr14:86975000-87000000	-0.081091	-0.118718	-0.176495		chr17:67550000-67575000	0.094288	0.356095	0.055424
chr11:7025000-7050000	0.239956	0.049438	0.462976		chrX:17075000-17100000	0.112745	0.069724	0.052509		chr14:87150000-87175000	-0.04336	-0.061817	-0.38329		chr17:68025000-68050000	0.079364	0.215846	-0.034282
chr11:8800000-8825000	0.169823	0.054892	0.05801		chrX:18525000-18550000	0.172836	0.008043	0.086256		chr14:87475000-87500000	-0.086815	-0.03663	-0.210243		chr17:68075000-68100000	0.126215	0.344234	-0.034282
chr11:8825000-8850000	0.235395	0.018776	0.169926		chrX:19425000-19450000	0.096352	0.020498	-0.096603		chr15:4050000-4075000	-0.204518	-0.181865	-0.226091		chr17:68100000-68125000	0.123124	0.447762	-0.136385
chr11:8875000-8900000	0.032282	0.053512	-0.119676		chrX:19550000-19575000	0.049332	0.054343	0.066632		chr15:4125000-4150000	-0.055223	-0.128872	-0.160321		chr17:68150000-68175000	-0.027962	0.264367	0.169926
chr11:9025000-9050000	0.151639	0.027988	-0.080428		chrX:19600000-19625000	0.094883	0.059807	0.064045		chr15:13075000-13100000	-0.143845	-0.13141	-0.145336		chr17:68200000-68225000	-0.02334	0.24136	0.024263
chr11:9125000-9150000	0.179237	-0.023092	0.241196		chrX:22250000-22275000	-0.026571	-0.016242	0.098655		chr15:35650000-35675000	-0.16235	-0.148715	-0.233316		chr17:68350000-68375000	0.161557	0.360467	0.061458
chr11:20925000-20950000	0.180798	0.060256	-0.066304		chrX:23050000-23075000	0.101342	0.008043	0.064908		chr15:35750000-35775000	-0.126672	-0.160475	-0.290136		chr17:68400000-68425000	0.105461	0.489549	-0.089377
chr11:21050000-21075000	0.064593	-0.012591	-0.080428		chrX:36700000-36725000	0.050863	0.019239	0.064045		chr15:35775000-35800000	-0.154942	-0.075879	-0.166684		chr17:68425000-68450000	-0.078549	0.278111	-0.044956
chr11:21125000-21150000	0.077772	-0.112926	0.137903		chrX:38850000-38875000	0.124086	0.019864	-0.070944		chr15:35825000-35850000	-0.157881	-0.156658	-0.177358		chr17:68450000-68475000	0.059068	0.392725	-0.062856
chr11:22675000-22700000	0.241854	-0.003289	0.436454		chrX:38875000-38900000	0.063888	0.068128	0.141352		chr15:35850000-35875000	-0.163605	-0.140702	-0.109001		chr17:68475000-68500000	0.226226	0.519894	0.091757
chr11:22700000-22725000	0.137895	-0.032968	0.0413		chrX:38900000-38925000	0.018291	0.024039	0.12259		chr15:39400000-39425000	0.052608	-0.029262	-0.120538		chr17:68600000-68625000	0.013164	0.436844	-0.146198
chr11:22750000-22775000	0.138783	-0.057621	0.21176		chrX:39000000-39025000	0.124929	0.049573	-0.005173		chr15:39625000-39650000	0.041527	-0.015497	-0.153423		chr17:68625000-68650000	0.074573	0.414174	0.116554
chr11:23025000-23050000	0.111201	-0.145134	0.256182		chrX:39025000-39050000	0.104021	0.045726	0.097792		chr15:39650000-39675000	-0.123473	-0.09823	-0.20388		chr17:68650000-68675000	0.081077	0.264664	-0.118813
chr11:23525000-23550000	0.110681	-0.032988	0.199362		chrX:39300000-39325000	0.068878	0.037763	0.120003		chr15:40125000-40150000	-0.151406	-0.137152	-0.054768		chr17:68700000-68725000	0.131358	0.423754	0.069546
chr11:23825000-23850000	0.072369	0.05735	-0.05563		chrX:39450000-39475000	0.085316	0.053073	0.064908		chr15:41650000-41675000	0.129935	-0.008783	-0.164959		chr17:68750000-68775000	0.049165	0.622203	-0.020158
chr11:23925000-23950000	0.030185	0.007827	-0.04237		chrX:39475000-39500000	0.047388	0.031347	-0.003449		chr15:41750000-41775000	-0.12384	-0.089603	-0.463183		chr17:68900000-68925000	0.164037	0.369451	0.071271
chr11:32100000-32125000	0.05437	-0.192048	0.076772		chrX:39700000-39725000	0.127714	0.059152	0.109329		chr15:41825000-41850000	-0.130728	-0.163759	-0.151699		chr17:69025000-69050000	0.114659	0.327307	0.0234
chr11:32825000-32850000	0.111477	0.156814	0.433009		chrX:39725000-39750000	0.138429	0.05468	-0.048733		chr15:41950000-41975000	-0.033703	-0.03533	-0.315795		chr17:69050000-69075000	-0.038569	0.453534	-0.023608
chr11:33175000-33200000	-0.018487	-0.213427	0.36379		chrX:40050000-40075000	0.016868	0.016978	0.143938		chr15:44425000-44450000	-0.053034	-0.113264	-0.030833		chr17:69600000-69625000	0.12842	0.401393	-0.159458
chr11:33625000-33650000	-0.118834	0.100517	-0.320106		chrX:40150000-40175000	-0.028989	0.020488	-0.014985		chr15:44600000-44625000	-0.034591	-0.052883	-0.190619		chr17:69675000-69700000	0.081659	0.294691	0.024263
chr11:33650000-33675000	-0.151083	0.19636	0.113106		chrX:40175000-40200000	0.09551	0.044119	-0.047008		chr15:53125000-53150000	-0.232253	-0.102335	-0.280324		chr17:69725000-69750000	0.022088	0.262433	-0.039783
chr11:33950000-33975000	-0.111517	0.063203	0.130143		chrX:40650000-40675000	-0.003091	0.086611	0.15375		chr15:55625000-55650000	-0.117319	-0.122117	-0.259838		chr17:69750000-69775000	0.080297	0.364017	0.034075
chr11:34000000-34025000	-0.058957	-0.036232	0.0234		chrX:40700000-40725000	0.071449	0.012813	0.155475		chr15:65775000-65800000	0.029282	-0.082582	-0.293585		chr17:69975000-70000000	0.114384	0.302991	0.049922
chr11:43450000-43475000	0.292685	-0.013573	0.124642		chrX:40750000-40775000	0.157025	0.062326	0.052509		chr15:65800000-65825000	-0.150901	-0.038534	-0.487118		chr17:70175000-70200000	0.055394	0.277447	0.05801
chr11:44475000-44500000	-0.124146	0.043329	0.135317		chrX:40925000-40950000	0.024168	0.053064	-0.013261		chr16:15925000-15950000	-0.145268	-0.175499	-0.193205		chr17:70325000-70350000	-0.054075	0.462408	-0.132074
chr11:44675000-44700000	-0.011049	-0.003616	-0.37434		chrX:40975000-41000000	0.089204	0.084052	0.042697		chr16:15975000-16000000	0.141293	-0.090525	-0.145336		chr17:70350000-70375000	0.023665	0.268144	0.081945
chr11:45675000-45700000	-0.054166	0.082955	0.020814		chrX:41275000-41300000	0.040669	0.075762	0.109329		chr16:37075000-37100000	-0.243503	-0.24067	-0.100052		chr17:70400000-70425000	0.061548	0.28417	0.045611
chr11:45700000-45725000	0.019793	0.043032	-0.115037		chrX:41300000-41325000	-0.005662	0.050198	0.143938		chr16:37425000-37450000	-0.060962	-0.135923	-0.189757		chr17:70450000-70475000	-0.094942	0.25445	0.011002
chr11:45750000-45775000	0.279077	0.008451	0.37327		chrX:41350000-41375000	0.035097	0.048601	-0.070944		chr16:43525000-43550000	-0.097621	-0.045474	-0.419623		chr17:70475000-70500000	-0.045978	0.480963	-0.113312
chr11:45775000-45800000	-0.022866	-0.099776	0.046473		chrX:41425000-41450000	0.021552	0.049573	0.019624		chr16:62750000-62775000	-0.076299	-0.08991	-0.382428		chr17:70550000-70575000	0.145395	0.252904	-0.226953
chr11:45975000-46000000	0.149588	-0.00208	-0.046681		chrX:41450000-41475000	0.088684	0.024039	-0.005173		chr16:70300000-70325000	0.010424	-0.067261	-0.06458		chr17:70575000-70600000	0.002038	0.35544	-0.364528
chr11:46000000-46025000	0.273567	0.018686	0.405294		chrX:41500000-41525000	0.06121	-0.012701	-0.071806		chr17:13300000-13325000	0.014007	-0.138153	0.321624		chr17:70600000-70625000	0.094593	0.296982	-0.076979
chr11:46375000-46400000	-0.08963	0.013946	-0.113312		chrX:41550000-41575000	0.050389	0.024039	0.028574		chr17:13350000-13375000	-0.078227	-0.034625	0.008949		chr17:72000000-72025000	-0.077538	0.467926	-0.032557
chr11:46400000-46425000	0.167665	0.016137	-0.089377		chrX:42625000-42650000	0.032679	0.03934	-0.003449		chr17:13450000-13475000	-0.147365	-0.112916	-0.13035		chr17:72025000-72050000	0.038389	0.388978	0.105018
chr11:52150000-52175000	0.041068	-0.054131	0.272029		chrX:42675000-42700000	0.01125	0.020498	-0.059407		chr17:17050000-17075000	-0.049989	-0.099222	-0.351267		chr17:72050000-72075000	-0.001008	0.567206	0.059735
chr11:52475000-52500000	0.082884	0.050697	0.048198		chrX:42725000-42750000	0.038143	0.028788	-0.047871		chr17:17275000-17300000	-0.049254	-0.077833	-0.006898		chr17:72075000-72100000	0.080512	0.405875	0.025125
chr11:52650000-52675000	-0.043757	0.021682	0.324538		chrX:42800000-42825000	0.076072	0.036781	-0.001724		chr17:17425000-17450000	-0.029387	-0.189243	-0.15601		chr17:72100000-72125000	0.050206	0.416436	-0.032557
chr11:52725000-52750000	-0.069762	0.108858	0.311277		chrX:42900000-42925000	0.006628	0.077032	0.110191		chr17:17825000-17850000	-0.258303	-0.239648	-0.339731		chr17:72150000-72175000	0.135155	0.351275	-0.125711
chr11:52800000-52825000	0.013854	0.225732	-0.079565		chrX:43125000-43150000	0.020021	0.009629	-0.003449		chr17:20950000-20975000	-0.295711	-0.21924	-0.15601		chr17:72200000-72225000	0.080252	0.32093	-0.034282
chr11:52900000-52925000	-0.135471	0.153611	0.21176		chrX:43150000-43175000	0.030475	0.023682	0.029436		chr17:21000000-21025000	-0.093167	-0.189898	-0.141886		chr17:72225000-72250000	-0.069931	0.389919	0.00119
chr11:52950000-52975000	-0.120456	0.305025	-0.03773		chrX:43300000-43325000	0.031577	0.049553	-0.081618		chr17:21425000-21450000	0.023557	-0.15414	-0.417037		chr17:72400000-72425000	0.051415	0.36851	0.082807
chr11:52975000-53000000	-0.030579	-0.062995	0.056285		chrX:43400000-43425000	-0.002831	-0.007308	-0.014985		chr17:21450000-21475000	-0.127728	-0.21448	-0.248301		chr17:72675000-72700000	-0.115941	0.353527	-0.077841
chr11:54025000-54050000	0.003309	-0.088888	0.135317		chrX:43475000-43500000	0.144995	0.054036	0.097792		chr17:21825000-21850000	-0.111917	-0.100788	-0.281186		chr17:73375000-73400000	0.070013	0.528889	0.078497
chr11:54175000-54200000	-0.103391	0.063469	-0.226091		chrX:44350000-44375000	-0.007346	0.02145	0.108467		chr17:21950000-21975000	-0.147642	-0.186387	-0.098327		chr17:73550000-73575000	0.12943	0.504655	-0.056492
chr11:54375000-54400000	0.031225	-0.07462	-0.010347		chrX:44450000-44475000	0.01272	0.03677	-0.027384		chr17:22725000-22750000	-0.034591	-0.173288	-0.062856		chr17:73575000-73600000	-0.072028	0.623783	0.024263
chr11:54450000-54475000	-0.054351	-0.08995	-0.029971		chrX:44525000-44550000	0.037883	0.034857	0.086256		chr17:40925000-40950000	-0.12632	-0.185456	-0.302535		chr17:77700000-77725000	0.062526	0.248945	-0.029109
chr11:54550000-54575000	0.162919	-0.069532	0.251543		chrX:44600000-44625000	0.017709	0.029105	0.07472		chr17:55875000-55900000	-0.123473	-0.239739	0.070409		chr17:78075000-78100000	0.107342	0.26975	0.002052
chr11:54800000-54825000	-0.131522	-0.110247	0.245508		chrX:44650000-44675000	0.073025	0.038695	0.187498		chr17:74775000-74800000	-0.26813	-0.228492	-0.132074		chr17:78125000-78150000	0.137557	0.202081	-0.033419
chr11:55275000-55300000	-0.083675	0.389018	0.156665		chrX:45275000-45300000	0.061837	0.035184	0.130677		chr17:81025000-81050000	-0.226788	-0.305167	-0.179945		chr17:81525000-81550000	0.06317	0.302029	0.071271
chr11:58250000-58275000	-0.348869	-0.21442	0.059735		chrX:45300000-45325000	0.062312	0.000368	0.008949		chr17:94750000-94775000	-0.309426	-0.305197	-0.350405		chr17:82925000-82950000	0.077313	0.441653	-0.021883
chr11:58450000-58475000	0.026619	0.047156	0.014451		chrX:46575000-46600000	0.018184	0.095228	0.019624		chr18:6700000-6725000	-0.035263	-0.154089	-0.224366		chr17:88825000-88850000	0.057722	0.547096	0.099845
chr11:58475000-58500000	0.117705	0.181019	0.057147		chrX:46625000-46650000	0.056112	0.050843	0.041835		chr18:7000000-7025000	-0.076193	-0.088621	-0.100913		chr17:88850000-88875000	0.034655	0.326057	-0.057355
chr11:58525000-58550000	0.047251	0.087675	0.105018		chrX:46650000-46675000	0.106332	0.082456	0.143076		chr18:41900000-41925000	-0.186502	-0.071366	0.089171		chr17:88875000-88900000	0.081093	0.274918	0.159252
chr11:58550000-58575000	0.011221	0.005626	0.017037		chrX:46800000-46825000	0.064408	0.032288	0.06577		chr18:88975000-89000000	-0.168657	-0.18386	-0.314933		chr17:94075000-94100000	0.094883	0.17005	-0.029971
chr11:58750000-58775000	-0.071203	0.003058	0.026849		chrX:46950000-46975000	0.065725	0.057556	0.041835		chr18:89000000-89025000	-0.036336	-0.127038	-0.164959		chr18:21800000-21825000	0.074771	0.155394	0.016175
chr11:58825000-58850000	0.002604	-0.027605	0.051647		chrX:47075000-47100000	0.060995	0.044456	0.006363		chr19:8550000-8575000	-0.163742	-0.212834	0.007553		chr18:25800000-25825000	-0.0806	0.257663	-0.020158
chr11:59575000-59600000	-0.163437	-0.006164	0.10157		chrX:47450000-47475000	0.041511	0.068415	-0.004311		chr19:12475000-12500000	-0.162165	-0.055627	-0.001397		chr18:25875000-25900000	0.045629	0.290546	-0.054768
chr11:63025000-63050000	-0.026064	0.132795	-0.050129		chrX:47475000-47500000	0.044924	0.112186	0.008949		chr19:16275000-16300000	-0.280635	-0.129496	-0.348681		chr18:25900000-25925000	0.0587	0.306829	-0.143611
chr11:63150000-63175000	-0.197997	-0.079288	0.043887		chrX:47525000-47550000	0.066459	0.04638	0.064045		chr19:16375000-16400000	-0.173783	-0.160445	-0.148784		chr18:25975000-26000000	0.043945	0.241668	0.046473
chr11:63225000-63250000	0.01387	-0.037758	-0.005708		chrX:47550000-47575000	0.033628	0.041908	0.132402		chr19:21250000-21275000	-0.128248	-0.122168	-0.179945		chr18:26075000-26100000	0.287633	0.409027	0.057147
chr11:63275000-63300000	0.107053	0.063826	-0.160321		chrX:47625000-47650000	0.010516	0.126565	0.221245		chr19:21575000-21600000	-0.093931	-0.152124	-0.023608		chr18:29100000-29125000	0.022501	0.247686	0.038385
chr11:67400000-67425000	0.027263	0.155822	0.311277		chrX:49500000-49525000	0.132704	0.068752	0.086256		chr19:21850000-21875000	-0.187131	-0.112896	-0.338868		chr18:39700000-39725000	0.115807	0.310349	0.128091
chr11:67675000-67700000	-0.00015	0.049458	0.267718		chrX:49525000-49550000	0.07445	0.063615	-0.027384		chr19:31075000-31100000	-0.160712	-0.158274	-0.250887		chr18:39775000-39800000	0.076149	0.295991	0.159252
chr11:67750000-67775000	-0.039196	0.124495	0.341248		chrX:49575000-49600000	0.114949	0.003264	0.120003		chr19:32975000-33000000	-0.034422	-0.008416	-0.147922		chr18:39900000-39925000	0.069262	0.244861	-0.031695
chr11:67825000-67850000	-0.031743	-0.073239	-0.115037		chrX:49800000-49825000	0.033735	0.059152	0.142214		chr19:36075000-36100000	-0.229896	-0.281863	-0.43116		chr18:39950000-39975000	0.258001	0.257592	-0.020158
chr11:68025000-68050000	-0.373236	-0.110911	0.129281		chrX:50075000-50100000	0.099031	0.032626	0.167011		chr19:40225000-40250000	-0.267656	-0.294307	-0.247439		chr18:40075000-40100000	0.034853	0.268164	-0.135523
chr11:68500000-68525000	0.198783	0.149416	0.421472		chrX:50125000-50150000	0.052439	0.096548	0.064045		chr19:52975000-53000000	-0.019973	-0.213182	0.426642		chr18:41475000-41500000	0.07194	0.248986	-0.029971
chr11:70125000-70150000	-0.120088	-0.123049	0.097258		chrX:50150000-50175000	0.048704	0.018257	0.019624		chr2:12350000-12375000	-0.060856	-0.112609	0.058872		chr18:41525000-41550000	0.120215	0.29945	-0.044094
chr11:70150000-70175000	0.08241	0.038519	0.295102		chrX:50475000-50500000	0.100607	0.0796	-0.014124		chr2:12375000-12400000	-0.139238	-0.227918	-0.290999		chr18:41750000-41775000	0.115807	0.174572	-0.225228
chr11:71100000-71125000	0.060186	0.129285	0.160113		chrX:55825000-55850000	0.005894	0.062356	0.07472		chr2:12400000-12425000	-0.195549	-0.180001	-0.258113		chr18:47725000-47750000	0.166654	0.301364	0.081945
chr11:77375000-77400000	0.076991	-0.193695	0.069546		chrX:55900000-55925000	0.005526	0.072253	0.075582		chr2:14125000-14150000	-0.018045	-0.20269	0.021676		chr18:47925000-47950000	-0.01232	0.237503	0.04906
chr11:79800000-79825000	0.08437	-0.20261	0.1985		chrX:55950000-55975000	0.027644	0.131364	0.07472		chr2:15050000-15075000	-0.124789	-0.220252	-0.348681		chr18:48050000-48075000	-0.00055	0.30777	0.04906
chr11:83625000-83650000	-0.113844	-0.020226	0.043025		chrX:56125000-56150000	0.090153	0.031991	0.290464		chr2:24275000-24300000	-0.120992	-0.046435	-0.269649		chr18:49275000-49300000	0.07168	0.267212	-0.110726
chr11:83675000-83700000	-0.081181	0.180354	0.002915		chrX:56175000-56200000	0.028424	0.000982	0.088843		chr2:48925000-48950000	-0.077785	-0.090635	0.028574		chr18:49300000-49325000	0.073302	0.192114	0.049922
chr11:83700000-83725000	-0.117579	0.180722	-0.375202		chrX:58475000-58500000	0.032786	0.037436	-0.084204		chr2:57300000-57325000	-0.11386	-0.279324	-0.044094		chr18:49600000-49625000	0.077511	0.253161	0.003776
chr11:85425000-85450000	0.173756	-0.114205	-0.168408		chrX:58750000-58775000	0.071449	0.050535	0.096068		chr2:58475000-58500000	-0.162962	-0.149586	-0.159458		chr18:50275000-50300000	0.09317	0.194396	-0.056492
chr11:85650000-85675000	0.138353	0.011378	0.075909		chrX:58775000-58800000	0.098924	0.03805	0.008088		chr2:58500000-58525000	-0.153824	-0.078049	0.054561		chr18:50300000-50325000	0.101037	0.253775	0.105018
chr11:95925000-95950000	0.149559	-0.115394	0.073322		chrX:58875000-58900000	0.071189	0.052439	0.143938		chr2:65175000-65200000	-0.072197	0.007837	-0.214554		chr18:51275000-51300000	0.069567	0.20327	-0.041507
chr11:96375000-96400000	-0.119783	-0.104555	0.16389		chrX:58975000-59000000	0.025485	0.011563	0.09693		chr2:65900000-65925000	-0.030335	-0.101096	-0.511915		chr18:54650000-54675000	0.123216	0.379675	-0.053044
chr11:99175000-99200000	-0.149293	-0.033613	0.043025		chrX:59000000-59025000	-0.005403	0.037415	-0.070081		chr2:66100000-66125000	-0.07183	-0.055717	0.025125		chr18:54775000-54800000	0.069063	0.377484	0.599689
chr11:103475000-103500000	0.219827	0.038857	-0.011209		chrX:59075000-59100000	-0.028515	0.047649	0.06577		chr2:69100000-69125000	-0.219962	-0.091466	-0.302535		chr18:55075000-55100000	0.041696	0.342965	0.170788
chr11:103500000-103525000	-0.059631	-0.016378	-0.147922		chrX:59150000-59175000	0.025011	0.017622	0.099517		chr2:83775000-83800000	-0.283636	-0.196284	-0.203018		chr18:55350000-55375000	0.19618	0.250305	0.044749
chr11:103550000-103575000	0.344159	0.007172	0.047336		chrX:59200000-59225000	-0.015857	0.075762	0.064045		chr2:106650000-106675000	-0.022192	-0.074856	-0.237627		chr18:55475000-55500000	0.054813	0.271684	-0.191481
chr11:103600000-103625000	0.00865	0.202409	0.11483		chrX:59225000-59250000	0.068296	0.073828	-0.070944		chr2:106775000-106800000	-0.202207	-0.141952	0.1806		chr18:55575000-55600000	0.056281	0.205858	0.014451
chr11:103800000-103825000	0.1292	0.289433	1.08918		chrX:59275000-59300000	0.067562	0.063933	0.031161		chr2:112575000-112600000	-0.129717	-0.121196	-0.282911		chr18:55600000-55625000	0.145853	0.36719	0.08022
chr11:109300000-109325000	-0.016192	-0.115424	0.125504		chrX:59300000-59325000	0.044189	0.030098	0.199034		chr2:112600000-112625000	-0.257049	-0.132996	-0.214554		chr18:55625000-55650000	0.168276	0.258228	-0.187171
chr11:114075000-114100000	0.052838	0.156744	0.100707		chrX:59325000-59350000	0.013929	0.009957	0.222107		chr2:114100000-114125000	-0.232681	-0.310928	-0.543076		chr18:55650000-55675000	0.080236	0.221517	-0.008622
chr11:114125000-114150000	-0.116354	0.321001	0.099845		chrX:59350000-59375000	0.083373	0.075435	0.120865		chr2:125075000-125100000	-0.154468	-0.197266	-0.201293		chr18:55700000-55725000	0.103302	0.283495	0.012726
chr11:114350000-114375000	-0.184497	-0.021822	-0.02447		chrX:59375000-59400000	0.063307	0.015064	0.018762		chr2:140050000-140075000	-0.245921	-0.241325	-0.249164		chr18:55875000-55900000	0.047297	0.300382	-0.01671
chr11:114975000-115000000	1.27511	0.300841	0.055424		chrX:59400000-59425000	-0.037025	0.092056	0.098655		chr2:177925000-177950000	-0.027673	-0.064149	0.075582		chr18:55950000-55975000	0.083756	0.206166	0.039248
chr11:121725000-121750000	-0.20193	0.032531	0.166476		chrX:59575000-59600000	0.049546	0.09269	0.041835		chr3:20500000-20525000	-0.073819	-0.157262	-0.216278		chr18:56100000-56125000	0.080603	0.286985	-0.040645
chr11:121800000-121825000	0.104956	0.019768	0.046473		chrX:59625000-59650000	0.109118	0.019526	-0.081618		chr3:60550000-60575000	-0.086708	-0.102713	-0.164959		chr18:58000000-58025000	0.00692	0.348082	0.090894
chr11:121825000-121850000	-0.052651	-0.163975	0.009278		chrX:59650000-59675000	0.013087	0.052746	-0.014124		chr3:60600000-60625000	-0.132045	-0.117439	-0.211967		chr18:58025000-58050000	0.065282	0.345206	0.002052
chr12:4550000-4575000	0.254236	-0.108731	0.035264		chrX:59750000-59775000	0.038357	0.11059	0.130677		chr3:75875000-75900000	-0.111595	-0.075194	-0.262424		chr18:58075000-58100000	0.114965	0.218691	0.025988
chr12:4750000-4775000	0.08965	-0.068838	-0.123986		chrX:59850000-59875000	0.072031	0.065867	-0.004311		chr3:81025000-81050000	0.011633	-0.195322	-0.169271		chr18:58100000-58125000	0.031915	0.347714	-0.031695
chr12:5375000-5400000	0.005711	0.147472	0.111381		chrX:59875000-59900000	0.019026	0.102596	0.073857		chr3:106550000-106575000	-0.064071	-0.093164	-0.117952		chr18:58175000-58200000	-0.032907	0.416078	-0.020158
chr12:8000000-8025000	0.208899	0.409098	0.227608		chrX:59900000-59925000	0.0392	0.101645	0.042697		chr3:132700000-132725000	-0.201641	-0.168211	-0.188894		chr18:58200000-58225000	0.059129	0.310349	0.024263
chr12:8050000-8075000	0.044114	0.049418	0.146853		chrX:59950000-59975000	0.0392	0.023394	-0.027384		chr3:136675000-136700000	-0.242661	-0.10301	-0.113312		chr18:58325000-58350000	0.319103	0.346752	0.174237
chr12:8075000-8100000	0.056987	0.115223	-0.077841		chrX:59975000-60000000	0.127822	0.08919	0.186636		chr4:24550000-24575000	-0.057611	-0.150332	-0.245714		chr18:58400000-58425000	0.117536	0.392428	0.091757
chr12:8150000-8175000	0.057706	0.180958	-0.144473		chrX:61400000-61425000	0.045658	0.041274	0.222969		chr4:24600000-24625000	-0.224476	-0.18605	-0.363666		chr18:58700000-58725000	0.018307	0.346732	0.152026
chr12:8400000-8425000	0.224225	0.064205	-0.05563		chrX:61550000-61575000	0.027904	0.057239	0.176823		chr4:55075000-55100000	-0.02034	-0.195261	-0.214554		chr18:58725000-58750000	0.15672	0.220207	-0.017572
chr12:11025000-11050000	0.146481	0.097908	0.317313		chrX:61575000-61600000	0.005051	0.037753	0.019624		chr4:59925000-59950000	-0.083064	-0.200041	-0.03773		chr18:59350000-59375000	0.064317	0.17005	0.018762
chr12:11050000-11075000	0.1384	0.067277	0.014451		chrX:61875000-61900000	0.006154	0.023046	0.086256		chr4:70275000-70300000	-0.377079	-0.266502	-0.169271		chr18:59375000-59400000	0.100302	0.245455	0.030298
chr12:11075000-11100000	0.202762	0.177172	-0.067166		chrX:62350000-62375000	0.20599	0.092076	-0.040645		chr4:70300000-70325000	-0.297135	-0.229484	-0.396551		chr18:59475000-59500000	0.122787	0.20327	-0.014985
chr12:11150000-11175000	0.006032	0.046245	-0.138972		chrX:62400000-62425000	0.04445	0.076398	-0.02566		chr4:70350000-70375000	-0.296293	-0.296856	-0.188032		chr18:59825000-59850000	0.099093	0.207783	-0.01671
chr12:11225000-11250000	0.131726	0.049377	0.046473		chrX:62475000-62500000	0.009199	-0.014319	0.031161		chr4:74225000-74250000	-0.117043	-0.258826	-0.021021		chr18:59900000-59925000	0.042047	0.218938	0.005501
chr12:11425000-11450000	-0.055498	0.023792	-0.008622		chrX:62575000-62600000	0.019179	0.012822	0.155475		chr4:88150000-88175000	-0.253697	-0.090237	-0.4179		chr18:60275000-60300000	0.160516	0.147738	0.0179
chr12:12200000-12225000	-0.046299	0.099238	-0.30857		chrX:63125000-63150000	0.039092	0.042205	0.076444		chr4:88900000-88925000	-0.048672	-0.058296	-0.257251		chr18:60300000-60325000	0.06669	0.229213	0.008088
chr12:12225000-12250000	-0.179095	-0.010657	-0.043231		chrX:63525000-63550000	0.02974	0.047323	0.06577		chr4:89325000-89350000	-0.022638	-0.051397	-0.012399		chr18:68650000-68675000	0.104251	0.415454	0.047336
chr12:12375000-12400000	0.193777	0.113924	-0.018107		chrX:63600000-63625000	0.077281	0.058825	0.053371		chr4:94675000-94700000	-0.125371	-0.16116	-0.165821		chr18:68700000-68725000	-0.01036	0.251318	-0.027056
chr12:12475000-12500000	0.07142	0.189606	-0.37434		chrX:63700000-63725000	0.007255	0.01313	0.121728		chr4:98425000-98450000	-0.215813	-0.271946	-0.063718		chr18:68800000-68825000	0.051246	0.303318	-0.202155
chr12:12500000-12525000	0.009385	0.191212	-0.048404		chrX:63800000-63825000	0.014556	0.055939	-0.061131		chr4:109800000-109825000	-0.060872	-0.127029	-0.188894		chr18:69850000-69875000	0.203695	0.337828	-0.04237
chr12:12525000-12550000	0.01543	0.299214	-0.146198		chrX:63825000-63850000	-0.036551	0.050525	0.019624		chr4:109950000-109975000	-0.297808	-0.220509	-0.350405		chr18:69950000-69975000	0.1052	0.333703	0.035799
chr12:12550000-12575000	0.035695	0.093753	0.102431		chrX:63900000-63925000	0.067929	0.076705	0.043559		chr4:121200000-121225000	-0.200218	-0.325634	-0.522589		chr18:70075000-70100000	0.045935	0.253795	0.048198
chr12:12625000-12650000	-0.038569	0.163447	-0.08129		chrX:63975000-64000000	0.019653	-0.008249	0.110191		chr4:144875000-144900000	-0.296322	-0.207062	-0.23504		chr18:70100000-70125000	0.090169	0.289901	0.012726
chr12:12675000-12700000	0.042921	0.254888	0.199362		chrX:64075000-64100000	0.032893	0.051805	-0.115365		chr5:8725000-8750000	0.02593	-0.132074	-0.441834		chr18:70150000-70175000	0.112762	0.30554	-0.067166
chr12:12725000-12750000	0.025732	0.014948	0.158389		chrX:64200000-64225000	0.041985	0.096865	0.052509		chr5:23225000-23250000	-0.016406	-0.162726	-0.189757		chr18:70950000-70975000	0.179357	0.447979	0.003776
chr12:12950000-12975000	0.003569	0.26764	0.051974		chrX:64250000-64275000	0.064041	0.089477	-0.047008		chr5:45675000-45700000	-0.120489	-0.197286	-0.234178		chr18:71050000-71075000	0.099353	0.294957	0.116554
chr12:13000000-13025000	0.070594	-0.081866	0.066098		chrX:64300000-64325000	0.025745	0.075108	0.278065		chr5:53825000-53850000	-0.137493	-0.176481	-0.200431		chr18:71975000-72000000	0.092786	0.208069	-0.038058
chr12:13100000-13125000	-0.046221	0.249126	-0.241076		chrX:64350000-64375000	0.127347	0.024664	0.198172		chr5:63850000-63875000	-0.090687	-0.071059	0.109656		chr18:72250000-72275000	0.065787	0.307751	0.095206
chr12:13125000-13150000	-0.043972	0.211404	-0.157734		chrX:65225000-65250000	0.056955	0.035829	0.030298		chr5:64350000-64375000	0.017605	-0.122712	-0.038593		chr18:72275000-72300000	0.0662	0.277693	0.062321
chr12:13150000-13175000	0.111782	0.212673	-0.125711		chrX:65350000-65375000	0.057796	0.096201	-0.116227		chr5:86025000-86050000	-0.134249	-0.189621	-0.336282		chr18:72300000-72325000	0.088531	0.301651	-0.094016
chr12:13425000-13450000	0.167925	-0.151551	0.415968		chrX:66850000-66875000	0.043974	-0.046914	0.019624		chr5:86150000-86175000	-0.039597	-0.150679	-0.267926		chr18:72350000-72375000	0.126199	0.382501	0.049922
chr12:15775000-15800000	-0.063212	0.058987	-0.009484		chrX:67550000-67575000	0.032526	0.050188	-0.036334		chr5:96225000-96250000	-0.169758	-0.113581	-0.208519		chr18:72375000-72400000	0.063476	0.23298	-0.061131
chr12:15825000-15850000	-0.007851	0.099218	0.070409		chrX:68225000-68250000	0.023801	0.031991	0.031161		chr5:104650000-104675000	-0.033029	-0.059667	0.120003		chr18:72550000-72575000	0.073088	0.283128	0.084531
chr12:15900000-15925000	-0.037054	0.187375	0.010139		chrX:68775000-68800000	0.071986	-0.05677	-0.07353		chr5:109750000-109775000	0.041956	-0.076186	-0.131212		chr18:72625000-72650000	0.086694	0.232028	-0.052182
chr12:15925000-15950000	0.178639	0.305559	0.656508		chrX:69050000-69075000	-0.019055	0.062029	0.177685		chr5:151125000-151150000	-0.118467	-0.005212	-0.101776		chr18:72675000-72700000	0.094148	0.300065	0.120865
chr12:15950000-15975000	-0.045717	0.121897	0.045611		chrX:69125000-69150000	0.004944	0.078629	0.064908		chr5:151375000-151400000	0.183109	-0.031442	-0.147922		chr18:72725000-72750000	0.100302	0.289871	0.049922
chr12:15975000-16000000	0.063017	-0.029508	0.226746		chrX:69150000-69175000	0.066092	0.055643	-0.164098		chr5:151400000-151425000	-0.063534	-0.102058	-0.235902		chr18:72750000-72775000	0.094623	0.372574	0.132402
chr12:16075000-16100000	0.064808	0.154513	-0.090239		chrX:69225000-69250000	-0.009076	0.074821	0.054234		chr6:8625000-8650000	0.04638	0.082628	-0.203018		chr18:72775000-72800000	0.010837	0.343826	0.186636
chr12:16125000-16150000	-0.039626	0.239784	-0.074392		chrX:69250000-69275000	0.031684	0.053391	-0.094879		chr6:13575000-13600000	-0.08807	-0.147754	-0.110726		chr18:72800000-72825000	0.062633	0.378345	-0.200431
chr12:16250000-16275000	-0.053232	0.081328	-0.179945		chrX:69275000-69300000	0.141214	0.087583	0.04011		chr6:25775000-25800000	-0.085239	-0.131808	-0.132074		chr18:72950000-72975000	0.083129	0.602944	-0.062856
chr12:16275000-16300000	0.144445	0.071104	0.08367		chrX:69350000-69375000	0.012093	0.09749	0.131539		chr6:43650000-43675000	-0.050769	-0.094393	-0.225228		chr18:73000000-73025000	0.070042	0.352156	0.027711
chr12:16375000-16400000	-0.00185	0.111703	0.071271		chrX:69525000-69550000	0.080434	0.11282	-0.002587		chr6:57525000-57550000	-0.042152	-0.100134	-0.030833		chr18:73025000-73050000	0.120323	0.495619	0.029436
chr12:16400000-16425000	0.263052	0.104264	0.310087		chrX:69575000-69600000	0.045444	0.039329	-0.001724		chr6:57700000-57725000	-0.09107	-0.013623	-0.09574		chr18:73050000-73075000	0.112914	0.371652	0.069546
chr12:16425000-16450000	0.035604	0.181336	-0.086791		chrX:69625000-69650000	0.036199	0.04763	-0.001724		chr6:58625000-58650000	-0.045151	-0.182867	-0.293585		chr18:73075000-73100000	0.018307	0.378683	-0.053906
chr12:16475000-16500000	-0.022238	0.023852	-0.098327		chrX:69675000-69700000	-0.022898	0.059797	0.052509		chr6:58650000-58675000	-0.172222	-0.122168	-0.328194		chr18:73125000-73150000	0.281235	0.390554	0.138765
chr12:17100000-17125000	0.101069	-0.062381	0.127229		chrX:69700000-69725000	-0.001515	0.084063	-0.059407		chr6:58850000-58875000	-0.137232	-0.177433	-0.202155		chr18:73150000-73175000	0.096384	0.460872	-0.160321
chr12:17800000-17825000	0.114078	-0.112609	0.252405		chrX:69775000-69800000	0.028898	0.003878	-0.103828		chr6:58875000-58900000	-0.10235	-0.090534	-0.170132		chr18:73175000-73200000	0.154211	0.256701	0.000328
chr12:18000000-18025000	0.225705	-0.088037	0.117417		chrX:69800000-69825000	0.04702	0.086611	-0.004311		chr6:59200000-59225000	0.012414	-0.071754	-0.07353		chr18:73375000-73400000	0.035129	0.322189	0.160976
chr12:18100000-18125000	0.209114	0.00276	0.407018		chrX:69850000-69875000	0.072291	0.038715	-0.003449		chr6:65800000-65825000	-0.049192	-0.004014	0.092619		chr18:73425000-73450000	0.08267	0.349351	-0.053044
chr12:18250000-18275000	0.462046	0.073325	0.207121		chrX:69925000-69950000	0.014036	0.03806	-0.024797		chr6:114525000-114550000	-0.101586	-0.065448	-0.266201		chr18:78275000-78300000	0.140466	0.450986	0.020814
chr12:18300000-18325000	0.726599	0.116443	0.21952		chrX:70075000-70100000	0.070714	0.078966	-0.003449		chr6:122875000-122900000	-0.331053	-0.309619	-0.274823		chr18:78300000-78325000	0.159584	0.524762	-0.067166
chr12:18475000-18500000	0.057858	-0.07335	0.04011		chrX:70125000-70150000	0.02948	0.016343	-0.070944		chr6:124300000-124325000	-0.024702	-0.111259	0.044749		chr18:78400000-78425000	0.142271	0.248935	0.0179
chr12:18525000-18550000	0.066261	-0.120345	0.199034		chrX:70200000-70225000	0.063154	0.059163	-0.003449		chr6:140250000-140275000	-0.111425	-0.135822	-0.092827		chr18:78425000-78450000	0.07641	0.30906	0.17165
chr12:19900000-19925000	-0.022192	-0.010717	0.21952		chrX:74825000-74850000	-0.063397	0.003541	0.021348		chr6:140750000-140775000	-0.128446	-0.001989	-0.282048		chr18:78450000-78475000	0.010808	0.479693	0.089171
chr12:20175000-20200000	0.204582	-0.085796	0.130677		chrX:76700000-76725000	0.027644	0.08088	0.177685		chr6:142450000-142475000	-0.117212	-0.140007	-0.385876		chr18:78475000-78500000	0.043165	0.481925	-0.160321
chr12:20725000-20750000	0.144767	-0.022487	0.23742		chrX:76900000-76925000	0.040041	0.046073	0.018762		chr7:6975000-7000000	-0.143829	-0.116018	-0.032557		chr18:78500000-78525000	0.122481	0.410992	0.149439
chr12:21550000-21575000	0.07468	-0.114523	-0.123125		chrX:77000000-77025000	0.009781	0.064607	0.006363		chr7:7100000-7125000	0.062773	-0.247313	-0.103501		chr18:78525000-78550000	0.045415	0.303359	-0.189757
chr12:21575000-21600000	0.140512	-0.05056	0.066098		chrX:77100000-77125000	0.055118	0.043832	-0.005173		chr7:7175000-7200000	-0.011631	-0.183492	-0.247439		chr18:78550000-78575000	0.135659	0.344828	0.013589
chr12:23075000-23100000	0.023037	-0.127008	0.030298		chrX:77400000-77425000	0.006368	-0.091914	-0.094879		chr7:7200000-7225000	-0.034697	-0.091864	0.030298		chr18:78625000-78650000	-0.054442	0.224761	-0.077841
chr12:24050000-24075000	0.183567	-0.074967	0.289601		chrX:77875000-77900000	0.108169	0.027191	0.176823		chr7:18300000-18325000	0.002298	-0.008436	-0.030833		chr18:78650000-78675000	0.066538	0.354765	-0.250026
chr12:24250000-24275000	0.065894	-0.059944	0.107604		chrX:78050000-78075000	0.041189	-0.008894	0.121728		chr7:18675000-18700000	0.057354	0.043288	-0.155147		chr18:78700000-78725000	0.083129	0.348973	0.138765
chr12:24400000-24425000	0.378628	0.119963	0.072133		chrX:78450000-78475000	0.025745	-0.044039	0.087981		chr7:31175000-31200000	0.029574	-0.160118	-0.126574		chr18:78800000-78825000	0.124272	0.742272	0.137903
chr12:24425000-24450000	0.560495	0.172659	0.260493		chrX:80050000-80075000	0.087475	0.042226	-0.08248		chr7:42625000-42650000	-0.024595	-0.206151	0.035799		chr18:78825000-78850000	0.064119	0.812208	0.092619
chr12:24800000-24825000	-0.186396	-0.065277	0.138765		chrX:82825000-82850000	0.018138	0.032636	0.085394		chr7:59975000-60000000	-0.097959	-0.148766	-0.143611		chr18:78850000-78875000	0.044053	0.371335	0.025125
chr12:25275000-25300000	0.064915	0.211978	0.013589		chrX:82925000-82950000	0.080694	-0.007625	-0.070944		chr7:72225000-72250000	-0.056968	-0.16463	-0.117623		chr18:78875000-78900000	0.053451	0.441019	0.025988
chr12:25350000-25375000	0.00718	0.169834	0.128953		chrX:83000000-83025000	0.028424	0.041244	0.032022		chr7:84725000-84750000	-0.168273	-0.039097	-0.032557		chr18:78925000-78950000	0.146757	0.694047	0.091757
chr12:25400000-25425000	0.005711	0.170765	0.487773		chrX:83025000-83050000	0.042398	-0.025177	-0.08248		chr7:89325000-89350000	-0.106453	-0.173288	-0.098327		chr18:78950000-78975000	0.112196	0.450935	0.090033
chr12:25425000-25450000	-0.051182	0.061546	0.072133		chrX:83100000-83125000	0.025011	0.027509	-0.093154		chr7:105800000-105825000	-0.081397	-0.185415	-0.087653		chr18:78975000-79000000	0.034028	0.327009	-0.077841
chr12:25450000-25475000	0.049731	0.197302	-0.062856		chrX:83225000-83250000	0.043347	0.002599	0.15375		chr7:107475000-107500000	-0.184406	-0.174874	-0.023608		chr18:79000000-79025000	0.049212	0.494072	-0.076979
chr12:26025000-26050000	0.02293	0.190488	0.0179		chrX:83300000-83325000	0.057474	0.033588	0.06577		chr8:8650000-8675000	-0.278155	-0.354916	-0.472667		chr18:79025000-79050000	0.16194	0.677737	0.04906
chr12:26050000-26075000	0.024139	0.007162	-0.040645		chrX:83325000-83350000	0.035357	0.041244	-0.013261		chr8:20250000-20275000	-0.091406	-0.217941	0.088308		chr18:79075000-79100000	0.079731	0.452265	0.145128
chr12:26475000-26500000	-0.184819	0.182923	0.048198		chrX:83350000-83375000	0.00274	-0.023591	-0.048733		chr8:33250000-33275000	-0.260676	-0.147386	-0.153423		chr18:79125000-79150000	0.096629	0.280312	0.096068
chr12:26500000-26525000	-0.022972	0.214864	-0.018435		chrX:83400000-83425000	0.128449	0.177347	0.040973		chr8:40375000-40400000	-0.153044	-0.35689	-0.326469		chr18:79150000-79175000	0.173327	0.468119	-0.051319
chr12:26600000-26625000	-0.055437	0.151924	-0.108139		chrX:83425000-83450000	0.119725	0.134855	-0.048733		chr8:40400000-40425000	-0.133176	-0.099428	-0.045818		chr18:79175000-79200000	0.011374	0.358593	0.002915
chr12:27050000-27075000	0.001824	0.088032	-0.17822		chrX:83475000-83500000	0.146204	0.066511	0.110191		chr8:43125000-43150000	-0.261196	-0.241254	-0.146198		chr18:79225000-79250000	0.032068	0.281224	-0.04237
chr12:27075000-27100000	0.03444	0.117097	-0.031695		chrX:83500000-83525000	0.025638	0.030047	-0.023935		chr8:48350000-48375000	-0.138212	-0.05045	-0.455958		chr18:79250000-79275000	0.000552	0.387024	0.192999
chr12:27325000-27350000	-0.098615	0.041722	-0.006898		chrX:83675000-83700000	-0.014862	0.073819	-0.002587		chr8:48475000-48500000	-0.255303	-0.201924	-0.231264		chr18:79300000-79325000	-0.027657	0.339087	0.152889
chr12:27350000-27375000	-0.070621	0.165371	-0.179083		chrX:83925000-83950000	-0.011081	0.012803	-0.057682		chr8:56525000-56550000	-0.15557	-0.244805	-0.246577		chr18:79400000-79425000	0.087062	0.288879	-0.118813
chr12:27400000-27425000	0.023343	-0.014903	0.222107		chrX:84175000-84200000	0.006261	0.089497	-0.071806		chr8:56550000-56575000	-0.199222	-0.309658	-0.326469		chr18:79450000-79475000	0.106241	0.330459	0.036662
chr12:27425000-27450000	0.134359	0.178451	-0.027384		chrX:84275000-84300000	0.036307	0.024633	0.132402		chr8:56575000-56600000	-0.085391	-0.14452	-0.202155		chr18:83725000-83750000	0.028411	0.545525	-0.193205
chr12:27450000-27475000	-0.027549	0.124455	0.04906		chrX:84325000-84350000	0.01298	0.000992	-0.024797		chr8:60650000-60675000	0.073334	-0.084345	-0.119348		chr18:85100000-85125000	0.042047	0.230749	-0.005173
chr12:28425000-28450000	0.001196	0.06698	-0.09919		chrX:84675000-84700000	0.008832	0.012813	-0.006036		chr8:61700000-61725000	-0.039457	-0.269327	-0.244524		chr18:85125000-85150000	0.113756	0.34101	-0.050457
chr12:28450000-28475000	0.095436	0.151627	0.17165		chrX:84725000-84750000	0.046867	-0.027408	0.075582		chr8:61750000-61775000	-0.089936	-0.0326	-0.255199		chr18:85150000-85175000	0.061915	0.257653	0.17165
chr12:28475000-28500000	0.005236	0.264376	-0.053044		chrX:84750000-84775000	0.042873	0.042533	-0.060269		chr8:65100000-65125000	-0.118252	-0.148931	-0.218865		chr18:85225000-85250000	0.087016	0.340039	0.072133
chr12:28500000-28525000	0.007976	0.083283	-0.314072		chrX:84775000-84800000	0.052378	0.01793	0.032022		chr8:66450000-66475000	-0.170799	-0.116704	-0.451647		chr18:85400000-85425000	0.122266	0.312908	-0.018435
chr12:28950000-28975000	-0.115941	0.132201	-0.09919		chrX:84850000-84875000	-0.018168	0.027191	0.029436		chr8:77325000-77350000	-0.252609	-0.281404	-0.391912		chr18:87550000-87575000	0.044404	0.177705	-0.005173
chr12:29000000-29025000	-0.065354	0.112705	-0.029971		chrX:84875000-84900000	-0.003566	-0.030294	0.064908		chr8:77350000-77375000	-0.268695	-0.379201	-0.205604		chr18:88425000-88450000	0.049393	0.188257	-0.018435
chr12:29100000-29125000	-0.239017	0.065393	0.250681		chrX:84950000-84975000	0.01125	0.032002	0.041835		chr8:77375000-77400000	-0.144625	-0.225924	-0.071477		chr18:89925000-89950000	0.049501	0.234894	0.029436
chr12:29175000-29200000	0.114675	0.188745	0.058872		chrX:84975000-85000000	0.049807	0.016026	-0.026521		chr8:77400000-77425000	-0.425598	-0.598265	-0.653802		chr19:15575000-15600000	0.117858	0.203033	0.010139
chr12:29225000-29250000	-0.039717	0.184897	-0.068891		chrX:85175000-85200000	0.016715	-0.039864	-0.117952		chr8:80675000-80700000	-0.027517	-0.120451	0.0592		chr19:17600000-17625000	-0.055973	0.200117	0.025125
chr12:29250000-29275000	-0.112681	0.246865	0.124642		chrX:85200000-85225000	0.098036	0.048305	0.132402		chr8:128700000-128725000	-0.258364	-0.364903	-0.385014		chr19:17725000-17750000	0.052608	0.257296	-0.371754
chr12:29375000-29400000	0.003536	0.136205	0.164425		chrX:85250000-85275000	-0.00655	0.035859	0.188359		chr9:4275000-4300000	0.123628	-0.06982	-0.144473		chr19:17750000-17775000	0.1562	0.252199	-0.029109
chr12:29525000-29550000	-0.035523	0.038242	0.217795		chrX:85350000-85375000	-0.034239	0.113148	-0.006036		chr9:7200000-7225000	0.032328	-0.195035	-0.07353		chr19:18000000-18025000	0.161449	0.179679	-0.166684
chr12:29550000-29575000	-0.075656	0.22608	-0.056492		chrX:85400000-85425000	0.02948	0.044139	0.030298		chr9:7625000-7650000	0.065497	-0.033346	-0.227815		chr19:22450000-22475000	0.218557	0.231424	-0.033419
chr12:29825000-29850000	-0.246855	0.084899	-0.009484		chrX:86425000-86450000	0.036889	0.015392	0.025988		chr9:18300000-18325000	-0.050678	-0.102436	-0.028246		chr19:22550000-22575000	0.017787	0.284467	0.058872
chr12:30100000-30125000	0.108002	0.060921	0.300603		chrX:86550000-86575000	-0.003933	0.048919	0.064045		chr9:19625000-19650000	0.141383	-0.177473	-0.154285		chr19:22575000-22600000	0.131144	0.231751	0.025125
chr12:30150000-30175000	0.041848	0.165014	-0.175634		chrX:86575000-86600000	0.053219	0.080225	0.041835		chr9:26800000-26825000	-0.079498	-0.106787	-0.113312		chr19:22600000-22625000	0.060078	0.304925	-0.100052
chr12:30175000-30200000	-0.021351	0.036902	0.10588		chrX:86600000-86625000	-0.01979	0.082169	-0.003449		chr9:80100000-80125000	-0.089019	-0.188312	-0.499516		chr19:25775000-25800000	0.189522	0.365367	0.10157
chr12:30225000-30250000	-0.054442	0.188982	-0.165821		chrX:86625000-86650000	0.038984	0.069039	0.042697		chr9:80125000-80150000	-0.248814	-0.226322	-0.270512		chr19:25900000-25925000	0.16419	0.334635	0.147715
chr12:30425000-30450000	0.121746	0.201079	-0.200431		chrX:86650000-86675000	0.089786	0.062356	0.120865		chr9:87150000-87175000	-0.114381	-0.058951	-0.143611		chr19:25950000-25975000	0.100731	0.302326	0.092619
chr12:30450000-30475000	0.008175	0.044577	-0.177358		chrX:86675000-86700000	-0.017801	0.046371	-0.004311		chr9:88675000-88700000	-0.106254	-0.074343	-0.017572		chr19:26000000-26025000	0.008328	0.404606	-0.069754
chr12:30550000-30575000	-0.014524	0.184787	-0.098327		chrX:86725000-86750000	0.040822	0.070319	0.042697		chr9:92525000-92550000	0.073104	-0.128842	-0.147922		chr19:26275000-26300000	0.112762	0.178093	0.00119
chr12:30625000-30650000	0.056558	0.151904	-0.07353		chrX:86825000-86850000	0.040087	0.058825	-0.081618		chr9:92550000-92575000	-0.11533	-0.236832	-0.327332		chr19:26300000-26325000	0.033598	0.237512	-0.066304
chr12:30675000-30700000	-0.010116	0.02761	-0.098327		chrX:86925000-86950000	0.002158	0.035492	0.088843		chr9:92575000-92600000	0.007011	-0.21099	0.000328		chr19:26350000-26375000	-0.000182	0.387658	-0.076979
chr12:30725000-30750000	-0.038952	0.105594	-0.039783		chrX:86975000-87000000	0.003	0.050515	0.009812		chr9:109275000-109300000	-0.125326	-0.047211	-0.035472		chr19:26375000-26400000	0.068312	0.381242	0.149439
chr12:30750000-30775000	0.0317	0.243223	-0.132074		chrX:87050000-87075000	0.027689	0.024961	-0.014124		chrX:13200000-13225000	-0.124314	-0.125084	-0.257251		chr19:26425000-26450000	-0.006274	0.389562	-0.087653
chr12:30825000-30850000	0.009583	0.095329	0.165286		chrX:87075000-87100000	0.020755	0.018554	0.12259		chrX:20825000-20850000	-0.095693	-0.103408	-0.2786		chr19:26450000-26475000	-0.056691	0.281979	-0.033419
chr12:30850000-30875000	0.065588	0.147084	-0.119676		chrX:87225000-87250000	-0.002464	0.000368	-0.048733		chrX:36800000-36825000	-0.182524	-0.223168	-0.2786		chr19:26500000-26525000	-0.069824	0.243642	0.004966
chr12:30950000-30975000	-0.025085	0.063716	0.117417		chrX:87250000-87275000	0.086786	0.03804	0.06577		chrX:50550000-50575000	-0.147595	-0.170155	0.050784		chr19:26525000-26550000	0.037915	0.230225	-0.021883
chr12:31000000-31025000	-0.044875	0.012964	0.015312		chrX:87275000-87300000	0.002893	0.03453	0.020486		chrX:50575000-50600000	-0.203907	-0.167607	-0.254665		chr19:26850000-26875000	-0.04062	0.278152	0.047336
chr12:31025000-31050000	0.045827	0.152498	0.297689		chrX:87325000-87350000	0.000689	0.060411	0.201621		chrX:70500000-70525000	-0.014647	-0.088751	0.044421		chr19:26875000-26900000	0.005558	0.436884	0.019952
chr12:31075000-31100000	0.088241	0.381332	0.401845		chrX:87375000-87400000	0.021965	0.058181	0.110191		chrX:73275000-73300000	-0.025729	-0.062553	0.098655		chr19:26925000-26950000	0.075154	0.397278	0.002915
chr12:31100000-31125000	0.103838	0.080029	0.213485		chrX:87525000-87550000	0.038143	-0.011135	-0.071806		chrX:73975000-74000000	-0.133881	-0.133394	-0.199568		chr19:27025000-27050000	-0.016146	0.232723	-0.021883
chr12:31150000-31175000	0.048308	0.122829	-0.044094		chrX:87850000-87875000	0.036934	0.025575	-0.002587		chrX:74300000-74325000	-0.31936	-0.199507	-0.312347		chr19:27100000-27125000	-0.018717	0.248739	0.136179
chr12:31400000-31425000	-0.08086	0.102411	-0.282911		chrX:87900000-87925000	0.035939	0.015064	-0.014124		chrX:151025000-151050000	-0.109927	-0.142032	-0.048733		chr19:27225000-27250000	0.09522	0.459266	-0.170132
chr12:31425000-31450000	-0.010789	-0.046138	-0.091964		chrX:87950000-87975000	0.073393	0.079907	0.052509		chr1:3400000-3425000	0.091899	-0.025731	-0.008622		chr19:27250000-27275000	0.062926	0.349371	0.024263
chr12:31550000-31575000	-0.135594	-0.094372	0.044749		chrX:88100000-88125000	0.015398	0.057229	0.053371		chr1:3425000-3450000	0.173266	0.070072	-0.063718		chr19:27575000-27600000	0.024522	0.221618	-0.011209
chr12:31975000-32000000	-0.100559	0.036298	-0.091964		chrX:88550000-88575000	0.094408	-0.00697	-0.071806		chr1:4000000-4025000	0.037685	0.080633	-0.211105		chr19:28225000-28250000	0.000461	0.297607	-0.022745
chr12:32000000-32025000	-0.055437	0.097611	-0.15601		chrX:89050000-89075000	0.05769	0.031684	0.086256		chr1:5200000-5225000	0.141812	0.062814	-0.100913		chr19:28425000-28450000	-0.007421	0.310379	-0.012071
chr12:32025000-32050000	0.065955	0.079385	-0.109864		chrX:90100000-90125000	0.036889	0.043822	-0.128626		chr1:5600000-5625000	0.05544	0.023792	-0.052182		chr19:31375000-31400000	0.145164	0.286044	0.036662
chr12:32050000-32075000	-0.078656	-0.058594	-0.021883		chrX:90350000-90375000	0.05149	0.025923	0.176823		chr1:5900000-5925000	-0.032646	-0.117082	-0.06458		chr19:31625000-31650000	-0.074876	0.30078	-0.091964
chr12:32100000-32125000	-0.074814	0.141393	0.070409		chrX:90825000-90850000	0.023908	0.055622	0.133264		chr1:6475000-6500000	0.135507	-0.002408	0.059735		chr19:35325000-35350000	0.151883	0.145764	-0.028246
chr12:32150000-32175000	0.262272	0.140738	0.182325		chrX:90850000-90875000	0.052852	0.026547	0.134127		chr1:6775000-6800000	0.073929	0.032409	-0.075254		chr19:36025000-36050000	0.133563	0.247399	-0.236765
chr12:32175000-32200000	0.061242	0.188992	0.103293		chrX:90975000-91000000	0.027322	0.012822	0.041835		chr1:6950000-6975000	0.245449	-0.016777	-0.076979		chr19:42900000-42925000	-0.050815	0.235322	-0.193205
chr12:32200000-32225000	0.175073	0.185819	-0.20388		chrX:91050000-91075000	0.035939	0.073839	0.064045		chr1:7175000-7200000	-0.001866	0.06434	-0.061993		chr19:48000000-48025000	-0.066089	0.374619	0.154078
chr12:32250000-32275000	0.384505	0.320205	0.3199		chrX:91075000-91100000	0.068878	0.027519	0.210571		chr1:7525000-7550000	0.206679	-0.032762	-0.029109		chr19:48025000-48050000	-0.120196	0.404973	-0.069754
chr12:32275000-32300000	0.004931	0.187415	-0.044094		chrX:91275000-91300000	0.041663	-0.005067	-0.093154		chr1:7775000-7800000	0.073042	-0.008487	0.094344		chr19:48075000-48100000	0.043916	0.501185	0.132729
chr12:32300000-32325000	0.054139	0.236581	0.058872		chrX:91500000-91525000	0.046134	0.067135	0.166149		chr1:8425000-8450000	0.073929	0.054086	0.027711		chr19:48100000-48125000	0.041023	0.589936	0.078497
chr12:32325000-32350000	0.044894	0.287015	0.025988		chrX:91600000-91625000	0.056373	0.103846	0.131539		chr1:8475000-8500000	0.273337	0.058251	-0.052182		chr19:48125000-48150000	-0.040192	0.343333	-0.089377
chr12:32350000-32375000	0.224756	0.286044	0.039248		chrX:91700000-91725000	0.038357	0.041253	0.075582		chr1:8800000-8825000	0.077557	-0.002438	-0.074392		chr19:48175000-48200000	0.078415	0.427305	0.122055
chr12:32375000-32400000	0.093537	0.043606	0.126366		chrX:91900000-91925000	0.090521	0.056902	-0.002587		chr1:9175000-9200000	0.008266	0.013518	-0.084204		chr19:48250000-48275000	-0.013711	0.706863	0.062648
chr12:32400000-32425000	0.435092	0.199135	0.082807		chrX:92075000-92100000	0.097928	0.103569	-0.026521		chr1:9275000-9300000	0.058745	0.048344	-0.094879		chr19:48300000-48325000	0.121915	0.463093	0.202811
chr12:32425000-32450000	0.121791	0.188317	-0.111589		chrX:92150000-92175000	0.021123	0.029423	-0.094016		chr1:9450000-9475000	0.011052	-0.06502	-0.04237		chr19:48325000-48350000	-0.060993	0.351662	-0.169271
chr12:32450000-32475000	0.185206	0.182238	0.048198		chrX:92275000-92300000	0.072031	0.076398	0.07472		chr1:10475000-10500000	0.167343	-0.029528	-0.076979		chr19:48350000-48375000	0.034977	0.33532	0.056285
chr12:32500000-32525000	0.08045	0.154422	0.050784		chrX:92350000-92375000	0.096352	0.019864	0.0179		chr1:10500000-10525000	0.04194	0.029196	0.081945		chr19:48375000-48400000	-0.062416	0.496641	-0.188894
chr12:32525000-32550000	0.070363	0.17837	0.108467		chrX:92375000-92400000	0.030475	0.04284	0.031161		chr1:10575000-10600000	0.020251	-0.008455	-0.076979		chr19:48400000-48425000	0.105093	0.429536	-0.157734
chr12:32550000-32575000	0.219827	0.059949	-0.088516		chrX:92400000-92425000	-0.001515	0.008668	-0.035472		chr1:10950000-10975000	0.346944	0.031785	-0.153423		chr19:48425000-48450000	0.070211	0.377107	0.048198
chr12:32575000-32600000	0.165399	0.088021	-0.089377		chrX:92550000-92575000	0.091883	0.062326	0.06577		chr1:11000000-11025000	0.081292	-0.083196	-0.248301		chr19:48450000-48475000	0.00014	0.384465	-0.02447
chr12:32600000-32625000	0.110557	0.122184	0.477098		chrX:92600000-92625000	0.099873	0.106097	-0.026521		chr1:11100000-11125000	0.043409	0.056992	-0.027384		chr19:48475000-48500000	0.170971	0.466256	0.136179
chr12:32625000-32650000	-0.075977	0.008174	-0.063718		chrX:92625000-92650000	0.06972	0.049564	0.053371		chr1:11125000-11150000	0.002389	-0.13273	-0.166684		chr19:48550000-48575000	0.084078	0.381906	0.090894
chr12:32650000-32675000	0.120277	0.135303	-0.202155		chrX:92650000-92675000	0.028638	0.023067	-0.02566		chr1:11175000-11200000	-0.050984	-0.040089	-0.107277		chr19:48600000-48625000	0.068894	0.340683	0.058872
chr12:32700000-32725000	-0.063473	0.111028	0.046473		chrX:92700000-92725000	0.093092	0.02974	0.008088		chr1:11200000-11225000	0.112807	-0.008517	-0.188894		chr19:48625000-48650000	0.115287	0.503304	-0.122263
chr12:32725000-32750000	0.146542	0.042971	-0.190619		chrX:92725000-92750000	0.076179	0.030405	0.040973		chr1:11550000-11575000	-0.050876	-0.081292	-0.015847		chr19:48650000-48675000	0.108767	0.356024	-0.135523
chr12:32750000-32775000	-0.041982	0.350968	-0.047543		chrX:92750000-92775000	0.09998	0.054691	0.108467		chr1:11575000-11600000	0.03669	-0.039158	0.047336		chr19:48675000-48700000	0.112546	0.458254	-0.21714
chr12:32775000-32800000	0.02792	0.066284	0.111381		chrX:96200000-96225000	0.049546	0.038725	0.087118		chr1:11625000-11650000	0.124837	-0.017114	-0.043231		chr19:48700000-48725000	0.15972	0.341646	-0.078703
chr12:32875000-32900000	-0.181345	-0.048319	0.021676		chrX:96225000-96250000	0.064623	0.038704	-0.093154		chr1:11750000-11775000	0.223547	0.004623	-0.21283		chr19:48800000-48825000	0.057491	0.381242	0.173374
chr12:33450000-33475000	0.056558	0.008155	0.172512		chrX:96300000-96325000	0.033153	0.006436	0.019624		chr1:11975000-12000000	0.281066	0.044885	-0.100052		chr19:48850000-48875000	0.163026	0.328853	-0.009484
chr12:35525000-35550000	-0.064698	-0.037878	0.073857		chrX:96325000-96350000	0.045918	0.011226	-0.014985		chr1:12125000-12150000	0.103195	0.054464	-0.043231		chr19:48975000-49000000	0.056542	0.206494	-0.017572
chr12:35900000-35925000	0.092159	0.149315	-0.039783		chrX:96625000-96650000	-0.008556	0.097787	0.097792		chr1:12175000-12200000	0.002022	0.076806	0.047336		chr19:49025000-49050000	0.134603	0.298479	0.029436
chr12:35925000-35950000	0.006645	0.091184	-0.075254		chrX:96750000-96775000	0.069612	0.13901	0.120003		chr1:12400000-12425000	0.023924	0.015493	-0.100913		chr19:49125000-49150000	0.0765	0.167204	0.004638
chr12:35950000-35975000	0.011741	0.029544	0.072133		chrX:97050000-97075000	0.000322	-0.014973	0.143938		chr1:12525000-12550000	0.208945	0.050002	-0.031695		chr19:49200000-49225000	0.010363	0.266825	-0.050457
chr12:36000000-36025000	0.02567	-0.07202	-0.035144		chrX:97150000-97175000	-0.021841	-0.047221	-0.08248		chr1:12625000-12650000	0.138767	0.008164	-0.000535		chr19:49375000-49400000	0.114643	0.207783	-0.098327
chr12:36050000-36075000	0.09617	-0.024401	-0.091102		chrX:97200000-97225000	0.07376	0.10929	-0.001724		chr1:15175000-15200000	0.009843	0.016413	0.139627		chr19:50150000-50175000	0.184149	0.375182	-0.033419
chr12:36225000-36250000	0.518939	0.251257	0.257906		chrX:97850000-97875000	0.051122	0.042542	0.131539		chr1:15350000-15375000	0.029129	0.093425	-0.21283		chr19:50175000-50200000	0.018629	0.381589	0.092619
chr12:36275000-36300000	0.191603	0.104571	0.137903		chrX:98025000-98050000	0.074128	0.072232	-0.015847		chr1:17025000-17050000	-0.043315	-0.038811	-0.033419		chr19:50200000-50225000	0.038373	0.338769	-0.074392
chr12:36300000-36325000	0.12773	0.054167	-0.123986		chrX:98050000-98075000	0.057582	0.019219	-0.047871		chr1:17275000-17300000	-0.012902	-0.030233	-0.105553		chr19:50225000-50250000	0.14296	0.425023	-0.005173
chr12:39875000-39900000	0.162031	-0.004956	0.215209		chrX:98375000-98400000	0.026801	0.069694	0.109329		chr1:17300000-17325000	-0.015366	-0.014555	-0.028246		chr19:50250000-50275000	0.112072	0.248341	-0.010347
chr12:39925000-39950000	0.030966	0.000151	0.167339		chrX:98400000-98425000	0.089679	0.102587	0.165286		chr1:17325000-17350000	0.085485	0.044199	-0.038058		chr19:50300000-50325000	0.112287	0.368796	0.240007
chr12:40125000-40150000	-0.012733	-0.132699	0.091757		chrX:98425000-98450000	0.093306	0.06778	-0.004311		chr1:17600000-17625000	0.110282	0.045806	-0.074392		chr19:50550000-50575000	0.186766	0.344809	-0.052182
chr12:40225000-40250000	0.027354	-0.106162	0.12378		chrX:98525000-98550000	0.118363	-0.001516	-0.03892		chr1:17800000-17825000	0.020664	0.129174	-0.129488		chr19:50575000-50600000	0.096154	0.351511	0.242593
chr12:40700000-40725000	-0.053814	-0.038452	-0.15601		chrX:98550000-98575000	0.04771	0.007746	0.006363		chr1:18000000-18025000	0.084965	-0.052883	-0.109864		chr19:50650000-50675000	0.11071	0.404238	0.071271
chr12:40775000-40800000	-0.080922	0.013271	-0.169271		chrX:98650000-98675000	0.032786	0.031347	0.020486		chr1:18125000-18150000	0.06447	-0.028965	0.08367		chr19:50725000-50750000	0.041572	0.302296	-0.006898
chr12:40875000-40900000	0.132736	-0.06717	0.109656		chrX:106250000-106275000	0.129139	0.017018	0.027711		chr1:22375000-22400000	0.022026	-0.00691	-0.088516		chr19:50775000-50800000	-0.020785	0.340941	0.127229
chr12:40950000-40975000	0.063751	-0.025394	0.088308		chrX:106300000-106325000	0.110067	0.109311	0.051647		chr1:24150000-24175000	0.150108	0.034671	-0.282048		chr19:50825000-50850000	0.091578	0.272259	0.049922
chr12:41000000-41025000	0.178119	-0.014515	0.280117		chrX:106400000-106425000	0.037255	0.100069	0.062321		chr1:24725000-24750000	-0.066427	-0.174588	-0.098327		chr19:52675000-52700000	0.04321	0.399459	-0.032557
chr12:41125000-41150000	0.049976	0.018635	-0.053906		chrX:106425000-106450000	0.049439	0.009005	0.018762		chr1:30775000-30800000	-0.033658	-0.090298	-0.193205		chr19:52725000-52750000	0.003078	0.294066	-0.190619
chr12:41725000-41750000	0.187776	0.129849	-0.097465		chrX:106450000-106475000	-0.073683	0.113495	-0.00776		chr1:44225000-44250000	0.005802	-0.037244	-0.019297		chr19:54375000-54400000	0.067441	0.49347	0.168201
chr12:44175000-44200000	-0.002081	-0.063741	-0.250887		chrX:106475000-106500000	-0.028041	0.032636	0.006363		chr1:44500000-44525000	0.018093	0.01451	0.37672		chr19:54400000-54425000	0.027462	0.453196	-0.13811
chr12:44225000-44250000	0.079608	-0.007237	0.151164		chrX:106525000-106550000	0.066047	0.066828	0.152026		chr1:44525000-44550000	0.003276	-0.101136	-0.019297		chr19:54450000-54475000	0.109777	0.435604	0.135317
chr12:44325000-44350000	-0.085911	0.051906	-0.11245		chrX:106550000-106575000	0.039352	0.047967	0.119141		chr1:44550000-44575000	-0.046729	-0.082602	-0.040645		chr19:54500000-54525000	0.079777	0.496591	-0.111589
chr12:44350000-44375000	-0.089172	0.099197	-0.167546		chrX:106650000-106675000	0.028271	0.07608	0.019624		chr1:44575000-44600000	0.038052	0.007152	-0.188032		chr19:54550000-54575000	0.13918	0.344848	0.058872
chr12:44400000-44425000	0.097945	0.001737	0.035799		chrX:106700000-106725000	0.040409	-0.01046	-0.005173		chr1:44600000-44625000	0.075765	-0.006285	-0.174772		chr19:54625000-54650000	0.228643	0.445471	0.059735
chr12:44450000-44475000	-0.002341	0.115777	0.037524		chrX:106725000-106750000	0.035052	0.124651	0.130677		chr1:44625000-44650000	-0.000137	-0.101116	-0.029109		chr19:54675000-54700000	0.00591	0.454406	0.012726
chr12:44475000-44500000	0.086909	0.071351	0.117417		chrX:106800000-106825000	0.146786	0.025298	0.131539		chr1:44650000-44675000	0.033797	-0.015527	-0.151699		chr19:54750000-54775000	-0.006059	0.448367	0.112244
chr12:44500000-44525000	-0.039687	0.087367	-0.21283		chrX:106900000-106925000	-0.007714	-0.042749	-0.027384		chr1:44825000-44850000	0.147843	0.059838	-0.049594		chr19:54850000-54875000	0.147169	0.338155	0.002915
chr12:44525000-44550000	0.02792	-0.000146	-0.100913		chrX:107050000-107075000	0.010776	0.041244	0.032022		chr1:45400000-45425000	-0.04206	-0.039496	-0.063718		chr19:54950000-54975000	0.041588	0.583506	0.1806
chr12:44550000-44575000	0.115394	-0.040397	0.133592		chrX:107075000-107100000	0.073393	0.011554	0.132402		chr1:45700000-45725000	0.212985	0.015145	-0.096603		chr19:58125000-58150000	0.001043	0.307841	-0.224366
chr12:44575000-44600000	0.087751	0.118325	0.011002		chrX:107125000-107150000	0.025011	0.039984	0.008949		chr1:46025000-46050000	0.184991	0.097918	-0.098327		chr19:58175000-58200000	0.073533	0.489927	0.102431
chr12:49375000-49400000	0.058915	-0.051572	0.274616		chrX:107200000-107225000	0.037516	0.017633	-0.037197		chr1:46050000-46075000	0.059068	-0.035955	0.119141		chr19:58200000-58225000	-0.090043	0.509741	-0.125711
chr12:51000000-51025000	0.221924	0.093763	-0.062856		chrX:107250000-107275000	0.023908	-0.017205	-0.037197		chr1:46100000-46125000	0.028547	0.073592	-0.084204		chr19:58250000-58275000	-0.11715	0.575895	0.05801
chr12:51225000-51250000	0.010639	0.09884	-0.039783		chrX:107325000-107350000	0.062464	0.023037	0.040973		chr1:46775000-46800000	0.108077	-0.039782	-0.119676		chr19:58275000-58300000	-0.195731	0.518731	-0.06458
chr12:51250000-51275000	0.086389	0.077143	-0.076979		chrX:107375000-107400000	-0.033872	0.001023	-0.037197		chr1:47025000-47050000	0.193393	0.01453	0.00119		chr19:58300000-58325000	0.302313	0.706492	-0.026194
chr12:51275000-51300000	0.39744	-0.007494	-0.00776		chrX:107550000-107575000	0.024168	0.031337	0.098655		chr1:53625000-53650000	0.078981	-0.0899	-0.213692		chr19:58325000-58350000	-0.070344	0.337908	0.147715
chr12:51475000-51500000	0.144614	0.098941	-0.041507		chrX:107650000-107675000	-0.007454	0.014419	-0.004311		chr1:56800000-56825000	-0.167386	0.080049	-0.270512		chr19:59500000-59525000	-0.029539	0.275255	-0.098327
chr12:51525000-51550000	0.175089	-0.089511	0.314727		chrX:107675000-107700000	0.063046	0.091411	0.107604		chr1:61275000-61300000	0.066904	0.159906	-0.282911		chr19:59525000-59550000	-0.054442	0.234994	-0.006036
chr12:52050000-52075000	0.088548	0.080664	-0.141025		chrX:107750000-107775000	0.112638	0.075128	0.086256		chr1:62400000-62425000	0.00917	0.119338	-0.102638		chr19:59550000-59575000	-0.029171	0.280649	-0.062856
chr12:52150000-52175000	0.69597	0.139418	-0.01671		chrX:107825000-107850000	0.018811	0.010899	0.008088		chr1:66450000-66475000	-0.082346	0.028571	-0.109864		chr19:59625000-59650000	0.019685	0.272697	-0.05563
chr12:52175000-52200000	0.584817	0.072978	0.048198		chrX:107875000-107900000	0.054168	0.048928	0.120003		chr1:67050000-67075000	0.00092	0.080029	-0.098327		chr19:59650000-59675000	0.208593	0.351582	0.071271
chr12:52225000-52250000	0.135981	-0.010062	-0.133799		chrX:107900000-107925000	0.021337	0.063625	0.008949		chr1:71500000-71525000	-0.051074	0.00403	-0.25175		chr19:59700000-59725000	0.003247	0.261838	-0.248301
chr12:52325000-52350000	-0.025437	-0.099756	0.071271		chrX:107950000-107975000	0.03095	0.05115	0.042697		chr1:79625000-79650000	-0.208146	-0.031759	0.061458		chr19:59725000-59750000	0.050941	0.326652	-0.029109
chr12:52400000-52425000	0.490791	0.178451	0.117417		chrX:108150000-108175000	0.027796	-0.013367	0.076444		chr1:111800000-111825000	0.141751	-0.039793	-0.07353		chr19:60075000-60100000	-0.02556	0.271654	-0.062856
chr12:52450000-52475000	0.095543	0.039164	0.00119		chrX:108250000-108275000	0.109484	0.091728	0.129816		chr1:130275000-130300000	0.105031	0.046133	0.002052		chr2:4025000-4050000	0.177384	0.310717	0.012726
chr12:52550000-52575000	-0.021581	-0.08776	-0.175634		chrX:108275000-108300000	0.01598	0.09621	0.110191		chr1:137325000-137350000	-0.034132	-0.063801	-0.048733		chr2:6950000-6975000	0.14743	0.290843	0.025125
chr12:52650000-52675000	0.325256	0.029247	-0.043231		chrX:108400000-108425000	0.055118	0.141272	-0.03892		chr1:139025000-139050000	-0.090703	-0.068868	-0.336282		chr2:7125000-7150000	-0.033963	0.212562	-0.133799
chr12:52725000-52750000	0.174277	-0.029221	-0.175634		chrX:108500000-108525000	0.12225	0.048284	-0.004311		chr1:139050000-139075000	-0.103361	-0.058317	-0.245714		chr2:7250000-7275000	0.054919	0.327891	0.104156
chr12:52750000-52775000	0.026558	0.006885	0.082807		chrX:108600000-108625000	0.092311	0.119535	0.017037		chr1:139075000-139100000	-0.085821	-0.212924	-0.188032		chr2:7275000-7300000	0.141277	0.216717	0.048198
chr12:52800000-52825000	0.02541	-0.072308	-0.096603		chrX:108625000-108650000	-0.008341	0.084707	0.051647		chr1:139100000-139125000	-0.109193	-0.100174	-0.020158		chr2:7300000-7325000	0.01442	0.302356	0.026849
chr12:52850000-52875000	0.070945	-0.042341	-0.132937		chrX:108650000-108675000	-0.000672	0.066194	0.121728		chr1:139375000-139400000	0.030123	-0.02349	-0.032557		chr2:7325000-7350000	0.126046	0.409672	0.011864
chr12:52925000-52950000	0.032129	0.1404	-0.071806		chrX:108700000-108725000	0.090888	0.069376	0.053371		chr1:139500000-139525000	0.102352	-0.061847	-0.132937		chr2:7350000-7375000	0.127991	0.315436	0.003776
chr12:52950000-52975000	0.004118	0.107794	-0.186308		chrX:108725000-108750000	-0.033244	0.001002	0.032022		chr1:150325000-150350000	0.149679	0.041631	0.029436		chr2:7750000-7775000	0.171904	0.360446	0.071271
chr12:54050000-54075000	0.082884	0.063776	-0.166684		chrX:108900000-108925000	-0.037025	-0.00826	0.110191		chr1:163875000-163900000	-0.129366	-0.055788	-0.087653		chr2:7875000-7900000	0.109286	0.317677	0.037524
chr12:54100000-54125000	0.343609	0.027404	0.079358		chrX:108925000-108950000	-0.01076	0.016333	0.087118		chr1:176900000-176925000	0.014205	-0.138501	-0.132937		chr2:7925000-7950000	0.104082	0.18189	-0.020158
chr12:54225000-54250000	0.107574	-0.045474	-0.012071		chrX:109025000-109050000	0.007623	0.000358	0.110191		chr1:176925000-176950000	-0.136023	-0.008118	-0.429436		chr2:8800000-8825000	0.052761	0.273588	0.106743
chr12:54250000-54275000	0.129798	0.05389	0.507397		chrX:109075000-109100000	0.012199	0.006457	0.07472		chr10:6125000-6150000	0.19549	0.065292	-0.119676		chr2:8975000-9000000	0.072567	0.2675	-0.008622
chr12:54325000-54350000	-0.023599	0.023218	-0.250887		chrX:109150000-109175000	0.028531	-0.008894	0.087118		chr10:6950000-6975000	0.039323	0.046491	-0.282048		chr2:9350000-9375000	0.061332	0.295643	-0.054768
chr12:54375000-54400000	0.203497	0.049397	-0.239351		chrX:109175000-109200000	0.010041	0.028471	0.161838		chr10:7025000-7050000	0.015476	-0.001087	-0.29531		chr2:9400000-9425000	0.175531	0.348369	0.113967
chr12:54400000-54425000	0.025946	0.160899	0.119468		chrX:109200000-109225000	0.104496	0.036474	0.222107		chr10:9425000-9450000	0.021139	-0.012959	-0.053044		chr2:9500000-9525000	0.086129	0.280619	-0.089377
chr12:54425000-54450000	-0.043667	-0.006184	0.158389		chrX:109225000-109250000	0.057215	0.065231	0.075582		chr10:9500000-9525000	0.039216	0.029237	-0.226091		chr2:9575000-9600000	0.053986	0.323171	0.144266
chr12:54475000-54500000	-0.02764	-0.055043	-0.01552		chrX:109375000-109400000	0.064944	0.153409	0.15375		chr10:9525000-9550000	-0.019881	-0.06023	0.025125		chr2:10725000-10750000	0.057767	0.307801	0.145991
chr12:54500000-54525000	0.000676	0.031519	0.192136		chrX:109400000-109425000	0.019546	0.029423	0.155475		chr10:9625000-9650000	0.053037	-0.048676	-0.235902		chr2:10875000-10900000	0.063797	0.238782	0.017037
chr12:54550000-54575000	0.237859	-0.039374	0.392032		chrX:109450000-109475000	0.140373	0.162968	0.109329		chr10:11375000-11400000	0.118593	0.021561	-0.053906		chr2:10925000-10950000	0.229271	0.4052	0.016175
chr12:54600000-54625000	0.62135	0.110771	0.01909		chrX:109475000-109500000	0.012827	0.066174	0.209709		chr10:14450000-14475000	0.042889	-0.08034	-0.109001		chr2:44100000-44125000	0.044465	0.198173	0.013589
chr12:54700000-54725000	0.151149	-0.049443	0.073857		chrX:109525000-109550000	0.015658	0.065508	0.043559		chr10:17850000-17875000	0.082501	-0.034983	-0.155147		chr2:44250000-44275000	0.111015	0.251534	0.025988
chr12:55225000-55250000	-0.028469	-0.009897	-0.011536		chrX:109550000-109575000	0.025011	0.074146	0.009812		chr10:26100000-26125000	0.056389	0.07876	0.002052		chr2:44325000-44350000	0.106195	0.252843	-0.032557
chr12:55575000-55600000	-0.094513	-0.170372	0.178013		chrX:109650000-109675000	0.092358	0.053401	0.030298		chr10:26225000-26250000	-0.069733	0.002433	-0.100913		chr2:45050000-45075000	0.071742	0.236581	-0.089377
chr12:55750000-55775000	-0.043897	-0.118064	-0.144473		chrX:109675000-109700000	0.107801	0.093008	0.087118		chr10:26400000-26425000	0.082868	0.103045	-0.05563		chr2:45325000-45350000	0.207108	0.176794	-0.043231
chr12:55875000-55900000	0.156261	-0.121493	0.248094		chrX:109875000-109900000	0.024276	0.020805	0.167011		chr10:26450000-26475000	0.018782	0.002403	0.044749		chr2:45900000-45925000	0.12147	0.204876	0.037524
chr12:55900000-55925000	-0.000917	0.064698	-0.018435		chrX:110100000-110125000	0.04445	0.038704	0.154612		chr10:26675000-26700000	0.016211	-0.044542	0.194723		chr2:47900000-47925000	0.093889	0.261093	0.049922
chr12:55950000-55975000	0.012323	0.215796	-0.213692		chrX:110175000-110200000	0.046286	0.045081	-0.002587		chr10:26700000-26725000	0.060446	-0.03397	0.11483		chr2:48125000-48150000	0.151623	0.271624	0.004638
chr12:55975000-56000000	-0.044616	0.071411	-0.05563		chrX:110300000-110325000	0.033521	0.031991	0.053371		chr10:26775000-26800000	-0.161707	-0.102969	-0.237627		chr2:50450000-50475000	0.285429	0.245475	0.016175
chr12:56000000-56025000	-0.038846	0.095984	0.015312		chrX:110325000-110350000	0.012352	0.033261	0.041835		chr10:26800000-26825000	-0.0131	-0.071672	-0.145336		chr2:50800000-50825000	0.082976	0.294701	0.058872
chr12:56025000-56050000	0.270674	0.205244	0.295965		chrX:110400000-110425000	0.050541	0.010254	0.189222		chr10:26825000-26850000	0.166976	0.00883	0.000328		chr2:50900000-50925000	0.237735	0.441336	0.025988
chr12:56050000-56075000	0.076471	0.102083	0.11483		chrX:110550000-110575000	0.003842	0.080543	0.189222		chr10:26850000-26875000	0.017833	-0.054439	-0.114175		chr2:50925000-50950000	-0.032646	0.300125	-0.120538
chr12:56250000-56275000	0.043165	0.145875	0.0234		chrX:110575000-110600000	-0.020219	0.003551	0.019624		chr10:26875000-26900000	-0.046988	-0.053487	-0.190619		chr2:51225000-51250000	0.036644	0.271368	-0.06458
chr12:56300000-56325000	0.254236	-0.004915	0.200223		chrX:110600000-110625000	0.039934	0.096845	-0.093154		chr10:26975000-27000000	-0.05781	-0.054439	-0.111589		chr2:51675000-51700000	0.007119	0.180661	-0.019297
chr12:56350000-56375000	0.259379	0.137217	0.218658		chrX:110775000-110800000	0.017235	-0.006663	0.008088		chr10:28175000-28200000	-0.074678	-0.086747	-0.360217		chr2:54200000-54225000	0.016041	0.226276	0.026849
chr12:56375000-56400000	0.06248	0.197906	0.292515		chrX:110900000-110925000	0.091362	0.103876	0.09693		chr10:28200000-28225000	-0.07284	-0.146166	-0.214554		chr2:54225000-54250000	0.084536	0.24959	-0.040645
chr12:56475000-56500000	0.008328	0.132745	-0.000535		chrX:110925000-110950000	0.025378	0.045715	-0.002587		chr10:28250000-28275000	-0.028713	-0.100164	0.003776		chr2:56125000-56150000	0.142791	0.267777	0.050784
chr12:56500000-56525000	-0.036947	0.008502	0.518071		chrX:111050000-111075000	0.110801	0.078004	0.087118		chr10:29025000-29050000	0.12946	-0.044582	-0.018435		chr2:57500000-57525000	0.053343	0.279985	-0.120538
chr12:56575000-56600000	-0.002126	-0.04969	0.13704		chrX:111100000-111125000	0.021597	0.014092	-0.070081		chr10:29150000-29175000	0.01546	-0.01521	-0.131212		chr2:58025000-58050000	-0.006963	0.258237	-0.020158
chr12:56625000-56650000	-0.003274	0.042674	0.191274		chrX:111150000-111175000	-0.005662	0.033281	-0.026521		chr10:29200000-29225000	0.015567	-0.067609	-0.086791		chr2:58075000-58100000	0.057124	0.268789	-0.156872
chr12:57550000-57575000	-0.002692	0.171757	0.136179		chrX:111400000-111425000	0.014816	-0.02969	-0.001724		chr10:30150000-30175000	-0.01653	-0.048747	-0.167546		chr2:58150000-58175000	0.093583	0.277109	-0.200431
chr12:70175000-70200000	0.161742	-0.010984	0.25532		chrX:111525000-111550000	-0.011495	-0.025177	0.051647		chr10:31450000-31475000	0.215619	0.060543	-0.147059		chr2:58200000-58225000	0.14622	0.262085	-0.175634
chr12:70375000-70400000	0.004609	0.261174	0.057147		chrX:111700000-111725000	0.020755	-0.014021	0.055095		chr10:33850000-33875000	0.128404	0.025993	-0.01671		chr2:58350000-58375000	0.067165	0.295653	-0.044956
chr12:70400000-70425000	0.039798	0.138824	-0.054768		chrX:111750000-111775000	0.023173	0.048928	-0.036334		chr10:33900000-33925000	0.065634	-0.023193	-0.018435		chr2:58750000-58775000	0.105782	0.293105	-0.033419
chr12:70475000-70500000	0.088394	-0.041677	0.496723		chrX:111775000-111800000	0.129076	0.011543	0.111054		chr10:34825000-34850000	0.010731	0.049287	-0.141886		chr2:63075000-63100000	0.089204	0.198122	0.019624
chr12:70500000-70525000	0.069797	0.035664	0.182325		chrX:111875000-111900000	0.085424	0.054353	0.132402		chr10:35125000-35150000	0.21819	-0.005273	-0.166684		chr2:63125000-63150000	0.078552	0.215428	0.003776
chr12:70550000-70575000	0.054094	0.056121	0.3378		chrX:111900000-111925000	-0.017112	-0.030611	0.064908		chr10:37000000-37025000	0.010747	-0.087034	0.157527		chr2:63225000-63250000	0.090475	0.241289	0.014451
chr12:70575000-70600000	-0.063733	0.031519	0.134454		chrX:111925000-111950000	0.067668	0.018892	0.131539		chr10:38950000-38975000	0.029496	0.041354	-0.113312		chr2:64325000-64350000	0.076975	0.247379	0.072133
chr12:70600000-70625000	0.028195	0.115818	-0.06458		chrX:112025000-112050000	0.019286	0.031357	0.020486		chr10:50600000-50625000	-0.033505	-0.092232	-0.07353		chr2:64350000-64375000	0.024659	0.264307	-0.021883
chr12:70700000-70725000	0.137206	0.172709	-0.047543		chrX:112050000-112075000	0.012613	0.021123	-0.013261		chr10:50625000-50650000	-0.02426	-0.163779	-0.129488		chr2:64375000-64400000	0.119633	0.34096	0.025988
chr12:70725000-70750000	0.093017	0.097284	0.187826		chrX:112075000-112100000	0.033413	-0.002518	-0.104691		chr10:50650000-50675000	-0.069382	-0.066687	0.04011		chr2:64500000-64525000	0.088164	0.278358	0.016175
chr12:71375000-71400000	0.319011	-0.056014	0.229332		chrX:112125000-112150000	-0.009765	0.001309	0.145663		chr10:50675000-50700000	0.024751	-0.092569	-0.105553		chr2:64525000-64550000	0.142118	0.354081	0.002915
chr12:71500000-71525000	0.051568	-0.084762	-0.168408		chrX:112175000-112200000	0.023067	0.026547	-0.035472		chr10:56425000-56450000	-0.035998	-0.106828	-0.045818		chr2:64825000-64850000	0.074297	0.232692	-0.053906
chr12:71600000-71625000	0.048324	0.0954	0.076772		chrX:112200000-112225000	0.020862	0.062336	0.054234		chr10:78950000-78975000	0.070777	0.033659	-0.087653		chr2:67375000-67400000	0.353771	0.342587	0.016175
chr12:71625000-71650000	-0.125141	0.089055	0.064373		chrX:112225000-112250000	0.03473	0.055939	0.097792		chr10:89850000-89875000	-0.103819	-0.222761	-0.034282		chr2:67875000-67900000	0.085485	0.201049	-0.09919
chr12:71675000-71700000	0.309705	0.069508	0.363459		chrX:112250000-112275000	0.076653	0.056941	-0.104691		chr10:122375000-122400000	0.041787	0.151219	-0.07353		chr2:68050000-68075000	0.011633	0.220238	0.036662
chr12:72025000-72050000	0.279783	0.030279	0.006691		chrX:112275000-112300000	0.01099	0.028501	-0.116227		chr10:122425000-122450000	-0.01956	0.035633	-0.261563		chr2:68325000-68350000	0.09617	0.403336	0.122918
chr12:72125000-72150000	0.039323	-0.043263	0.174237		chrX:112525000-112550000	0.049546	-0.035719	-0.002587		chr10:122550000-122575000	-0.114901	-0.019949	-0.133799		chr2:77550000-77575000	0.004395	0.274284	-0.032557
chr12:72150000-72175000	0.130884	0.095687	0.025988		chrX:112550000-112575000	0.054168	0.052121	0.133264		chr10:130100000-130125000	-0.002234	-0.037562	-0.029109		chr2:77750000-77775000	0.094487	0.337193	0.064373
chr12:73475000-73500000	0.36415	0.10855	0.036127		chrX:112675000-112700000	0.022332	-0.020398	0.075582		chr11:20975000-21000000	0.081935	0.063142	-0.206466		chr2:78150000-78175000	0.008588	0.273895	-0.018435
chr12:73625000-73650000	-0.152293	0.105665	0.010139		chrX:112700000-112725000	-0.00929	0.023067	0.053371		chr11:21000000-21025000	-0.065569	-0.07197	-0.025332		chr2:78200000-78225000	0.068205	0.347991	0.003776
chr12:73850000-73875000	-0.020294	0.204967	0.102431		chrX:112750000-112775000	0.055378	0.043822	-0.048733		chr11:21950000-21975000	-0.001544	-0.042648	-0.142748		chr2:78350000-78375000	0.074189	0.30772	-0.006898
chr12:73875000-73900000	-0.032539	-0.108117	-0.028246		chrX:112775000-112800000	0.026587	0.077032	0.043559		chr11:21975000-22000000	-0.034207	-0.023429	-0.069754		chr2:78400000-78425000	-0.039795	0.259834	0.060597
chr12:75400000-75425000	-0.077753	0.097037	0.236558		chrX:112850000-112875000	0.05475	0.027212	-0.027384		chr11:22175000-22200000	-0.188876	-0.17777	-0.044956		chr2:78550000-78575000	0.098052	0.371989	0.149439
chr12:75750000-75775000	-0.05086	-0.222433	0.189549		chrX:112875000-112900000	0.020862	-0.011126	-0.049594		chr11:22300000-22325000	-0.027978	-0.051306	-0.109001		chr2:78575000-78600000	0.050879	0.353773	-0.147059
chr12:77075000-77100000	0.022364	-0.051819	-0.044094		chrX:112950000-112975000	0.021597	0.059767	0.032885		chr11:22350000-22375000	0.081981	0.052233	0.024263		chr2:78750000-78775000	0.030858	0.289237	0.05801
chr12:77100000-77125000	-0.048656	-0.008405	0.235695		chrX:112975000-113000000	-0.009765	-0.029025	0.087981		chr11:22375000-22400000	0.101358	-0.006869	-0.123125		chr2:78775000-78800000	0.044143	0.2627	0.093482
chr12:77125000-77150000	-0.175252	-0.012213	0.317313		chrX:113225000-113250000	0.107281	0.011247	0.121728		chr11:29375000-29400000	-0.113448	-0.125115	-0.141025		chr2:79050000-79075000	0.061853	0.377404	-0.008622
chr12:77150000-77175000	0.159782	0.111355	0.368097		chrX:113325000-113350000	0.014664	-0.036373	-0.012399		chr11:29425000-29450000	-0.027565	-0.101493	-0.210243		chr2:79300000-79325000	0.069995	0.277733	0.08022
chr12:77275000-77300000	-0.004974	-0.059636	0.072133		chrX:113350000-113375000	-0.00903	0.020478	-0.057682		chr11:29450000-29475000	-0.083249	-0.076901	-0.268787		chr2:79725000-79750000	0.178103	0.187652	-0.009484
chr12:77325000-77350000	-0.008861	-0.076891	-0.13035		chrX:113375000-113400000	-0.038601	-0.028381	0.043559		chr11:29475000-29500000	-0.064177	-0.157045	-0.096603		chr2:80150000-80175000	0.093583	0.200434	0.036662
chr12:77675000-77700000	-0.104967	0.121293	-0.102638		chrX:113400000-113425000	0.004102	-0.051704	-0.001724		chr11:29825000-29850000	-0.033534	-0.056669	0.149439		chr2:80175000-80200000	0.078981	0.181306	-0.034282
chr12:77700000-77725000	0.281298	0.301455	-0.02447		chrX:113475000-113500000	0.0435	-0.005077	-0.013261		chr11:30000000-30025000	-0.196008	-0.078703	-0.314933		chr2:81075000-81100000	0.046195	0.328515	0.04906
chr12:77725000-77750000	0.134986	0.336599	0.260493		chrX:113500000-113525000	0.01246	0.003243	0.176823		chr11:30250000-30275000	-0.010897	-0.107819	-0.15601		chr2:83150000-83175000	0.053756	0.327226	0.003776
chr12:77750000-77775000	0.001456	0.250643	-0.101776		chrX:113525000-113550000	0.028791	-0.001873	0.077307		chr11:30325000-30350000	-0.055606	-0.040734	0.082807		chr2:85125000-85150000	-0.045656	0.3484	-0.215417
chr12:77925000-77950000	-0.041355	0.170457	-0.132937		chrX:113550000-113575000	0.017709	-0.00827	0.06577		chr11:30500000-30525000	0.25921	0.023435	-0.111589		chr2:85150000-85175000	-0.044294	0.270793	0.010139
chr12:79125000-79150000	-0.164171	-0.001732	0.202811		chrX:113600000-113625000	0.05553	-0.014983	-0.047008		chr11:30525000-30550000	0.007119	-0.001772	0.015312		chr2:90125000-90150000	0.239036	0.351184	-0.006036
chr12:79550000-79575000	0.228796	-0.00564	-0.109864		chrX:113700000-113725000	0.016133	0.035502	0.020486		chr11:30575000-30600000	-0.030702	-0.011987	-0.132074		chr2:94475000-94500000	0.121655	0.569181	0.135317
chr12:79625000-79650000	-0.109589	0.119041	0.166476		chrX:113725000-113750000	0.000796	0.046371	-0.000862		chr11:30600000-30625000	-0.045626	-0.144223	-0.043231		chr2:94500000-94525000	-0.029539	0.519627	0.183186
chr12:79725000-79750000	-0.032003	-0.024381	-0.193205		chrX:113850000-113875000	0.034837	-0.018771	0.199034		chr11:30650000-30675000	-0.032064	-0.0947	-0.086791		chr2:94550000-94575000	-0.025712	0.433661	-0.191481
chr12:80025000-80050000	-0.090089	0.089392	0.210898		chrX:113975000-114000000	0.07445	0.014122	0.211432		chr11:30975000-31000000	-0.00733	-0.104963	0.015312		chr2:94675000-94700000	0.095006	0.32697	0.10588
chr12:81075000-81100000	-0.155385	0.15008	0.110519		chrX:114700000-114725000	0.049332	0.058498	-0.012399		chr11:31075000-31100000	-0.087228	-0.061489	0.21952		chr2:94725000-94750000	0.072996	0.447087	-0.029109
chr12:81100000-81125000	0.012859	0.047166	0.013589		chrX:114850000-114875000	0.074342	-0.018146	0.064908		chr11:31275000-31300000	0.030537	0.146409	-0.04237		chr2:94900000-94925000	0.000445	0.274561	-0.044094
chr12:81200000-81225000	-0.082115	0.152302	-0.101776		chrX:115150000-115175000	0.098924	-0.000594	0.008949		chr11:31475000-31500000	0.037074	0.034057	-0.056492		chr2:94950000-94975000	0.029649	0.310022	0.049922
chr12:81250000-81275000	-0.049606	0.160908	-0.192344		chrX:115250000-115275000	0.144475	0.020835	0.09693		chr11:33350000-33375000	-0.083555	-0.130826	-0.222641		chr2:95025000-95050000	0.023236	0.264921	-0.03892
chr12:81275000-81300000	0.003615	0.292551	-0.186842		chrX:117325000-117350000	0.050281	0.055007	-0.002587		chr11:85575000-85600000	-0.192595	-0.23713	-0.296172		chr2:95050000-95075000	0.106286	0.35406	0.265666
chr12:81300000-81325000	-0.005783	0.359636	0.246369		chrX:117375000-117400000	0.037516	0.017295	0.007226		chr11:85600000-85625000	-0.296079	-0.088918	-0.306846		chr2:95100000-95125000	0.062847	0.306163	0.263941
chr12:81325000-81350000	0.002665	0.080387	-0.056492		chrX:118050000-118075000	0.100868	0.025268	0.031161		chr12:3175000-3200000	0.162353	-0.019642	-0.189757		chr2:95125000-95150000	0.092419	0.307403	-0.003449
chr12:81350000-81375000	0.007226	0.042643	0.048198		chrX:118275000-118300000	0.120674	0.018574	0.200758		chr12:3200000-3225000	-0.02764	-0.089879	-0.11245		chr2:96100000-96125000	0.185556	0.320493	0.117417
chr12:81375000-81400000	-0.043162	-0.066012	-0.094879		chrX:118750000-118775000	0.103761	-0.02358	-0.026521		chr12:11125000-11150000	-0.058161	-0.077405	-0.316658		chr2:97250000-97275000	0.095098	0.189209	0.006363
chr12:81400000-81425000	0.181532	-0.093083	0.249819		chrX:119175000-119200000	0.037883	-0.042125	0.077307		chr12:11450000-11475000	0.084016	0.093683	-0.032557		chr2:99625000-99650000	0.105919	0.24957	-0.038058
chr12:81550000-81575000	0.200129	-0.066596	0.360872		chrX:119475000-119500000	0.049072	0.009957	-0.02566		chr12:11625000-11650000	0.087276	0.216389	-0.019297		chr2:101225000-101250000	0.165077	0.281551	-0.109001
chr12:82125000-82150000	-0.072396	0.065403	0.121193		chrX:119525000-119550000	0.005633	0.039033	-0.127763		chr12:13450000-13475000	-0.125524	-0.081907	-0.144473		chr2:101375000-101400000	-0.04405	0.279658	0.049922
chr12:82500000-82525000	0.402446	0.033422	0.268581		chrX:119925000-119950000	0.088102	0.017285	-0.014124		chr12:14125000-14150000	0.05896	-0.016479	0.26308		chr2:101400000-101425000	0.016302	0.297834	0.017037
chr12:82525000-82550000	-0.053279	0.088676	0.124642		chrX:120225000-120250000	0.044817	0.026884	-0.015847		chr12:15125000-15150000	0.249965	-0.121584	-0.132074		chr2:106275000-106300000	0.148102	0.273886	-0.01671
chr12:82550000-82575000	0.024324	-0.074498	0.349336		chrX:120300000-120325000	0.017342	0.072232	-0.023935		chr12:22700000-22725000	0.008266	-0.054877	0.076444		chr2:106550000-106575000	0.937773	0.278398	-0.006898
chr12:82575000-82600000	-0.034636	0.202409	0.112244		chrX:120375000-120400000	0.051016	0.022085	0.099517		chr12:35850000-35875000	0.003536	0.018624	-0.059407		chr2:107050000-107075000	-0.030335	0.29118	-0.270512
chr12:82600000-82625000	-0.033732	0.057083	0.290791		chrX:120450000-120475000	0.070347	0.02974	-0.014124		chr12:36350000-36375000	0.103256	0.179045	0.002052		chr2:107100000-107125000	0.076241	0.265893	-0.199568
chr12:82650000-82675000	0.000875	0.050022	0.030626		chrX:120700000-120725000	0.047496	0.03934	0.132402		chr12:36375000-36400000	0.004333	0.028244	0.150301		chr2:107200000-107225000	-0.059234	0.326611	0.017037
chr12:82675000-82700000	-0.109069	0.126399	0.064373		chrX:120725000-120750000	0.000582	-0.013714	0.043559		chr12:38800000-38825000	0.014833	-0.12092	-0.380703		chr2:107225000-107250000	0.065052	0.250582	-0.155147
chr12:82725000-82750000	-0.011524	0.10721	-0.169271		chrX:120800000-120825000	0.064516	0.050188	0.087981		chr12:38825000-38850000	-0.04705	-0.135298	-0.097465		chr2:107275000-107300000	0.066108	0.27935	0.045611
chr12:82750000-82775000	0.047528	0.228291	-0.115037		chrX:120850000-120875000	0.048122	0.015034	-0.000862		chr12:38850000-38875000	0.015092	-0.097002	-0.281186		chr2:108900000-108925000	0.073302	0.207762	0.047336
chr12:82775000-82800000	0.074205	0.235241	0.418555		chrX:121150000-121175000	0.078857	-0.001556	0.06577		chr12:40100000-40125000	0.05371	0.017406	-0.132937		chr2:109425000-109450000	0.020251	0.329497	-0.030833
chr12:82800000-82825000	0.08215	0.366953	-0.014657		chrX:121200000-121225000	0.076394	0.00967	0.189222		chr12:40150000-40175000	-0.077769	-0.026325	-0.123986		chr2:109600000-109625000	0.205272	0.24614	0.011002
chr12:82825000-82850000	0.049426	0.189667	0.236558		chrX:121275000-121300000	0.121408	0.023691	-0.047871		chr12:41275000-41300000	0.088271	0.01322	-0.120538		chr2:113000000-113025000	0.041787	0.364632	-0.052182
chr12:82850000-82875000	-0.015932	0.264704	-0.180807		chrX:121575000-121600000	0.247485	0.070635	0.032022		chr12:41300000-41325000	-0.05178	-0.020634	-0.258975		chr2:113050000-113075000	0.018782	0.19023	-0.020158
chr12:82875000-82900000	-0.020034	0.234012	0.010139		chrX:121650000-121675000	0.02948	0.04159	0.052509		chr12:41525000-41550000	0.001333	-0.002745	-0.086791		chr2:113100000-113125000	0.016517	0.306799	-0.065443
chr12:82900000-82925000	0.148073	0.315179	0.09812		chrX:121675000-121700000	0.020603	0.03105	0.109329		chr12:65300000-65325000	0.040103	0.00143	-0.33542		chr2:113150000-113175000	-0.061483	0.380638	-0.258975
chr12:82925000-82950000	-0.063992	0.316806	0.201086		chrX:121750000-121775000	0.205515	0.059163	0.108467		chr12:77350000-77375000	0.012567	-0.04496	-0.083342		chr2:113175000-113200000	0.078981	0.259219	0.003776
chr12:82975000-83000000	-0.048916	0.412618	-0.044956		chrX:121925000-121950000	0.115102	0.068087	0.212295		chr12:77425000-77450000	0.004011	-0.057702	-0.029971		chr2:113200000-113225000	0.046793	0.398557	0.055424
chr12:83000000-83025000	0.094181	0.10372	0.100707		chrX:122050000-122075000	0.060367	0.096835	0.098655		chr12:78175000-78200000	-0.014156	-0.030838	-0.279462		chr2:113225000-113250000	0.029757	0.235926	-0.030833
chr12:83150000-83175000	-0.351532	0.24754	-0.070616		chrX:122400000-122425000	0.045766	-0.052645	0.042697		chr12:78775000-78800000	-0.136774	-0.176521	-0.052182		chr2:113350000-113375000	0.049043	0.322497	-0.023608
chr12:83250000-83275000	-0.132226	0.199573	-0.148784		chrX:122525000-122550000	0.116418	0.04988	0.121728		chr12:88000000-88025000	0.077082	-0.03183	-0.267063		chr2:113675000-113700000	0.004548	0.24615	-0.001397
chr12:86200000-86225000	-0.377949	-0.034534	0.132729		chrX:122550000-122575000	0.071296	0.052121	0.030298		chr13:4250000-4275000	0.201689	0.099147	-0.117952		chr2:113975000-114000000	0.06496	0.352852	-0.056492
chr12:87475000-87500000	0.072798	-0.082204	0.045611		chrX:122575000-122600000	-0.025362	0.049573	0.134127		chr13:4600000-4625000	0.282644	-0.071396	-0.062856		chr2:114000000-114025000	0.085456	0.31039	0.06696
chr12:87500000-87525000	0.225552	-0.020583	-0.030833		chrX:122600000-122625000	0.046867	0.079303	-0.02566		chr13:5875000-5900000	0.154578	0.004326	-0.124849		chr2:114225000-114250000	0.067102	0.188296	-0.008622
chr12:87575000-87600000	0.147368	0.046728	0.108467		chrX:122625000-122650000	0.030321	0.045121	-0.02566		chr13:6750000-6775000	0.014267	-0.073627	-0.189757		chr2:114800000-114825000	0.098618	0.247359	0.026849
chr12:87850000-87875000	0.008864	0.066959	0.09693		chrX:122825000-122850000	0.021705	0.001975	0.110191		chr13:6800000-6825000	0.082761	0.041354	-0.07353		chr2:115375000-115400000	0.138812	0.368152	-0.177358
chr12:88200000-88225000	0.465843	0.249384	0.170788		chrX:122875000-122900000	0.061363	-0.014011	-0.058544		chr13:14575000-14600000	0.059649	0.032419	-0.031695		chr2:115425000-115450000	0.103348	0.269434	-0.087653
chr12:88250000-88275000	0.087292	0.157685	0.025125		chrX:122925000-122950000	0.046393	0.024971	0.167011		chr13:18675000-18700000	0.058333	0.033986	-0.017572		chr2:116350000-116375000	0.000598	0.21288	0.013589
chr12:91425000-91450000	0.028959	0.009997	0.018762		chrX:122950000-122975000	0.178775	0.060104	0.030298		chr13:18950000-18975000	0.067425	-0.026376	-0.063718		chr2:116675000-116700000	0.057491	0.242946	-0.029109
chr12:91475000-91500000	0.110557	-0.006214	0.147715		chrX:127600000-127625000	0.063154	0.001012	0.119141		chr13:22450000-22475000	0.11449	0.041691	-0.089377		chr2:116700000-116725000	0.140281	0.289891	-0.033419
chr12:91500000-91525000	-0.006105	-0.034943	-0.012071		chrX:127675000-127700000	0.035679	0.016353	0.043559		chr13:23100000-23125000	0.007486	-0.08034	-0.084204		chr2:117475000-117500000	-0.005064	0.394382	-0.123986
chr12:91850000-91875000	0.021737	0.083907	0.068684		chrX:127700000-127725000	0.047235	0.029443	0.143938		chr13:29550000-29575000	-0.136605	-0.158581	-0.476443		chr2:117500000-117525000	0.368022	0.245198	-0.070616
chr12:98525000-98550000	0.057828	0.183251	0.452302		chrX:127725000-127750000	0.009628	0.040649	0.120865		chr13:31850000-31875000	-0.098937	-0.054735	-0.159458		chr2:117525000-117550000	0.091118	0.230185	-0.200431
chr12:98550000-98575000	-0.098875	0.066037	0.057147		chrX:128100000-128125000	0.048597	0.046994	0.077307		chr13:31900000-31925000	0.072888	-0.024728	-0.375202		chr2:117550000-117575000	0.057812	0.395314	0.046473
chr12:98575000-98600000	0.295639	-0.03525	0.471925		chrX:128250000-128275000	0.02974	0.031029	0.019624		chr13:31925000-31950000	-0.027504	-0.065318	-0.166684		chr2:117625000-117650000	0.044725	0.317657	-0.21283
chr12:98600000-98625000	-0.052697	-0.06019	-0.067166		chrX:128400000-128425000	0.043347	0.074473	-0.037197		chr13:32225000-32250000	-0.02005	-0.061212	0.005501		chr2:117675000-117700000	0.04021	0.281284	-0.00776
chr12:99000000-99025000	-0.098033	0.066028	-0.125711		chrX:128625000-128650000	0.025378	0.014736	0.064908		chr13:32275000-32300000	-0.008647	-0.071099	-0.028246		chr2:117700000-117725000	0.107817	0.566849	0.141352
chr12:99100000-99125000	-0.1089	0.072107	-0.148784		chrX:129350000-129375000	0.060628	0.051795	0.167011		chr13:32650000-32675000	-0.065631	0.108787	-0.067166		chr2:117725000-117750000	0.073517	0.277109	0.025125
chr12:99125000-99150000	-0.033212	0.05259	0.173374		chrX:129375000-129400000	0.058056	0.043177	0.019624		chr13:64725000-64750000	0.086541	0.07264	-0.085929		chr2:117750000-117775000	0.113175	0.307115	-0.21283
chr12:99275000-99300000	-0.280037	-0.109265	0.121193		chrX:129400000-129425000	0.104862	-0.024225	-0.039783		chr13:66475000-66500000	0.046302	-0.042044	0.031161		chr2:117850000-117875000	0.069797	0.361469	0.05801
chr12:99300000-99325000	0.000952	0.132538	0.23742		chrX:129450000-129475000	0.031684	0.052766	-0.117952		chr13:74650000-74675000	0.079088	-0.026356	-0.17822		chr2:117925000-117950000	0.088701	0.263057	-0.035144
chr12:99600000-99625000	0.017069	0.10504	-0.033419		chrX:129475000-129500000	0.043133	0.003571	0.121728		chr13:75950000-75975000	-0.049927	-0.069779	-0.198707		chr2:118000000-118025000	-0.020876	0.30429	-0.15601
chr12:99625000-99650000	0.547231	-0.016031	0.183514		chrX:129500000-129525000	0.045658	-0.018146	0.052509		chr13:75975000-76000000	-0.006228	-0.048072	-0.132074		chr2:118025000-118050000	-0.019344	0.37682	-0.05563
chr12:99650000-99675000	-0.009258	-0.035894	-0.20388		chrX:129525000-129550000	0.032159	0.001975	0.085394		chr13:78175000-78200000	-0.127191	-0.068152	-0.059941		chr2:118075000-118100000	-0.002002	0.345237	0.077634
chr12:99675000-99700000	-0.007314	-0.007136	-0.136385		chrX:129550000-129575000	0.013195	0.043832	-0.02566		chr13:80950000-80975000	-0.142483	-0.1065	-0.259838		chr2:122850000-122875000	0.067165	0.335894	0.129816
[truncated: 45,160 more rows]

## Sheet: SupplementaryFig4c
Expression of Gene (A-B)				Expression of Gene (B-A)				Expression of Repeat (A-B)					Expression of Repeat (A-B)					H3K9me3
[truncated: 18,549 more rows]

[truncated: 1 more sheets: SupplementaryFig4d]
