# Supplementary material for: Cell-type differential targeting of SETDB1 prevents aberrant CTCF binding, chromatin looping, and cis-regulatory interactions
Source: Nat Commun. 2024 Jan 2;15:15. doi: 10.1038/s41467-023-44578-0 (PMC10762014; doi:10.1038/s41467-023-44578-0)
Supplement: Supplementary file 8 — Source data [file 41467_2023_44578_MOESM8_ESM.zip › SupplementaryFig5.xlsx]

## Sheet: SupplementaryFig5a
Interaction	Setdb1KO_MAPQ30_NormCounts	WT_MAPQ30_NormCounts	FoldChange	p.value	FDR
chr1:10190000-10760000_BP_10000	40.7955	19	2.14713	0.0062176	0.0600966
chr1:103320000-103760000_BP_10000	45.4313	12	3.78594	8.21966e-06	0.000868146
chr1:103790000-104940000_BP_10000	34.3053	24	1.42939	0.192526	0.422918
chr1:104620000-104940000_BP_10000	40.7955	24	1.69981	0.0463535	0.191015
chr1:10485000-10755000_BP_5000	25.9608	21	1.23623	0.560065	0.767979
chr1:10490000-10750000_BP_10000	51.9215	50	1.03843	0.921191	0.995263
chr1:104985000-105355000_BP_5000	24.1064	18	1.33924	0.360378	0.601648
chr1:104985000-105625000_BP_5000	22.2521	12	1.85434	0.0895311	0.275081
chr1:104990000-105350000_BP_10000	36.1596	46	0.786078	0.379999	0.620758
chr1:105090000-105350000_BP_10000	46.3585	55	0.842882	0.488434	0.710163
chr1:105090000-105620000_BP_10000	39.8683	57	0.699444	0.103769	0.299605
chr1:105890000-106035000_BP_5000	32.4509	36	0.901414	0.809949	0.931498
chr1:106070000-106145000_BP_5000	29.6694	42	0.706414	0.194505	0.425087
chr1:106070000-106340000_BP_5000	37.0868	26	1.42642	0.168643	0.393012
chr1:106070000-106390000_BP_5000	50.0672	62	0.807535	0.346893	0.590074
chr1:106170000-106345000_BP_5000	40.7955	30	1.35985	0.235098	0.476061
chr1:106170000-106390000_BP_5000	30.5966	50	0.611932	0.0448285	0.18645
chr1:106425000-106710000_BP_5000	17.6162	36	0.489339	0.0198343	0.117489
chr1:106425000-106725000_BP_5000	28.7423	17	1.69072	0.103805	0.299605
chr1:106510000-106720000_BP_10000	91.7898	56	1.6391	0.00386458	0.0442031
chr1:106540000-106700000_BP_10000	84.3725	113	0.746659	0.0547339	0.209156
chr1:106540000-106720000_BP_10000	96.4257	99	0.973997	0.943081	1
chr1:106900000-106965000_BP_5000	19.4706	37	0.526232	0.033144	0.157599
chr1:107010000-107480000_BP_5000	17.6162	24	0.734008	0.440799	0.672545
chr1:107240000-107480000_BP_5000	34.3053	23	1.49153	0.148006	0.36427
chr1:107635000-108825000_BP_5000	22.2521	28	0.794718	0.575849	0.780209
chr1:10830000-11130000_BP_10000	74.1736	69	1.07498	0.67707	0.851136
chr1:10830000-11560000_BP_10000	51.9215	49	1.05962	0.842382	0.948701
chr1:11060000-11560000_BP_10000	33.3781	49	0.681186	0.123853	0.329827
chr1:110600000-111240000_BP_10000	42.6498	28	1.52321	0.0959236	0.286489
chr1:11150000-11560000_BP_10000	78.8094	72	1.09457	0.625504	0.816834
chr1:111660000-112375000_BP_5000	24.1064	25	0.964256	1	1
chr1:111860000-112375000_BP_5000	66.7562	46	1.45122	0.0594307	0.219937
chr1:111870000-174570000_BP_10000	17.6162	15	1.17441	0.728332	0.881759
chr1:112120000-112370000_BP_10000	43.577	44	0.990386	1	1
chr1:11230000-11565000_BP_5000	34.3053	20	1.71527	0.0580641	0.217236
chr1:112385000-112450000_BP_5000	67.6834	54	1.2534	0.239089	0.481521
chr1:112390000-112450000_BP_5000	64.9019	63	1.03019	0.929614	0.99722
chr1:112450000-112560000_BP_10000	53.7759	16	3.36099	5.85396e-06	0.0006822
chr1:11270000-11390000_BP_10000	45.4313	69	0.658425	0.0397505	0.174427
chr1:115310000-115380000_BP_5000	44.5042	49	0.908249	0.757189	0.899736
chr1:11650000-11870000_BP_10000	83.4453	25	3.33781	1.21596e-08	1.13187e-05
chr1:11650000-12700000_BP_10000	38.014	24	1.58392	0.0769258	0.251046
chr1:11650000-12830000_BP_10000	34.3053	36	0.952925	1	1
chr1:117350000-117510000_BP_10000	64.9019	76	0.853972	0.399787	0.637253
chr1:117380000-117500000_BP_10000	67.6834	70	0.966906	0.932202	0.997697
chr1:117760000-117810000_BP_10000	76.0279	54	1.40792	0.0541708	0.207617
chr1:118320000-118465000_BP_5000	38.9411	51	0.763551	0.246106	0.488151
chr1:118320000-118750000_BP_10000	43.577	55	0.792309	0.31488	0.557437
chr1:118330000-118460000_BP_10000	140.003	131	1.06873	0.58535	0.785928
chr1:118330000-118750000_BP_10000	56.5574	38	1.48835	0.0642128	0.228935
chr1:118360000-118750000_BP_10000	52.8487	46	1.14888	0.546713	0.757359
chr1:118560000-118660000_BP_10000	84.3725	134	0.629646	0.00113194	0.0205697
chr1:118560000-118755000_BP_5000	128.877	93	1.38577	0.0186195	0.113171
chr1:118560000-119080000_BP_10000	46.3585	50	0.92717	0.839214	0.947336
chr1:118565000-118755000_BP_5000	91.7898	94	0.976487	0.941575	1
chr1:118640000-119070000_BP_10000	46.3585	40	1.15896	0.520292	0.735609
chr1:118765000-119080000_BP_5000	75.1008	103	0.729134	0.0516719	0.20383
chr1:118820000-119080000_BP_5000	42.6498	30	1.42166	0.159712	0.380975
chr1:119085000-119150000_BP_5000	56.5574	31	1.82443	0.00734341	0.0656612
chr1:119085000-119420000_BP_5000	43.577	31	1.40571	0.165428	0.388824
chr1:119090000-119470000_BP_10000	86.2268	90	0.958076	0.88056	0.972774
chr1:119095000-119150000_BP_5000	34.3053	46	0.745767	0.266412	0.510194
chr1:119095000-119255000_BP_5000	14.8347	35	0.423849	0.00660045	0.0618387
chr1:119155000-119260000_BP_5000	38.9411	22	1.77005	0.039617	0.174257
chr1:119160000-119420000_BP_10000	102.916	73	1.40981	0.0285314	0.146025
chr1:119345000-119420000_BP_5000	48.2128	55	0.876596	0.624144	0.815525
chr1:119460000-119670000_BP_10000	37.0868	63	0.588679	0.0165059	0.105811
chr1:119545000-119675000_BP_5000	30.5966	45	0.679924	0.135385	0.346923
chr1:119550000-119670000_BP_10000	113.115	89	1.27096	0.0918453	0.278718
chr1:119550000-119910000_BP_10000	55.6302	34	1.63618	0.0263017	0.139218
chr1:119935000-120010000_BP_5000	41.7226	47	0.887715	0.671809	0.846969
chr1:119935000-120015000_BP_5000	45.4313	27	1.68264	0.0344159	0.161314
chr1:120025000-120150000_BP_5000	29.6694	38	0.780774	0.396125	0.633865
chr1:120030000-120090000_BP_5000	86.2268	86	1.00264	1	1
chr1:120030000-120150000_BP_5000	38.014	33	1.15194	0.555998	0.76481
chr1:120170000-120550000_BP_5000	25.9608	40	0.64902	0.108857	0.307813
chr1:120190000-120290000_BP_5000	24.1064	43	0.560614	0.0384601	0.171276
chr1:120190000-120460000_BP_10000	58.4117	79	0.739389	0.105454	0.30127
chr1:120190000-120550000_BP_10000	76.9551	109	0.70601	0.0227676	0.127456
chr1:120340000-120595000_BP_5000	32.4509	22	1.47504	0.177001	0.402742
chr1:120340000-120605000_BP_5000	29.6694	28	1.05962	0.895683	0.982691
chr1:120365000-120465000_BP_5000	76.0279	67	1.13474	0.453372	0.682525
chr1:120365000-120545000_BP_5000	47.2857	42	1.12585	0.598412	0.79601
chr1:120480000-120540000_BP_5000	38.9411	44	0.885025	0.660884	0.840301
chr1:120600000-121175000_BP_5000	38.9411	39	0.99849	1	1
chr1:120690000-121180000_BP_10000	52.8487	68	0.777187	0.202924	0.435282
chr1:120710000-121175000_BP_5000	34.3053	14	2.45038	0.00380165	0.0439773
chr1:121070000-121175000_BP_5000	43.577	34	1.28168	0.308168	0.552174
chr1:121250000-121385000_BP_5000	48.2128	45	1.0714	0.757189	0.899736
chr1:121440000-121545000_BP_5000	50.9943	57	0.894637	0.630634	0.820398
chr1:121600000-121795000_BP_5000	22.2521	36	0.618114	0.117477	0.320288
chr1:124450000-124675000_BP_5000	12.0532	25	0.482128	0.0729514	0.244016
chr1:125430000-125560000_BP_10000	50.9943	74	0.689112	0.0486622	0.196341
chr1:125510000-125570000_BP_10000	82.5181	70	1.17883	0.331993	0.576087
chr1:125600000-126990000_BP_10000	9.2717	18	0.515094	0.184933	0.412972
chr1:125605000-126430000_BP_5000	4.63585	16	0.289741	0.0266037	0.140067
chr1:125790000-126280000_BP_10000	30.5966	43	0.711549	0.200678	0.432878
chr1:125790000-126430000_BP_10000	26.8879	49	0.548733	0.0154403	0.100858
chr1:126610000-126930000_BP_5000	27.8151	23	1.20935	0.575849	0.780209
chr1:126615000-126930000_BP_5000	29.6694	25	1.18678	0.590053	0.790078
chr1:12700000-12835000_BP_5000	61.1932	50	1.22386	0.298593	0.54293
chr1:127010000-127410000_BP_5000	26.8879	44	0.611089	0.0568147	0.214307
chr1:127010000-127455000_BP_5000	27.8151	21	1.32453	0.391603	0.630203
chr1:127495000-127760000_BP_5000	30.5966	31	0.986987	1	1
chr1:127495000-127765000_BP_5000	22.2521	41	0.542734	0.0327658	0.157222
chr1:127500000-127675000_BP_5000	62.1204	70	0.887434	0.603046	0.799064
chr1:128280000-128820000_BP_10000	51.9215	85	0.610841	0.00605254	0.059058
chr1:128285000-128830000_BP_5000	25.0336	23	1.08842	0.77545	0.910324
chr1:128360000-128820000_BP_10000	75.1008	79	0.950643	0.872441	0.967054
chr1:128370000-128825000_BP_5000	16.6891	31	0.538358	0.0594634	0.219937
chr1:128590000-128820000_BP_10000	95.4985	94	1.01594	0.942191	1
chr1:12860000-13040000_BP_10000	73.2464	71	1.03164	0.868159	0.964701
chr1:12860000-13135000_BP_5000	16.6891	24	0.695379	0.348889	0.591641
chr1:12865000-12930000_BP_5000	47.2857	19	2.48872	0.000521613	0.0127492
chr1:128660000-128820000_BP_10000	90.8627	46	1.97528	0.000150419	0.00557744
chr1:128870000-129080000_BP_10000	68.6106	68	1.00898	1	1
chr1:128870000-129245000_BP_5000	28.7423	37	0.776819	0.389052	0.629178
chr1:128880000-129085000_BP_5000	25.9608	13	1.99698	0.0532519	0.205641
chr1:129840000-130350000_BP_10000	38.014	16	2.37588	0.00266726	0.0347556
chr1:130160000-130345000_BP_5000	26.8879	31	0.867352	0.694004	0.860751
chr1:130165000-130345000_BP_5000	44.5042	29	1.53463	0.0805069	0.258093
chr1:13050000-13130000_BP_5000	94.5713	100	0.945713	0.774623	0.910324
chr1:13050000-13530000_BP_5000	14.8347	23	0.644987	0.255875	0.498729
chr1:130540000-130780000_BP_10000	43.577	51	0.854451	0.538394	0.751472
chr1:130540000-130980000_BP_10000	43.577	27	1.61396	0.0568147	0.214307
chr1:130540000-131050000_BP_10000	51.9215	57	0.910904	0.701811	0.86569
chr1:130540000-131260000_BP_10000	22.2521	32	0.695378	0.28061	0.524399
chr1:130545000-130630000_BP_5000	45.4313	39	1.16491	0.515426	0.731877
chr1:13055000-13130000_BP_5000	75.1008	105	0.715246	0.0371203	0.167981
chr1:130550000-131050000_BP_5000	13.9075	21	0.662262	0.310505	0.554025
chr1:130575000-130630000_BP_5000	41.7226	57	0.731975	0.15907	0.380418
chr1:130790000-131055000_BP_5000	23.1792	35	0.662263	0.192526	0.422918
chr1:130870000-131260000_BP_10000	52.8487	55	0.960885	0.923401	0.995984
chr1:130870000-131270000_BP_10000	47.2857	57	0.829574	0.435114	0.667319
chr1:130875000-131050000_BP_5000	41.7226	45	0.927169	0.830373	0.942568
chr1:130875000-131055000_BP_5000	44.5042	37	1.20282	0.439705	0.671699
chr1:130980000-131055000_BP_5000	52.8487	45	1.17442	0.479692	0.703187
chr1:131115000-131270000_BP_5000	34.3053	57	0.601847	0.0280169	0.144069
chr1:131120000-131165000_BP_5000	49.14	59	0.832881	0.44367	0.673867
chr1:131120000-131260000_BP_5000	51.9215	41	1.26638	0.299732	0.54422
chr1:131180000-131260000_BP_5000	81.591	68	1.19987	0.288456	0.533741
chr1:131180000-131270000_BP_5000	55.6302	86	0.646863	0.0146565	0.0975629
chr1:131285000-131550000_BP_5000	50.0672	40	1.25168	0.29447	0.539273
chr1:131290000-131550000_BP_5000	41.7226	68	0.613568	0.016745	0.106502
chr1:13140000-13525000_BP_5000	38.014	29	1.31083	0.27499	0.51897
chr1:13150000-13525000_BP_5000	27.8151	49	0.567655	0.0220335	0.125657
chr1:131610000-131765000_BP_5000	35.2325	44	0.800739	0.434042	0.667308
chr1:131700000-131840000_BP_10000	109.406	82	1.33422	0.0510648	0.201701
chr1:131710000-131765000_BP_5000	85.2996	66	1.29242	0.123009	0.329493
chr1:131710000-131870000_BP_10000	80.6638	80	1.0083	1	1
chr1:131715000-131755000_BP_5000	84.3725	90	0.937472	0.762469	0.903301
chr1:131920000-132500000_BP_10000	9.2717	27	0.343396	0.00763208	0.0671061
chr1:131920000-133000000_BP_10000	12.0532	26	0.463585	0.0532519	0.205641
chr1:131940000-131980000_BP_5000	56.5574	51	1.10897	0.630634	0.820398
chr1:131995000-132040000_BP_5000	79.7366	48	1.66118	0.00592521	0.0584042
chr1:131995000-132115000_BP_5000	69.5377	74	0.939699	0.802693	0.927437
chr1:132120000-132155000_BP_5000	135.367	140	0.966907	0.85674	0.958183
chr1:132155000-132235000_BP_5000	74.1736	80	0.92717	0.748111	0.894806
chr1:132160000-132230000_BP_5000	86.2268	78	1.10547	0.533545	0.747795
chr1:132160000-132350000_BP_5000	47.2857	34	1.39076	0.150675	0.367658
chr1:132160000-132355000_BP_5000	32.4509	41	0.791485	0.415985	0.650985
chr1:132165000-132205000_BP_5000	101.989	130	0.784531	0.0760624	0.249866
chr1:132165000-132210000_BP_5000	105.697	94	1.12444	0.436753	0.669077
chr1:132230000-132350000_BP_10000	124.241	95	1.3078	0.0503146	0.199872
chr1:132310000-132350000_BP_5000	125.168	96	1.30383	0.0513672	0.202791
chr1:132310000-132355000_BP_5000	100.134	96	1.04306	0.775739	0.910418
chr1:132360000-132480000_BP_10000	92.717	109	0.850615	0.291223	0.535522
chr1:132360000-132590000_BP_10000	54.703	82	0.66711	0.0259668	0.138091
chr1:132360000-132600000_BP_10000	55.6302	56	0.993396	1	1
chr1:132365000-132420000_BP_5000	61.1932	47	1.30198	0.179671	0.407222
chr1:132365000-132520000_BP_5000	42.6498	30	1.42166	0.159712	0.380975
chr1:132490000-132990000_BP_10000	32.4509	59	0.550015	0.00878093	0.0729386
chr1:132490000-133630000_BP_10000	4.63585	17	0.272697	0.0169005	0.106674
chr1:132520000-132970000_BP_10000	42.6498	54	0.789811	0.309934	0.553647
chr1:132525000-132590000_BP_5000	165.036	166	0.994193	1	1
chr1:132755000-132970000_BP_5000	59.3389	61	0.972769	1	1
chr1:132760000-132965000_BP_5000	71.3921	60	1.18987	0.33838	0.581381
chr1:132990000-133635000_BP_5000	11.126	27	0.412074	0.0237027	0.130792
chr1:133000000-134350000_BP_10000	0.92717	14	0.0662264	0.000976562	0.0186063
chr1:133000000-134600000_BP_10000	5.56302	13	0.427925	0.167068	0.391489
chr1:133040000-133115000_BP_5000	102.916	84	1.22519	0.187933	0.417584
chr1:133045000-133085000_BP_5000	127.022	122	1.04116	0.751902	0.89636
chr1:133140000-133610000_BP_5000	7.41736	26	0.285283	0.00293506	0.0372265
chr1:133175000-133305000_BP_5000	86.2268	90	0.958076	0.88056	0.972774
chr1:133175000-133350000_BP_5000	73.2464	79	0.92717	0.746528	0.893473
chr1:133175000-133610000_BP_5000	13.9075	37	0.375878	0.0017692	0.0269745
chr1:133180000-133305000_BP_5000	87.154	73	1.19389	0.269821	0.514123
chr1:133315000-133350000_BP_5000	152.983	159	0.962157	0.777177	0.911125
chr1:133315000-133610000_BP_5000	57.4845	44	1.30647	0.19779	0.430047
chr1:133380000-133610000_BP_5000	64.9019	85	0.763552	0.120529	0.325906
chr1:133620000-133655000_BP_5000	64.9019	65	0.998491	1	1
chr1:133630000-134620000_BP_10000	13.9075	29	0.479569	0.0315395	0.153787
chr1:133640000-134600000_BP_10000	12.0532	21	0.573962	0.229481	0.469252
chr1:133735000-133895000_BP_5000	150.202	146	1.02878	0.816506	0.935613
chr1:133735000-134045000_BP_5000	63.9747	74	0.864523	0.443715	0.673867
chr1:13380000-13530000_BP_5000	49.14	25	1.9656	0.00522824	0.0535327
chr1:133910000-134045000_BP_5000	62.1204	84	0.739529	0.0987007	0.290661
chr1:133910000-134110000_BP_10000	76.0279	67	1.13474	0.453372	0.682525
chr1:134050000-134105000_BP_5000	80.6638	70	1.15234	0.415855	0.650985
chr1:134055000-134105000_BP_5000	68.6106	106	0.64727	0.00633785	0.0607869
chr1:134150000-134200000_BP_5000	64.9019	83	0.781951	0.162072	0.384275
chr1:134150000-134240000_BP_5000	79.7366	89	0.895917	0.538427	0.751472
chr1:134150000-134325000_BP_5000	76.9551	57	1.35009	0.100366	0.294011
chr1:134150000-134330000_BP_5000	73.2464	67	1.09323	0.613513	0.808004
chr1:134350000-134610000_BP_10000	71.3921	123	0.580424	0.000319316	0.0092131
chr1:134350000-134625000_BP_5000	19.4706	40	0.486765	0.0134893	0.0934249
chr1:134360000-134410000_BP_10000	194.706	221	0.881023	0.220256	0.459016
chr1:134590000-134625000_BP_5000	81.591	109	0.748541	0.0596478	0.219937
chr1:134640000-134830000_BP_10000	113.115	132	0.856932	0.27839	0.523382
chr1:134640000-135100000_BP_10000	49.14	68	0.722647	0.117213	0.320288
chr1:134985000-135105000_BP_5000	42.6498	66	0.646209	0.0346154	0.162075
chr1:134990000-135105000_BP_5000	53.7759	59	0.911456	0.706882	0.86887
chr1:135170000-135255000_BP_5000	91.7898	121	0.758593	0.0547885	0.209156
chr1:135170000-135260000_BP_5000	93.6442	78	1.20057	0.252662	0.494808
chr1:135170000-135365000_BP_5000	70.4649	101	0.697672	0.0267303	0.140462
chr1:135255000-135365000_BP_5000	67.6834	53	1.27705	0.202924	0.435282
chr1:135260000-135365000_BP_5000	46.3585	54	0.858491	0.550709	0.760355
chr1:135460000-135670000_BP_10000	116.823	111	1.05246	0.740626	0.889978
chr1:135470000-135540000_BP_5000	40.7955	61	0.668779	0.0594005	0.219937
chr1:135545000-135665000_BP_5000	91.7898	71	1.29281	0.116954	0.320288
chr1:135545000-135670000_BP_5000	89.0083	82	1.08547	0.593647	0.793549
chr1:135710000-135940000_BP_10000	55.6302	41	1.35683	0.154816	0.373732
chr1:135715000-135750000_BP_5000	95.4985	84	1.13689	0.412351	0.647682
chr1:135715000-135785000_BP_5000	59.3389	59	1.00574	1	1
chr1:135720000-135785000_BP_5000	52.8487	74	0.714172	0.0755306	0.249442
chr1:135750000-135785000_BP_5000	76.0279	82	0.92717	0.751191	0.896276
chr1:135845000-135945000_BP_5000	39.8683	63	0.63283	0.0296822	0.149242
chr1:13585000-13655000_BP_5000	35.2325	27	1.30491	0.313503	0.5563
chr1:135865000-135940000_BP_5000	61.1932	77	0.794717	0.234932	0.476061
chr1:136045000-136110000_BP_5000	61.1932	42	1.45698	0.0619264	0.224691
chr1:136170000-136340000_BP_10000	87.154	66	1.32052	0.0902767	0.276148
chr1:136170000-136460000_BP_5000	39.8683	27	1.4766	0.142071	0.355473
chr1:136290000-136450000_BP_10000	107.552	84	1.28038	0.0966835	0.287379
chr1:136535000-137115000_BP_5000	18.5434	7	2.64906	0.0289593	0.147349
chr1:136550000-136740000_BP_5000	47.2857	34	1.39076	0.150675	0.367658
chr1:136550000-137110000_BP_10000	40.7955	50	0.81591	0.401813	0.639371
chr1:136565000-136740000_BP_5000	30.5966	43	0.711549	0.200678	0.432878
chr1:136770000-136990000_BP_10000	91.7898	50	1.8358	0.000533771	0.0128055
chr1:136770000-137115000_BP_5000	36.1596	33	1.09575	0.720203	0.876424
chr1:136770000-137200000_BP_10000	54.703	44	1.24325	0.31488	0.557437
chr1:136855000-137115000_BP_5000	23.1792	37	0.626465	0.123731	0.329827
chr1:13700000-14720000_BP_10000	25.9608	44	0.590018	0.0413914	0.178574
chr1:137225000-138040000_BP_5000	18.5434	6	3.09057	0.0146333	0.0974826
chr1:137310000-137370000_BP_10000	51.9215	41	1.26638	0.299732	0.54422
chr1:13780000-14120000_BP_10000	71.3921	38	1.87874	0.00153305	0.0247185
chr1:13780000-14320000_BP_10000	45.4313	28	1.62255	0.047393	0.193238
chr1:13780000-14725000_BP_5000	12.9804	23	0.564365	0.132498	0.343225
chr1:13780000-14730000_BP_10000	50.0672	68	0.736282	0.142132	0.355473
chr1:13800000-185630000_BP_10000	18.5434	8	2.31792	0.052239	0.204807
chr1:138120000-138320000_BP_10000	47.2857	60	0.788095	0.289798	0.534086
chr1:138320000-138820000_BP_10000	27.8151	47	0.591811	0.0369549	0.167843
chr1:138830000-139270000_BP_10000	43.577	44	0.990386	1	1
chr1:138835000-139160000_BP_5000	34.3053	33	1.03955	0.903597	0.988326
chr1:138840000-139340000_BP_10000	36.1596	21	1.72189	0.0479403	0.194292
chr1:138850000-138960000_BP_10000	63.9747	75	0.852996	0.396415	0.633865
chr1:138850000-139160000_BP_5000	36.1596	20	1.80798	0.033144	0.157599
chr1:139490000-139860000_BP_10000	62.1204	36	1.72557	0.00863359	0.0721242
chr1:139830000-140140000_BP_10000	66.7562	60	1.1126	0.594615	0.793625
chr1:140170000-140530000_BP_5000	51.9215	54	0.961509	0.922685	0.99589
chr1:140170000-140655000_BP_5000	26.8879	36	0.746886	0.313503	0.5563
chr1:140170000-140660000_BP_5000	29.6694	33	0.899073	0.801306	0.92661
chr1:140540000-140655000_BP_5000	26.8879	22	1.22218	0.568172	0.773981
chr1:14130000-14700000_BP_10000	47.2857	18	2.62698	0.000287118	0.0084807
chr1:14140000-14720000_BP_10000	47.2857	25	1.89143	0.00954221	0.076317
chr1:143700000-143735000_BP_5000	53.7759	66	0.814786	0.315303	0.55779
chr1:143800000-144170000_BP_10000	48.2128	52	0.927169	0.842382	0.948701
chr1:143800000-144370000_BP_10000	50.9943	53	0.962157	0.921949	0.995527
chr1:143810000-144005000_BP_5000	28.7423	35	0.821209	0.532309	0.746964
chr1:143810000-144170000_BP_10000	50.0672	47	1.06526	0.762036	0.903095
chr1:143810000-144370000_BP_10000	45.4313	58	0.783298	0.28069	0.524399
chr1:144190000-144370000_BP_10000	87.154	70	1.24506	0.176044	0.401929
chr1:146320000-146425000_BP_5000	33.3781	26	1.28377	0.366294	0.608233
chr1:14730000-14980000_BP_10000	42.6498	47	0.907443	0.752033	0.89636
chr1:14740000-14960000_BP_10000	62.1204	43	1.44466	0.0644636	0.229314
chr1:14745000-14860000_BP_5000	32.4509	35	0.927169	0.903597	0.988326
chr1:14860000-14980000_BP_10000	33.3781	47	0.710172	0.182077	0.410061
chr1:149830000-150370000_BP_10000	38.014	31	1.22626	0.402963	0.639613
chr1:149850000-150250000_BP_10000	132.585	148	0.895845	0.403665	0.639864
chr1:149850000-150260000_BP_10000	134.44	137	0.981314	0.951666	1
chr1:15000000-15900000_BP_10000	30.5966	28	1.09274	0.794844	0.922711
chr1:15005000-15325000_BP_5000	29.6694	18	1.6483	0.111403	0.310677
chr1:15005000-15620000_BP_5000	34.3053	23	1.49153	0.148006	0.36427
chr1:15010000-15320000_BP_10000	71.3921	64	1.1155	0.548502	0.759053
chr1:15010000-15620000_BP_5000	28.7423	32	0.898197	0.798153	0.925159
chr1:150405000-150440000_BP_5000	85.2996	69	1.23623	0.198584	0.430759
chr1:150410000-151350000_BP_10000	26.8879	23	1.16904	0.671811	0.846969
chr1:150410000-152850000_BP_10000	12.9804	10	1.29804	0.677639	0.851316
chr1:150410000-153460000_BP_10000	18.5434	10	1.85434	0.136046	0.346923
chr1:150420000-162700000_BP_10000	16.6891	11	1.51719	0.344928	0.588271
chr1:150430000-153450000_BP_10000	18.5434	13	1.42642	0.377086	0.617736
chr1:150430000-153460000_BP_10000	14.8347	19	0.780774	0.607591	0.80301
chr1:150530000-151000000_BP_10000	58.4117	54	1.0817	0.706882	0.86887
chr1:150540000-150590000_BP_5000	33.3781	31	1.07671	0.804317	0.928329
chr1:150630000-150920000_BP_10000	54.703	70	0.781471	0.210327	0.444989
chr1:150630000-151000000_BP_10000	55.6302	61	0.91197	0.711703	0.871571
chr1:151080000-151340000_BP_5000	30.5966	52	0.588396	0.0275342	0.142427
chr1:151085000-151340000_BP_5000	50.0672	48	1.04307	0.840822	0.948353
chr1:151440000-151700000_BP_10000	128.877	117	1.10151	0.483171	0.706572
chr1:151450000-151700000_BP_5000	39.8683	25	1.59473	0.0816815	0.260136
chr1:151490000-151630000_BP_5000	35.2325	24	1.46802	0.155002	0.373732
chr1:151490000-151700000_BP_5000	51.9215	49	1.05962	0.842382	0.948701
chr1:151490000-151705000_BP_5000	44.5042	63	0.706416	0.101433	0.294963
chr1:151555000-151705000_BP_5000	40.7955	40	1.01989	1	1
chr1:151565000-151700000_BP_5000	35.2325	58	0.607457	0.0297664	0.149406
chr1:151820000-152280000_BP_10000	100.134	75	1.33512	0.0591962	0.219937
chr1:152520000-152620000_BP_10000	170.599	112	1.52321	0.000542255	0.0129273
chr1:152520000-152745000_BP_5000	69.5377	79	0.880224	0.512356	0.729182
chr1:152525000-152745000_BP_5000	69.5377	67	1.03788	0.864405	0.96274
chr1:152620000-152745000_BP_5000	43.577	24	1.81571	0.0205269	0.120041
chr1:152790000-153090000_BP_5000	63.0476	50	1.26095	0.22323	0.461694
chr1:152790000-153380000_BP_10000	45.4313	49	0.927169	0.837556	0.946465
chr1:152850000-153465000_BP_5000	28.7423	34	0.845362	0.614655	0.808605
chr1:152855000-153470000_BP_5000	20.3977	45	0.453282	0.00427241	0.0475448
chr1:152865000-153240000_BP_5000	10.1989	23	0.44343	0.0576127	0.216336
chr1:153045000-153090000_BP_5000	80.6638	93	0.867353	0.404403	0.640743
chr1:153090000-153380000_BP_10000	81.591	81	1.0073	1	1
chr1:153100000-153380000_BP_10000	74.1736	85	0.872631	0.476882	0.7012
chr1:153230000-153450000_BP_10000	20.3977	61	0.334389	1.1296e-05	0.00105671
chr1:153330000-153375000_BP_5000	54.703	54	1.01302	1	1
chr1:153330000-153380000_BP_10000	134.44	118	1.13932	0.314457	0.557312
chr1:153550000-153840000_BP_10000	68.6106	89	0.770906	0.130386	0.339646
chr1:153555000-153745000_BP_5000	150.202	169	0.888769	0.341958	0.585626
chr1:153560000-153840000_BP_10000	70.4649	58	1.21491	0.290688	0.535216
chr1:153890000-154115000_BP_5000	43.577	41	1.06285	0.828423	0.942051
chr1:153890000-154120000_BP_5000	38.014	50	0.76028	0.289096	0.533741
chr1:153890000-154730000_BP_10000	21.3249	31	0.6879	0.271679	0.515158
chr1:153895000-153965000_BP_5000	44.5042	22	2.02292	0.00674145	0.0623509
chr1:153895000-154030000_BP_5000	38.014	47	0.808809	0.450548	0.680154
chr1:153895000-154180000_BP_5000	76.0279	73	1.04148	0.806596	0.92985
chr1:154070000-154170000_BP_10000	90.8627	94	0.966624	0.88315	0.974709
chr1:154070000-154180000_BP_10000	105.697	78	1.35509	0.0462447	0.191015
chr1:154075000-154115000_BP_5000	45.4313	58	0.783298	0.28069	0.524399
chr1:154280000-154725000_BP_5000	63.0476	68	0.927171	0.794123	0.922612
chr1:154280000-155000000_BP_10000	53.7759	57	0.943437	0.84955	0.953216
chr1:154280000-155010000_BP_5000	10.1989	23	0.44343	0.0576127	0.216336
chr1:154785000-155005000_BP_5000	130.731	126	1.03755	0.803023	0.927695
chr1:154785000-155220000_BP_5000	25.0336	13	1.92566	0.0532519	0.205641
chr1:154880000-155000000_BP_10000	92.717	93	0.996957	1	1
chr1:155015000-155530000_BP_5000	12.9804	22	0.590018	0.175465	0.401322
chr1:155020000-155220000_BP_10000	211.395	182	1.16151	0.14392	0.358452
chr1:155020000-155530000_BP_10000	56.5574	52	1.08764	0.701811	0.86569
chr1:155025000-155215000_BP_5000	53.7759	64	0.840248	0.407486	0.642705
chr1:155025000-155280000_BP_5000	30.5966	42	0.72849	0.241645	0.483706
chr1:155030000-155280000_BP_5000	36.1596	40	0.90399	0.819893	0.936936
chr1:155045000-155140000_BP_5000	38.014	42	0.905095	0.824313	0.939462
chr1:155045000-155215000_BP_5000	73.2464	60	1.22077	0.26135	0.504945
chr1:155240000-155730000_BP_10000	31.5238	50	0.630476	0.0598083	0.219937
chr1:155290000-155455000_BP_5000	50.0672	46	1.08842	0.684859	0.855129
chr1:155290000-155530000_BP_5000	64.9019	47	1.38089	0.107782	0.306165
chr1:155290000-155535000_BP_5000	54.703	62	0.882306	0.57929	0.782702
chr1:155570000-155720000_BP_5000	38.014	18	2.11189	0.00750818	0.0665874
chr1:155570000-155780000_BP_10000	72.3193	79	0.915434	0.685209	0.855247
chr1:155575000-155675000_BP_5000	34.3053	16	2.14408	0.0109736	0.0835093
chr1:155575000-155735000_BP_5000	27.8151	31	0.897261	0.794844	0.922711
chr1:155580000-155710000_BP_10000	90.8627	97	0.936729	0.715469	0.874035
chr1:156260000-156380000_BP_5000	55.6302	35	1.58943	0.0354496	0.164301
chr1:156500000-156630000_BP_10000	95.4985	76	1.25656	0.147196	0.363547
chr1:156630000-156675000_BP_5000	69.5377	70	0.993396	1	1
chr1:156730000-157280000_BP_10000	21.3249	32	0.666403	0.220328	0.459016
chr1:156740000-156890000_BP_5000	28.7423	53	0.542308	0.0106375	0.08187
chr1:156740000-157075000_BP_5000	61.1932	72	0.849906	0.436991	0.669077
chr1:156915000-157075000_BP_5000	68.6106	91	0.753963	0.0965694	0.287285
chr1:157080000-157280000_BP_10000	66.7562	69	0.967481	0.931708	0.997596
chr1:157080000-157455000_BP_5000	22.2521	29	0.767314	0.488456	0.710163
chr1:157080000-157530000_BP_10000	63.9747	52	1.23028	0.30709	0.551262
chr1:157085000-157455000_BP_5000	29.6694	22	1.34861	0.33175	0.576041
chr1:157555000-158655000_BP_5000	21.3249	16	1.33281	0.417692	0.652479
chr1:157760000-158650000_BP_10000	33.3781	24	1.39075	0.237047	0.478293
chr1:158050000-158260000_BP_10000	42.6498	47	0.907443	0.752033	0.89636
chr1:158050000-158650000_BP_10000	44.5042	45	0.988982	1	1
chr1:158670000-158950000_BP_5000	36.1596	47	0.769353	0.326134	0.570293
chr1:158670000-159130000_BP_5000	38.014	35	1.08611	0.727547	0.881279
chr1:158840000-158950000_BP_10000	63.0476	83	0.75961	0.137378	0.348839
chr1:158840000-159130000_BP_5000	16.6891	26	0.641888	0.222053	0.460187
chr1:158955000-159135000_BP_5000	33.3781	23	1.45122	0.18485	0.412972
chr1:159390000-159780000_BP_10000	51.9215	66	0.786689	0.231266	0.471763
chr1:159395000-160060000_BP_5000	16.6891	27	0.618115	0.174171	0.4012
chr1:159900000-160180000_BP_10000	45.4313	42	1.0817	0.749329	0.894851
chr1:159905000-160060000_BP_5000	33.3781	53	0.629775	0.0530031	0.205641
chr1:159915000-160060000_BP_5000	33.3781	47	0.710172	0.182077	0.410061
chr1:160090000-160180000_BP_10000	92.717	94	0.986351	1	1
chr1:160100000-160180000_BP_5000	32.4509	31	1.0468	0.900653	0.986716
chr1:160220000-160370000_BP_10000	76.9551	105	0.732906	0.0450546	0.186811
chr1:160250000-160375000_BP_5000	39.8683	27	1.4766	0.142071	0.355473
chr1:160250000-160710000_BP_10000	27.8151	41	0.678417	0.148032	0.36427
chr1:160400000-160560000_BP_5000	18.5434	39	0.475472	0.0119281	0.0869244
chr1:160400000-160720000_BP_5000	25.9608	36	0.721133	0.252854	0.494808
chr1:160400000-160840000_BP_10000	25.9608	45	0.576907	0.0319272	0.154597
chr1:160405000-160715000_BP_5000	33.3781	33	1.01146	1	1
chr1:160560000-160715000_BP_5000	50.0672	67	0.747272	0.167051	0.391489
chr1:160560000-160840000_BP_10000	30.5966	47	0.650991	0.0887824	0.273649
chr1:160750000-161170000_BP_10000	38.9411	26	1.49773	0.136032	0.346923
chr1:160755000-160840000_BP_5000	23.1792	46	0.503896	0.0115264	0.0850427
chr1:160755000-160920000_BP_5000	25.9608	24	1.0817	0.887725	0.978209
chr1:16100000-16430000_BP_10000	66.7562	62	1.07671	0.724854	0.880036
chr1:16100000-16650000_BP_10000	16.6891	41	0.407051	0.00223255	0.0312413
chr1:16110000-16160000_BP_5000	50.0672	33	1.51719	0.0629723	0.227105
chr1:161200000-161730000_BP_10000	50.0672	56	0.894057	0.699175	0.864139
chr1:161210000-161730000_BP_10000	60.266	44	1.36968	0.118	0.321166
chr1:161215000-161285000_BP_5000	63.9747	75	0.852996	0.396415	0.633865
chr1:161400000-161685000_BP_5000	44.5042	68	0.654474	0.0380186	0.170761
chr1:161400000-161735000_BP_5000	29.6694	17	1.74526	0.0789407	0.254636
chr1:161745000-161960000_BP_5000	53.7759	33	1.62957	0.0314181	0.153787
chr1:161750000-161965000_BP_5000	32.4509	52	0.624056	0.0502509	0.199872
chr1:161870000-161965000_BP_5000	23.1792	32	0.72435	0.349682	0.591641
chr1:161880000-161915000_BP_5000	32.4509	71	0.457055	0.000247116	0.00766279
chr1:162000000-162090000_BP_10000	107.552	73	1.47332	0.0112915	0.084432
chr1:162000000-162310000_BP_5000	40.7955	49	0.832561	0.460792	0.689054
chr1:162090000-162310000_BP_10000	76.9551	43	1.78965	0.00244686	0.0335562
chr1:162350000-162530000_BP_10000	114.042	74	1.54111	0.00350814	0.0419317
chr1:162350000-162650000_BP_10000	52.8487	39	1.35509	0.174984	0.401322
chr1:162350000-162660000_BP_10000	51.9215	62	0.837444	0.399373	0.637253
chr1:162360000-162520000_BP_10000	84.3725	78	1.0817	0.638522	0.826124
chr1:162540000-162660000_BP_10000	110.333	92	1.19927	0.206352	0.441138
chr1:162550000-162660000_BP_10000	92.717	101	0.91799	0.615381	0.809254
chr1:162680000-162715000_BP_5000	83.4453	83	1.00537	1	1
chr1:162680000-162720000_BP_5000	71.3921	89	0.802158	0.20718	0.441138
chr1:162680000-163950000_BP_10000	31.5238	23	1.3706	0.28061	0.524399
chr1:162700000-163950000_BP_10000	23.1792	37	0.626465	0.123731	0.329827
chr1:162710000-163950000_BP_10000	28.7423	26	1.10547	0.787706	0.918203
chr1:162895000-163055000_BP_5000	45.4313	55	0.826024	0.42616	0.660385
chr1:163140000-163300000_BP_10000	86.2268	77	1.11983	0.482306	0.7059
chr1:163140000-163910000_BP_10000	55.6302	44	1.26432	0.271253	0.515158
chr1:163150000-163310000_BP_10000	79.7366	77	1.03554	0.873248	0.967703
chr1:164005000-164135000_BP_5000	30.5966	57	0.536782	0.00734341	0.0656612
chr1:164060000-164130000_BP_5000	23.1792	47	0.493174	0.00855454	0.071932
chr1:164360000-164900000_BP_10000	36.1596	56	0.645707	0.0613859	0.223755
chr1:16440000-17120000_BP_5000	11.126	19	0.585579	0.281042	0.524773
chr1:164900000-165110000_BP_10000	61.1932	46	1.33029	0.148576	0.365093
chr1:165380000-165570000_BP_10000	82.5181	64	1.28935	0.137378	0.348839
chr1:165460000-165630000_BP_10000	41.7226	69	0.604675	0.0132336	0.092843
chr1:165580000-165640000_BP_5000	42.6498	53	0.804713	0.358398	0.599462
chr1:165580000-165655000_BP_5000	44.5042	39	1.14113	0.585647	0.785928
chr1:165580000-165735000_BP_5000	38.9411	37	1.05246	0.908777	0.990262
chr1:165660000-165735000_BP_5000	84.3725	111	0.760113	0.0738758	0.246493
chr1:165660000-166150000_BP_10000	32.4509	43	0.754672	0.301872	0.545942
chr1:165665000-165735000_BP_5000	88.0811	72	1.22335	0.20718	0.441138
chr1:165770000-166310000_BP_10000	51.9215	76	0.683178	0.0416383	0.178991
chr1:165775000-166150000_BP_5000	37.0868	60	0.618113	0.03336	0.158066
chr1:165775000-166155000_BP_5000	38.014	51	0.745373	0.246106	0.488151
chr1:165780000-165845000_BP_5000	38.014	44	0.863955	0.660884	0.840301
chr1:165780000-165855000_BP_5000	48.2128	25	1.92851	0.00708425	0.0646712
chr1:165850000-166155000_BP_5000	12.9804	32	0.405637	0.00660882	0.0618387
chr1:165910000-166150000_BP_10000	61.1932	58	1.05506	0.784328	0.916303
chr1:166000000-166150000_BP_5000	32.4509	54	0.600943	0.0314181	0.153787
chr1:166020000-166360000_BP_10000	37.0868	16	2.31792	0.00383827	0.0439773
chr1:166100000-166150000_BP_10000	243.846	303	0.804772	0.0130701	0.0920664
chr1:166115000-166150000_BP_5000	102.916	69	1.49154	0.0116422	0.085643
chr1:166160000-166310000_BP_5000	50.0672	63	0.794717	0.302878	0.546959
chr1:166160000-166315000_BP_5000	64.9019	60	1.0817	0.720673	0.876424
chr1:166235000-166315000_BP_5000	57.4845	25	2.29938	0.000378343	0.0103014
chr1:166250000-166305000_BP_5000	37.0868	60	0.618113	0.03336	0.158066
chr1:16660000-17120000_BP_10000	49.14	60	0.819	0.390927	0.630203
chr1:166780000-167210000_BP_5000	30.5966	24	1.27486	0.418754	0.652479
chr1:167220000-167330000_BP_5000	66.7562	50	1.33512	0.138753	0.351512
chr1:167220000-167335000_BP_5000	63.0476	66	0.955267	0.930155	0.99722
chr1:167230000-167265000_BP_5000	68.6106	74	0.92717	0.738137	0.888425
chr1:167270000-167305000_BP_5000	53.7759	85	0.632658	0.0106783	0.08187
chr1:167410000-167635000_BP_5000	65.8291	73	0.901768	0.610974	0.805221
chr1:167410000-167640000_BP_5000	55.6302	78	0.713208	0.0692596	0.238174
chr1:167690000-167780000_BP_10000	99.2072	113	0.87794	0.411009	0.646348
chr1:167695000-167910000_BP_5000	37.0868	22	1.68576	0.0518939	0.203841
chr1:167700000-167780000_BP_5000	37.0868	23	1.61247	0.0721774	0.243405
chr1:16790000-16920000_BP_10000	87.154	65	1.34083	0.0749616	0.24883
chr1:16790000-17120000_BP_10000	89.9355	90	0.999283	1	1
chr1:167940000-168210000_BP_10000	62.1204	54	1.15038	0.459691	0.688234
chr1:167940000-169460000_BP_10000	27.8151	36	0.772642	0.381733	0.621865
chr1:16795000-17115000_BP_5000	13.9075	29	0.479569	0.0315395	0.153787
chr1:168210000-168320000_BP_10000	67.6834	86	0.787016	0.170517	0.395772
chr1:168220000-168370000_BP_5000	26.8879	9	2.98754	0.00393317	0.0446537
chr1:169525000-169925000_BP_5000	25.9608	17	1.52711	0.222053	0.460187
chr1:169530000-169920000_BP_10000	65.8291	69	0.954045	0.863415	0.962375
chr1:169670000-169915000_BP_5000	51.9215	64	0.811273	0.30709	0.551262
chr1:169950000-170035000_BP_5000	29.6694	40	0.741735	0.281979	0.525229
chr1:169950000-170130000_BP_5000	29.6694	44	0.674305	0.130178	0.33951
chr1:169950000-170135000_BP_5000	49.14	41	1.19854	0.401813	0.639371
chr1:169950000-170610000_BP_10000	32.4509	29	1.119	0.703537	0.866714
chr1:170040000-170130000_BP_10000	101.062	74	1.3657	0.0415249	0.178857
chr1:170210000-170610000_BP_10000	84.3725	83	1.01654	0.938533	1
chr1:170220000-170610000_BP_5000	20.3977	48	0.424952	0.00155032	0.0247185
chr1:170290000-170610000_BP_5000	31.5238	66	0.477633	0.000769883	0.0161259
chr1:170630000-170770000_BP_10000	96.4257	96	1.00443	1	1
chr1:170630000-170835000_BP_5000	32.4509	35	0.927169	0.903597	0.988326
chr1:170900000-170990000_BP_5000	127.022	138	0.920449	0.581151	0.784011
chr1:171030000-171100000_BP_10000	59.3389	81	0.732579	0.0917692	0.278718
chr1:171040000-171100000_BP_10000	87.154	84	1.03755	0.819147	0.936821
chr1:171110000-171250000_BP_5000	72.3193	74	0.977288	1	1
chr1:171110000-171350000_BP_10000	55.6302	82	0.678417	0.0329475	0.157222
chr1:171110000-171490000_BP_10000	50.9943	33	1.54528	0.0629723	0.227105
chr1:171140000-171420000_BP_5000	25.0336	21	1.19208	0.560065	0.767979
chr1:171170000-171215000_BP_5000	50.0672	62	0.807535	0.346893	0.590074
chr1:171320000-171355000_BP_5000	77.8823	72	1.0817	0.683232	0.854705
chr1:171360000-171475000_BP_5000	56.5574	77	0.734512	0.100366	0.294011
chr1:171525000-171560000_BP_5000	272.588	230	1.18517	0.061004	0.223016
chr1:17155000-17635000_BP_5000	21.3249	31	0.6879	0.271679	0.515158
chr1:17160000-17390000_BP_10000	72.3193	39	1.85434	0.00169468	0.0262052
chr1:17160000-18100000_BP_10000	28.7423	26	1.10547	0.787706	0.918203
chr1:17165000-17620000_BP_5000	30.5966	18	1.69981	0.0854331	0.267249
chr1:171815000-172000000_BP_5000	45.4313	61	0.744775	0.17564	0.401322
chr1:171825000-171965000_BP_5000	83.4453	31	2.69178	8.02856e-07	0.000176146
chr1:171825000-172000000_BP_5000	61.1932	49	1.24884	0.254605	0.496698
chr1:171890000-171960000_BP_10000	114.042	55	2.07349	4.87027e-06	0.00061503
chr1:172050000-172310000_BP_10000	87.154	99	0.880343	0.464707	0.69182
chr1:172145000-172310000_BP_5000	55.6302	57	0.975968	1	1
chr1:172170000-172240000_BP_5000	47.2857	27	1.75132	0.0202984	0.119225
chr1:172215000-172305000_BP_5000	24.1064	42	0.573962	0.0498001	0.19871
chr1:172325000-172365000_BP_5000	64.9019	72	0.901415	0.608384	0.80351
chr1:172400000-172620000_BP_10000	75.1008	68	1.10442	0.559821	0.767979
chr1:172400000-173390000_BP_10000	25.0336	41	0.610576	0.0864372	0.269182
chr1:172405000-172630000_BP_5000	25.0336	32	0.7823	0.511842	0.729105
chr1:172410000-172490000_BP_5000	104.77	77	1.36065	0.0450546	0.186811
chr1:172410000-172515000_BP_5000	91.7898	49	1.87326	0.000368176	0.0101362
chr1:172415000-172480000_BP_5000	89.0083	86	1.03498	0.821177	0.938035
chr1:172520000-173390000_BP_10000	50.9943	46	1.10857	0.684859	0.855129
chr1:172525000-172630000_BP_5000	49.14	49	1.00286	1	1
chr1:172530000-172630000_BP_5000	59.3389	42	1.41283	0.0918377	0.278718
chr1:173230000-174350000_BP_10000	26.8879	30	0.896263	0.791366	0.920453
chr1:173270000-174330000_BP_10000	89.0083	79	1.12669	0.44185	0.673088
chr1:173290000-174300000_BP_10000	12.9804	19	0.683179	0.377086	0.617736
chr1:173320000-173375000_BP_5000	41.7226	58	0.719355	0.133211	0.343818
chr1:173335000-173375000_BP_5000	44.5042	44	1.01146	1	1
chr1:173450000-174100000_BP_10000	35.2325	48	0.73401	0.229864	0.469399
chr1:173450000-174460000_BP_10000	13.9075	30	0.463583	0.0226288	0.126965
chr1:173795000-173940000_BP_5000	17.6162	8	2.20202	0.0755187	0.249442
chr1:173820000-173950000_BP_5000	27.8151	31	0.897261	0.794844	0.922711
chr1:173825000-173950000_BP_5000	52.8487	40	1.32122	0.213153	0.447544
chr1:173875000-173940000_BP_5000	15.7619	16	0.985119	1	1
chr1:174165000-174465000_BP_5000	23.1792	23	1.00779	1	1
chr1:174470000-174550000_BP_5000	57.4845	40	1.43711	0.0854106	0.267249
chr1:174590000-174990000_BP_10000	54.703	53	1.03213	0.923401	0.995984
chr1:174590000-175290000_BP_10000	35.2325	40	0.880812	0.731009	0.883017
chr1:175620000-175810000_BP_10000	38.9411	52	0.748867	0.208174	0.441667
chr1:175620000-175880000_BP_10000	44.5042	62	0.71781	0.121512	0.326336
chr1:175625000-175690000_BP_5000	30.5966	45	0.679924	0.135385	0.346923
chr1:175630000-175920000_BP_10000	38.9411	62	0.628082	0.0280895	0.144272
chr1:175690000-175880000_BP_5000	16.6891	33	0.50573	0.0328391	0.157222
chr1:176220000-176660000_BP_10000	60.266	67	0.899493	0.658701	0.839476
chr1:176220000-176690000_BP_10000	39.8683	49	0.813639	0.39657	0.633865
chr1:176330000-176655000_BP_5000	28.7423	35	0.821209	0.532309	0.746964
chr1:176705000-176860000_BP_5000	29.6694	21	1.41283	0.262438	0.506478
chr1:176710000-177680000_BP_10000	21.3249	30	0.71083	0.33175	0.576041
chr1:176715000-176860000_BP_5000	11.126	28	0.397357	0.016589	0.106013
chr1:176875000-177185000_BP_5000	12.9804	24	0.54085	0.0988717	0.290661
chr1:176875000-177685000_BP_5000	16.6891	27	0.618115	0.174171	0.4012
chr1:176880000-177685000_BP_5000	23.1792	23	1.00779	1	1
chr1:177190000-177685000_BP_5000	23.1792	19	1.21996	0.542384	0.754193
chr1:177790000-178310000_BP_10000	17.6162	43	0.409679	0.0018681	0.0279686
chr1:178070000-178460000_BP_10000	46.3585	31	1.49544	0.0887824	0.273649
chr1:178140000-178235000_BP_5000	30.5966	16	1.91229	0.0399861	0.174427
chr1:178140000-178460000_BP_10000	61.1932	61	1.00317	1	1
chr1:178145000-178300000_BP_5000	25.9608	25	1.03843	1	1
chr1:178240000-178300000_BP_5000	46.3585	16	2.89741	0.000117055	0.00470029
chr1:178310000-178460000_BP_10000	113.115	62	1.82444	0.000108772	0.00447068
chr1:178320000-179750000_BP_10000	19.4706	46	0.423274	0.00185823	0.0278687
chr1:178320000-179760000_BP_10000	18.5434	31	0.598174	0.11892	0.322808
chr1:178320000-179780000_BP_10000	17.6162	33	0.533824	0.0488739	0.196341
chr1:178335000-178405000_BP_5000	34.3053	51	0.672653	0.105225	0.301229
chr1:178360000-178445000_BP_5000	38.9411	49	0.794716	0.337399	0.580841
chr1:178520000-178740000_BP_10000	95.4985	67	1.42535	0.027989	0.144069
chr1:178520000-179220000_BP_10000	34.3053	45	0.76234	0.314307	0.557101
chr1:178520000-179470000_BP_10000	38.014	46	0.826391	0.515426	0.731877
chr1:178525000-178960000_BP_5000	22.2521	29	0.767314	0.488456	0.710163
chr1:178525000-178980000_BP_5000	33.3781	20	1.66891	0.0759047	0.249442
chr1:178525000-179140000_BP_5000	19.4706	30	0.64902	0.202639	0.435168
chr1:178530000-179140000_BP_5000	20.3977	22	0.927168	1	1
chr1:178750000-178960000_BP_10000	96.4257	62	1.55525	0.00682262	0.0629254
chr1:179230000-179470000_BP_10000	63.9747	70	0.913924	0.66595	0.84275
chr1:179500000-179540000_BP_5000	52.8487	78	0.677547	0.0356	0.164301
chr1:179500000-179620000_BP_5000	35.2325	28	1.2583	0.381733	0.621865
chr1:179500000-179730000_BP_10000	47.2857	83	0.569707	0.0028289	0.0363295
chr1:179505000-179620000_BP_5000	30.5966	35	0.874189	0.712231	0.871571
chr1:179510000-179730000_BP_10000	59.3389	50	1.18678	0.390927	0.630203
chr1:179625000-179730000_BP_5000	29.6694	47	0.631264	0.0675493	0.233892
chr1:179630000-179730000_BP_10000	151.129	176	0.858687	0.204028	0.437127
chr1:179755000-179790000_BP_5000	85.2996	93	0.9172	0.653942	0.836545
chr1:179760000-180590000_BP_10000	17.6162	33	0.533824	0.0488739	0.196341
chr1:179780000-180580000_BP_10000	21.3249	31	0.6879	0.271679	0.515158
chr1:17980000-18105000_BP_5000	44.5042	29	1.53463	0.0805069	0.258093
chr1:179845000-180210000_BP_5000	21.3249	42	0.507736	0.0168582	0.106599
chr1:179850000-180220000_BP_10000	103.843	114	0.910904	0.542253	0.754193
chr1:179855000-180115000_BP_5000	15.7619	46	0.34265	0.000176327	0.00610905
chr1:179870000-180110000_BP_10000	114.042	128	0.890953	0.441483	0.673088
chr1:180120000-180220000_BP_10000	52.8487	82	0.644496	0.0156442	0.102071
chr1:180170000-180215000_BP_5000	62.1204	71	0.874935	0.545534	0.756748
chr1:180175000-180220000_BP_5000	58.4117	47	1.2428	0.285284	0.529632
chr1:180260000-180550000_BP_10000	61.1932	48	1.27486	0.214977	0.450396
chr1:180260000-180760000_BP_10000	40.7955	43	0.948733	0.913202	0.991859
chr1:180265000-180405000_BP_5000	91.7898	98	0.936631	0.716905	0.874527
chr1:180430000-180765000_BP_5000	32.4509	30	1.0817	0.801306	0.92661
chr1:180435000-180480000_BP_5000	76.9551	82	0.938477	0.751191	0.896276
chr1:180435000-180550000_BP_5000	35.2325	53	0.664764	0.0893207	0.275016
chr1:180435000-180765000_BP_5000	13.9075	43	0.32343	0.000153889	0.00565786
chr1:180440000-180550000_BP_5000	50.0672	33	1.51719	0.0629723	0.227105
chr1:180620000-180765000_BP_5000	54.703	33	1.65767	0.0246228	0.133635
chr1:180720000-180765000_BP_5000	69.5377	69	1.00779	1	1
chr1:180850000-181130000_BP_10000	53.7759	62	0.867353	0.515913	0.732092
chr1:180860000-181120000_BP_10000	44.5042	77	0.577977	0.00480087	0.050891
chr1:180870000-180970000_BP_10000	170.599	170	1.00352	1	1
chr1:180900000-180975000_BP_5000	62.1204	53	1.17208	0.40347	0.639613
chr1:180920000-180970000_BP_5000	68.6106	87	0.788628	0.173291	0.399991
chr1:180985000-181045000_BP_5000	60.266	33	1.82624	0.00507844	0.0527425
chr1:181270000-181460000_BP_10000	43.577	68	0.640838	0.0293022	0.148243
chr1:181280000-181540000_BP_10000	99.2072	103	0.963177	0.888411	0.978718
chr1:181280000-181610000_BP_10000	63.0476	57	1.1061	0.585626	0.785928
chr1:181720000-181820000_BP_10000	94.5713	117	0.808302	0.149049	0.365843
chr1:181725000-181770000_BP_5000	67.6834	48	1.41007	0.0772623	0.251673
chr1:181725000-181880000_BP_5000	29.6694	78	0.380377	4.31475e-06	0.000569645
chr1:181730000-181880000_BP_5000	30.5966	40	0.764915	0.342471	0.585626
chr1:181825000-181880000_BP_5000	45.4313	49	0.927169	0.837556	0.946465
chr1:181885000-182115000_BP_5000	102.916	74	1.39076	0.0350282	0.16373
chr1:182020000-182110000_BP_5000	49.14	47	1.04553	0.839214	0.947336
chr1:182140000-182535000_BP_5000	23.1792	40	0.57948	0.0599412	0.219961
chr1:182150000-182310000_BP_5000	133.512	63	2.11924	4.6525e-07	0.000122847
chr1:182150000-182540000_BP_5000	24.1064	18	1.33924	0.360378	0.601648
chr1:182370000-182540000_BP_10000	91.7898	87	1.05506	0.765057	0.904952
chr1:182380000-182535000_BP_5000	44.5042	33	1.34861	0.212683	0.447366
chr1:182490000-182535000_BP_5000	74.1736	78	0.950944	0.871618	0.966326
chr1:182550000-183230000_BP_10000	45.4313	36	1.26198	0.320293	0.564098
chr1:182560000-182650000_BP_10000	111.26	112	0.993393	1	1
chr1:183290000-195240000_BP_10000	29.6694	20	1.48347	0.202639	0.435168
chr1:18360000-18790000_BP_5000	23.1792	12	1.9316	0.0652453	0.230355
chr1:18360000-18970000_BP_10000	40.7955	41	0.995012	1	1
chr1:183850000-184230000_BP_10000	52.8487	46	1.14888	0.546713	0.757359
chr1:184030000-184720000_BP_10000	30.5966	17	1.7998	0.0594634	0.219937
chr1:184260000-184490000_BP_10000	77.8823	49	1.58943	0.0126607	0.090254
chr1:184265000-184395000_BP_5000	26.8879	34	0.790821	0.442626	0.673681
chr1:184265000-184740000_BP_5000	16.6891	38	0.439187	0.0064558	0.0614447
chr1:184490000-184710000_BP_10000	101.062	105	0.962495	0.889486	0.979597
chr1:184490000-184730000_BP_5000	25.9608	43	0.60374	0.0532894	0.205641
chr1:184820000-185190000_BP_10000	73.2464	79	0.92717	0.746528	0.893473
chr1:184965000-185185000_BP_5000	57.4845	55	1.04517	0.85087	0.953883
chr1:184965000-185190000_BP_5000	49.14	72	0.6825	0.0568227	0.214307
chr1:185370000-185405000_BP_5000	62.1204	91	0.682642	0.0292456	0.148243
chr1:185375000-185410000_BP_5000	99.2072	89	1.11469	0.467079	0.694297
chr1:185430000-185500000_BP_10000	135.367	131	1.03334	0.80667	0.929875
chr1:185540000-185680000_BP_10000	81.591	102	0.799912	0.161122	0.382962
chr1:185540000-185920000_BP_10000	51.9215	36	1.44226	0.109295	0.308235
chr1:185540000-186710000_BP_10000	35.2325	45	0.782944	0.374174	0.61441
chr1:185680000-186720000_BP_10000	20.3977	32	0.637428	0.168978	0.393056
chr1:186380000-186710000_BP_10000	63.9747	83	0.77078	0.137378	0.348839
chr1:186455000-186715000_BP_5000	55.6302	44	1.26432	0.271253	0.515158
chr1:186820000-187030000_BP_10000	53.7759	57	0.943437	0.84955	0.953216
chr1:186830000-186955000_BP_5000	43.577	58	0.751328	0.19779	0.430047
chr1:186830000-186965000_BP_5000	43.577	34	1.28168	0.308168	0.552174
chr1:187450000-187740000_BP_10000	70.4649	53	1.32953	0.12651	0.333321
chr1:187450000-187990000_BP_5000	2.78151	30	0.092717	1.40117e-06	0.00026423
chr1:188315000-188855000_BP_5000	17.6162	22	0.800736	0.635828	0.823957
chr1:18850000-21490000_BP_10000	16.6891	7	2.38416	0.0639147	0.228935
chr1:188540000-188590000_BP_10000	136.294	93	1.46553	0.00447391	0.0491285
chr1:188540000-188705000_BP_5000	37.0868	15	2.47245	0.00219019	0.0309973
chr1:189025000-189225000_BP_5000	31.5238	40	0.788095	0.409579	0.644959
chr1:189025000-189625000_BP_5000	37.0868	41	0.904556	0.822144	0.938647
chr1:189250000-189625000_BP_5000	27.8151	34	0.818091	0.525773	0.740689
chr1:189255000-189625000_BP_5000	29.6694	22	1.34861	0.33175	0.576041
chr1:189640000-189680000_BP_5000	45.4313	67	0.678079	0.0594307	0.219937
chr1:189645000-189680000_BP_5000	66.7562	63	1.05962	0.792583	0.921314
chr1:189705000-189865000_BP_5000	30.5966	41	0.746259	0.288784	0.533741
chr1:189715000-189875000_BP_5000	44.5042	22	2.02292	0.00674145	0.0623509
chr1:189880000-190040000_BP_10000	75.1008	44	1.70684	0.00445502	0.0489519
chr1:189880000-190170000_BP_10000	44.5042	54	0.824152	0.421523	0.655473
chr1:189885000-189925000_BP_5000	83.4453	79	1.05627	0.75416	0.898158
chr1:189885000-189965000_BP_5000	34.3053	49	0.700108	0.155656	0.37419
chr1:189885000-189970000_BP_5000	73.2464	48	1.52597	0.0232164	0.129304
chr1:190040000-190160000_BP_10000	50.9943	88	0.579481	0.0021471	0.0307204
chr1:190830000-190875000_BP_5000	53.7759	58	0.927171	0.776965	0.910937
chr1:190940000-191055000_BP_5000	43.577	26	1.67604	0.0413914	0.178574
chr1:190940000-191070000_BP_10000	84.3725	93	0.907231	0.599936	0.797616
chr1:190940000-191280000_BP_5000	28.7423	19	1.51275	0.193413	0.423124
chr1:190945000-190995000_BP_5000	36.1596	50	0.723192	0.197979	0.430047
chr1:19100000-19210000_BP_10000	80.6638	64	1.26037	0.183746	0.412648
chr1:19100000-19240000_BP_10000	75.1008	47	1.59789	0.0112758	0.084432
chr1:191000000-191290000_BP_10000	76.0279	44	1.72791	0.00345094	0.0415328
chr1:191005000-191055000_BP_5000	76.0279	50	1.52056	0.0206808	0.120335
chr1:191085000-191285000_BP_5000	47.2857	22	2.14935	0.00254756	0.0343094
chr1:191245000-191280000_BP_5000	47.2857	63	0.750567	0.183657	0.412648
chr1:191310000-191810000_BP_10000	43.577	49	0.889327	0.678532	0.851316
chr1:191320000-191820000_BP_10000	40.7955	56	0.728491	0.154816	0.373732
chr1:191360000-191520000_BP_10000	130.731	124	1.05428	0.707193	0.869117
chr1:191360000-191540000_BP_10000	133.512	104	1.28377	0.0599088	0.219961
chr1:191360000-191810000_BP_10000	63.9747	42	1.52321	0.040872	0.177183
chr1:191580000-191815000_BP_5000	45.4313	29	1.5666	0.0639499	0.228935
chr1:191585000-191815000_BP_5000	33.3781	51	0.654473	0.0820543	0.260751
chr1:191830000-191910000_BP_10000	129.804	177	0.733356	0.00854877	0.071932
chr1:191830000-191950000_BP_10000	106.625	117	0.911325	0.547711	0.758434
chr1:191830000-192090000_BP_5000	25.9608	30	0.86536	0.68888	0.857814
chr1:191830000-192100000_BP_10000	75.1008	76	0.988168	1	1
chr1:19205000-19240000_BP_5000	64.9019	55	1.18003	0.411423	0.64675
chr1:192190000-192430000_BP_10000	63.9747	54	1.18472	0.407486	0.642705
chr1:192190000-192595000_BP_5000	50.0672	56	0.894057	0.699175	0.864139
chr1:192190000-192705000_BP_5000	38.014	29	1.31083	0.27499	0.51897
chr1:192190000-192720000_BP_5000	25.0336	32	0.7823	0.511842	0.729105
chr1:192595000-192715000_BP_5000	35.2325	30	1.17442	0.538583	0.751472
chr1:192600000-192705000_BP_5000	29.6694	40	0.741735	0.281979	0.525229
chr1:192725000-193080000_BP_5000	37.0868	24	1.54528	0.0979544	0.289921
chr1:192780000-193080000_BP_10000	90.8627	63	1.44227	0.0292456	0.148243
chr1:192790000-193030000_BP_10000	81.591	88	0.92717	0.701482	0.86569
chr1:193205000-193325000_BP_5000	40.7955	33	1.23623	0.415985	0.650985
chr1:193205000-193380000_BP_5000	37.0868	58	0.639428	0.0519105	0.203841
chr1:193255000-193320000_BP_5000	47.2857	55	0.85974	0.554601	0.763793
chr1:193255000-193375000_BP_5000	49.14	35	1.404	0.128396	0.336987
chr1:193260000-193375000_BP_5000	23.1792	38	0.609979	0.0979544	0.289921
chr1:193265000-193315000_BP_5000	66.7562	28	2.38415	7.80425e-05	0.00379901
chr1:193385000-193440000_BP_5000	30.5966	51	0.599933	0.0352414	0.16373
chr1:193505000-193580000_BP_5000	49.14	33	1.48909	0.0784196	0.254419
chr1:193740000-194220000_BP_10000	45.4313	62	0.732763	0.148576	0.365093
chr1:194615000-194815000_BP_5000	31.5238	25	1.26095	0.427043	0.660696
chr1:194620000-194820000_BP_5000	18.5434	30	0.618113	0.152408	0.370602
chr1:194620000-194950000_BP_10000	52.8487	38	1.39076	0.141793	0.355473
chr1:194750000-194950000_BP_10000	61.1932	57	1.07356	0.714026	0.872543
chr1:194760000-194815000_BP_5000	33.3781	44	0.758593	0.308168	0.552174
chr1:194875000-194950000_BP_5000	58.4117	68	0.858996	0.477922	0.702078
chr1:194875000-194960000_BP_5000	63.0476	60	1.05079	0.787747	0.918203
chr1:195225000-195310000_BP_5000	30.5966	14	2.18547	0.0160944	0.103957
chr1:20310000-20450000_BP_5000	46.3585	35	1.32453	0.224245	0.462803
chr1:20310000-20510000_BP_5000	38.9411	34	1.14533	0.639973	0.826195
chr1:20610000-20740000_BP_10000	58.4117	67	0.871816	0.533053	0.747346
chr1:20690000-20930000_BP_10000	56.5574	51	1.10897	0.630634	0.820398
chr1:20830000-20920000_BP_10000	66.7562	81	0.824151	0.285217	0.529632
chr1:20935000-21160000_BP_5000	48.2128	50	0.964256	1	1
chr1:21160000-21210000_BP_10000	109.406	122	0.89677	0.470258	0.696783
chr1:21205000-21285000_BP_5000	76.9551	54	1.42509	0.0541708	0.207617
chr1:21210000-21260000_BP_10000	137.221	144	0.952924	0.765959	0.905614
chr1:21210000-21340000_BP_10000	61.1932	66	0.92717	0.791007	0.920453
chr1:21215000-21270000_BP_5000	58.4117	69	0.846546	0.426439	0.660407
chr1:21270000-21390000_BP_10000	62.1204	35	1.77487	0.00609263	0.0594159
chr1:21410000-22265000_BP_5000	25.9608	27	0.961511	1	1
chr1:21415000-22265000_BP_5000	23.1792	35	0.662263	0.192526	0.422918
chr1:21960000-22260000_BP_10000	59.3389	56	1.05962	0.780739	0.914009
chr1:23160000-23280000_BP_10000	79.7366	72	1.10745	0.570333	0.775893
chr1:23160000-23490000_BP_10000	25.9608	43	0.60374	0.0532894	0.205641
chr1:23170000-23280000_BP_5000	31.5238	22	1.4329	0.220328	0.459016
chr1:23320000-23490000_BP_10000	62.1204	77	0.806758	0.271842	0.515158
chr1:23700000-23790000_BP_10000	87.154	78	1.11736	0.484957	0.708114
chr1:23700000-24250000_BP_10000	38.9411	37	1.05246	0.908777	0.990262
chr1:23820000-24020000_BP_10000	52.8487	74	0.714172	0.0755306	0.249442
chr1:23820000-24160000_BP_10000	85.2996	71	1.2014	0.263796	0.507358
chr1:23820000-24240000_BP_10000	40.7955	56	0.728491	0.154816	0.373732
chr1:23825000-24170000_BP_5000	26.8879	41	0.655802	0.114254	0.316668
chr1:23905000-23990000_BP_5000	25.9608	15	1.73072	0.117275	0.320288
chr1:24130000-24240000_BP_10000	71.3921	68	1.04988	0.799956	0.926302
chr1:25500000-25820000_BP_10000	40.7955	26	1.56906	0.0864372	0.269182
chr1:29440000-150630000_BP_10000	13.9075	7	1.98679	0.189247	0.419541
chr1:30740000-31140000_BP_10000	43.577	25	1.74308	0.0294935	0.148593
chr1:30755000-30950000_BP_5000	50.0672	49	1.02178	0.920411	0.995099
chr1:30780000-30930000_BP_10000	24.1064	59	0.408583	0.000266451	0.00807555
chr1:30790000-30930000_BP_10000	50.9943	43	1.18591	0.470492	0.696783
chr1:30870000-30930000_BP_10000	38.014	65	0.584831	0.0138362	0.0945245
chr1:30920000-31150000_BP_5000	25.0336	10	2.50336	0.011331	0.084432
chr1:30965000-31150000_BP_5000	26.8879	9	2.98754	0.00393317	0.0446537
chr1:31205000-31335000_BP_5000	37.0868	31	1.19635	0.470369	0.696783
chr1:31210000-31335000_BP_5000	31.5238	35	0.90068	0.807195	0.929925
chr1:31890000-31990000_BP_10000	65.8291	42	1.56736	0.0264235	0.139583
chr1:31935000-31985000_BP_5000	32.4509	17	1.90888	0.0328391	0.157222
chr1:32170000-32700000_BP_10000	33.3781	29	1.15097	0.614655	0.808605
chr1:33295000-33540000_BP_5000	25.0336	4	6.2584	5.94761e-05	0.00319904
chr1:33670000-33735000_BP_5000	61.1932	36	1.69981	0.0111745	0.084266
chr1:33680000-33725000_BP_5000	48.2128	59	0.817166	0.386573	0.626039
chr1:33750000-33870000_BP_10000	90.8627	66	1.37671	0.0550935	0.209723
chr1:33750000-33960000_BP_10000	84.3725	57	1.48022	0.0231257	0.128881
chr1:33890000-33960000_BP_5000	60.266	60	1.00443	1	1
chr1:33890000-33965000_BP_5000	59.3389	66	0.899074	0.656178	0.838662
chr1:34005000-34160000_BP_5000	26.8879	48	0.560165	0.0202984	0.119225
chr1:34060000-34160000_BP_10000	105.697	160	0.660606	0.00111604	0.0203231
chr1:34115000-34160000_BP_5000	62.1204	68	0.913535	0.726876	0.881279
chr1:34220000-34405000_BP_5000	63.9747	51	1.25441	0.263054	0.506546
chr1:34510000-34595000_BP_5000	44.5042	54	0.824152	0.421523	0.655473
chr1:34620000-53360000_BP_10000	13.9075	18	0.772639	0.596615	0.795173
chr1:34900000-70160000_BP_10000	30.5966	27	1.13321	0.694004	0.860751
chr1:35030000-35380000_BP_10000	72.3193	86	0.840922	0.341294	0.585062
chr1:35035000-35265000_BP_5000	44.5042	36	1.23623	0.374174	0.61441
chr1:35720000-36060000_BP_10000	38.9411	67	0.58121	0.00841699	0.0711708
chr1:35840000-35980000_BP_10000	148.347	118	1.25718	0.0661608	0.232222
chr1:35840000-36005000_BP_5000	43.577	60	0.726283	0.140956	0.354721
chr1:35840000-36060000_BP_5000	41.7226	76	0.548982	0.00224267	0.0312413
chr1:35840000-36065000_BP_5000	44.5042	73	0.609647	0.0126026	0.0901349
chr1:35840000-36130000_BP_5000	33.3781	36	0.927169	0.904975	0.989149
chr1:36015000-36060000_BP_5000	108.479	156	0.695378	0.00462534	0.049492
chr1:36060000-36980000_BP_10000	5.56302	18	0.309057	0.0226558	0.127035
chr1:36320000-36500000_BP_10000	76.9551	67	1.14858	0.453372	0.682525
chr1:36375000-36460000_BP_5000	14.8347	42	0.353207	0.000460005	0.0117029
chr1:36455000-36500000_BP_5000	59.3389	42	1.41283	0.0918377	0.278718
chr1:36540000-36740000_BP_10000	112.188	104	1.07873	0.58718	0.787804
chr1:36545000-36615000_BP_5000	74.1736	66	1.12384	0.500629	0.720692
chr1:36545000-36630000_BP_5000	71.3921	81	0.881384	0.517921	0.734343
chr1:36545000-36680000_BP_5000	70.4649	76	0.92717	0.741592	0.890738
chr1:36630000-36675000_BP_5000	81.591	34	2.39974	9.68588e-06	0.000975699
chr1:36780000-37245000_BP_5000	37.0868	50	0.741736	0.240793	0.483706
chr1:36780000-37630000_BP_10000	42.6498	33	1.29242	0.301872	0.545942
chr1:36785000-37250000_BP_5000	49.14	49	1.00286	1	1
chr1:36940000-36980000_BP_5000	59.3389	70	0.847699	0.430021	0.663008
chr1:37270000-37400000_BP_5000	62.1204	70	0.887434	0.603046	0.799064
chr1:37270000-37630000_BP_5000	43.577	53	0.822208	0.416775	0.651519
chr1:37270000-37860000_BP_10000	21.3249	38	0.561182	0.0518939	0.203841
chr1:37470000-37630000_BP_5000	56.5574	55	1.02832	0.924775	0.996328
chr1:37680000-37865000_BP_5000	52.8487	51	1.03625	0.921949	0.995527
chr1:37710000-37860000_BP_10000	125.168	93	1.34589	0.0303567	0.151323
chr1:37890000-37980000_BP_10000	112.188	101	1.11077	0.452162	0.68141
chr1:37930000-37970000_BP_5000	48.2128	35	1.37751	0.155656	0.37419
chr1:37930000-37985000_BP_5000	27.8151	42	0.662264	0.119609	0.323921
chr1:38045000-38085000_BP_5000	63.9747	81	0.789811	0.183746	0.412648
chr1:38180000-38630000_BP_10000	50.0672	60	0.834453	0.447806	0.678547
chr1:38180000-38780000_BP_10000	89.9355	88	1.02199	0.94028	1
chr1:38190000-38765000_BP_5000	22.2521	32	0.695378	0.28061	0.524399
chr1:38795000-38855000_BP_5000	20.3977	38	0.536782	0.0363432	0.166613
chr1:38860000-38930000_BP_5000	72.3193	70	1.03313	0.86725	0.964183
chr1:38860000-38935000_BP_5000	61.1932	86	0.711549	0.0583119	0.217976
chr1:39000000-39180000_BP_10000	136.294	102	1.33622	0.0276485	0.142934
chr1:39000000-39190000_BP_10000	104.77	151	0.693841	0.00481891	0.0510512
chr1:39000000-39220000_BP_10000	140.93	124	1.13653	0.325676	0.570293
chr1:39000000-39345000_BP_5000	46.3585	67	0.691918	0.0746925	0.248318
chr1:39000000-39520000_BP_10000	69.5377	86	0.808578	0.229658	0.469252
chr1:39005000-39515000_BP_5000	8.34453	28	0.298019	0.00256321	0.0343344
chr1:39010000-39045000_BP_5000	75.1008	29	2.58968	5.05165e-06	0.000628822
chr1:39010000-39220000_BP_10000	134.44	154	0.872987	0.289664	0.534086
chr1:39010000-39340000_BP_5000	54.703	50	1.09406	0.696468	0.862578
chr1:39190000-39350000_BP_10000	91.7898	58	1.58258	0.00685164	0.0629994
chr1:39210000-39345000_BP_5000	37.0868	43	0.862484	0.656992	0.838662
chr1:39390000-39500000_BP_5000	46.3585	60	0.772642	0.245891	0.488151
chr1:39390000-39520000_BP_10000	140.003	139	1.00722	0.95236	1
chr1:39535000-39575000_BP_5000	50.0672	71	0.705172	0.0849806	0.266743
chr1:40000000-40375000_BP_5000	18.5434	25	0.741736	0.451381	0.680763
chr1:40110000-40290000_BP_10000	75.1008	47	1.59789	0.0112758	0.084432
chr1:40110000-40375000_BP_5000	34.3053	33	1.03955	0.903597	0.988326
chr1:40110000-40540000_BP_10000	45.4313	35	1.29804	0.266412	0.510194
chr1:40115000-40375000_BP_5000	31.5238	43	0.733112	0.248046	0.490148
chr1:40380000-40540000_BP_5000	38.9411	46	0.846546	0.515426	0.731877
chr1:40380000-40650000_BP_10000	48.2128	55	0.876596	0.624144	0.815525
chr1:40885000-41050000_BP_5000	26.8879	31	0.867352	0.694004	0.860751
chr1:40885000-41055000_BP_5000	28.7423	28	1.02651	1	1
chr1:41810000-42680000_BP_10000	21.3249	37	0.576349	0.0674446	0.233892
chr1:42160000-42510000_BP_10000	55.6302	18	3.09057	1.10911e-05	0.00105062
chr1:42910000-43110000_BP_5000	32.4509	33	0.983361	1	1
chr1:42910000-43265000_BP_5000	20.3977	13	1.56905	0.229481	0.469252
chr1:42915000-43060000_BP_5000	44.5042	50	0.890084	0.681743	0.853807
chr1:42915000-43110000_BP_5000	41.7226	27	1.54528	0.0911865	0.277913
chr1:43130000-43730000_BP_10000	36.1596	39	0.927169	0.908777	0.990262
chr1:43140000-43265000_BP_5000	128.877	89	1.44806	0.00810855	0.0693229
chr1:43140000-43740000_BP_10000	50.9943	40	1.27486	0.29447	0.539273
chr1:43270000-43630000_BP_10000	59.3389	35	1.6954	0.0133787	0.093049
chr1:43275000-43730000_BP_5000	37.0868	13	2.85283	0.000621043	0.0141107
chr1:43295000-43730000_BP_5000	10.1989	29	0.351686	0.00642658	0.061435
chr1:43300000-43630000_BP_10000	67.6834	71	0.953287	0.865374	0.962895
chr1:43760000-44065000_BP_5000	30.5966	25	1.22386	0.504404	0.723837
chr1:43890000-44060000_BP_5000	32.4509	24	1.35212	0.289244	0.533741
chr1:43900000-44065000_BP_5000	30.5966	39	0.784528	0.402963	0.639613
chr1:44225000-44740000_BP_5000	17.6162	19	0.927168	1	1
chr1:44740000-45310000_BP_10000	60.266	41	1.4699	0.0594005	0.219937
chr1:44740000-45625000_BP_5000	11.126	17	0.654471	0.458258	0.687151
chr1:44740000-45760000_BP_5000	15.7619	13	1.21245	0.711071	0.871571
chr1:44745000-45765000_BP_5000	12.9804	17	0.763553	0.584665	0.785928
chr1:4490000-5010000_BP_10000	26.8879	42	0.640188	0.0911865	0.277913
chr1:4490000-5020000_BP_10000	33.3781	30	1.1126	0.707981	0.869117
chr1:4495000-4765000_BP_5000	56.5574	54	1.04736	0.84955	0.953216
chr1:45430000-45625000_BP_5000	33.3781	33	1.01146	1	1
chr1:45430000-45760000_BP_5000	21.3249	14	1.52321	0.242985	0.485608
chr1:45670000-45760000_BP_10000	78.8094	49	1.60836	0.0100901	0.0791363
chr1:45815000-46020000_BP_5000	51.9215	29	1.7904	0.0139995	0.0950623
chr1:45820000-46420000_BP_10000	21.3249	38	0.561182	0.0518939	0.203841
chr1:45825000-46020000_BP_5000	44.5042	47	0.946898	0.917041	0.99386
chr1:46400000-53730000_BP_10000	12.9804	16	0.811275	0.711071	0.871571
chr1:46410000-53710000_BP_10000	16.6891	12	1.39076	0.458258	0.687151
chr1:46420000-46910000_BP_10000	31.5238	14	2.2517	0.0113516	0.084432
chr1:46850000-46910000_BP_5000	52.8487	33	1.60148	0.0398536	0.174427
chr1:4770000-5060000_BP_10000	36.1596	32	1.12999	0.630456	0.820398
chr1:4805000-4855000_BP_5000	59.3389	76	0.780775	0.198181	0.430047
chr1:50960000-51330000_BP_5000	43.577	43	1.01342	1	1
chr1:50960000-51610000_BP_10000	24.1064	44	0.547873	0.0294935	0.148593
chr1:5100000-5910000_BP_10000	47.2857	31	1.52535	0.0711634	0.241606
chr1:51350000-51600000_BP_10000	60.266	74	0.814405	0.301683	0.545942
chr1:51355000-51595000_BP_5000	29.6694	17	1.74526	0.0789407	0.254636
chr1:51465000-51595000_BP_5000	64.9019	93	0.69787	0.0313866	0.153787
chr1:51640000-51945000_BP_5000	44.5042	43	1.03498	0.915187	0.992591
chr1:51640000-51995000_BP_5000	38.014	44	0.863955	0.660884	0.840301
chr1:51645000-51945000_BP_5000	27.8151	47	0.591811	0.0369549	0.167843
chr1:51720000-51940000_BP_10000	107.552	76	1.41516	0.0220351	0.125657
chr1:5180000-5900000_BP_10000	69.5377	77	0.903087	0.620842	0.81233
chr1:52000000-52095000_BP_5000	58.4117	71	0.8227	0.334688	0.579331
chr1:52005000-52095000_BP_5000	75.1008	63	1.19208	0.308753	0.552369
chr1:52640000-52960000_BP_10000	59.3389	72	0.824151	0.33838	0.581381
chr1:52645000-53030000_BP_5000	25.0336	19	1.31756	0.371298	0.612631
chr1:53050000-53270000_BP_5000	37.0868	26	1.42642	0.168643	0.393012
chr1:53050000-53340000_BP_10000	60.266	41	1.4699	0.0594005	0.219937
chr1:53050000-53350000_BP_10000	52.8487	52	1.01632	1	1
chr1:53050000-53700000_BP_10000	22.2521	42	0.529812	0.024812	0.133787
chr1:53510000-53700000_BP_10000	35.2325	11	3.20295	0.000346001	0.00974113
chr1:53715000-53900000_BP_5000	40.7955	34	1.19987	0.488683	0.710163
chr1:53720000-53885000_BP_5000	39.8683	48	0.83059	0.455741	0.684959
chr1:53905000-54330000_BP_5000	35.2325	21	1.67774	0.0627367	0.227064
chr1:53910000-54370000_BP_10000	58.4117	54	1.0817	0.706882	0.86887
chr1:54380000-54510000_BP_5000	29.6694	35	0.847697	0.620145	0.81233
chr1:54665000-54980000_BP_5000	38.014	38	1.00037	1	1
chr1:54830000-54960000_BP_10000	101.062	116	0.871224	0.378646	0.61908
chr1:54995000-55145000_BP_5000	12.9804	36	0.360567	0.00140269	0.0236942
chr1:55000000-55080000_BP_5000	35.2325	59	0.597161	0.023488	0.130441
chr1:55010000-59710000_BP_10000	5.56302	14	0.397359	0.115318	0.317933
chr1:55015000-55085000_BP_5000	25.9608	61	0.425587	0.000223689	0.00717907
chr1:55085000-55160000_BP_5000	76.0279	58	1.31083	0.121014	0.326336
chr1:55190000-55290000_BP_5000	37.0868	27	1.37359	0.214539	0.44975
chr1:55230000-55360000_BP_10000	92.717	100	0.92717	0.665933	0.84275
chr1:55235000-55380000_BP_5000	48.2128	55	0.876596	0.624144	0.815525
chr1:55240000-55290000_BP_5000	55.6302	41	1.35683	0.154816	0.373732
chr1:55290000-55380000_BP_10000	77.8823	52	1.49774	0.0279448	0.144069
chr1:55400000-55870000_BP_10000	59.3389	69	0.859984	0.481354	0.705099
chr1:55405000-55735000_BP_5000	28.7423	34	0.845362	0.614655	0.808605
chr1:55425000-55735000_BP_5000	34.3053	17	2.01796	0.0175332	0.109363
chr1:55750000-55870000_BP_10000	44.5042	69	0.644988	0.0307763	0.15216
chr1:55875000-56975000_BP_5000	8.34453	20	0.417227	0.0614283	0.223769
chr1:55880000-56970000_BP_10000	54.703	45	1.21562	0.368202	0.609195
chr1:55880000-57200000_BP_10000	22.2521	34	0.654474	0.18485	0.412972
chr1:56750000-56970000_BP_10000	59.3389	78	0.760755	0.147592	0.36427
chr1:57000000-57200000_BP_5000	27.8151	15	1.85434	0.065994	0.232222
chr1:57420000-57680000_BP_10000	66.7562	38	1.75674	0.00601608	0.0589664
chr1:57420000-57940000_BP_10000	70.4649	73	0.965273	0.933625	0.998177
chr1:57420000-58140000_BP_10000	38.9411	48	0.811273	0.391191	0.630203
chr1:57420000-58290000_BP_10000	33.3781	40	0.834453	0.561381	0.768333
chr1:57430000-57945000_BP_5000	22.2521	31	0.71781	0.340891	0.584543
chr1:57680000-57940000_BP_10000	76.9551	33	2.33197	3.29681e-05	0.00208922
chr1:58010000-58410000_BP_10000	19.4706	49	0.397359	0.000636173	0.0143423
chr1:58140000-58290000_BP_10000	140.003	114	1.2281	0.1033	0.29959
chr1:58155000-58270000_BP_5000	48.2128	32	1.50665	0.0747882	0.248318
chr1:58415000-59710000_BP_5000	4.63585	14	0.331132	0.0635681	0.228601
chr1:58510000-58880000_BP_10000	9.2717	36	0.257547	0.000156417	0.0057065
chr1:58560000-58670000_BP_10000	82.5181	103	0.801147	0.163398	0.38604
chr1:58615000-58680000_BP_5000	37.0868	14	2.64906	0.00119512	0.0212307
chr1:58760000-59230000_BP_10000	40.7955	29	1.40674	0.188216	0.41768
chr1:58770000-58895000_BP_5000	60.266	38	1.58595	0.0265251	0.139822
chr1:58770000-59130000_BP_10000	29.6694	39	0.760754	0.335558	0.579331
chr1:58770000-59140000_BP_10000	49.14	30	1.638	0.0329926	0.157222
chr1:59000000-59140000_BP_10000	108.479	67	1.61909	0.00191406	0.0284764
chr1:59065000-59130000_BP_5000	38.014	44	0.863955	0.660884	0.840301
chr1:59065000-59140000_BP_5000	60.266	31	1.94406	0.0023146	0.0321407
chr1:59140000-59235000_BP_5000	31.5238	41	0.768873	0.349182	0.591641
chr1:5915000-6130000_BP_5000	79.7366	54	1.4766	0.0304148	0.15144
chr1:5915000-6135000_BP_5000	76.9551	61	1.26156	0.201473	0.433897
chr1:59240000-59620000_BP_5000	40.7955	49	0.832561	0.460792	0.689054
chr1:59245000-59620000_BP_5000	26.8879	59	0.455727	0.00073171	0.0157981
chr1:59310000-59580000_BP_10000	67.6834	113	0.598968	0.00101833	0.0190823
chr1:59440000-59580000_BP_10000	146.493	86	1.70341	7.7647e-05	0.00379901
chr1:59700000-60090000_BP_5000	12.0532	27	0.446415	0.0384773	0.171276
chr1:59710000-60080000_BP_5000	18.5434	22	0.842882	0.755229	0.898755
chr1:59850000-63270000_BP_10000	14.8347	8	1.85434	0.21004	0.444866
chr1:59890000-59960000_BP_5000	48.2128	40	1.20532	0.39657	0.633865
chr1:59990000-67080000_BP_10000	12.0532	15	0.803547	0.850554	0.953883
chr1:60440000-60860000_BP_10000	82.5181	106	0.778473	0.109296	0.308235
chr1:60440000-60960000_BP_10000	35.2325	52	0.677548	0.109295	0.308235
chr1:60530000-60860000_BP_5000	40.7955	48	0.849906	0.525015	0.739886
chr1:60560000-60850000_BP_10000	101.062	104	0.97175	0.944476	1
chr1:60560000-60860000_BP_10000	107.552	86	1.2506	0.131417	0.342129
chr1:60710000-60860000_BP_10000	129.804	102	1.27259	0.0760624	0.249866
chr1:60865000-60960000_BP_5000	27.8151	36	0.772642	0.381733	0.621865
chr1:61180000-61370000_BP_10000	60.266	62	0.972032	1	1
chr1:61180000-61770000_BP_10000	43.577	21	2.0751	0.00591843	0.0584042
chr1:61370000-62690000_BP_10000	21.3249	40	0.533122	0.0300159	0.149951
chr1:61370000-62700000_BP_10000	35.2325	33	1.06765	0.809949	0.931498
chr1:61375000-61770000_BP_5000	24.1064	37	0.651524	0.161881	0.384033
chr1:61530000-61760000_BP_10000	52.8487	58	0.911184	0.704379	0.867139
chr1:62370000-62690000_BP_10000	43.577	69	0.631551	0.023534	0.130531
chr1:62400000-62700000_BP_10000	60.266	56	1.07618	0.711703	0.871571
chr1:6270000-6405000_BP_5000	26.8879	25	1.07552	0.889884	0.979597
chr1:62720000-62780000_BP_5000	83.4453	67	1.24545	0.192726	0.422918
chr1:62720000-62815000_BP_5000	70.4649	67	1.05171	0.798545	0.925159
chr1:62720000-62820000_BP_5000	68.6106	80	0.857633	0.412743	0.647772
chr1:62720000-62930000_BP_5000	42.6498	31	1.3758	0.200678	0.432878
chr1:62720000-62960000_BP_10000	101.989	88	1.15897	0.345645	0.588813
chr1:62735000-62780000_BP_5000	53.7759	93	0.578235	0.00163131	0.0256347
chr1:62820000-62920000_BP_10000	111.26	92	1.20935	0.183294	0.412375
chr1:62820000-62960000_BP_10000	107.552	78	1.37887	0.0331912	0.157651
chr1:63180000-63215000_BP_5000	121.459	110	1.10417	0.470258	0.696783
chr1:63400000-63600000_BP_10000	102.916	68	1.51347	0.00912208	0.0745291
chr1:63655000-64445000_BP_5000	49.14	48	1.02375	0.919607	0.99497
chr1:63660000-63870000_BP_10000	87.154	52	1.67604	0.0029587	0.0373632
chr1:63660000-64700000_BP_10000	37.0868	29	1.27886	0.328432	0.573391
chr1:63660000-64710000_BP_10000	18.5434	38	0.487984	0.0163481	0.105206
chr1:63665000-64445000_BP_5000	47.2857	48	0.985119	1	1
chr1:63760000-64440000_BP_10000	58.4117	66	0.885026	0.591684	0.79141
chr1:63870000-64440000_BP_10000	82.5181	87	0.948484	0.818106	0.935937
chr1:63950000-64440000_BP_10000	68.6106	71	0.966346	0.932687	0.998092
chr1:6400000-6860000_BP_10000	49.14	53	0.92717	0.843898	0.949794
chr1:6400000-6970000_BP_10000	53.7759	55	0.977744	1	1
chr1:6405000-6855000_BP_5000	25.0336	13	1.92566	0.0532519	0.205641
chr1:6410000-6995000_BP_5000	24.1064	9	2.67849	0.00904119	0.0741656
chr1:64120000-64300000_BP_10000	66.7562	46	1.45122	0.0594307	0.219937
chr1:64620000-64690000_BP_5000	63.0476	45	1.40106	0.0842216	0.265268
chr1:64710000-64920000_BP_10000	84.3725	118	0.715021	0.0244668	0.133078
chr1:64710000-64980000_BP_10000	113.115	152	0.744178	0.0231118	0.128881
chr1:64710000-65180000_BP_10000	45.4313	31	1.46553	0.110016	0.309382
chr1:64715000-65005000_BP_5000	36.1596	35	1.03313	0.906294	0.989784
chr1:64730000-65170000_BP_10000	52.8487	52	1.01632	1	1
chr1:64730000-65180000_BP_10000	33.3781	52	0.641887	0.0661526	0.232222
chr1:65040000-65175000_BP_5000	48.2128	42	1.14792	0.529602	0.74436
chr1:65045000-65175000_BP_5000	43.577	42	1.03755	0.914212	0.992399
chr1:65110000-65175000_BP_5000	66.7562	65	1.02702	0.930684	0.997297
chr1:65120000-65175000_BP_5000	71.3921	53	1.34702	0.107031	0.305219
chr1:65280000-66090000_BP_10000	37.0868	45	0.824151	0.51041	0.728554
chr1:65310000-65650000_BP_10000	67.6834	73	0.92717	0.736356	0.887324
chr1:65310000-66090000_BP_10000	44.5042	54	0.824152	0.421523	0.655473
chr1:65315000-65385000_BP_5000	25.0336	48	0.521533	0.01408	0.095193
chr1:65650000-66090000_BP_10000	39.8683	14	2.84774	0.000535436	0.0128055
chr1:66100000-66830000_BP_10000	21.3249	36	0.592358	0.0869489	0.270534
chr1:66105000-66655000_BP_5000	20.3977	26	0.784527	0.560065	0.767979
chr1:66110000-66640000_BP_10000	63.9747	35	1.82785	0.00464065	0.0495364
chr1:66895000-66990000_BP_5000	48.2128	29	1.66251	0.0307865	0.15216
chr1:6890000-7200000_BP_10000	41.7226	32	1.30383	0.295413	0.539753
chr1:69165000-69775000_BP_5000	14.8347	8	1.85434	0.21004	0.444866
chr1:69240000-69690000_BP_10000	42.6498	50	0.852996	0.53406	0.747855
chr1:69240000-69775000_BP_5000	37.0868	34	1.09079	0.723948	0.879058
chr1:69375000-69685000_BP_5000	33.3781	34	0.981709	1	1
chr1:69375000-69775000_BP_5000	32.4509	16	2.02818	0.0212941	0.122654
chr1:69780000-70010000_BP_10000	53.7759	54	0.99585	1	1
chr1:69790000-70020000_BP_5000	14.8347	24	0.618112	0.199591	0.432352
chr1:69790000-70260000_BP_10000	38.9411	36	1.0817	0.817554	0.935613
chr1:7010000-7200000_BP_10000	93.6442	68	1.37712	0.0491726	0.19695
chr1:7120000-7290000_BP_10000	45.4313	25	1.81725	0.0169947	0.106958
chr1:7120000-7490000_BP_10000	26.8879	14	1.92056	0.0595839	0.219937
chr1:71290000-71460000_BP_10000	76.9551	44	1.74898	0.00345094	0.0415328
chr1:71550000-72140000_BP_10000	33.3781	60	0.556302	0.00954781	0.076317
chr1:71565000-71600000_BP_5000	63.9747	47	1.36116	0.128475	0.336987
chr1:71570000-71620000_BP_10000	159.473	208	0.766697	0.0141735	0.0952925
chr1:71575000-72120000_BP_5000	33.3781	19	1.75674	0.0534388	0.205714
chr1:71600000-71635000_BP_5000	47.2857	94	0.503039	0.000140763	0.00534439
chr1:71605000-71640000_BP_5000	76.0279	81	0.938616	0.811457	0.93237
chr1:71640000-72120000_BP_10000	58.4117	65	0.898642	0.653598	0.836412
chr1:71670000-72120000_BP_10000	38.9411	61	0.638379	0.0352002	0.16373
chr1:71780000-72120000_BP_10000	53.7759	37	1.4534	0.0929469	0.279804
chr1:72310000-72580000_BP_10000	57.4845	80	0.718556	0.0734506	0.245168
chr1:72310000-72715000_BP_5000	21.3249	10	2.13249	0.0501025	0.199544
chr1:72370000-72700000_BP_10000	59.3389	37	1.60375	0.0249907	0.134376
chr1:72715000-72850000_BP_5000	142.784	104	1.37292	0.015441	0.100858
chr1:72715000-72855000_BP_5000	118.678	106	1.1196	0.423774	0.657623
chr1:72865000-73270000_BP_5000	31.5238	24	1.31349	0.349682	0.591641
chr1:72865000-73825000_BP_5000	19.4706	31	0.628084	0.16078	0.382252
chr1:72870000-73825000_BP_5000	25.0336	24	1.04307	0.887725	0.978209
chr1:72870000-73860000_BP_10000	56.5574	55	1.02832	0.924775	0.996328
chr1:72875000-73615000_BP_5000	22.2521	17	1.30895	0.429591	0.662754
chr1:72880000-73275000_BP_5000	12.9804	31	0.418723	0.00955988	0.076317
chr1:7295000-7495000_BP_5000	21.3249	11	1.93863	0.0801433	0.257486
chr1:73620000-73820000_BP_10000	63.0476	66	0.955267	0.930155	0.99722
chr1:73900000-73995000_BP_5000	89.0083	91	0.978113	1	1
chr1:73900000-74075000_BP_5000	73.2464	55	1.33175	0.112657	0.313623
chr1:73900000-74080000_BP_5000	55.6302	61	0.91197	0.711703	0.871571
chr1:73900000-74135000_BP_5000	31.5238	37	0.851995	0.630456	0.820398
chr1:73900000-74195000_BP_5000	40.7955	29	1.40674	0.188216	0.41768
chr1:73995000-74075000_BP_5000	63.9747	72	0.888537	0.548502	0.759053
chr1:73995000-74080000_BP_5000	59.3389	46	1.28998	0.206498	0.441138
chr1:7400000-7510000_BP_10000	74.1736	36	2.06038	0.000271818	0.00818129
chr1:7410000-7770000_BP_10000	33.3781	54	0.618113	0.0422106	0.180163
chr1:74200000-74360000_BP_10000	98.28	85	1.15624	0.337894	0.581381
chr1:74200000-74380000_BP_10000	80.6638	83	0.971853	0.937791	0.999992
chr1:74305000-74355000_BP_5000	53.7759	73	0.736656	0.10985	0.309364
chr1:74310000-74360000_BP_5000	85.2996	66	1.29242	0.123009	0.329493
chr1:74640000-74750000_BP_10000	115.896	101	1.14749	0.341937	0.585626
chr1:74720000-74755000_BP_5000	55.6302	60	0.92717	0.780739	0.914009
chr1:74770000-74880000_BP_5000	63.0476	49	1.28669	0.187599	0.417371
chr1:74805000-74850000_BP_5000	93.6442	76	1.23216	0.192136	0.422918
chr1:74805000-74855000_BP_5000	82.5181	89	0.92717	0.703139	0.866714
chr1:74880000-74950000_BP_5000	70.4649	66	1.06765	0.732684	0.884428
chr1:74895000-74945000_BP_5000	61.1932	66	0.92717	0.791007	0.920453
chr1:74945000-75015000_BP_5000	79.7366	66	1.20813	0.281937	0.525229
chr1:74950000-75015000_BP_5000	77.8823	68	1.14533	0.456482	0.685431
chr1:75340000-75465000_BP_5000	101.062	90	1.12291	0.427355	0.660767
chr1:7540000-7765000_BP_5000	26.8879	25	1.07552	0.889884	0.979597
chr1:7540000-8390000_BP_10000	25.0336	5	5.00672	0.000192195	0.00645354
chr1:75475000-75600000_BP_5000	38.014	45	0.844756	0.585647	0.785928
chr1:75495000-75555000_BP_5000	82.5181	86	0.959513	0.87779	0.97113
chr1:7550000-7760000_BP_10000	83.4453	65	1.28377	0.140055	0.354111
chr1:75505000-75555000_BP_5000	70.4649	85	0.828999	0.297934	0.542731
chr1:75560000-75595000_BP_5000	47.2857	61	0.775175	0.250282	0.493401
chr1:75650000-75920000_BP_10000	55.6302	38	1.46395	0.0789755	0.254636
chr1:77080000-77510000_BP_10000	29.6694	58	0.511541	0.00374651	0.043731
chr1:77970000-78410000_BP_10000	33.3781	53	0.629775	0.0530031	0.205641
chr1:77975000-78190000_BP_5000	36.1596	36	1.00443	1	1
chr1:77980000-78185000_BP_5000	37.0868	24	1.54528	0.0979544	0.289921
chr1:78215000-78310000_BP_5000	30.5966	35	0.874189	0.712231	0.871571
chr1:78215000-78415000_BP_5000	25.9608	35	0.741737	0.305677	0.549689
chr1:78260000-78410000_BP_10000	97.3528	80	1.21691	0.20246	0.435168
chr1:78550000-78680000_BP_10000	146.493	112	1.30797	0.0344279	0.161327
chr1:79780000-80170000_BP_10000	63.9747	55	1.16318	0.463488	0.690791
chr1:79780000-80510000_BP_10000	26.8879	13	2.0683	0.0384773	0.171276
chr1:79785000-80180000_BP_5000	24.1064	7	3.44377	0.0021024	0.0303299
chr1:80180000-80405000_BP_5000	30.5966	34	0.8999	0.804317	0.928329
chr1:80180000-80510000_BP_5000	38.9411	31	1.25616	0.402963	0.639613
chr1:80825000-81295000_BP_5000	26.8879	19	1.41515	0.301996	0.545942
chr1:80830000-81270000_BP_10000	52.8487	42	1.2583	0.304885	0.549512
chr1:8110000-8260000_BP_10000	80.6638	57	1.41515	0.0498481	0.19871
chr1:8115000-8230000_BP_5000	23.1792	28	0.827829	0.677809	0.851316
chr1:81310000-82430000_BP_10000	44.5042	40	1.1126	0.664645	0.84275
chr1:81310000-82470000_BP_10000	25.9608	45	0.576907	0.0319272	0.154597
chr1:81310000-82640000_BP_10000	20.3977	13	1.56905	0.229481	0.469252
chr1:81315000-82290000_BP_5000	10.1989	18	0.566606	0.264931	0.509091
chr1:81590000-82280000_BP_10000	52.8487	32	1.65152	0.0294564	0.148593
chr1:81590000-82290000_BP_10000	34.3053	45	0.76234	0.314307	0.557101
chr1:81590000-82430000_BP_10000	25.0336	36	0.695378	0.252854	0.494808
chr1:82290000-82430000_BP_10000	68.6106	43	1.5956	0.0177658	0.110101
chr1:82290000-82470000_BP_10000	63.0476	43	1.46622	0.0526678	0.20551
chr1:82550000-82750000_BP_10000	47.2857	51	0.927171	0.840822	0.948353
chr1:82555000-82635000_BP_5000	34.3053	35	0.980151	1	1
chr1:82570000-82640000_BP_5000	33.3781	47	0.710172	0.182077	0.410061
chr1:82570000-82750000_BP_10000	68.6106	48	1.42939	0.0639959	0.228935
chr1:82720000-124990000_BP_10000	13.9075	7	1.98679	0.189247	0.419541
chr1:82780000-83180000_BP_10000	44.5042	40	1.1126	0.664645	0.84275
chr1:82780000-83720000_BP_10000	19.4706	15	1.29804	0.49956	0.720622
chr1:82790000-83070000_BP_10000	66.7562	70	0.95366	0.864405	0.96274
chr1:82800000-82985000_BP_5000	47.2857	37	1.27799	0.277999	0.522846
chr1:82800000-83060000_BP_5000	42.6498	22	1.93863	0.0125025	0.0896633
chr1:82805000-82985000_BP_5000	30.5966	39	0.784528	0.402963	0.639613
chr1:83060000-83710000_BP_10000	32.4509	29	1.119	0.703537	0.866714
chr1:83210000-83710000_BP_10000	42.6498	70	0.609283	0.0140875	0.095193
chr1:83220000-83715000_BP_5000	26.8879	23	1.16904	0.671811	0.846969
chr1:83720000-84690000_BP_10000	26.8879	42	0.640188	0.0911865	0.277913
chr1:83735000-84100000_BP_5000	16.6891	28	0.596039	0.135156	0.346923
chr1:83740000-84100000_BP_5000	28.7423	17	1.69072	0.103805	0.299605
chr1:83740000-84280000_BP_10000	50.0672	47	1.06526	0.762036	0.903095
chr1:83740000-84690000_BP_10000	39.8683	38	1.04917	0.909946	0.990808
chr1:83745000-84470000_BP_5000	25.0336	14	1.78811	0.0806905	0.258159
chr1:83810000-84100000_BP_10000	54.703	64	0.854734	0.463488	0.690791
chr1:84130000-84280000_BP_10000	51.9215	91	0.570566	0.00139827	0.0236942
chr1:84470000-84690000_BP_10000	66.7562	67	0.996361	1	1
chr1:84730000-84880000_BP_10000	106.625	114	0.935307	0.686599	0.85681
chr1:84835000-84875000_BP_5000	45.4313	81	0.56088	0.00241755	0.0333841
chr1:85070000-85180000_BP_10000	10.1989	14	0.728493	0.690038	0.858581
chr1:85080000-85270000_BP_10000	29.6694	21	1.41283	0.262438	0.506478
chr1:85080000-85590000_BP_10000	63.0476	56	1.12585	0.522991	0.738288
chr1:85080000-85620000_BP_10000	23.1792	11	2.1072	0.0409596	0.177342
chr1:85100000-85600000_BP_10000	10.1989	14	0.728493	0.690038	0.858581
chr1:85270000-85590000_BP_5000	49.14	40	1.2285	0.342833	0.585626
chr1:85275000-85590000_BP_5000	155.765	152	1.02477	0.864306	0.96274
chr1:85580000-85735000_BP_5000	20.3977	16	1.27486	0.511376	0.729105
chr1:8580000-8940000_BP_5000	9.2717	21	0.44151	0.0707555	0.241208
chr1:85850000-86005000_BP_5000	50.0672	54	0.92717	0.84537	0.950285
chr1:85930000-86140000_BP_10000	50.9943	52	0.98066	1	1
chr1:85935000-86005000_BP_5000	73.2464	72	1.01731	0.93408	0.998357
chr1:86060000-86340000_BP_10000	51.9215	49	1.05962	0.842382	0.948701
chr1:86075000-86350000_BP_5000	16.6891	27	0.618115	0.174171	0.4012
chr1:86080000-86350000_BP_10000	63.9747	76	0.841772	0.352584	0.595049
chr1:86175000-86335000_BP_5000	177.089	164	1.07981	0.482135	0.7059
chr1:86395000-86430000_BP_5000	76.0279	83	0.915999	0.692762	0.860313
chr1:86440000-86485000_BP_5000	89.9355	74	1.21534	0.24139	0.483706
chr1:86440000-86520000_BP_5000	50.0672	75	0.667563	0.0400358	0.174432
chr1:86440000-86530000_BP_5000	52.8487	45	1.17442	0.479692	0.703187
chr1:86610000-87180000_BP_10000	38.9411	67	0.58121	0.00841699	0.0711708
chr1:86615000-87040000_BP_5000	55.6302	55	1.01146	1	1
chr1:86700000-87040000_BP_5000	68.6106	53	1.29454	0.174205	0.4012
chr1:86965000-87040000_BP_5000	65.8291	48	1.37144	0.110939	0.31064
chr1:86970000-87040000_BP_10000	151.129	131	1.15366	0.234432	0.476061
chr1:87100000-87185000_BP_5000	35.2325	44	0.800739	0.434042	0.667308
chr1:87150000-87260000_BP_10000	101.989	92	1.10858	0.51828	0.734554
chr1:87440000-87760000_BP_10000	30.5966	69	0.443429	0.000183143	0.00623367
chr1:87470000-87660000_BP_10000	134.44	77	1.74597	8.23634e-05	0.00386886
chr1:87770000-88270000_BP_5000	14.8347	5	2.96694	0.0413895	0.178574
chr1:88120000-88280000_BP_10000	69.5377	68	1.02261	0.932202	0.997697
chr1:88150000-88285000_BP_5000	47.2857	22	2.14935	0.00254756	0.0343094
chr1:88350000-88740000_BP_10000	80.6638	66	1.22218	0.248126	0.490148
chr1:88420000-88700000_BP_10000	165.963	167	0.99379	1	1
chr1:88425000-88560000_BP_5000	33.3781	56	0.596038	0.0263017	0.139218
chr1:88425000-88740000_BP_5000	66.7562	47	1.42034	0.0746925	0.248318
chr1:88455000-88705000_BP_5000	38.014	54	0.703963	0.146177	0.361388
chr1:88470000-88700000_BP_10000	162.255	137	1.18434	0.148793	0.365418
chr1:88560000-88700000_BP_5000	89.0083	79	1.12669	0.44185	0.673088
chr1:88560000-88705000_BP_5000	84.3725	90	0.937472	0.762469	0.903301
chr1:88740000-88960000_BP_10000	76.0279	47	1.61761	0.00893341	0.0738882
chr1:88740000-89190000_BP_5000	35.2325	39	0.903397	0.817554	0.935613
chr1:88745000-89190000_BP_5000	30.5966	51	0.599933	0.0352414	0.16373
chr1:88755000-89055000_BP_5000	19.4706	34	0.572665	0.0759047	0.249442
chr1:88755000-89065000_BP_5000	40.7955	28	1.45698	0.148032	0.36427
chr1:88965000-89055000_BP_5000	46.3585	14	3.31132	2.71919e-05	0.00182962
chr1:89060000-89190000_BP_10000	98.28	107	0.918505	0.625861	0.817178
chr1:89065000-89125000_BP_5000	54.703	20	2.73515	6.4949e-05	0.00340924
chr1:89235000-89520000_BP_5000	15.7619	29	0.543514	0.0724543	0.243654
chr1:89340000-89630000_BP_10000	71.3921	64	1.1155	0.548502	0.759053
chr1:89350000-89520000_BP_10000	122.386	82	1.49251	0.00508571	0.0527847
chr1:89360000-89520000_BP_10000	103.843	98	1.05962	0.725085	0.880224
chr1:89580000-89965000_BP_5000	6.49019	26	0.249623	0.00131873	0.0226195
chr1:89640000-89750000_BP_10000	125.168	80	1.5646	0.00165128	0.0257627
chr1:89640000-89940000_BP_5000	25.9608	26	0.998492	1	1
chr1:89640000-89945000_BP_5000	22.2521	35	0.635774	0.148006	0.36427
chr1:89650000-89750000_BP_5000	48.2128	24	2.00887	0.00462629	0.049492
chr1:89770000-89850000_BP_5000	50.0672	28	1.78811	0.0128124	0.0905441
chr1:89770000-89940000_BP_5000	50.9943	43	1.18591	0.470492	0.696783
chr1:89875000-89935000_BP_5000	27.8151	52	0.534906	0.00968285	0.0769462
chr1:90010000-90590000_BP_5000	26.8879	35	0.768226	0.374152	0.61441
chr1:90060000-90270000_BP_5000	38.9411	26	1.49773	0.136032	0.346923
chr1:90060000-90590000_BP_5000	27.8151	49	0.567655	0.0220335	0.125657
chr1:90200000-90270000_BP_5000	54.703	21	2.6049	0.000120629	0.00481053
chr1:90470000-90560000_BP_5000	16.6891	41	0.407051	0.00223255	0.0312413
chr1:90645000-90955000_BP_5000	42.6498	32	1.33281	0.248046	0.490148
chr1:90650000-90835000_BP_5000	39.8683	55	0.724878	0.150518	0.367658
chr1:90650000-90840000_BP_5000	53.7759	49	1.09747	0.693686	0.860751
chr1:90650000-90955000_BP_5000	25.9608	48	0.54085	0.01408	0.095193
chr1:90900000-90950000_BP_10000	173.381	158	1.09735	0.410414	0.645572
chr1:90970000-91020000_BP_10000	179.871	154	1.16799	0.171238	0.396375
chr1:90970000-91100000_BP_10000	108.479	139	0.780424	0.065331	0.230564
chr1:90970000-91210000_BP_10000	76.0279	88	0.863953	0.436368	0.668829
chr1:91520000-91750000_BP_10000	64.9019	69	0.940607	0.795629	0.923315
chr1:91960000-92450000_BP_10000	71.3921	90	0.793246	0.18149	0.410011
chr1:92520000-92610000_BP_5000	83.4453	71	1.17529	0.335135	0.579331
chr1:92640000-92830000_BP_10000	140.003	92	1.52177	0.00160644	0.0252894
chr1:92695000-92895000_BP_5000	27.8151	35	0.794717	0.449963	0.680154
chr1:92705000-92830000_BP_5000	79.7366	69	1.1556	0.412743	0.647772
chr1:92705000-92895000_BP_5000	38.9411	31	1.25616	0.402963	0.639613
chr1:92840000-92890000_BP_5000	51.9215	45	1.15381	0.54261	0.754193
chr1:92950000-93080000_BP_10000	97.3528	77	1.26432	0.130335	0.339615
chr1:93010000-93080000_BP_5000	57.4845	35	1.64241	0.0220186	0.125657
chr1:93170000-93400000_BP_10000	107.552	68	1.58165	0.00317197	0.0390781
chr1:93175000-93235000_BP_5000	38.9411	69	0.564364	0.00502352	0.0524221
chr1:93190000-93500000_BP_10000	53.7759	29	1.85434	0.00803671	0.0690951
chr1:93590000-93720000_BP_10000	97.3528	63	1.54528	0.00718207	0.0649517
chr1:93820000-94070000_BP_10000	106.625	110	0.969318	0.892045	0.980737
chr1:93980000-94070000_BP_10000	63.0476	51	1.23623	0.263054	0.506546
chr1:94030000-94075000_BP_5000	62.1204	65	0.955698	0.929614	0.99722
chr1:9460000-9700000_BP_10000	32.4509	46	0.705454	0.176611	0.402484
chr1:9570000-9700000_BP_5000	64.9019	61	1.06397	0.789396	0.919695
chr1:96840000-97680000_BP_10000	39.8683	35	1.13909	0.644464	0.829391
chr1:96845000-97015000_BP_5000	41.7226	71	0.587642	0.00814969	0.0693229
chr1:97035000-97685000_BP_5000	9.2717	18	0.515094	0.184933	0.412972
chr1:9770000-10080000_BP_10000	53.7759	50	1.07552	0.768792	0.907091
chr1:9770000-9930000_BP_10000	86.2268	56	1.53976	0.0118499	0.0867681
chr10:100010000-100160000_BP_10000	45.4313	74	0.613936	0.0133763	0.093049
chr10:100160000-100470000_BP_10000	35.2325	28	1.2583	0.381733	0.621865
chr10:102450000-102835000_BP_5000	23.1792	32	0.72435	0.349682	0.591641
chr10:102490000-102820000_BP_10000	88.0811	73	1.20659	0.2385	0.480669
chr10:102490000-102830000_BP_10000	73.2464	76	0.963768	0.934961	0.998748
chr10:103250000-103400000_BP_5000	56.5574	53	1.06712	0.775003	0.910324
chr10:10355000-10555000_BP_5000	20.3977	25	0.815908	0.658738	0.839476
chr10:105390000-105570000_BP_10000	33.3781	60	0.556302	0.00954781	0.076317
chr10:105850000-106580000_BP_10000	51.9215	34	1.5271	0.0661526	0.232222
chr10:105860000-106580000_BP_10000	47.2857	46	1.02795	0.917923	0.99426
chr10:106370000-106580000_BP_10000	87.154	76	1.14676	0.39043	0.630119
chr10:106380000-106580000_BP_5000	22.2521	21	1.05962	0.880396	0.972774
chr10:106605000-106910000_BP_5000	23.1792	10	2.31792	0.0243065	0.132912
chr10:106610000-106910000_BP_10000	60.266	63	0.956603	0.928492	0.997216
chr10:106930000-107385000_BP_5000	22.2521	14	1.58944	0.187742	0.417371
chr10:106930000-107390000_BP_5000	16.6891	29	0.575486	0.103805	0.299605
chr10:107440000-107700000_BP_10000	70.4649	68	1.03625	0.865374	0.962895
chr10:107440000-107740000_BP_10000	69.5377	72	0.965801	0.933161	0.998109
chr10:107800000-107920000_BP_5000	35.2325	36	0.978681	1	1
chr10:107800000-108445000_BP_5000	23.1792	18	1.28773	0.440799	0.672545
chr10:107930000-108530000_BP_10000	29.6694	43	0.689986	0.159712	0.380975
chr10:108290000-108445000_BP_5000	67.6834	46	1.47138	0.0487247	0.196341
chr10:108295000-108435000_BP_5000	52.8487	70	0.754981	0.148816	0.365418
chr10:108295000-108525000_BP_5000	28.7423	16	1.79639	0.0724543	0.243654
chr10:108300000-108525000_BP_5000	21.3249	27	0.789811	0.568172	0.773981
chr10:109500000-109650000_BP_10000	62.1204	38	1.63475	0.0165059	0.105811
chr10:109765000-109860000_BP_5000	42.6498	49	0.870404	0.602412	0.799064
chr10:109920000-110080000_BP_10000	138.148	119	1.16091	0.236794	0.478293
chr10:109925000-110075000_BP_5000	31.5238	25	1.26095	0.427043	0.660696
chr10:110450000-110700000_BP_10000	62.1204	56	1.10929	0.582494	0.784719
chr10:110780000-111100000_BP_10000	63.0476	65	0.969963	1	1
chr10:110790000-110920000_BP_10000	132.585	164	0.808445	0.0815487	0.259998
chr10:110790000-110940000_BP_10000	144.639	140	1.03314	0.812755	0.932754
chr10:110790000-110975000_BP_5000	40.7955	33	1.23623	0.415985	0.650985
chr10:110790000-111090000_BP_10000	60.266	70	0.860943	0.48472	0.708114
chr10:110795000-110975000_BP_5000	33.3781	48	0.695377	0.150675	0.367658
chr10:110855000-110920000_BP_5000	27.8151	50	0.556302	0.0168531	0.106599
chr10:110975000-111095000_BP_5000	38.9411	34	1.14533	0.639973	0.826195
chr10:110985000-111100000_BP_5000	24.1064	37	0.651524	0.161881	0.384033
chr10:111220000-111480000_BP_10000	63.0476	78	0.808303	0.27525	0.51897
chr10:111300000-111470000_BP_10000	99.2072	92	1.07834	0.613547	0.808004
chr10:111300000-111480000_BP_10000	102.916	67	1.53606	0.00708832	0.0646745
chr10:111500000-111960000_BP_5000	34.3053	25	1.37221	0.245061	0.487966
chr10:111505000-111590000_BP_5000	61.1932	41	1.49252	0.0482337	0.195118
chr10:111505000-111650000_BP_5000	57.4845	37	1.55364	0.0396082	0.174257
chr10:111505000-111925000_BP_5000	30.5966	48	0.637429	0.0711634	0.241606
chr10:111505000-111965000_BP_5000	32.4509	38	0.853971	0.635308	0.823663
chr10:111970000-112100000_BP_10000	65.8291	71	0.92717	0.732684	0.884428
chr10:111970000-112800000_BP_10000	43.577	29	1.50266	0.100644	0.294133
chr10:111975000-112160000_BP_5000	31.5238	34	0.927171	0.902159	0.987744
chr10:112060000-112150000_BP_10000	41.7226	17	2.45427	0.00154717	0.0247185
chr10:112270000-112810000_BP_10000	48.2128	46	1.0481	0.837556	0.946465
chr10:112450000-112790000_BP_10000	53.7759	24	2.24066	0.000901004	0.0178025
chr10:11450000-12620000_BP_10000	17.6162	35	0.50332	0.0270083	0.141514
chr10:114800000-115050000_BP_10000	69.5377	50	1.39075	0.0824075	0.26114
chr10:115180000-115310000_BP_10000	86.2268	97	0.888936	0.507127	0.72577
chr10:115230000-115410000_BP_10000	29.6694	54	0.549433	0.0116345	0.0856223
chr10:115320000-115385000_BP_5000	31.5238	50	0.630476	0.0598083	0.219937
chr10:115320000-116190000_BP_10000	25.9608	27	0.961511	1	1
chr10:115400000-115730000_BP_10000	58.4117	37	1.57869	0.0315481	0.153787
chr10:115410000-117050000_BP_10000	11.126	27	0.412074	0.0237027	0.130792
chr10:115440000-115620000_BP_10000	84.3725	54	1.56245	0.0106783	0.08187
chr10:115440000-115730000_BP_10000	75.1008	48	1.5646	0.0149846	0.0991032
chr10:115460000-115610000_BP_10000	62.1204	93	0.667961	0.0199457	0.117869
chr10:116080000-116195000_BP_5000	19.4706	30	0.64902	0.202639	0.435168
chr10:116195000-116315000_BP_5000	23.1792	32	0.72435	0.349682	0.591641
chr10:116330000-116440000_BP_10000	114.042	71	1.60623	0.00154663	0.0247185
chr10:116440000-116860000_BP_10000	63.0476	49	1.28669	0.187599	0.417371
chr10:116450000-116790000_BP_10000	67.6834	50	1.35367	0.117213	0.320288
chr10:116460000-116780000_BP_10000	57.4845	74	0.776818	0.191499	0.422383
chr10:116980000-117030000_BP_5000	28.7423	48	0.598798	0.0395395	0.174257
chr10:117050000-117210000_BP_10000	100.134	86	1.16435	0.30593	0.550029
chr10:117050000-117340000_BP_10000	29.6694	56	0.529811	0.00667392	0.0621295
chr10:117050000-117350000_BP_10000	46.3585	51	0.90899	0.762036	0.903095
chr10:117050000-117700000_BP_5000	14.8347	8	1.85434	0.21004	0.444866
chr10:117130000-117210000_BP_10000	118.678	72	1.64831	0.000827608	0.0169679
chr10:117225000-117430000_BP_5000	27.8151	30	0.92717	0.895683	0.982691
chr10:117355000-117700000_BP_5000	11.126	28	0.397357	0.016589	0.106013
chr10:117360000-117435000_BP_5000	50.0672	51	0.98171	1	1
chr10:117365000-117400000_BP_5000	55.6302	76	0.731976	0.0978122	0.289921
chr10:117365000-117435000_BP_5000	48.2128	53	0.909675	0.766604	0.905614
chr10:117455000-117675000_BP_5000	85.2996	114	0.748242	0.0559657	0.212117
chr10:117550000-117660000_BP_10000	96.4257	96	1.00443	1	1
chr10:117565000-117635000_BP_5000	76.9551	27	2.85019	9.70173e-07	0.000201276
chr10:117565000-117675000_BP_5000	66.7562	37	1.80422	0.00423255	0.0472521
chr10:117700000-117755000_BP_5000	54.703	45	1.21562	0.368202	0.609195
chr10:117700000-117780000_BP_10000	90.8627	101	0.899631	0.51611	0.732132
chr10:117705000-117755000_BP_5000	47.2857	52	0.90934	0.764353	0.904487
chr10:117800000-118000000_BP_10000	103.843	69	1.50497	0.00953802	0.076317
chr10:118155000-118545000_BP_5000	22.2521	18	1.23623	0.532709	0.747225
chr10:118160000-118540000_BP_10000	49.14	71	0.692113	0.0685936	0.236288
chr10:119080000-119160000_BP_5000	24.1064	42	0.573962	0.0498001	0.19871
chr10:119160000-121250000_BP_10000	2.78151	14	0.198679	0.0127258	0.0904827
chr10:119640000-120120000_BP_10000	54.703	64	0.854734	0.463488	0.690791
chr10:119645000-119800000_BP_5000	26.8879	36	0.746886	0.313503	0.5563
chr10:119800000-120120000_BP_10000	89.9355	87	1.03374	0.88056	0.972774
chr10:119810000-120120000_BP_5000	31.5238	15	2.10159	0.0186238	0.113171
chr10:119880000-120120000_BP_10000	63.0476	73	0.863666	0.494442	0.715134
chr10:120240000-120870000_BP_5000	16.6891	31	0.538358	0.0594634	0.219937
chr10:120245000-120870000_BP_5000	28.7423	29	0.991114	1	1
chr10:120300000-120700000_BP_10000	67.6834	75	0.902445	0.616003	0.809645
chr10:120300000-120870000_BP_10000	82.5181	69	1.19591	0.291654	0.536089
chr10:120470000-120660000_BP_10000	56.5574	89	0.635476	0.0100565	0.0791363
chr10:120480000-120550000_BP_10000	152.056	120	1.26713	0.0525793	0.20551
chr10:120480000-120700000_BP_10000	63.9747	71	0.901052	0.605742	0.801539
chr10:120570000-120860000_BP_10000	54.703	28	1.95368	0.00403921	0.0456198
chr10:120580000-120860000_BP_10000	38.9411	51	0.763551	0.246106	0.488151
chr10:120700000-120870000_BP_10000	86.2268	50	1.72454	0.00198869	0.0291234
chr10:120930000-121250000_BP_10000	60.266	40	1.50665	0.0460441	0.190415
chr10:121030000-121250000_BP_10000	101.062	96	1.05273	0.722438	0.878138
chr10:121375000-121520000_BP_5000	60.266	28	2.15236	0.000610259	0.0140303
chr10:121390000-121510000_BP_10000	141.857	113	1.25537	0.0793244	0.255619
chr10:121690000-121760000_BP_5000	51.9215	30	1.73072	0.0198269	0.117489
chr10:121695000-121760000_BP_5000	46.3585	60	0.772642	0.245891	0.488151
chr10:121695000-121855000_BP_5000	28.7423	33	0.870979	0.703537	0.866714
chr10:121695000-122045000_BP_5000	38.014	31	1.22626	0.402963	0.639613
chr10:121695000-122050000_BP_5000	23.1792	45	0.515093	0.0154323	0.100858
chr10:121760000-121855000_BP_5000	44.5042	30	1.48347	0.105342	0.301229
chr10:121760000-122045000_BP_5000	46.3585	52	0.89151	0.687885	0.857369
chr10:121765000-122040000_BP_5000	47.2857	25	1.89143	0.00954221	0.076317
chr10:121850000-122040000_BP_10000	93.6442	109	0.859121	0.325809	0.570293
chr10:122100000-122310000_BP_10000	54.703	27	2.02604	0.00264249	0.0347556
chr10:122100000-122445000_BP_5000	21.3249	30	0.71083	0.33175	0.576041
chr10:122100000-122530000_BP_5000	36.1596	30	1.20532	0.463818	0.690791
chr10:122105000-122525000_BP_5000	34.3053	46	0.745767	0.266412	0.510194
chr10:122550000-122790000_BP_5000	36.1596	37	0.977286	1	1
chr10:122550000-122795000_BP_5000	35.2325	39	0.903397	0.817554	0.935613
chr10:122575000-122675000_BP_5000	39.8683	34	1.1726	0.561381	0.768333
chr10:122575000-123090000_BP_5000	9.2717	24	0.386321	0.0243065	0.132912
chr10:122795000-123090000_BP_5000	42.6498	45	0.947773	0.915187	0.992591
chr10:122800000-123000000_BP_5000	61.1932	54	1.13321	0.515913	0.732092
chr10:122800000-123010000_BP_5000	47.2857	61	0.775175	0.250282	0.493401
chr10:122800000-123090000_BP_5000	36.1596	52	0.695377	0.137368	0.348839
chr10:122800000-123250000_BP_10000	48.2128	35	1.37751	0.155656	0.37419
chr10:123260000-123640000_BP_10000	39.8683	34	1.1726	0.561381	0.768333
chr10:125260000-125530000_BP_10000	44.5042	65	0.68468	0.0695652	0.238738
chr10:126170000-126325000_BP_5000	11.126	28	0.397357	0.016589	0.106013
chr10:126380000-126520000_BP_10000	91.7898	74	1.2404	0.186854	0.416567
chr10:126830000-126870000_BP_5000	64.9019	83	0.781951	0.162072	0.384275
chr10:126830000-126990000_BP_10000	61.1932	37	1.65387	0.0154324	0.100858
chr10:12690000-12985000_BP_5000	9.2717	28	0.331132	0.00509764	0.0527847
chr10:126915000-126990000_BP_5000	121.459	128	0.948898	0.751902	0.89636
chr10:127125000-127165000_BP_5000	79.7366	73	1.09228	0.627771	0.818384
chr10:127175000-127230000_BP_5000	50.9943	67	0.761109	0.167051	0.391489
chr10:127180000-127310000_BP_10000	164.109	133	1.2339	0.0723512	0.243654
chr10:127185000-127225000_BP_5000	82.5181	65	1.26951	0.162072	0.384275
chr10:127200000-127300000_BP_10000	86.2268	98	0.879865	0.462303	0.690483
chr10:127505000-127540000_BP_5000	98.28	89	1.10427	0.51168	0.729105
chr10:127565000-127620000_BP_5000	89.0083	67	1.32848	0.0787918	0.254636
chr10:127575000-127620000_BP_5000	87.154	74	1.17776	0.307067	0.551262
chr10:12760000-12990000_BP_10000	56.5574	35	1.61593	0.0280169	0.144069
chr10:127675000-127735000_BP_5000	83.4453	76	1.09796	0.580129	0.78335
chr10:127675000-127935000_BP_5000	40.7955	32	1.27486	0.349182	0.591641
chr10:127680000-128000000_BP_10000	94.5713	70	1.35102	0.0613783	0.223755
chr10:127695000-127730000_BP_5000	77.8823	56	1.39076	0.0692596	0.238174
chr10:127735000-128005000_BP_5000	43.577	40	1.08942	0.743644	0.891667
chr10:127740000-127815000_BP_5000	42.6498	20	2.13249	0.0051524	0.0530679
chr10:127740000-127935000_BP_5000	129.804	81	1.60252	0.000907788	0.0178644
chr10:127740000-128005000_BP_5000	34.3053	44	0.779666	0.368188	0.609195
chr10:127815000-127935000_BP_5000	49.14	21	2.34	0.000766765	0.0161259
chr10:127870000-127930000_BP_10000	192.851	193	0.999228	1	1
chr10:127945000-128005000_BP_5000	95.4985	91	1.04943	0.769989	0.907512
chr10:127950000-128005000_BP_5000	99.2072	86	1.15357	0.340507	0.584459
chr10:128090000-128185000_BP_5000	74.1736	73	1.01608	0.934525	0.998526
chr10:128090000-128190000_BP_5000	76.0279	65	1.16966	0.356	0.596719
chr10:128140000-128180000_BP_5000	92.717	85	1.09079	0.599936	0.797616
chr10:128330000-128450000_BP_10000	154.837	126	1.22887	0.0946767	0.283981
chr10:128370000-128455000_BP_5000	76.9551	65	1.18392	0.356	0.596719
chr10:128370000-128530000_BP_10000	89.9355	94	0.956761	0.82504	0.940044
chr10:128375000-128450000_BP_5000	70.4649	75	0.939532	0.80402	0.928329
chr10:128615000-128670000_BP_5000	70.4649	60	1.17441	0.382354	0.621865
chr10:12865000-12920000_BP_5000	26.8879	42	0.640188	0.0911865	0.277913
chr10:128840000-128890000_BP_5000	69.5377	53	1.31203	0.148816	0.365418
chr10:128840000-128970000_BP_10000	69.5377	58	1.19893	0.330936	0.576041
chr10:128905000-128975000_BP_5000	40.7955	30	1.35985	0.235098	0.476061
chr10:128915000-128975000_BP_5000	39.8683	49	0.813639	0.39657	0.633865
chr10:129020000-129380000_BP_10000	68.6106	22	3.11866	8.1872e-07	0.000176146
chr10:129020000-130090000_BP_10000	19.4706	38	0.512384	0.024746	0.133787
chr10:129990000-130080000_BP_10000	140.003	126	1.11113	0.391603	0.630203
chr10:129990000-130090000_BP_10000	151.129	86	1.75731	2.24788e-05	0.00161875
chr10:130000000-130050000_BP_10000	82.5181	37	2.23022	3.24316e-05	0.00207028
chr10:13015000-13085000_BP_5000	60.266	60	1.00443	1	1
chr10:13015000-13425000_BP_5000	67.6834	93	0.727778	0.0582246	0.217743
chr10:130225000-130295000_BP_5000	87.154	111	0.785171	0.118648	0.32257
chr10:130310000-130360000_BP_10000	109.406	78	1.40264	0.0235087	0.130515
chr10:13085000-13420000_BP_5000	48.2128	59	0.817166	0.386573	0.626039
chr10:13085000-13425000_BP_5000	75.1008	56	1.34109	0.0978122	0.289921
chr10:13560000-13965000_BP_5000	33.3781	32	1.04307	0.902159	0.987744
chr10:13560000-14040000_BP_10000	63.9747	63	1.01547	1	1
chr10:13560000-14200000_BP_10000	44.5042	55	0.809167	0.368202	0.609195
chr10:13560000-14310000_BP_10000	29.6694	44	0.674305	0.130178	0.33951
chr10:13560000-14320000_BP_10000	44.5042	36	1.23623	0.374174	0.61441
chr10:13560000-14380000_BP_10000	37.0868	38	0.975968	1	1
chr10:13570000-14200000_BP_5000	19.4706	11	1.77005	0.149613	0.366709
chr10:13570000-14380000_BP_10000	31.5238	44	0.71645	0.206737	0.441138
chr10:13965000-14045000_BP_5000	47.2857	21	2.2517	0.00155032	0.0247185
chr10:13970000-14200000_BP_10000	44.5042	59	0.754308	0.202173	0.434811
chr10:14445000-14685000_BP_5000	36.1596	21	1.72189	0.0479403	0.194292
chr10:14445000-14705000_BP_5000	24.1064	33	0.730497	0.358143	0.599439
chr10:14730000-15170000_BP_10000	74.1736	57	1.30129	0.138668	0.351512
chr10:17730000-18050000_BP_10000	56.5574	46	1.22951	0.324479	0.568596
chr10:17730000-18195000_BP_5000	25.9608	19	1.36636	0.371298	0.612631
chr10:17730000-18210000_BP_5000	12.9804	24	0.54085	0.0988717	0.290661
chr10:17735000-17865000_BP_5000	29.6694	61	0.486384	0.00151651	0.0246303
chr10:17740000-17865000_BP_5000	42.6498	34	1.25441	0.362032	0.603571
chr10:18035000-18200000_BP_5000	18.5434	34	0.545394	0.0534388	0.205714
chr10:18050000-18190000_BP_10000	114.969	116	0.991112	1	1
chr10:18140000-18200000_BP_5000	50.9943	26	1.96132	0.00587071	0.0584042
chr10:18230000-18390000_BP_10000	96.4257	67	1.43919	0.023249	0.129403
chr10:18230000-18420000_BP_10000	87.154	54	1.61396	0.00543009	0.0551729
chr10:18235000-18385000_BP_5000	40.7955	14	2.91396	0.000355281	0.00989055
chr10:18390000-18425000_BP_5000	87.154	69	1.2631	0.150614	0.367658
chr10:18390000-18525000_BP_5000	25.0336	45	0.556302	0.0319272	0.154597
chr10:18450000-18525000_BP_5000	70.4649	82	0.859328	0.418921	0.652479
chr10:18560000-18600000_BP_5000	74.1736	84	0.883019	0.525925	0.740689
chr10:18560000-18715000_BP_5000	38.014	18	2.11189	0.00750818	0.0665874
chr10:18560000-18900000_BP_10000	44.5042	49	0.908249	0.757189	0.899736
chr10:18760000-18905000_BP_5000	56.5574	47	1.20335	0.377584	0.618023
chr10:18765000-18830000_BP_5000	42.6498	36	1.18472	0.499897	0.720631
chr10:18765000-18905000_BP_5000	55.6302	51	1.09079	0.699175	0.864139
chr10:18840000-18895000_BP_5000	63.9747	53	1.20707	0.35528	0.596719
chr10:18910000-19185000_BP_5000	17.6162	27	0.652452	0.232693	0.473124
chr10:18910000-19520000_BP_10000	39.8683	38	1.04917	0.909946	0.990808
chr10:19010000-19185000_BP_5000	50.9943	43	1.18591	0.470492	0.696783
chr10:19015000-19185000_BP_5000	43.577	52	0.838019	0.475152	0.700015
chr10:19240000-19510000_BP_5000	18.5434	23	0.806235	0.643969	0.829391
chr10:19240000-19520000_BP_10000	76.9551	85	0.905354	0.582476	0.784719
chr10:19240000-19685000_BP_5000	26.8879	20	1.3444	0.381693	0.621865
chr10:19490000-19690000_BP_10000	33.3781	66	0.505729	0.00178993	0.0272667
chr10:19600000-19685000_BP_5000	58.4117	27	2.1634	0.00073171	0.0157981
chr10:19600000-19690000_BP_5000	39.8683	40	0.996707	1	1
chr10:19700000-20120000_BP_10000	53.7759	43	1.2506	0.309934	0.553647
chr10:19705000-19890000_BP_5000	40.7955	36	1.13321	0.648791	0.833258
chr10:19705000-20065000_BP_5000	23.1792	7	3.31131	0.00332689	0.040459
chr10:19705000-20070000_BP_5000	13.9075	26	0.534904	0.0806905	0.258159
chr10:19710000-19800000_BP_10000	104.77	80	1.30963	0.0773622	0.251857
chr10:19710000-19905000_BP_5000	35.2325	39	0.903397	0.817554	0.935613
chr10:19930000-20290000_BP_10000	14.8347	41	0.361822	0.000685564	0.015085
chr10:20150000-20280000_BP_10000	110.333	76	1.45175	0.0126979	0.0903944
chr10:20150000-20300000_BP_10000	78.8094	105	0.750566	0.0650326	0.230355
chr10:20370000-20945000_BP_5000	44.5042	35	1.27155	0.314307	0.557101
chr10:20990000-21335000_BP_5000	12.9804	28	0.463586	0.0275332	0.142427
chr10:21030000-21150000_BP_10000	133.512	150	0.89008	0.373449	0.61441
chr10:21030000-21190000_BP_5000	40.7955	44	0.92717	0.828423	0.942051
chr10:21035000-21185000_BP_5000	42.6498	55	0.775451	0.266406	0.510194
chr10:21160000-21340000_BP_10000	76.9551	30	2.56517	6.27761e-06	0.000715032
chr10:21250000-21335000_BP_5000	38.014	21	1.81019	0.0273401	0.142132
chr10:21380000-21460000_BP_5000	55.6302	44	1.26432	0.271253	0.515158
chr10:21380000-21465000_BP_5000	35.2325	54	0.652454	0.0725495	0.243654
chr10:21380000-22005000_BP_5000	86.2268	65	1.32657	0.0881746	0.273517
chr10:21460000-22005000_BP_5000	57.4845	84	0.684339	0.0355375	0.164301
chr10:21465000-21995000_BP_5000	68.6106	69	0.994357	1	1
chr10:21595000-21995000_BP_5000	22.2521	33	0.674306	0.228806	0.468774
chr10:21600000-22005000_BP_5000	29.6694	17	1.74526	0.0789407	0.254636
chr10:21685000-21995000_BP_5000	17.6162	33	0.533824	0.0488739	0.196341
chr10:21740000-21980000_BP_10000	101.989	107	0.953168	0.7821	0.915234
chr10:21825000-21985000_BP_5000	34.3053	57	0.601847	0.0280169	0.144069
chr10:21840000-21990000_BP_10000	131.658	133	0.98991	1	1
chr10:22030000-22140000_BP_10000	72.3193	104	0.695378	0.0238638	0.131273
chr10:22035000-22070000_BP_5000	51.9215	45	1.15381	0.54261	0.754193
chr10:22050000-22140000_BP_10000	95.4985	98	0.974474	0.942789	1
chr10:22575000-22775000_BP_5000	30.5966	32	0.956144	1	1
chr10:22580000-22710000_BP_10000	111.26	94	1.18362	0.236161	0.477224
chr10:22580000-22775000_BP_5000	32.4509	23	1.41091	0.228806	0.468774
chr10:22580000-23080000_BP_5000	8.34453	15	0.556302	0.307456	0.551466
chr10:22610000-22710000_BP_10000	210.468	117	1.79887	2.35141e-07	7.58853e-05
chr10:22780000-23080000_BP_5000	50.9943	55	0.927169	0.770919	0.907512
chr10:23080000-23770000_BP_10000	51.9215	60	0.865358	0.508513	0.727097
chr10:23115000-23610000_BP_5000	31.5238	48	0.656746	0.0929119	0.279804
chr10:23115000-23775000_BP_5000	16.6891	30	0.556303	0.0789407	0.254636
chr10:23450000-23610000_BP_10000	104.77	76	1.37855	0.0371203	0.167981
chr10:23610000-23760000_BP_10000	67.6834	51	1.32713	0.142132	0.355473
chr10:23725000-23775000_BP_5000	50.0672	25	2.00269	0.00383624	0.0439773
chr10:23810000-23970000_BP_10000	81.591	69	1.18248	0.328809	0.573645
chr10:23810000-23980000_BP_10000	69.5377	80	0.869221	0.46255	0.690614
chr10:23815000-23870000_BP_5000	33.3781	3	11.126	1.23313e-07	4.88403e-05
chr10:23815000-24080000_BP_5000	37.0868	43	0.862484	0.656992	0.838662
chr10:23815000-24300000_BP_5000	9.2717	21	0.44151	0.0707555	0.241208
chr10:23980000-24080000_BP_5000	76.9551	53	1.45198	0.0432551	0.183224
chr10:23980000-24300000_BP_10000	55.6302	50	1.1126	0.627431	0.8183
chr10:24190000-24295000_BP_5000	74.1736	84	0.883019	0.525925	0.740689
chr10:24190000-24620000_BP_10000	25.9608	44	0.590018	0.0413914	0.178574
chr10:24330000-24620000_BP_5000	47.2857	48	0.985119	1	1
chr10:24335000-24620000_BP_5000	50.0672	41	1.22115	0.348141	0.591209
chr10:24400000-24610000_BP_10000	119.605	111	1.07752	0.598733	0.796316
chr10:24410000-24620000_BP_5000	56.5574	30	1.88525	0.0050136	0.0524221
chr10:24555000-24590000_BP_5000	46.3585	32	1.4487	0.11466	0.316668
chr10:24630000-24780000_BP_10000	56.5574	81	0.69824	0.0498481	0.19871
chr10:24630000-24845000_BP_5000	36.1596	27	1.33924	0.260435	0.504514
chr10:24630000-24850000_BP_5000	29.6694	29	1.02308	1	1
chr10:24795000-24845000_BP_5000	30.5966	52	0.588396	0.0275342	0.142427
chr10:24870000-25230000_BP_10000	39.8683	84	0.474623	9.64781e-05	0.00420331
chr10:24960000-25210000_BP_10000	95.4985	102	0.93626	0.722438	0.878138
chr10:24960000-25230000_BP_10000	91.7898	78	1.17679	0.318741	0.562901
chr10:25070000-25215000_BP_5000	55.6302	19	2.92791	2.24296e-05	0.00161875
chr10:25265000-25410000_BP_5000	49.14	49	1.00286	1	1
chr10:25265000-25485000_BP_5000	49.14	43	1.14279	0.53406	0.747855
chr10:25265000-25650000_BP_5000	33.3781	13	2.56755	0.00308768	0.038435
chr10:25290000-25410000_BP_10000	127.022	95	1.33707	0.0318911	0.154597
chr10:25500000-25640000_BP_10000	68.6106	40	1.71527	0.00704075	0.0643752
chr10:25680000-26075000_BP_5000	37.0868	45	0.824151	0.51041	0.728554
chr10:25680000-26130000_BP_10000	56.5574	61	0.92717	0.782556	0.915337
chr10:25680000-26140000_BP_5000	30.5966	16	1.91229	0.0399861	0.174427
chr10:26370000-26490000_BP_5000	44.5042	17	2.61789	0.000497092	0.0123051
chr10:26370000-26750000_BP_10000	88.0811	57	1.54528	0.0100565	0.0791363
chr10:26370000-26885000_BP_5000	25.9608	33	0.786691	0.434993	0.667308
chr10:26370000-26890000_BP_5000	38.9411	28	1.39075	0.221549	0.460073
chr10:26370000-26990000_BP_10000	38.9411	58	0.671398	0.0670518	0.233469
chr10:26490000-26740000_BP_10000	69.5377	30	2.31792	7.85014e-05	0.00380012
chr10:26490000-26890000_BP_5000	22.2521	32	0.695378	0.28061	0.524399
chr10:26710000-26885000_BP_5000	29.6694	29	1.02308	1	1
chr10:26750000-26880000_BP_10000	107.552	54	1.9917	2.66322e-05	0.00179891
chr10:26920000-26990000_BP_5000	76.9551	57	1.35009	0.100366	0.294011
chr10:28480000-28725000_BP_5000	27.8151	35	0.794717	0.449963	0.680154
chr10:28480000-28840000_BP_5000	32.4509	33	0.983361	1	1
chr10:28485000-28725000_BP_5000	29.6694	29	1.02308	1	1
chr10:28570000-28840000_BP_10000	18.5434	43	0.431242	0.00315606	0.0390549
chr10:28900000-29200000_BP_10000	38.014	17	2.23612	0.00456153	0.0494672
chr10:28900000-29335000_BP_5000	19.4706	5	3.89412	0.00407732	0.0459311
chr10:29090000-29190000_BP_10000	68.6106	73	0.939871	0.801339	0.92661
chr10:29090000-29320000_BP_10000	38.014	41	0.927171	0.911072	0.990842
chr10:29100000-29330000_BP_10000	50.9943	36	1.41651	0.132902	0.343225
chr10:29105000-29205000_BP_5000	26.8879	37	0.7267	0.260435	0.504514
chr10:29530000-29800000_BP_5000	31.5238	31	1.0169	1	1
chr10:29530000-30410000_BP_5000	6.49019	24	0.270425	0.00332689	0.040459
chr10:29530000-30415000_BP_5000	32.4509	17	1.90888	0.0328391	0.157222
chr10:29810000-30410000_BP_10000	63.9747	52	1.23028	0.30709	0.551262
chr10:30620000-30715000_BP_5000	42.6498	44	0.969314	1	1
chr10:30620000-30720000_BP_5000	49.14	31	1.58516	0.0448285	0.18645
chr10:30620000-30800000_BP_10000	174.308	144	1.21047	0.0928644	0.279804
chr10:30620000-31310000_BP_10000	24.1064	33	0.730497	0.358143	0.599439
chr10:30720000-30800000_BP_10000	153.91	149	1.03295	0.818299	0.936096
chr10:30730000-30800000_BP_10000	130.731	174	0.751328	0.0160368	0.103778
chr10:30830000-31040000_BP_10000	87.154	30	2.90513	8.55354e-08	3.9227e-05
chr10:30830000-31300000_BP_10000	119.605	117	1.02226	0.89667	0.983465
chr10:30840000-31610000_BP_10000	16.6891	24	0.695379	0.348889	0.591641
chr10:31740000-32890000_BP_5000	13.9075	15	0.927167	1	1
chr10:32310000-32890000_BP_5000	32.4509	17	1.90888	0.0328391	0.157222
chr10:32930000-33300000_BP_10000	52.8487	10	5.28487	3.38217e-08	2.18497e-05
chr10:32940000-33370000_BP_10000	41.7226	18	2.31792	0.00267044	0.0347556
chr10:3330000-3530000_BP_5000	70.4649	79	0.891961	0.567775	0.773981
chr10:3330000-3940000_BP_10000	37.0868	45	0.824151	0.51041	0.728554
chr10:33710000-33920000_BP_10000	82.5181	36	2.29217	1.96118e-05	0.00149902
chr10:34035000-34325000_BP_5000	35.2325	34	1.03625	0.904975	0.989149
chr10:34205000-34280000_BP_5000	47.2857	43	1.09967	0.675222	0.849311
chr10:34630000-35290000_BP_10000	48.2128	16	3.0133	5.08477e-05	0.00285977
chr10:3530000-3940000_BP_10000	91.7898	123	0.746259	0.0405087	0.17609
chr10:3565000-3800000_BP_5000	38.014	37	1.02741	0.908777	0.990262
chr10:3570000-3800000_BP_5000	46.3585	34	1.36349	0.182077	0.410061
chr10:3570000-3940000_BP_5000	36.1596	45	0.803547	0.439705	0.671699
chr10:37010000-37130000_BP_10000	49.14	62	0.792581	0.298593	0.54293
chr10:3805000-3940000_BP_5000	38.9411	49	0.794716	0.337399	0.580841
chr10:3805000-3945000_BP_5000	42.6498	31	1.3758	0.200678	0.432878
chr10:3870000-3940000_BP_5000	69.5377	34	2.04523	0.000534284	0.0128055
chr10:38870000-39060000_BP_10000	101.062	114	0.886509	0.454263	0.68369
chr10:38875000-39035000_BP_5000	41.7226	53	0.787219	0.304885	0.549512
chr10:38875000-39040000_BP_5000	48.2128	35	1.37751	0.155656	0.37419
chr10:39170000-39235000_BP_5000	44.5042	43	1.03498	0.915187	0.992591
chr10:39170000-39435000_BP_5000	38.9411	16	2.43382	0.00266726	0.0347556
chr10:39170000-39520000_BP_5000	80.6638	74	1.09005	0.629998	0.820398
chr10:39230000-39520000_BP_10000	100.134	94	1.06526	0.667546	0.844709
chr10:39245000-39520000_BP_5000	25.9608	38	0.683179	0.168643	0.393012
chr10:39895000-39960000_BP_5000	52.8487	58	0.911184	0.704379	0.867139
chr10:3995000-4150000_BP_5000	53.7759	40	1.3444	0.179665	0.407222
chr10:3995000-4335000_BP_5000	34.3053	25	1.37221	0.245061	0.487966
chr10:3995000-4350000_BP_5000	27.8151	38	0.731976	0.267812	0.511637
chr10:39960000-40210000_BP_5000	28.7423	17	1.69072	0.103805	0.299605
chr10:40260000-40330000_BP_10000	125.168	78	1.60472	0.000952725	0.0183258
chr10:40260000-40525000_BP_5000	49.14	76	0.646579	0.0255434	0.136715
chr10:40265000-40525000_BP_5000	53.7759	57	0.943437	0.84955	0.953216
chr10:40300000-40520000_BP_10000	180.798	142	1.27323	0.0343212	0.161314
chr10:40340000-40520000_BP_10000	188.216	155	1.2143	0.0750472	0.249066
chr10:4035000-4150000_BP_5000	73.2464	56	1.30797	0.135656	0.346923
chr10:40370000-40525000_BP_5000	48.2128	57	0.845839	0.496754	0.717525
chr10:40540000-40620000_BP_10000	93.6442	63	1.48642	0.0163794	0.10533
chr10:40580000-40630000_BP_5000	64.9019	65	0.998491	1	1
chr10:40585000-40625000_BP_5000	79.7366	57	1.39889	0.059768	0.219937
chr10:40640000-41280000_BP_10000	43.577	20	2.17885	0.00368996	0.0434787
chr10:40650000-41280000_BP_10000	42.6498	40	1.06624	0.826405	0.940615
chr10:4100000-4135000_BP_5000	33.3781	63	0.529811	0.0042258	0.0472374
chr10:41005000-41500000_BP_5000	20.3977	12	1.69981	0.162756	0.385477
chr10:41005000-41505000_BP_5000	9.2717	19	0.487984	0.136046	0.346923
chr10:41015000-41275000_BP_5000	38.9411	35	1.1126	0.727547	0.881279
chr10:41015000-41285000_BP_5000	35.2325	40	0.880812	0.731009	0.883017
chr10:41285000-41335000_BP_5000	14.8347	18	0.82415	0.728332	0.881759
chr10:41300000-41400000_BP_10000	88.0811	72	1.22335	0.20718	0.441138
chr10:41300000-41490000_BP_10000	55.6302	59	0.942885	0.852156	0.954587
chr10:41300000-41505000_BP_5000	13.9075	31	0.448629	0.0160944	0.103957
chr10:4140000-4330000_BP_5000	21.3249	51	0.418135	0.000914275	0.0178644
chr10:41430000-41500000_BP_10000	87.154	118	0.738593	0.043067	0.182788
chr10:41505000-41680000_BP_5000	85.2996	76	1.12236	0.479615	0.703187
chr10:41510000-42290000_BP_10000	32.4509	22	1.47504	0.177001	0.402742
chr10:41515000-41630000_BP_5000	76.0279	46	1.65278	0.006591	0.0618387
chr10:4170000-4340000_BP_10000	77.8823	45	1.73072	0.00373145	0.0436429
chr10:41830000-41950000_BP_10000	112.188	83	1.35166	0.0380472	0.170787
chr10:41830000-41970000_BP_10000	89.0083	88	1.01146	0.94028	1
chr10:41830000-42290000_BP_5000	36.1596	28	1.29141	0.321084	0.564635
chr10:41835000-42295000_BP_5000	23.1792	31	0.747716	0.418754	0.652479
chr10:41980000-42025000_BP_5000	40.7955	51	0.799912	0.348141	0.591209
chr10:41980000-42295000_BP_5000	73.2464	62	1.18139	0.345593	0.588813
chr10:42025000-42290000_BP_5000	58.4117	52	1.1233	0.56922	0.774682
chr10:42030000-42290000_BP_5000	50.0672	61	0.820774	0.395193	0.633865
chr10:42130000-42290000_BP_5000	37.0868	34	1.09079	0.723948	0.879058
chr10:42300000-42580000_BP_10000	116.823	109	1.07177	0.641575	0.827712
chr10:42305000-42595000_BP_5000	25.9608	39	0.665662	0.136032	0.346923
chr10:42305000-42730000_BP_5000	24.1064	36	0.669622	0.200031	0.432446
chr10:4240000-4330000_BP_10000	118.678	140	0.8477	0.213884	0.448979
chr10:42585000-42630000_BP_5000	135.367	126	1.07434	0.57828	0.781837
chr10:4260000-4480000_BP_10000	40.7955	24	1.69981	0.0463535	0.191015
chr10:42840000-42940000_BP_5000	71.3921	58	1.2309	0.254125	0.496557
chr10:42840000-42985000_BP_5000	88.0811	65	1.35509	0.0634752	0.228503
chr10:4285000-4330000_BP_5000	94.5713	77	1.2282	0.194747	0.42535
chr10:42910000-42980000_BP_10000	85.2996	121	0.704955	0.0179056	0.110535
chr10:43210000-43375000_BP_5000	26.8879	33	0.814785	0.518958	0.734976
chr10:43480000-43540000_BP_5000	46.3585	58	0.799284	0.329137	0.573645
chr10:43570000-44070000_BP_5000	2.78151	22	0.126432	0.000156522	0.0057065
chr10:43570000-44150000_BP_10000	13.9075	44	0.31608	0.000100497	0.0043172
chr10:43575000-43740000_BP_5000	53.7759	41	1.31161	0.218054	0.455201
chr10:43575000-43915000_BP_5000	31.5238	46	0.6853	0.140538	0.354721
chr10:43575000-43920000_BP_5000	23.1792	49	0.473045	0.00462629	0.049492
chr10:43950000-44140000_BP_10000	76.0279	99	0.767959	0.113179	0.314874
chr10:43950000-44150000_BP_10000	95.4985	98	0.974474	0.942789	1
chr10:43950000-44230000_BP_10000	45.4313	60	0.757188	0.206498	0.441138
chr10:43955000-44065000_BP_5000	76.9551	75	1.02607	0.935389	0.998838
chr10:4400000-4530000_BP_10000	99.2072	61	1.62635	0.00263473	0.0347556
chr10:4400000-5160000_BP_10000	24.1064	43	0.560614	0.0384601	0.171276
chr10:44105000-44255000_BP_5000	40.7955	12	3.39962	8.17133e-05	0.00386886
chr10:44280000-45040000_BP_10000	50.9943	87	0.586141	0.00275434	0.0356347
chr10:44290000-45045000_BP_5000	29.6694	28	1.05962	0.895683	0.982691
chr10:44320000-45000000_BP_10000	37.0868	59	0.62859	0.0417293	0.179073
chr10:44455000-44525000_BP_5000	39.8683	44	0.906098	0.743644	0.891667
chr10:4470000-4520000_BP_10000	139.075	90	1.54528	0.00118612	0.0212307
chr10:45050000-45130000_BP_10000	97.3528	82	1.18723	0.263499	0.50701
chr10:45050000-45340000_BP_10000	88.0811	63	1.39811	0.0422292	0.180198
chr10:45120000-45340000_BP_10000	90.8627	64	1.41973	0.0364228	0.166613
chr10:45380000-45915000_BP_5000	21.3249	20	1.06624	0.877614	0.97113
chr10:45385000-45800000_BP_5000	11.126	29	0.383655	0.0115078	0.0850132
chr10:45670000-45910000_BP_10000	62.1204	43	1.44466	0.0644636	0.229314
chr10:46730000-46810000_BP_10000	42.6498	84	0.507736	0.000346959	0.00975234
chr10:50700000-50890000_BP_10000	51.9215	58	0.895198	0.633756	0.822985
chr10:50700000-51250000_BP_10000	31.5238	23	1.3706	0.28061	0.524399
chr10:50700000-51400000_BP_10000	26.8879	34	0.790821	0.442626	0.673681
chr10:50890000-52020000_BP_10000	25.0336	23	1.08842	0.77545	0.910324
chr10:50900000-51250000_BP_5000	21.3249	29	0.735341	0.401062	0.639052
chr10:50900000-52020000_BP_10000	23.1792	38	0.609979	0.0979544	0.289921
chr10:50905000-51405000_BP_5000	25.9608	6	4.3268	0.000535053	0.0128055
chr10:50910000-51400000_BP_10000	50.0672	55	0.910313	0.770919	0.907512
chr10:51550000-51660000_BP_10000	89.9355	58	1.55061	0.0105826	0.0816757
chr10:51550000-51775000_BP_5000	29.6694	28	1.05962	0.895683	0.982691
chr10:51550000-51780000_BP_5000	37.0868	17	2.18158	0.0064558	0.0614447
chr10:51790000-51950000_BP_10000	72.3193	56	1.29142	0.158654	0.379788
chr10:51790000-52020000_BP_5000	30.5966	32	0.956144	1	1
chr10:51790000-52070000_BP_10000	79.7366	69	1.1556	0.412743	0.647772
chr10:51790000-52380000_BP_10000	29.6694	27	1.09887	0.791366	0.920453
chr10:52100000-52380000_BP_10000	49.14	68	0.722647	0.117213	0.320288
chr10:52140000-52380000_BP_10000	59.3389	61	0.972769	1	1
chr10:52215000-52385000_BP_5000	30.5966	39	0.784528	0.402963	0.639613
chr10:52220000-52330000_BP_10000	163.182	171	0.954281	0.743107	0.891667
chr10:52230000-52330000_BP_5000	44.5042	56	0.794718	0.319727	0.563671
chr10:52530000-53330000_BP_10000	14.8347	28	0.529811	0.065994	0.232222
chr10:53040000-53310000_BP_10000	63.9747	50	1.27949	0.22323	0.461694
chr10:53100000-53310000_BP_10000	71.3921	84	0.849906	0.378537	0.61908
chr10:53110000-53340000_BP_10000	70.4649	60	1.17441	0.382354	0.621865
chr10:53340000-53790000_BP_10000	37.0868	37	1.00235	1	1
chr10:53345000-53525000_BP_5000	57.4845	85	0.676288	0.0293316	0.148292
chr10:53350000-53505000_BP_5000	50.0672	76	0.658779	0.0327896	0.157222
chr10:53630000-53790000_BP_10000	73.2464	69	1.06154	0.738137	0.888425
chr10:5480000-5555000_BP_5000	53.7759	38	1.41516	0.11737	0.320288
chr10:5480000-5570000_BP_5000	48.2128	46	1.0481	0.837556	0.946465
chr10:5480000-5785000_BP_5000	27.8151	28	0.993396	1	1
chr10:5595000-5790000_BP_5000	75.1008	70	1.07287	0.679164	0.851556
chr10:5635000-5785000_BP_5000	62.1204	50	1.24241	0.258862	0.502639
chr10:56355000-57180000_BP_5000	7.41736	16	0.463585	0.15159	0.369786
chr10:56370000-56530000_BP_10000	80.6638	87	0.92717	0.699797	0.864552
chr10:56370000-57000000_BP_5000	25.9608	30	0.86536	0.68888	0.857814
chr10:57460000-57570000_BP_10000	76.0279	58	1.31083	0.121014	0.326336
chr10:57460000-57740000_BP_10000	39.8683	25	1.59473	0.0816815	0.260136
chr10:57740000-57835000_BP_5000	26.8879	25	1.07552	0.889884	0.979597
chr10:57740000-58250000_BP_10000	42.6498	38	1.12236	0.656992	0.838662
chr10:57745000-57835000_BP_5000	42.6498	27	1.57962	0.0722379	0.243405
chr10:58310000-58375000_BP_5000	42.6498	40	1.06624	0.826405	0.940615
chr10:58455000-58490000_BP_5000	58.4117	63	0.92717	0.786058	0.917462
chr10:58495000-58545000_BP_5000	114.969	100	1.14969	0.339701	0.58342
chr10:58810000-59045000_BP_5000	54.703	39	1.40264	0.121371	0.326336
chr10:59110000-59290000_BP_5000	33.3781	16	2.08613	0.0153467	0.100582
chr10:59165000-59285000_BP_5000	34.3053	40	0.857633	0.644464	0.829391
chr10:59165000-59290000_BP_5000	40.7955	28	1.45698	0.148032	0.36427
chr10:59295000-59865000_BP_5000	20.3977	28	0.728489	0.391603	0.630203
chr10:59375000-59865000_BP_5000	37.0868	34	1.09079	0.723948	0.879058
chr10:59710000-59810000_BP_5000	67.6834	53	1.27705	0.202924	0.435282
chr10:59710000-59860000_BP_5000	38.9411	24	1.62255	0.0769258	0.251046
chr10:59890000-60005000_BP_5000	31.5238	50	0.630476	0.0598083	0.219937
chr10:59895000-59935000_BP_5000	70.4649	46	1.53185	0.0260756	0.138374
chr10:60145000-60235000_BP_5000	63.9747	80	0.799684	0.211153	0.445222
chr10:60150000-60235000_BP_5000	63.9747	63	1.01547	1	1
chr10:60190000-60235000_BP_5000	73.2464	64	1.14447	0.443715	0.673867
chr10:60305000-60410000_BP_5000	63.9747	72	0.888537	0.548502	0.759053
chr10:60305000-60615000_BP_5000	20.3977	28	0.728489	0.391603	0.630203
chr10:60305000-60755000_BP_5000	26.8879	28	0.960282	1	1
chr10:60405000-60695000_BP_5000	27.8151	39	0.713208	0.221549	0.460073
chr10:60410000-60610000_BP_10000	87.154	102	0.854451	0.345645	0.588813
chr10:60410000-60755000_BP_5000	38.014	49	0.775796	0.337399	0.580841
chr10:60530000-60610000_BP_5000	65.8291	53	1.24206	0.271248	0.515158
chr10:60530000-60750000_BP_10000	80.6638	81	0.995849	1	1
chr10:60615000-60755000_BP_5000	49.14	43	1.14279	0.53406	0.747855
chr10:60620000-60755000_BP_5000	50.9943	36	1.41651	0.132902	0.343225
chr10:60780000-60830000_BP_5000	56.5574	59	0.9586	0.926078	0.996343
chr10:60780000-61055000_BP_5000	66.7562	59	1.13146	0.533053	0.747346
chr10:60780000-61060000_BP_5000	48.2128	66	0.730497	0.13535	0.346923
chr10:60825000-61065000_BP_5000	62.1204	51	1.21805	0.302878	0.546959
chr10:60825000-61145000_BP_5000	24.1064	19	1.26876	0.451381	0.680763
chr10:60835000-61050000_BP_5000	61.1932	52	1.17679	0.399373	0.637253
chr10:61190000-61600000_BP_10000	33.3781	52	0.641887	0.0661526	0.232222
chr10:61195000-61400000_BP_5000	27.8151	40	0.695377	0.18181	0.410061
chr10:61200000-61330000_BP_5000	102.916	114	0.902772	0.497327	0.717956
chr10:61210000-61270000_BP_10000	183.58	183	1.00317	1	1
chr10:61355000-61395000_BP_5000	61.1932	52	1.17679	0.399373	0.637253
chr10:61490000-61600000_BP_5000	54.703	44	1.24325	0.31488	0.557437
chr10:61605000-61655000_BP_5000	59.3389	76	0.780775	0.198181	0.430047
chr10:61615000-61655000_BP_5000	61.1932	60	1.01989	0.927911	0.996838
chr10:61740000-61810000_BP_10000	144.639	123	1.17593	0.19948	0.432326
chr10:61740000-62180000_BP_10000	54.703	43	1.27216	0.266406	0.510194
chr10:61745000-62100000_BP_5000	32.4509	24	1.35212	0.289244	0.533741
chr10:61835000-62100000_BP_5000	62.1204	58	1.07104	0.716294	0.874035
chr10:61875000-61975000_BP_5000	79.7366	75	1.06315	0.748111	0.894806
chr10:61875000-62100000_BP_5000	68.6106	54	1.27057	0.206647	0.441138
chr10:61980000-62100000_BP_5000	77.8823	57	1.36636	0.0848126	0.26636
chr10:62055000-62100000_BP_5000	53.7759	64	0.840248	0.407486	0.642705
chr10:62100000-62180000_BP_5000	107.552	96	1.12033	0.441286	0.673088
chr10:62100000-62240000_BP_10000	110.333	106	1.04088	0.786052	0.917462
chr10:62105000-62250000_BP_5000	33.3781	41	0.8141	0.488683	0.710163
chr10:62180000-62480000_BP_10000	32.4509	53	0.612281	0.0398536	0.174427
chr10:62185000-62240000_BP_5000	95.4985	95	1.00525	1	1
chr10:62270000-62400000_BP_10000	136.294	100	1.36294	0.0191728	0.114889
chr10:62270000-62410000_BP_10000	112.188	110	1.01989	0.893497	0.981858
chr10:62340000-62405000_BP_5000	52.8487	20	2.64243	0.000141637	0.00535425
chr10:62500000-62550000_BP_5000	77.8823	75	1.03843	0.871618	0.966326
chr10:62500000-62680000_BP_5000	34.3053	13	2.63887	0.00208811	0.0301737
chr10:62580000-62770000_BP_10000	98.28	96	1.02375	0.886162	0.977352
chr10:62590000-62760000_BP_5000	13.9075	33	0.421439	0.00794273	0.0686341
chr10:62590000-62830000_BP_10000	54.703	78	0.701321	0.0560279	0.21226
chr10:62775000-62815000_BP_5000	54.703	85	0.643565	0.0139573	0.0950135
chr10:62980000-63110000_BP_10000	125.168	63	1.98679	5.36783e-06	0.000658769
chr10:62985000-63065000_BP_5000	35.2325	40	0.880812	0.731009	0.883017
chr10:63020000-63380000_BP_10000	33.3781	73	0.457234	0.000206375	0.00677305
chr10:63120000-63380000_BP_10000	98.28	106	0.92717	0.675277	0.849311
chr10:63150000-63265000_BP_5000	38.014	58	0.655414	0.0670518	0.233469
chr10:63150000-63380000_BP_10000	89.9355	90	0.999283	1	1
chr10:63335000-63375000_BP_5000	87.154	78	1.11736	0.484957	0.708114
chr10:63420000-63570000_BP_5000	50.9943	58	0.879212	0.5657	0.772001
chr10:63580000-63690000_BP_10000	98.28	94	1.04553	0.773491	0.909373
chr10:63580000-64085000_BP_5000	16.6891	26	0.641888	0.222053	0.460187
chr10:64085000-64400000_BP_5000	25.9608	21	1.23623	0.560065	0.767979
chr10:66740000-66780000_BP_5000	65.8291	49	1.34345	0.13535	0.346923
chr10:66740000-66800000_BP_10000	126.095	107	1.17846	0.214123	0.449203
chr10:66900000-67130000_BP_10000	113.115	152	0.744178	0.0231118	0.128881
chr10:66900000-67210000_BP_10000	59.3389	103	0.576106	0.000944293	0.0181836
chr10:66910000-67000000_BP_5000	104.77	73	1.43521	0.0198919	0.11772
chr10:66910000-67100000_BP_5000	71.3921	69	1.03467	0.866322	0.963642
chr10:66915000-67095000_BP_5000	47.2857	61	0.775175	0.250282	0.493401
chr10:66920000-66965000_BP_5000	58.4117	78	0.748868	0.123775	0.329827
chr10:67000000-67095000_BP_5000	66.7562	60	1.1126	0.594615	0.793625
chr10:67000000-67100000_BP_5000	56.5574	62	0.912216	0.714026	0.872543
chr10:67310000-67920000_BP_10000	16.6891	42	0.39736	0.00154717	0.0247185
chr10:67315000-67720000_BP_5000	27.8151	38	0.731976	0.267812	0.511637
chr10:67315000-67725000_BP_5000	33.3781	37	0.902111	0.812589	0.932656
chr10:67315000-67850000_BP_5000	13.9075	27	0.515093	0.0595839	0.219937
chr10:67320000-67530000_BP_10000	62.1204	80	0.776505	0.180701	0.409108
chr10:67535000-67720000_BP_5000	38.9411	42	0.927169	0.824313	0.939462
chr10:67860000-67925000_BP_5000	37.0868	22	1.68576	0.0518939	0.203841
chr10:67865000-67920000_BP_5000	38.014	42	0.905095	0.824313	0.939462
chr10:67870000-67990000_BP_10000	62.1204	54	1.15038	0.459691	0.688234
chr10:68050000-68145000_BP_5000	72.3193	54	1.33925	0.10985	0.309364
chr10:68050000-68280000_BP_10000	63.0476	47	1.34144	0.128475	0.336987
chr10:68170000-68280000_BP_5000	38.9411	55	0.70802	0.121371	0.326336
chr10:68460000-68750000_BP_10000	22.2521	59	0.377154	8.71548e-05	0.00397964
chr10:68780000-68900000_BP_10000	73.2464	84	0.871981	0.474106	0.699826
chr10:68780000-69110000_BP_10000	66.7562	31	2.15343	0.000354534	0.00989055
chr10:6880000-7070000_BP_10000	73.2464	79	0.92717	0.746528	0.893473
chr10:6885000-7020000_BP_5000	42.6498	19	2.24473	0.00315606	0.0390549
chr10:68900000-69110000_BP_5000	27.8151	26	1.06981	0.891923	0.980737
chr10:68900000-69300000_BP_10000	22.2521	50	0.445042	0.00211817	0.0304566
chr10:69185000-69305000_BP_5000	28.7423	38	0.756376	0.328432	0.573391
chr10:69370000-69525000_BP_5000	35.2325	16	2.20203	0.00778744	0.0680641
chr10:69370000-69530000_BP_10000	97.3528	98	0.993396	1	1
chr10:69375000-69650000_BP_5000	29.6694	19	1.56155	0.152408	0.370602
chr10:69445000-69525000_BP_5000	50.9943	38	1.34196	0.203117	0.435282
chr10:69445000-69650000_BP_5000	11.126	31	0.358903	0.00540157	0.0549843
chr10:69450000-69530000_BP_5000	44.5042	49	0.908249	0.757189	0.899736
chr10:69450000-69650000_BP_10000	73.2464	64	1.14447	0.443715	0.673867
chr10:69660000-69845000_BP_5000	53.7759	34	1.58164	0.0422106	0.180163
chr10:69660000-69960000_BP_5000	14.8347	31	0.478539	0.0258961	0.137775
chr10:69660000-70295000_BP_5000	15.7619	2	7.88095	0.00131226	0.0225307
chr10:69665000-69790000_BP_5000	33.3781	40	0.834453	0.561381	0.768333
chr10:69670000-69845000_BP_5000	18.5434	35	0.529811	0.0402236	0.174894
chr10:69865000-69960000_BP_5000	76.9551	52	1.47991	0.0341867	0.161019
chr10:69870000-69960000_BP_5000	63.0476	78	0.808303	0.27525	0.51897
chr10:69875000-70295000_BP_5000	11.126	23	0.483739	0.0895311	0.275081
chr10:70190000-89440000_BP_10000	34.3053	25	1.37221	0.245061	0.487966
chr10:70195000-70295000_BP_5000	41.7226	55	0.758593	0.222878	0.461567
chr10:70310000-70470000_BP_10000	108.479	95	1.14188	0.362761	0.604556
chr10:70310000-70960000_BP_10000	42.6498	49	0.870404	0.602412	0.799064
chr10:70315000-70560000_BP_5000	36.1596	39	0.927169	0.908777	0.990262
chr10:70360000-70470000_BP_10000	120.532	116	1.03907	0.795063	0.922781
chr10:70560000-70960000_BP_10000	47.2857	70	0.67551	0.0527483	0.20551
chr10:70590000-70960000_BP_10000	68.6106	85	0.807184	0.226651	0.466995
chr10:70595000-70815000_BP_5000	34.3053	31	1.10662	0.712231	0.871571
chr10:70700000-77610000_BP_10000	12.0532	14	0.860943	1	1
chr10:70800000-70960000_BP_5000	33.3781	24	1.39075	0.237047	0.478293
chr10:70810000-70960000_BP_10000	81.591	87	0.937828	0.758422	0.90071
chr10:70850000-70910000_BP_10000	55.6302	68	0.818091	0.323248	0.567523
chr10:70910000-71210000_BP_10000	21.3249	50	0.426498	0.00129358	0.0223201
chr10:70960000-71210000_BP_10000	46.3585	75	0.618113	0.0141705	0.0952925
chr10:71090000-71170000_BP_5000	40.7955	16	2.54972	0.00126356	0.0220642
chr10:71090000-71215000_BP_5000	35.2325	42	0.838869	0.571587	0.776813
chr10:71090000-71220000_BP_5000	38.014	41	0.927171	0.911072	0.990842
chr10:71325000-71400000_BP_5000	58.4117	51	1.14533	0.504685	0.723837
chr10:71420000-72380000_BP_10000	38.9411	30	1.29804	0.335558	0.579331
chr10:71430000-72050000_BP_10000	20.3977	42	0.48566	0.0111414	0.084266
chr10:71480000-72055000_BP_5000	22.2521	8	2.78151	0.0106738	0.08187
chr10:73105000-73395000_BP_5000	34.3053	46	0.745767	0.266412	0.510194
chr10:73105000-73400000_BP_5000	50.9943	37	1.37822	0.165441	0.388824
chr10:73560000-74460000_BP_10000	20.3977	32	0.637428	0.168978	0.393056
chr10:74920000-75150000_BP_5000	29.6694	37	0.801876	0.463818	0.690791
chr10:74925000-75150000_BP_5000	44.5042	32	1.39076	0.171061	0.396104
chr10:74935000-75020000_BP_5000	65.8291	26	2.53189	3.67005e-05	0.00226801
chr10:74940000-75020000_BP_5000	51.9215	46	1.12873	0.613734	0.808004
chr10:75055000-75150000_BP_5000	101.062	94	1.07513	0.617188	0.810127
chr10:75175000-75435000_BP_5000	22.2521	35	0.635774	0.148006	0.36427
chr10:75190000-75430000_BP_10000	84.3725	79	1.06801	0.696341	0.862578
chr10:75250000-75430000_BP_10000	106.625	110	0.969318	0.892045	0.980737
chr10:75315000-75435000_BP_5000	56.5574	55	1.02832	0.924775	0.996328
chr10:75440000-75480000_BP_5000	68.6106	48	1.42939	0.0639959	0.228935
chr10:75440000-75485000_BP_5000	66.7562	77	0.866964	0.453372	0.682525
chr10:75580000-75830000_BP_10000	82.5181	103	0.801147	0.163398	0.38604
chr10:75580000-75850000_BP_10000	87.154	101	0.862911	0.382785	0.622449
chr10:75585000-75705000_BP_5000	45.4313	36	1.26198	0.320293	0.564098
chr10:75585000-75950000_BP_5000	40.7955	32	1.27486	0.349182	0.591641
chr10:75635000-75700000_BP_5000	41.7226	64	0.651916	0.040872	0.177183
chr10:75740000-75850000_BP_5000	51.9215	44	1.18003	0.475152	0.700015
chr10:75740000-75950000_BP_5000	60.266	52	1.15896	0.451853	0.681122
chr10:75770000-75830000_BP_5000	79.7366	76	1.04917	0.810276	0.931566
chr10:75895000-75950000_BP_5000	105.697	97	1.08966	0.574572	0.779713
chr10:75970000-76200000_BP_10000	56.5574	61	0.92717	0.782556	0.915337
chr10:76065000-76200000_BP_5000	52.8487	28	1.88745	0.0072755	0.0654232
chr10:76135000-76200000_BP_5000	67.6834	57	1.18743	0.371161	0.612631
chr10:76320000-76730000_BP_10000	60.266	61	0.987967	1	1
chr10:76470000-76730000_BP_10000	67.6834	97	0.697767	0.0289648	0.147349
chr10:76550000-76725000_BP_5000	77.8823	65	1.19819	0.315625	0.558132
chr10:76550000-76730000_BP_5000	87.154	62	1.40571	0.0408685	0.177183
chr10:76610000-76730000_BP_5000	60.266	45	1.33924	0.144782	0.359727
chr10:76620000-76730000_BP_5000	54.703	51	1.07261	0.770919	0.907512
chr10:76835000-77015000_BP_5000	83.4453	89	0.937588	0.761143	0.902773
chr10:76835000-77020000_BP_5000	83.4453	76	1.09796	0.580129	0.78335
chr10:76835000-77060000_BP_5000	54.703	61	0.89677	0.642667	0.828446
chr10:76835000-77065000_BP_5000	41.7226	32	1.30383	0.295413	0.539753
chr10:77080000-77125000_BP_5000	64.9019	51	1.27259	0.227275	0.467397
chr10:77130000-77190000_BP_10000	225.302	180	1.25168	0.0254077	0.13624
chr10:77130000-77245000_BP_5000	50.9943	100	0.509943	8.21285e-05	0.00386886
chr10:77130000-77250000_BP_5000	111.26	95	1.17116	0.266061	0.510194
chr10:77280000-77355000_BP_5000	58.4117	39	1.49774	0.0543906	0.207911
chr10:77280000-77510000_BP_5000	35.2325	44	0.800739	0.434042	0.667308
chr10:77285000-77350000_BP_5000	57.4845	54	1.06453	0.776965	0.910937
chr10:77285000-77510000_BP_5000	41.7226	35	1.19207	0.494382	0.715134
chr10:77510000-77600000_BP_10000	152.983	121	1.26432	0.0609013	0.222822
chr10:77625000-77725000_BP_5000	45.4313	31	1.46553	0.110016	0.309382
chr10:77625000-77755000_BP_5000	19.4706	29	0.6714	0.25287	0.494808
chr10:77645000-77735000_BP_5000	19.4706	42	0.463586	0.00714873	0.0649517
chr10:78010000-78420000_BP_10000	54.703	43	1.27216	0.266406	0.510194
chr10:78025000-78160000_BP_5000	146.493	117	1.25208	0.0740894	0.246925
chr10:78280000-78370000_BP_10000	144.639	161	0.898379	0.391207	0.630203
chr10:78520000-78600000_BP_5000	45.4313	40	1.13578	0.590036	0.790078
chr10:78520000-78745000_BP_5000	32.4509	18	1.80283	0.0488739	0.196341
chr10:78630000-78740000_BP_5000	44.5042	23	1.93497	0.0103377	0.0807867
chr10:78630000-78745000_BP_5000	34.3053	46	0.745767	0.266412	0.510194
chr10:78680000-78740000_BP_5000	38.014	26	1.46208	0.136032	0.346923
chr10:78755000-79115000_BP_5000	25.9608	40	0.64902	0.108857	0.307813
chr10:7880000-8090000_BP_10000	115.896	76	1.52495	0.00475524	0.0505919
chr10:7880000-8190000_BP_10000	168.745	212	0.795967	0.0312841	0.153787
chr10:7880000-8230000_BP_10000	198.414	172	1.15357	0.176983	0.402742
chr10:79400000-79490000_BP_10000	81.591	86	0.948733	0.817046	0.935613
chr10:79595000-79645000_BP_5000	90.8627	76	1.19556	0.278612	0.523382
chr10:79600000-79645000_BP_5000	83.4453	89	0.937588	0.761143	0.902773
chr10:79835000-79920000_BP_5000	35.2325	55	0.640591	0.0585735	0.218578
chr10:79880000-79920000_BP_5000	98.28	85	1.15624	0.337894	0.581381
chr10:79980000-80140000_BP_10000	140.003	167	0.838341	0.154185	0.3734
chr10:79985000-80040000_BP_5000	63.0476	63	1.00076	1	1
chr10:79985000-80110000_BP_5000	63.9747	61	1.04877	0.858119	0.958803
chr10:80175000-80245000_BP_5000	136.294	128	1.0648	0.623202	0.814988
chr10:80175000-80370000_BP_5000	34.3053	52	0.659717	0.085689	0.267857
chr10:80440000-80680000_BP_10000	76.9551	83	0.92717	0.692762	0.860313
chr10:80445000-80485000_BP_5000	119.605	107	1.1178	0.425823	0.660385
chr10:80445000-80505000_BP_5000	116.823	124	0.942121	0.699216	0.864139
chr10:80445000-80550000_BP_5000	79.7366	66	1.20813	0.281937	0.525229
chr10:80575000-80680000_BP_5000	51.9215	66	0.786689	0.231266	0.471763
chr10:80580000-80685000_BP_5000	52.8487	38	1.39076	0.141793	0.355473
chr10:80740000-80990000_BP_10000	88.0811	95	0.927169	0.712531	0.871571
chr10:80745000-80875000_BP_5000	46.3585	55	0.842882	0.488434	0.710163
chr10:80810000-80990000_BP_10000	107.552	104	1.03415	0.83682	0.946465
chr10:80820000-80875000_BP_5000	63.0476	73	0.863666	0.494442	0.715134
chr10:80880000-80990000_BP_5000	92.717	96	0.965802	0.884383	0.975761
chr10:80925000-80985000_BP_5000	171.526	188	0.912372	0.429236	0.662559
chr10:80925000-80990000_BP_5000	207.686	178	1.16678	0.139827	0.353872
chr10:80995000-81040000_BP_5000	63.9747	33	1.93863	0.00215155	0.0307589
chr10:81090000-81170000_BP_5000	68.6106	41	1.67343	0.00972219	0.077013
chr10:81195000-81340000_BP_5000	53.7759	37	1.4534	0.0929469	0.279804
chr10:81195000-81450000_BP_5000	23.1792	31	0.747716	0.418754	0.652479
chr10:81200000-81520000_BP_10000	60.266	77	0.782675	0.201473	0.433897
chr10:81285000-81340000_BP_5000	85.2996	87	0.980455	1	1
chr10:81390000-81445000_BP_5000	77.8823	94	0.828535	0.252662	0.494808
chr10:81390000-81520000_BP_10000	97.3528	119	0.818091	0.174424	0.401322
chr10:81560000-81600000_BP_5000	82.5181	80	1.03148	0.875581	0.969733
chr10:81560000-81605000_BP_5000	67.6834	98	0.690647	0.0241034	0.132221
chr10:82045000-82165000_BP_5000	67.6834	59	1.14718	0.477922	0.702078
chr10:82045000-82170000_BP_5000	61.1932	60	1.01989	0.927911	0.996838
chr10:82290000-82900000_BP_10000	23.1792	39	0.594338	0.0769258	0.251046
chr10:8240000-8520000_BP_10000	63.9747	45	1.42166	0.0842216	0.265268
chr10:8240000-8710000_BP_10000	54.703	59	0.927169	0.778876	0.912441
chr10:82660000-82900000_BP_10000	54.703	78	0.701321	0.0560279	0.21226
chr10:82665000-82790000_BP_5000	70.4649	23	3.06369	7.25437e-07	0.000167289
chr10:82750000-83550000_BP_10000	3.70868	28	0.132453	1.93012e-05	0.0014985
chr10:82810000-82900000_BP_5000	48.2128	43	1.12123	0.602412	0.799064
chr10:82815000-82855000_BP_5000	84.3725	65	1.29804	0.120529	0.325906
chr10:82880000-83570000_BP_10000	22.2521	40	0.556302	0.0429565	0.182364
chr10:82905000-83180000_BP_5000	38.9411	42	0.927169	0.824313	0.939462
chr10:82930000-83490000_BP_10000	16.6891	46	0.362807	0.000336709	0.00960366
chr10:8320000-8510000_BP_10000	74.1736	64	1.15896	0.396415	0.633865
chr10:83220000-83500000_BP_10000	81.591	96	0.849906	0.329875	0.574759
chr10:83250000-83350000_BP_5000	22.2521	38	0.585582	0.0721774	0.243405
chr10:83250000-83500000_BP_10000	122.386	112	1.09273	0.514276	0.731436
chr10:83305000-83505000_BP_5000	50.9943	16	3.18714	2.16892e-05	0.00161875
chr10:83310000-83350000_BP_5000	60.266	24	2.51108	7.39595e-05	0.0036931
chr10:83400000-83450000_BP_10000	96.4257	89	1.08343	0.607886	0.803217
chr10:83410000-83500000_BP_10000	120.532	32	3.76662	2.22615e-13	9.6988e-10
chr10:83420000-83470000_BP_10000	50.9943	79	0.645497	0.0175417	0.109363
chr10:83440000-83475000_BP_5000	39.8683	52	0.766698	0.251322	0.494295
chr10:83455000-83505000_BP_5000	68.6106	23	2.98307	1.67044e-06	0.000297048
chr10:83550000-83585000_BP_5000	75.1008	68	1.10442	0.559821	0.767979
chr10:83720000-83775000_BP_5000	62.1204	46	1.35044	0.125005	0.331677
chr10:83725000-83775000_BP_5000	57.4845	47	1.22307	0.329137	0.573645
chr10:83820000-84440000_BP_10000	72.3193	83	0.871317	0.471286	0.696852
chr10:83820000-84450000_BP_10000	62.1204	84	0.739529	0.0987007	0.290661
chr10:84020000-84440000_BP_10000	60.266	73	0.825562	0.342015	0.585626
chr10:84160000-84440000_BP_10000	42.6498	55	0.775451	0.266406	0.510194
chr10:84515000-84555000_BP_5000	63.9747	37	1.72905	0.00933505	0.0758424
chr10:84520000-84620000_BP_5000	30.5966	37	0.826935	0.544612	0.756191
chr10:85210000-85540000_BP_10000	72.3193	38	1.90314	0.00115102	0.0208295
chr10:85220000-85340000_BP_5000	80.6638	35	2.30468	2.33224e-05	0.00165219
chr10:85220000-85345000_BP_5000	41.7226	37	1.12764	0.652964	0.836412
chr10:85220000-85640000_BP_10000	63.9747	93	0.6879	0.025128	0.134906
chr10:8530000-8685000_BP_5000	47.2857	21	2.2517	0.00155032	0.0247185
chr10:8530000-8715000_BP_5000	34.3053	51	0.672653	0.105225	0.301229
chr10:85350000-85430000_BP_10000	116.823	70	1.6689	0.00072575	0.0157898
chr10:85350000-85650000_BP_10000	91.7898	71	1.29281	0.116954	0.320288
chr10:85450000-85650000_BP_10000	120.532	122	0.987967	1	1
chr10:85455000-85620000_BP_5000	40.7955	58	0.703371	0.107352	0.305539
chr10:85680000-85730000_BP_10000	53.7759	61	0.881572	0.576012	0.780209
chr10:8570000-8640000_BP_5000	13.9075	34	0.409044	0.0055152	0.0556534
chr10:85900000-86700000_BP_10000	11.126	34	0.327235	0.00164149	0.0257019
chr10:85960000-86050000_BP_5000	21.3249	41	0.52012	0.022575	0.126908
chr10:85960000-86290000_BP_10000	64.9019	56	1.15896	0.467207	0.694297
chr10:85965000-86460000_BP_5000	22.2521	39	0.570567	0.0558972	0.211996
chr10:86060000-86300000_BP_10000	90.8627	81	1.12176	0.492672	0.714352
chr10:86065000-86460000_BP_5000	55.6302	52	1.06981	0.772989	0.908966
chr10:86090000-86290000_BP_10000	63.9747	81	0.789811	0.183746	0.412648
chr10:86180000-86295000_BP_5000	32.4509	23	1.41091	0.228806	0.468774
chr10:86180000-86450000_BP_5000	37.0868	26	1.42642	0.168643	0.393012
chr10:86180000-86460000_BP_10000	80.6638	87	0.92717	0.699797	0.864552
chr10:86305000-86450000_BP_5000	42.6498	49	0.870404	0.602412	0.799064
chr10:86355000-86450000_BP_5000	47.2857	59	0.801453	0.333705	0.578482
chr10:86690000-88810000_BP_10000	22.2521	3	7.41737	8.79765e-05	0.00397964
chr10:86705000-86775000_BP_5000	32.4509	42	0.77264	0.355699	0.596719
chr10:87025000-87120000_BP_5000	37.0868	34	1.09079	0.723948	0.879058
chr10:87025000-87505000_BP_5000	30.5966	32	0.956144	1	1
chr10:87030000-88320000_BP_10000	19.4706	34	0.572665	0.0759047	0.249442
chr10:87120000-87500000_BP_10000	56.5574	67	0.84414	0.419074	0.652479
chr10:87550000-88300000_BP_10000	79.7366	93	0.857383	0.361629	0.603303
chr10:87550000-88325000_BP_5000	36.1596	35	1.03313	0.906294	0.989784
chr10:87590000-88300000_BP_10000	65.8291	83	0.793122	0.189759	0.41998
chr10:87855000-88300000_BP_5000	25.9608	22	1.18004	0.665466	0.84275
chr10:88165000-88300000_BP_5000	38.9411	23	1.69309	0.0558972	0.211996
chr10:88170000-88300000_BP_10000	76.0279	88	0.863953	0.436368	0.668829
[truncated: 14,555 more rows]

## Sheet: SupplementaryFig5b
Randomly picked 794 loops, #loop that anchor overlap with gained CTCF, repeat for 10000 times.
65
52
58
61
50
45
55
64
43
48
49
64
41
56
58
54
56
38
53
69
39
52
43
52
49
48
54
52
55
42
60
69
59
48
51
43
41
50
57
50
47
49
43
57
57
45
48
64
61
46
48
54
44
59
50
53
59
44
52
81
52
51
43
59
48
61
58
47
58
52
50
51
74
49
52
56
57
48
44
49
58
59
49
61
47
54
62
51
54
50
42
50
51
56
55
48
44
41
66
55
53
54
50
43
58
39
54
64
59
46
57
48
59
54
53
48
41
57
53
61
43
59
52
69
46
58
46
69
63
53
56
55
49
64
40
45
45
46
60
52
62
53
51
49
55
58
48
59
59
47
54
48
46
49
42
46
57
49
57
45
59
44
51
46
50
55
53
41
49
45
54
61
53
52
34
43
48
56
53
45
57
36
52
44
55
53
46
59
63
48
64
64
52
63
61
62
59
42
52
56
58
53
55
58
57
51
59
47
52
60
50
50
44
48
57
51
37
56
67
52
67
49
53
56
40
48
59
52
40
66
56
56
48
62
69
55
51
60
59
49
58
56
50
51
45
63
51
53
58
63
54
49
62
31
69
53
54
55
46
59
46
56
58
52
49
60
51
51
47
60
61
62
46
61
55
48
60
49
34
57
47
60
57
57
54
57
45
42
40
57
48
54
55
56
56
54
40
54
53
46
55
63
57
67
50
54
36
51
60
45
46
65
53
47
63
55
52
56
40
56
59
59
63
54
56
47
50
43
51
53
60
60
41
50
48
62
52
61
57
52
58
45
46
54
54
60
46
55
45
63
58
39
51
62
65
56
56
37
43
56
51
60
55
61
55
49
48
47
50
44
43
51
45
46
43
59
62
46
57
58
46
45
57
48
57
45
51
58
48
50
56
60
54
56
46
46
61
51
56
50
50
58
59
60
55
57
46
48
55
55
50
45
48
45
66
49
48
44
59
56
62
44
62
57
49
61
57
38
62
54
58
52
64
51
52
54
54
45
60
61
56
50
61
62
39
46
58
54
52
46
48
56
46
43
65
53
50
53
58
60
62
53
46
44
43
42
49
42
54
56
51
46
64
42
48
75
45
43
55
57
49
55
45
58
51
44
51
48
51
56
68
49
48
43
50
59
51
60
51
52
61
56
54
51
58
49
56
53
52
55
52
51
50
48
60
51
53
50
61
58
42
53
37
65
64
58
39
54
61
52
54
57
60
49
64
58
47
57
61
55
49
63
51
49
68
45
57
50
59
52
57
64
68
42
51
62
43
58
51
65
61
46
42
56
49
51
53
43
50
46
47
59
52
57
57
48
54
53
46
63
41
54
68
60
52
45
55
55
55
60
40
49
58
50
51
52
50
60
63
54
43
47
76
57
58
48
47
53
43
55
57
64
49
59
54
56
62
49
65
64
62
61
54
52
46
65
56
58
55
50
66
67
61
46
45
56
46
56
49
55
57
46
52
58
48
54
68
62
61
44
57
49
47
44
56
54
59
51
49
57
54
69
48
58
52
48
51
53
67
47
57
57
44
49
60
60
51
55
45
61
41
53
58
53
44
43
56
63
62
56
50
51
55
61
62
58
52
56
64
54
53
53
41
56
46
55
51
64
60
46
47
61
46
65
43
48
56
50
38
50
46
55
58
46
49
46
49
53
58
55
54
51
50
49
51
48
63
55
48
58
62
43
44
55
41
52
60
59
44
57
55
42
55
60
58
45
57
57
56
56
51
59
45
56
55
45
53
47
45
56
57
55
54
49
55
43
64
67
38
52
59
45
47
57
61
50
57
50
58
48
56
54
55
50
44
52
58
58
54
54
52
53
39
54
46
54
62
45
43
56
54
49
55
60
67
60
42
38
58
40
56
58
54
50
53
63
56
54
55
54
51
56
53
64
58
52
64
58
43
54
59
38
55
59
48
65
56
57
54
49
54
51
70
63
63
50
63
56
56
49
53
57
50
46
53
73
57
61
53
44
56
51
57
47
46
51
49
49
61
52
41
49
51
51
56
51
52
55
61
63
53
53
50
59
46
48
46
48
46
56
61
56
55
53
60
55
58
59
44
57
64
59
64
49
58
46
48
57
60
44
37
50
57
52
51
47
53
57
54
62
47
56
57
54
49
56
39
49
53
51
40
54
54
43
46
49
59
59
52
58
57
53
49
34
53
47
46
50
51
52
50
58
61
53
48
51
57
61
42
59
48
49
51
42
62
48
47
48
53
48
53
48
48
56
58
67
61
51
48
50
36
51
51
45
51
44
54
52
47
52
46
57
52
51
53
58
44
60
49
58
45
45
48
54
61
38
55
62
43
52
37
56
55
45
54
56
53
48
69
49
58
55
50
62
60
57
59
61
53
50
48
54
42
58
55
46
64
54
54
44
59
54
48
53
61
63
58
53
55
48
60
54
51
52
66
50
59
44
51
49
62
56
50
47
46
54
35
58
62
62
48
48
56
49
43
47
45
50
54
57
56
55
68
47
53
43
38
51
46
50
48
52
48
56
67
43
58
47
45
62
49
55
55
59
50
44
48
48
53
44
48
54
44
37
54
68
43
59
64
57
59
48
53
45
52
55
67
43
54
45
47
53
55
44
50
51
57
53
48
47
46
59
46
63
59
49
56
54
56
57
50
48
46
69
27
55
54
64
42
61
64
58
49
62
53
63
49
57
51
59
52
46
41
55
48
44
49
48
51
52
66
58
50
60
52
55
58
67
62
52
43
60
55
46
43
56
49
45
43
38
60
59
43
57
48
52
51
40
62
56
51
48
57
48
45
39
42
57
49
58
47
57
48
52
66
53
59
63
58
45
45
52
45
51
45
58
48
50
58
60
49
55
53
47
64
62
49
55
52
55
46
41
45
51
57
51
48
46
51
66
48
57
52
47
53
47
51
50
53
53
64
53
51
54
66
38
56
55
55
59
53
56
54
56
52
46
50
53
51
49
44
62
53
44
54
52
66
46
51
49
45
52
48
46
53
45
59
58
56
53
58
52
52
51
53
66
68
47
59
59
64
48
63
53
49
54
50
54
64
46
67
47
65
43
59
57
58
50
49
51
63
57
54
45
58
57
57
55
53
59
55
62
53
52
46
54
53
56
53
52
56
39
44
45
54
57
59
50
54
61
50
60
60
43
54
58
51
52
53
56
68
40
52
48
49
53
48
56
54
57
53
42
49
57
50
46
62
49
43
46
47
51
57
52
55
42
50
53
54
56
67
56
53
53
46
72
60
41
54
38
57
53
40
56
56
52
55
62
58
71
43
59
56
49
62
53
51
42
42
47
50
45
57
64
52
47
57
53
53
59
51
45
46
52
57
47
59
58
55
56
44
45
52
64
56
55
55
53
51
57
48
49
63
56
46
45
60
48
51
55
57
44
43
45
65
51
57
59
52
58
48
43
64
52
50
54
50
42
54
52
54
66
57
54
52
59
40
48
44
54
52
54
53
64
41
51
43
49
51
41
52
50
55
53
47
54
55
52
60
53
59
53
59
58
40
44
56
57
56
49
48
53
42
44
44
68
54
57
56
63
37
52
52
59
53
55
50
60
61
44
57
53
55
48
58
54
45
60
41
49
55
60
59
54
50
52
52
65
50
42
56
59
42
60
46
54
58
52
52
57
48
41
61
51
50
49
52
50
54
40
56
39
65
35
53
48
60
42
51
63
58
53
54
66
57
56
47
64
64
51
73
69
48
47
58
41
49
51
50
51
55
46
48
56
46
60
53
39
53
53
35
41
53
50
67
41
48
70
56
48
50
61
64
56
47
60
55
63
45
55
60
54
44
55
62
50
49
61
56
55
46
49
54
56
47
60
54
54
55
47
52
47
55
51
42
58
59
52
57
54
43
63
60
47
49
49
46
39
59
50
53
49
57
47
59
57
55
50
54
44
48
66
37
61
60
57
59
51
39
53
53
50
59
63
44
52
64
59
51
51
72
57
51
55
62
55
61
61
45
60
62
38
47
45
55
51
51
51
49
45
58
53
48
71
52
67
48
38
66
55
61
51
59
48
38
63
66
72
50
54
61
59
40
47
42
60
63
48
58
55
57
59
68
52
49
59
57
47
42
45
49
49
48
47
57
58
54
50
57
54
53
57
48
55
45
57
60
47
57
58
54
63
63
45
54
59
65
63
60
53
56
58
53
44
45
61
40
52
65
47
42
45
50
48
56
64
59
48
59
64
50
50
60
47
54
49
50
50
44
45
52
55
53
61
46
64
48
38
50
47
49
48
51
55
65
67
51
51
58
54
55
53
48
64
55
43
51
38
43
52
44
61
49
62
53
59
59
50
60
50
53
52
61
50
47
57
57
52
56
43
52
53
69
67
64
53
47
58
56
49
65
52
54
52
55
45
58
59
52
53
57
48
45
75
50
50
40
61
51
58
45
49
46
61
40
56
48
58
65
56
45
51
61
47
58
55
54
42
54
62
62
51
51
66
50
43
60
47
60
44
49
55
52
53
68
63
64
47
56
61
61
51
53
50
44
50
54
31
62
60
54
53
46
50
50
54
50
45
50
[truncated: 8,001 more rows]

## Sheet: SupplementaryFig5c
Randomly picked 286 genes, #genes in decreased loops, repeat for 10000 times.
32
40
39
29
37
24
32
35
39
27
30
33
39
42
32
38
40
33
30
37
35
34
43
34
36
37
44
46
33
27
26
35
38
43
33
42
45
33
40
44
33
36
37
37
34
33
41
39
43
30
36
29
33
32
42
32
46
34
28
38
36
55
37
40
38
45
43
34
34
36
36
34
47
21
35
33
28
32
35
43
33
33
46
37
43
32
30
39
35
41
38
47
36
28
40
35
38
31
40
30
36
32
43
41
28
29
28
34
46
35
32
39
32
37
32
36
37
21
30
35
40
34
30
39
32
33
30
39
39
31
36
36
30
34
39
40
38
38
34
39
37
39
35
39
34
33
35
33
38
32
36
29
39
37
33
28
33
36
34
37
51
26
33
45
26
44
43
34
28
43
28
35
46
38
39
44
52
37
37
40
32
40
41
23
28
33
37
44
34
46
30
32
27
37
27
33
32
26
29
33
30
41
39
32
41
43
42
28
29
31
38
39
40
36
36
44
26
33
33
39
30
34
42
31
35
36
35
29
39
47
39
30
35
23
36
44
38
36
31
40
38
32
34
32
37
27
32
42
34
37
27
31
32
35
35
41
45
31
41
30
38
33
42
29
36
34
39
38
44
37
39
29
43
33
34
38
28
41
42
31
37
31
45
34
35
26
30
29
31
23
29
39
31
46
31
34
29
27
36
29
42
32
30
33
26
34
36
38
35
32
40
27
18
35
32
39
30
36
25
43
31
28
37
38
28
32
32
29
34
27
37
26
43
24
32
36
35
40
31
27
46
37
46
38
37
34
34
29
43
43
34
37
24
40
39
35
29
33
41
35
35
32
33
27
37
42
38
26
41
44
41
24
40
33
29
45
41
39
38
30
38
39
31
39
39
26
36
45
34
41
35
43
55
32
36
39
49
36
38
33
41
40
32
42
38
30
42
35
41
39
38
38
44
41
40
37
30
35
36
44
28
34
32
37
45
41
28
42
39
41
36
49
39
44
34
34
29
36
43
35
38
35
38
35
32
42
39
37
40
26
39
37
28
33
36
31
45
44
35
29
33
29
34
28
35
25
28
33
35
40
42
43
26
34
27
34
30
21
41
35
32
35
39
39
38
34
33
41
40
38
34
28
48
27
28
33
37
34
37
40
38
36
35
42
40
35
31
27
31
29
35
39
43
38
26
42
35
33
34
24
34
31
40
37
32
29
36
35
39
33
25
45
39
52
27
34
39
35
52
36
35
30
39
41
39
40
31
35
51
26
32
43
35
42
41
41
36
27
37
42
40
31
37
40
37
36
30
50
42
27
32
36
38
30
35
31
34
39
27
41
39
34
29
42
27
33
39
33
40
37
49
40
42
33
35
33
38
34
30
35
28
32
41
34
30
33
32
34
32
41
39
38
34
31
27
24
31
33
40
42
43
39
37
43
36
28
28
37
40
31
38
35
36
33
36
41
38
33
46
36
34
36
35
45
38
38
34
41
32
35
34
37
37
31
34
37
32
39
32
40
41
38
34
29
37
33
41
39
33
39
38
30
33
31
35
42
33
31
35
30
35
33
34
44
37
29
32
35
32
24
33
42
29
28
41
40
37
35
33
37
34
37
36
30
35
27
32
36
35
22
34
39
35
37
41
35
41
43
34
45
41
30
37
27
38
31
37
35
33
32
38
32
35
40
31
36
43
39
31
34
30
35
39
22
30
43
31
42
35
41
36
25
44
30
40
35
40
32
35
39
24
36
40
32
41
37
33
42
42
33
34
29
43
45
42
39
29
32
38
27
23
31
34
34
29
23
31
26
41
44
47
38
36
36
26
45
37
33
35
33
27
35
33
34
34
38
38
41
48
43
41
28
36
40
27
28
36
32
42
38
35
37
44
27
43
37
39
33
40
34
33
40
36
28
41
27
29
55
39
34
27
30
44
38
28
35
29
33
33
25
37
33
44
38
35
36
21
28
30
38
40
38
48
35
34
36
29
37
37
34
38
39
40
35
32
38
35
30
41
37
42
35
44
30
44
30
36
28
35
42
47
29
37
30
37
36
33
38
45
37
45
46
37
37
37
34
35
30
32
39
36
39
27
22
29
34
29
39
40
36
31
40
35
30
30
42
38
39
33
40
33
35
41
39
37
37
34
32
41
41
35
37
38
22
39
44
25
43
49
30
34
39
31
30
39
37
39
28
43
35
28
29
30
35
41
48
32
26
31
35
44
37
31
31
41
42
47
27
42
41
32
53
40
38
35
39
38
27
37
29
35
33
29
40
37
38
27
41
37
46
36
36
37
42
38
28
55
37
47
35
46
31
36
41
40
36
27
36
35
33
37
33
38
31
33
46
34
33
40
36
38
28
41
35
33
43
45
30
29
43
35
39
35
34
29
30
40
35
40
35
36
40
33
38
39
33
36
30
49
37
38
37
36
35
36
35
47
34
35
32
39
36
30
34
31
33
39
39
31
36
30
38
43
35
48
30
23
34
31
35
29
32
41
29
35
33
32
38
38
37
44
41
41
36
42
54
32
38
41
31
40
40
35
27
27
40
33
45
42
39
33
38
37
33
29
39
36
37
40
32
37
30
40
37
37
43
38
38
38
50
31
30
40
40
32
22
32
33
41
36
44
32
28
33
38
35
43
33
32
34
36
51
41
37
35
33
32
42
34
37
37
47
35
35
30
35
45
40
39
35
36
37
29
36
37
32
37
30
40
34
49
36
36
41
35
38
30
39
36
24
36
35
32
37
41
40
28
43
38
38
40
49
35
45
42
31
28
36
34
32
42
40
35
38
29
42
31
35
25
38
32
36
48
42
35
43
43
36
34
47
32
41
48
40
41
35
43
39
34
41
34
49
36
38
40
38
37
36
42
32
41
33
28
42
35
37
45
34
36
32
22
33
33
42
31
30
47
30
33
36
36
34
45
42
50
39
37
34
31
42
38
29
41
39
36
33
42
32
51
43
40
38
36
35
39
33
25
29
31
37
41
40
30
35
32
29
33
30
39
30
38
37
39
26
43
42
41
31
40
36
32
34
42
35
34
42
30
39
29
27
42
35
47
36
38
32
33
37
45
32
38
31
27
29
34
46
32
32
46
34
35
36
42
43
35
35
35
33
30
32
41
25
45
39
42
42
36
35
42
32
30
36
31
38
39
37
35
29
29
36
38
39
37
28
34
34
38
46
36
33
41
36
38
40
50
28
39
34
35
38
37
42
43
41
35
30
26
49
33
45
36
26
33
34
35
36
40
25
35
47
41
29
36
31
40
33
37
40
43
40
27
38
34
46
34
37
36
35
31
44
33
30
42
36
38
43
33
45
35
41
30
43
36
27
29
32
28
30
35
31
36
30
33
33
47
31
31
46
27
26
47
25
38
46
33
37
36
33
44
36
44
27
25
42
33
45
39
39
35
41
41
30
46
32
29
32
33
35
33
35
32
33
35
29
35
25
41
40
37
44
44
39
28
34
33
26
44
38
37
37
26
43
32
39
25
47
37
40
34
31
30
36
29
41
31
40
34
37
42
37
44
34
36
35
35
48
37
26
32
36
32
33
36
36
35
41
32
33
35
28
32
32
44
40
30
39
36
32
34
46
36
38
41
46
32
46
42
35
34
23
42
39
33
49
39
36
28
35
28
33
38
41
28
33
37
38
30
46
37
45
39
47
35
35
32
40
34
36
36
37
34
34
26
38
50
39
41
30
34
42
34
36
42
32
37
24
28
31
37
38
32
40
36
42
37
35
32
37
40
32
37
31
40
35
35
34
33
34
39
39
38
43
42
30
34
38
43
41
37
31
32
35
34
34
34
33
29
39
34
42
44
32
42
32
32
41
29
40
41
43
36
37
42
37
32
40
31
30
36
42
34
47
37
42
35
35
32
23
24
41
39
36
42
34
39
43
29
38
33
47
24
32
31
41
34
35
35
35
36
32
48
35
30
48
39
33
39
40
33
40
38
38
44
37
39
37
37
30
32
41
36
25
31
39
37
32
30
31
40
35
31
34
33
23
50
24
37
35
39
33
40
46
31
31
31
38
37
39
35
35
43
40
38
33
34
38
35
35
40
45
29
35
35
42
38
33
49
32
40
36
45
26
43
34
41
42
34
34
34
34
36
34
33
31
37
33
42
39
37
46
31
30
35
39
39
39
44
45
38
39
22
33
34
40
48
35
33
42
37
43
36
39
36
32
36
38
33
44
37
35
29
36
36
39
31
30
27
35
47
40
36
41
35
41
33
40
36
39
34
25
33
38
35
43
26
41
30
31
41
38
26
39
38
35
28
39
42
41
35
42
36
40
41
37
30
34
34
29
38
38
26
35
27
34
38
39
35
29
41
39
37
39
17
36
30
37
34
33
39
20
33
37
41
33
36
44
41
36
38
38
41
34
40
38
34
46
31
39
40
27
23
38
34
34
33
31
36
43
31
32
36
37
34
37
36
28
23
42
35
50
39
24
37
37
36
33
25
42
40
37
39
33
31
44
37
32
42
26
26
36
27
34
39
39
38
29
39
34
39
25
33
34
34
42
35
29
31
40
41
[truncated: 8,001 more rows]

## Sheet: SupplementaryFig5d
Randomly picked 1293 loops, #loops with dysregulated genes, repeat for 10000 times.
562
573
590
567
562
581
561
572
559
569
587
557
578
584
592
565
567
565
599
562
583
556
559
565
573
563
575
553
594
573
579
574
576
593
560
597
549
548
568
580
574
596
568
549
555
543
564
557
552
553
567
593
549
591
554
560
585
579
581
571
578
572
566
549
561
592
589
575
590
607
575
537
581
576
573
562
574
559
564
553
554
564
565
562
578
596
548
587
597
582
556
553
527
572
570
594
564
563
537
572
552
567
558
557
578
577
583
585
559
587
572
552
600
570
566
574
568
573
544
576
582
572
583
593
564
568
585
578
582
547
558
575
572
558
583
579
590
549
573
593
547
598
556
577
580
593
594
565
585
564
562
591
595
543
557
562
585
575
565
547
565
583
534
595
546
538
587
587
561
534
562
570
570
560
602
583
579
527
560
573
590
575
543
553
527
551
548
580
558
569
586
585
566
537
561
582
568
578
560
582
553
546
586
548
563
574
590
586
527
583
614
541
572
577
575
556
562
532
571
566
583
548
548
547
569
557
569
559
547
549
586
573
555
556
564
562
552
573
571
564
566
559
588
586
566
585
566
574
555
578
584
574
586
585
568
582
557
546
561
556
562
575
593
574
584
544
555
576
547
568
578
572
559
543
596
568
546
562
553
545
574
547
575
566
568
572
554
578
576
555
576
569
547
570
612
557
539
583
590
556
549
583
562
576
544
580
573
563
579
538
573
594
571
563
526
546
582
557
541
568
547
547
567
550
545
584
602
567
575
564
545
558
562
567
549
562
578
551
568
581
581
540
561
593
549
543
613
588
567
593
558
582
540
594
537
567
592
588
563
553
604
608
563
595
563
575
576
552
570
563
568
527
584
538
563
584
573
580
547
553
561
577
587
576
570
549
578
544
583
570
589
575
569
600
579
576
575
595
570
583
551
565
587
565
548
582
568
562
584
574
573
574
592
602
545
561
576
546
571
561
573
570
577
585
574
564
547
585
598
549
555
565
548
565
558
566
572
580
562
581
573
560
547
565
548
551
580
539
602
560
534
562
554
564
572
594
594
552
599
589
587
566
560
596
580
567
549
558
568
531
584
586
594
597
553
598
559
570
580
579
571
588
565
558
587
569
584
557
572
578
568
564
560
534
571
545
554
585
580
571
573
595
579
558
581
581
568
580
553
530
545
575
586
567
569
578
571
577
587
569
552
582
544
563
567
598
574
599
554
547
585
560
559
558
535
582
584
565
560
573
582
560
562
567
563
582
565
596
557
570
584
559
567
535
585
535
571
560
600
584
569
593
524
568
533
579
562
564
572
569
581
564
564
595
584
578
568
595
525
560
567
574
573
569
567
555
537
582
596
556
562
569
568
584
572
564
585
557
561
551
571
537
585
575
587
565
570
557
565
561
537
598
575
575
558
541
568
593
580
555
558
561
573
575
593
582
552
565
561
560
579
588
535
575
609
582
559
557
567
562
566
580
547
551
593
547
561
570
547
570
581
572
552
570
562
579
563
571
566
566
591
590
554
567
560
570
586
529
549
581
593
588
564
580
576
567
545
548
578
562
557
586
587
560
585
598
529
559
545
561
581
559
579
560
545
567
560
562
575
584
570
584
560
559
552
583
545
572
555
561
586
569
574
576
538
585
590
568
563
579
581
573
579
565
588
587
561
555
570
554
585
594
555
576
569
597
566
618
553
531
583
560
581
568
564
599
554
528
565
563
573
546
548
574
548
551
559
560
535
565
551
576
573
562
615
556
548
565
573
547
560
556
574
584
569
585
569
564
543
570
569
582
551
580
589
552
570
570
552
591
549
563
585
587
585
537
589
564
597
566
574
542
571
558
556
588
571
571
576
575
586
524
566
533
583
554
569
563
560
557
595
582
586
559
590
556
559
573
538
560
568
590
573
553
576
572
563
582
567
579
562
586
561
600
563
557
536
568
548
540
578
564
577
564
591
558
588
562
583
577
564
586
600
575
548
568
556
585
568
591
582
591
572
578
580
584
569
548
555
562
535
572
551
551
582
581
568
583
594
567
563
555
581
575
553
570
557
556
573
598
575
587
576
567
609
578
551
553
550
568
577
563
560
558
556
561
574
566
559
543
554
554
587
566
523
569
559
585
564
590
549
547
588
548
565
569
562
560
558
578
580
558
592
575
552
556
569
575
582
585
568
608
602
575
592
557
550
571
564
565
564
559
562
572
576
593
546
589
589
561
599
543
549
579
589
576
548
571
567
576
602
564
580
567
567
577
572
561
593
572
597
562
570
605
597
592
545
580
586
583
578
563
575
579
558
566
567
569
565
583
587
579
590
564
584
597
586
580
558
590
571
556
556
580
553
569
557
567
568
554
576
555
557
570
564
575
558
547
576
584
533
546
555
564
566
578
572
584
576
551
579
549
570
573
552
559
564
577
547
557
562
588
549
581
589
590
563
568
541
584
558
554
560
566
591
579
556
577
574
560
589
624
526
547
539
538
564
553
565
593
559
576
564
568
587
564
593
579
560
585
567
569
567
570
603
547
584
575
569
572
563
535
517
576
609
553
519
549
586
581
558
562
582
590
560
570
582
563
591
534
581
544
565
558
561
558
582
571
531
568
597
557
588
566
601
580
588
599
564
583
549
539
554
560
573
537
558
575
581
598
574
552
577
552
552
623
541
573
567
569
551
584
566
582
607
565
567
557
546
560
566
555
580
602
546
550
584
569
591
569
583
588
566
575
567
580
570
564
583
594
560
588
562
552
556
575
579
592
603
577
558
583
566
576
562
601
563
590
562
577
558
594
561
545
580
589
584
585
585
555
572
548
576
554
556
545
580
566
574
580
569
566
563
597
577
557
559
550
577
588
610
571
568
574
587
557
553
591
586
556
567
547
579
573
558
565
558
582
588
550
553
579
576
592
557
562
547
604
554
584
564
571
571
592
581
593
562
543
576
570
578
513
568
578
567
559
573
605
561
553
557
568
564
550
545
561
564
584
545
555
577
526
551
528
558
574
587
585
592
571
535
571
564
576
578
612
551
571
528
580
573
598
561
539
556
540
568
575
560
555
570
580
565
606
596
559
579
568
578
556
564
584
564
556
571
556
562
584
536
579
564
579
583
567
570
556
576
581
570
559
557
559
562
576
560
563
581
530
531
555
572
576
547
528
573
596
541
572
572
547
570
582
584
549
594
564
568
563
593
575
541
579
587
565
583
566
604
557
567
550
561
568
607
550
561
579
563
560
606
576
593
573
562
599
588
552
583
602
570
561
576
557
565
556
538
554
582
568
563
606
569
561
562
579
574
570
538
574
573
553
555
557
575
568
571
542
557
589
583
548
550
561
571
566
533
582
540
555
569
564
567
555
591
591
562
550
561
551
589
535
577
576
592
559
571
561
556
570
591
543
557
545
574
618
576
563
578
577
565
578
600
560
587
586
543
540
547
594
571
555
574
571
564
521
592
560
579
544
574
571
588
572
587
546
564
585
550
586
574
583
547
550
572
537
570
551
573
614
526
572
593
568
568
557
561
605
616
543
555
577
570
589
550
583
538
579
571
582
578
549
566
587
571
579
573
568
568
570
562
584
574
551
590
547
582
563
574
531
586
571
548
547
584
571
559
555
557
585
554
556
552
582
575
555
568
590
568
590
579
578
583
573
577
576
584
571
589
568
591
563
578
584
532
599
567
560
542
592
569
541
556
565
593
565
593
569
578
594
625
557
577
587
557
574
553
565
569
569
567
546
590
566
558
571
567
552
575
546
562
552
559
608
564
570
564
589
588
584
552
561
577
556
560
597
570
523
530
576
572
551
568
555
549
543
567
584
542
570
603
549
551
587
565
575
583
541
608
530
535
543
580
565
552
539
549
585
561
604
580
556
518
572
547
558
586
576
577
564
574
553
540
570
585
538
579
572
553
559
575
576
569
584
549
564
567
558
606
561
550
585
579
555
579
575
585
570
571
581
544
556
588
548
565
567
603
565
559
590
599
565
585
580
555
592
558
559
557
559
560
539
578
565
566
559
543
591
583
567
569
552
555
573
576
574
580
547
549
572
565
557
558
549
573
554
570
579
590
551
539
537
540
569
592
574
567
570
584
593
573
566
594
590
549
546
558
598
578
555
570
533
541
548
568
557
524
550
554
539
570
561
599
543
582
574
544
577
570
566
561
564
558
557
560
568
566
557
582
566
561
581
549
566
561
605
568
562
592
579
572
587
561
553
572
520
554
567
591
558
556
571
583
547
549
588
569
596
547
563
554
543
564
563
542
571
555
552
575
569
548
580
569
555
578
565
564
570
580
547
589
576
583
591
566
584
568
554
557
568
555
569
586
539
595
551
577
545
579
582
552
545
561
561
590
534
572
546
554
563
553
580
554
569
606
571
557
559
590
552
570
571
579
554
569
553
562
564
585
591
579
592
559
585
543
558
562
580
552
577
575
613
542
541
576
551
590
589
542
599
569
579
529
583
563
577
569
546
576
548
565
550
578
586
573
560
559
593
559
574
570
564
573
551
562
569
562
568
553
575
574
568
569
584
579
566
573
570
555
562
570
[truncated: 8,001 more rows]

## Sheet: SupplementaryFig5f
chr_start_end	WT1	WT2	Setdb1KO1	Setdb1KO2	peaks
chr1_5915314_5915652	0.381623	0.475425	0.077996	0.60091	Defined peaks
chr1_7352789_7353254	0.902327	1.74319	0.587652	1.44967	Defined peaks
chr1_8533734_8534076	0.050048	-0.094779	-0.370347	-0.352951	Defined peaks
chr1_9729469_9729915	-0.57814	0.00089	-0.63571	-0.82523	Defined peaks
chr1_10181787_10182148	1.29147	2.23553	0.902997	1.55741	Defined peaks
chr1_10196948_10197326	1.45945	1.78621	0.831766	0.412721	Defined peaks
chr1_10488132_10488910	0.305604	0.417667	0.370238	0.36323	Defined peaks
chr1_10835677_10836025	-0.102641	-0.170957	-0.127472	-0.076183	Defined peaks
chr1_13376754_13377255	-0.765938	-0.802838	-1.04076	-0.887372	Defined peaks
chr1_14706181_14706655	0.337811	0.027109	-0.423192	-0.695657	Defined peaks
chr1_16553909_16554353	-1.41373	-1.0359	-1.24098	-1.25326	Defined peaks
chr1_16745992_16746776	-0.04556	-0.110423	-0.082825	-0.063853	Defined peaks
chr1_21128517_21128982	-0.197108	0.101168	-0.127198	-0.278594	Defined peaks
chr1_24297302_24297992	0.087899	-0.329423	-0.068944	0.162061	Defined peaks
chr1_24716868_24717303	0.685998	0.286718	-0.298552	-0.176029	Defined peaks
chr1_27485499_27485833	-0.353512	-0.264523	-0.485091	-0.387864	Defined peaks
chr1_30920774_30921209	-0.196446	0.054073	-0.209879	-0.148904	Defined peaks
chr1_34516012_34516402	0.07983	-0.031924	-0.423669	-0.641681	Defined peaks
chr1_34541150_34541589	0.219521	0.419624	-0.054181	0.368755	Defined peaks
chr1_34776309_34776923	-0.283402	-0.058586	-0.388487	-0.263734	Defined peaks
chr1_36454390_36455026	0.288422	-0.152899	0.017204	-0.125055	Defined peaks
chr1_36786379_36786986	0.88598	1.43113	0.50635	0.41692	Defined peaks
chr1_37151900_37152259	-0.198993	-0.406868	-0.533688	-0.147698	Defined peaks
chr1_37211793_37212143	-1.38059	-0.984312	-0.876219	-1.42157	Defined peaks
chr1_37653988_37655023	-1.15291	-0.909777	-1.0815	-1.1179	Defined peaks
chr1_38711419_38711752	-0.186597	-0.097341	-0.071428	-0.150333	Defined peaks
chr1_39048544_39049016	-0.05255	-0.316997	-0.599346	-0.499033	Defined peaks
chr1_39230043_39230495	0.316381	-0.019675	-0.072532	-0.201958	Defined peaks
chr1_39352742_39353188	-1.96135	-1.89322	-1.98072	-2.0463	Defined peaks
chr1_39432135_39432533	-0.5737	-0.47079	-0.83031	-1.37591	Defined peaks
chr1_44437820_44438273	0	0.119553	0	0.0519855	Defined peaks
chr1_45750972_45751190	-0.149627	-0.513175	-0.324417	-0.513175	Defined peaks
chr1_46914260_46914802	-0.366813	0.20714	-1.03795	-0.907149	Defined peaks
chr1_46939326_46939699	-1.44542	-1.58176	-1.63407	-1.54701	Defined peaks
chr1_54477855_54478312	0.234763	-0.031136	-0.573997	-0.566943	Defined peaks
chr1_58618778_58619371	-0.696888	-1.0466	-0.834838	-0.446909	Defined peaks
chr1_59610914_59611343	-0.29691	0.3497	-0.337195	-0.528454	Defined peaks
chr1_69239424_69239734	0.511312	0.524104	0.398219	0.151932	Defined peaks
chr1_71289508_71289945	0.288074	-0.00814	-0.067674	-0.040445	Defined peaks
chr1_74401358_74401740	0.20357	0.38341	-0.29452	0.22332	Defined peaks
chr1_78267375_78267976	-0.72641	-0.353864	-0.627952	-0.778909	Defined peaks
chr1_78798936_78799325	0.119884	0.060466	0.13554	0.015103	Defined peaks
chr1_79614448_79614949	0.449817	0.742495	0.005144	0.164468	Defined peaks
chr1_82803403_82804112	-0.558726	-0.768308	-0.789834	-0.80976	Defined peaks
chr1_86539200_86540116	0.40743	-0.27101	-0.86963	-0.704	Defined peaks
chr1_87810312_87810798	-1.41942	-0.95736	-1.14035	-1.29642	Defined peaks
chr1_88217090_88217579	-0.79412	-0.91429	-0.82172	-0.84908	Defined peaks
chr1_88368226_88368715	0.070006	0.088928	-0.181433	-0.397382	Defined peaks
chr1_88756476_88757060	1.64187	1.37275	1.53914	2.24801	Defined peaks
chr1_88776952_88777386	-0.00342	0.46227	-0.354041	0.03379	Defined peaks
chr1_88926752_88927264	0.96824	1.42103	0.143164	0.88538	Defined peaks
chr1_89175292_89175822	-0.45422	-1.03116	-1.16214	-1.18879	Defined peaks
chr1_89354690_89355096	0.888049	0.186946	0.093444	0.166714	Defined peaks
chr1_90159500_90160409	0.224043	-0.081103	0.137943	0.463016	Defined peaks
chr1_90272145_90272893	0.477871	0.605914	0.608582	0.739817	Defined peaks
chr1_90303256_90303734	-0.500516	-0.43004	-0.536672	-0.609791	Defined peaks
chr1_90871776_90872478	0.43392	0.298455	0.531226	0.08383	Defined peaks
chr1_91128840_91129400	1.82874	1.87949	1.08615	1.10386	Defined peaks
chr1_91447503_91447936	-0.19363	-0.478843	-0.674115	-0.747964	Defined peaks
chr1_91478950_91479412	-1.00885	-1.34336	-1.42783	-1.38919	Defined peaks
chr1_93194994_93195318	1.01213	1.81123	0.470329	-0.136377	Defined peaks
chr1_112452447_112452772	-1.13303	-0.21042	-0.870437	-0.507373	Defined peaks
chr1_112453500_112453805	-0.667301	0.14258	-0.898006	-0.868746	Defined peaks
chr1_118492838_118493196	0.868188	1.65412	1.00934	1.20046	Defined peaks
chr1_118970053_118970395	1.53149	2.32332	-0.07141	0.2236	Defined peaks
chr1_120190273_120190684	-1.18323	-1.56729	-1.43293	-1.51857	Defined peaks
chr1_126947826_126948221	0.184943	-0.07756	0.029305	-0.163983	Defined peaks
chr1_128009031_128009447	0.37745	0.35207	-0.418827	-0.361022	Defined peaks
chr1_128820287_128820886	0.204988	0.352744	0.303775	0.46683	Defined peaks
chr1_130227647_130228036	-0.455294	-0.584323	-0.016509	0.650693	Defined peaks
chr1_132350860_132351466	0.715511	0.834331	0.353318	0.743151	Defined peaks
chr1_133517022_133517375	-0.426889	-0.106942	-0.542759	-0.150208	Defined peaks
chr1_135023614_135024130	-0.879241	-0.874117	-1.04416	-0.992753	Defined peaks
chr1_136502276_136502771	0.62491	1.60161	0.29488	0.08907	Defined peaks
chr1_136502933_136503338	2.33692	4.9038	1.10814	1.11917	Defined peaks
chr1_151632552_151632941	1.19851	1.16968	0.150418	0.113461	Defined peaks
chr1_151991528_151991919	0.735282	1.17279	0.435767	0.639914	Defined peaks
chr1_152675292_152675755	-0.00321	0.31634	-0.687371	-0.375233	Defined peaks
chr1_154238868_154239329	-0.364009	-0.30527	-0.274748	-0.364009	Defined peaks
chr1_156752383_156752798	-0.370584	0.035249	-0.051106	0.13467	Defined peaks
chr1_164128412_164128920	0.101077	-0.457947	-0.504978	-0.434708	Defined peaks
chr1_164138538_164139167	0.32121	0.594222	0.158445	0.332245	Defined peaks
chr1_164603458_164603962	0.138793	0.472961	-0.006371	0.227747	Defined peaks
chr1_165165605_165165988	0.0285	-0.164623	-0.139319	-0.422802	Defined peaks
chr1_165921005_165921391	0.088687	0.603718	-0.123241	-0.44241	Defined peaks
chr1_166820945_166821564	-0.062714	-0.142731	-0.16203	-0.133195	Defined peaks
chr1_169517431_169518401	0.18924	0.4269	-1.01147	-1.18371	Defined peaks
chr1_170571075_170571480	-0.249275	-0.365047	-0.204772	-0.617916	Defined peaks
chr1_170573736_170574261	0.529893	0.295919	-0.034282	0.112092	Defined peaks
chr1_171043587_171044123	-1.56236	-1.49088	-1.63253	-1.65334	Defined peaks
chr1_171513201_171513685	-0.536082	-0.249515	-0.553935	-0.565714	Defined peaks
chr1_171968138_171968704	-0.183847	-0.02514	-0.136299	-0.083301	Defined peaks
chr1_172129126_172129427	2.88601	3.86248	2.47999	3.72603	Defined peaks
chr1_178301141_178301552	0.105923	0.250557	-0.308172	-0.007207	Defined peaks
chr1_179728644_179729096	-0.32296	-0.71015	-0.834955	-1.13988	Defined peaks
chr1_179825263_179825625	-0.21448	-0.936948	-0.95198	-0.650677	Defined peaks
chr1_180483939_180484555	-0.0604	-0.298399	-0.354851	-0.477987	Defined peaks
chr1_180986672_180987327	0.01913	0.04738	-0.3563	0.22009	Defined peaks
chr1_181771383_181771944	-0.138394	-0.652856	-0.320888	-0.587774	Defined peaks
chr1_181866955_181867319	0.256235	0.278023	0.063603	0.226369	Defined peaks
chr1_181875215_181875486	-2.02378	-1.79711	-2.26096	-2.14021	Defined peaks
chr1_183041987_183042434	-0.528288	-0.395302	-0.034496	-0.316208	Defined peaks
chr1_183374672_183375139	-0.512308	-0.382187	-0.901772	-0.472876	Defined peaks
chr1_183440580_183441214	0.049104	0.450179	0.323521	0.01386	Defined peaks
chr1_183448404_183448797	0.65643	0.748878	0.448277	0.494326	Defined peaks
chr1_183666645_183667083	-0.546224	-0.963899	-0.961474	-0.934307	Defined peaks
chr1_184497714_184498405	-0.193307	0.21196	-0.341468	-0.319583	Defined peaks
chr1_187600817_187601283	-0.533361	-0.510669	-1.04305	-1.1372	Defined peaks
chr1_189115311_189115636	-1.06129	-1.46568	-1.42239	-1.40408	Defined peaks
chr1_189349018_189349574	0.394168	0.224319	0.136468	0.074054	Defined peaks
chr1_189802519_189803201	0.954757	1.8186	1.92605	3.20694	Defined peaks
chr1_189823332_189823832	0.30784	1.04758	0.44495	1.70721	Defined peaks
chr1_190178806_190179494	0.040744	-0.178116	-0.022414	0.479131	Defined peaks
chr1_190248477_190248878	0.569723	0.594446	0.043301	0.462427	Defined peaks
chr1_192593155_192593851	0.509119	0.181753	0.012018	0.071855	Defined peaks
chr1_193079354_193079625	0.464532	0.686328	0.270479	0.629968	Defined peaks
chr10_3867187_3867722	-0.682495	-0.478802	-0.462673	-0.599821	Defined peaks
chr10_4545460_4545986	-0.454841	-0.545237	-0.644159	-0.822769	Defined peaks
chr10_4574709_4575163	-0.136866	0.167181	-0.007073	-0.26588	Defined peaks
chr10_8770199_8770694	0.627905	0.539859	0.522165	0.582764	Defined peaks
chr10_9167084_9167998	-0.513339	-0.562469	-0.512798	-0.454214	Defined peaks
chr10_11262095_11262508	-0.0714724	0.454655	0.213285	0.149664	Defined peaks
chr10_13071027_13071545	-0.524835	-1.031	-0.870075	-1.05144	Defined peaks
chr10_14217299_14217664	0.046895	0.207946	-0.177904	-0.137153	Defined peaks
chr10_14505501_14505900	0.249299	-0.144648	-0.17725	-0.103318	Defined peaks
chr10_18236356_18236931	0.505384	0.518028	0.787204	0.245733	Defined peaks
chr10_19684255_19684702	0.274692	0.230378	0.038845	-0.006627	Defined peaks
chr10_20982849_20983434	0.053218	0.21016	-0.212106	-0.508298	Defined peaks
chr10_22272526_22272783	-0.550157	-0.442221	-0.332722	-0.19479	Defined peaks
chr10_23880400_23881111	0.135541	0.030581	0.458486	0.658265	Defined peaks
chr10_24298496_24299376	-0.104154	-0.161941	0.026308	-0.06693	Defined peaks
chr10_24864479_24864832	0.140893	0.685354	0.424392	0.508663	Defined peaks
chr10_25070119_25070500	-0.171227	-0.089746	-0.371248	-0.216398	Defined peaks
chr10_26539989_26540581	-0.0498619	-0.0030045	0.0097764	0.0248514	Defined peaks
chr10_26919539_26919944	-0.356768	-0.485594	-0.501653	-0.378015	Defined peaks
chr10_32895054_32895489	-0.128589	-0.0663391	-0.0339929	-0.020316	Defined peaks
chr10_33712379_33712873	-1.15114	-1.19792	-1.18046	-1.28132	Defined peaks
chr10_36781679_36781992	-0.273017	-0.184392	-0.291685	0.01877	Defined peaks
chr10_40041375_40041750	0.414417	0.572936	0.564091	0.792814	Defined peaks
chr10_40264935_40265298	-0.975814	-0.80477	-1.22566	-1.33013	Defined peaks
chr10_40330357_40330732	-0.455756	-0.235601	-0.48692	-0.408256	Defined peaks
chr10_41434527_41434928	-1.19727	-1.1248	-0.933135	-1.10128	Defined peaks
chr10_42296486_42297575	-0.953035	-0.965762	-0.946988	-1.07059	Defined peaks
chr10_42473148_42473583	-0.15339	0.2581	-0.5365	-0.48064	Defined peaks
chr10_43166849_43167216	0.630951	0.137875	-0.136644	0.272677	Defined peaks
chr10_43315210_43315614	-0.599873	-0.446189	-0.977141	-0.918235	Defined peaks
chr10_43446246_43446717	0.198024	0.44483	-0.038212	-0.075051	Defined peaks
chr10_43822628_43822982	0.11422	-0.020098	-0.341444	-0.033332	Defined peaks
chr10_44107683_44108062	0.192751	0.13351	-0.07803	-0.10877	Defined peaks
chr10_45317338_45317726	0.096219	-0.232292	-0.402661	-0.174577	Defined peaks
chr10_52216783_52217109	0.143051	-0.177039	-0.027604	0.018021	Defined peaks
chr10_53710270_53710637	0.558968	0.285443	0.31185	0.272677	Defined peaks
chr10_57841687_57842222	0.136546	-0.057264	0.175466	0.143034	Defined peaks
chr10_58495632_58496027	-0.48762	0.29324	-0.51596	-0.782666	Defined peaks
chr10_59554149_59554630	0.920798	1.11854	0.32349	0.012214	Defined peaks
chr10_59829724_59830241	0.213512	0.342555	0.197754	-0.028553	Defined peaks
chr10_61219205_61219937	1.16979	0.986653	0.376824	0.068322	Defined peaks
chr10_61339091_61339588	3.14261	2.34005	2.67019	1.98989	Defined peaks
chr10_61466035_61467357	-0.219719	-0.248187	-0.190148	-0.220522	Defined peaks
chr10_61618385_61619289	-0.431348	-0.718463	-0.609509	-0.797892	Defined peaks
chr10_61730002_61730560	0.62681	1.50509	0.41369	0.39549	Defined peaks
chr10_63156389_63156687	-0.198109	-0.102805	0.315014	0.256789	Defined peaks
chr10_63270138_63270687	-0.02529	-0.19008	-0.16276	-0.12347	Defined peaks
chr10_63271720_63272258	1.61489	2.10477	1.11147	1.58653	Defined peaks
chr10_63799647_63800074	-0.36017	-0.536488	-0.435143	-0.200024	Defined peaks
chr10_66719799_66720214	-0.093542	0.048106	-0.043368	0.085058	Defined peaks
chr10_66834937_66835455	-0.002869	-0.501382	-0.41579	-0.244467	Defined peaks
chr10_67448353_67448686	0.475996	0.406587	0.4325	0.424314	Defined peaks
chr10_67931294_67931781	0.433968	0.333619	0.126743	0.145068	Defined peaks
chr10_68309824_68310602	0.497385	0.619641	0.022318	0.329153	Defined peaks
chr10_68453375_68453777	-0.637719	-0.430707	-0.374241	-0.541964	Defined peaks
chr10_68454494_68454929	0.546575	0.0622499	0.0945961	0.378956	Defined peaks
chr10_68659915_68660312	-0.02343	-0.013441	-0.267215	-0.304054	Defined peaks
chr10_68810766_68811395	-0.41743	-0.453125	-0.547878	-0.524231	Defined peaks
chr10_69049796_69050224	0.05448	0.375452	-0.0345488	-0.020648	Defined peaks
chr10_69179322_69179811	-0.308163	-0.021824	-0.013133	-0.397382	Defined peaks
chr10_69208569_69209101	0.417778	0.034183	-0.254996	-0.215854	Defined peaks
chr10_70053414_70053798	0.4735	0.065885	0.390131	0.099639	Defined peaks
chr10_70102106_70102568	1.49692	2.43475	0.622104	0.375834	Defined peaks
chr10_70276722_70277101	-0.528831	-0.237808	-0.520796	-0.551536	Defined peaks
chr10_70343942_70344202	0.812855	0.624893	0.553933	0.362299	Defined peaks
chr10_70459849_70460187	-0.436661	-0.667228	-0.58397	-0.548766	Defined peaks
chr10_71173881_71174301	-0.147945	-0.14165	0.041342	-0.175263	Defined peaks
chr10_71180083_71180562	-0.836858	-0.658984	-0.953003	-0.872788	Defined peaks
chr10_71428279_71429546	-0.185108	-0.214812	-0.316642	-0.241706	Defined peaks
chr10_71598563_71598918	0.42903	-0.315133	-0.083306	-0.18246	Defined peaks
chr10_72394373_72394780	0.114582	-0.141805	-0.224318	-0.101287	Defined peaks
chr10_73552787_73553201	0.048833	-0.204815	-0.170829	0.127956	Defined peaks
chr10_74264475_74264951	-0.587564	-0.530676	-0.54434	-0.53809	Defined peaks
chr10_74527467_74527828	-0.929685	-0.854675	-0.758705	-0.799217	Defined peaks
chr10_75191566_75192422	-0.166912	-0.594346	-0.447649	-0.536551	Defined peaks
chr10_75192738_75193297	0.130684	0.042078	0.057514	-0.073746	Defined peaks
chr10_75757686_75758382	2.36899	2.47722	1.78569	2.4065	Defined peaks
chr10_76016598_76016907	-0.316689	-0.647973	-0.952971	-1.00993	Defined peaks
chr10_76313580_76313990	-0.583523	-0.369267	0.17724	-0.481171	Defined peaks
chr10_77120291_77120958	2.70963	2.50373	0.814549	1.2754	Defined peaks
chr10_79692142_79692771	0.15085	-0.249182	-0.085837	0.31812	Defined peaks
chr10_79738247_79739013	6.54268	4.99427	2.60794	2.67074	Defined peaks
chr10_79740747_79741345	4.64646	4.28098	2.44175	2.33813	Defined peaks
chr10_79772296_79772887	-0.325907	-0.44547	-0.379658	-0.562949	Defined peaks
chr10_79774601_79775535	0.322817	0.309392	0.53764	0.431748	Defined peaks
chr10_79810611_79811226	2.27424	1.11876	1.1887	1.24917	Defined peaks
chr10_79836888_79837386	0.524253	0.213929	0.300825	0.124119	Defined peaks
chr10_79871133_79871452	-0.06804	-0.03903	-0.453472	-0.1201	Defined peaks
chr10_80441543_80442320	0.394113	0.007382	-0.01653	0.015059	Defined peaks
chr10_81513610_81514250	0.1312	0.234409	0.28834	0.639259	Defined peaks
chr10_81577789_81578206	0.018742	-0.025591	0.181959	-0.183627	Defined peaks
chr10_82000674_82001335	-0.188009	-0.098077	-0.258728	0.026664	Defined peaks
chr10_82791730_82792218	-0.786347	-0.935208	-1.15281	-1.10404	Defined peaks
chr10_83245012_83245507	0.34853	0.259149	0.1299	0.214035	Defined peaks
chr10_83308593_83309151	-0.080682	-0.067653	0.283468	0.242602	Defined peaks
chr10_83508997_83509339	0.30898	0.95013	0.661758	0.895153	Defined peaks
chr10_83509833_83510301	0.149471	0.277902	-0.094786	0.194948	Defined peaks
chr10_83704244_83704577	1.17137	0.477223	0.405477	0.371238	Defined peaks
chr10_85046611_85047013	0.970311	1.40571	0.591783	1.18623	Defined peaks
chr10_88306284_88306648	-0.413988	-0.475671	-0.300262	-0.792631	Defined peaks
chr10_88533837_88534205	-0.4897	-0.254582	-0.616725	-0.808028	Defined peaks
chr10_90591607_90592152	-0.324972	-0.466753	-0.238294	-0.35655	Defined peaks
chr10_91196752_91197296	-0.299808	-0.480692	-0.763493	-0.725214	Defined peaks
chr10_93421720_93422152	0.385	-0.024703	-0.014866	-0.55884	Defined peaks
chr10_94481961_94482607	0.389747	0.030905	-0.123408	-0.127628	Defined peaks
chr10_94541251_94541722	0.48505	0.046163	0.036865	0.443699	Defined peaks
chr10_95535784_95536328	-0.028497	-0.066125	0.015377	-0.081224	Defined peaks
chr10_99097375_99098016	0.521264	0.329632	0.187577	0.068856	Defined peaks
chr10_103108081_103108473	-0.721379	-0.648929	-0.751191	-0.856164	Defined peaks
chr10_116444364_116445089	0.220857	0.279174	0.007109	0.259788	Defined peaks
chr10_116452750_116453184	0.336647	0.170787	-0.04147	0.189857	Defined peaks
chr10_117132732_117133229	-0.493857	-0.03936	-0.368669	-0.622039	Defined peaks
chr10_119498293_119498780	0.855203	0.826743	0.741981	0.543981	Defined peaks
chr10_120486946_120487464	-0.449895	-0.024036	-0.358699	-0.164884	Defined peaks
chr10_121124357_121124893	0.432013	0.397523	0.482223	0.142767	Defined peaks
chr10_121352767_121353349	-0.427057	-0.455415	-0.09277	-0.546376	Defined peaks
chr10_121379165_121379958	2.22029	1.83722	1.9678	2.22351	Defined peaks
chr10_121726273_121726559	-0.630101	-0.990337	-0.793545	-1.0397	Defined peaks
chr10_121868125_121868633	0.211187	0.238517	-0.313865	-0.231883	Defined peaks
chr10_122540358_122540843	-0.704778	-0.75516	-0.710547	-0.582768	Defined peaks
chr10_122566385_122566909	-0.910318	-0.85738	-0.960734	-0.780967	Defined peaks
chr10_123255585_123256577	-0.582625	-0.57463	-0.632568	-0.593584	Defined peaks
chr10_123480369_123480866	-0.568975	-0.402862	-0.675284	-0.627901	Defined peaks
chr10_126062680_126063334	-0.230416	-0.306151	-0.167118	-0.369142	Defined peaks
chr10_126618594_126618959	-0.872607	-0.637367	-0.759192	-0.927617	Defined peaks
chr10_126920217_126920637	0.754794	1.09604	0.391898	0.39249	Defined peaks
chr10_126952269_126953095	0.333043	0.218714	0.035036	0.089057	Defined peaks
chr10_127018394_127018965	-0.666616	-0.46419	-0.923311	-0.845601	Defined peaks
chr10_127139328_127139898	-0.207146	0.177544	-0.139863	-0.227275	Defined peaks
chr10_127626414_127627467	-0.297992	0.024405	-0.556845	-0.402649	Defined peaks
chr10_127670338_127671858	-0.068375	-0.064884	-0.283811	-0.067884	Defined peaks
chr10_127785264_127785698	-0.780454	-0.839802	-0.902195	-0.793672	Defined peaks
chr10_127998174_127998794	-0.025003	-0.23272	-0.019693	-0.071268	Defined peaks
chr10_128358727_128359266	3.94126	4.65571	3.60367	4.3308	Defined peaks
chr10_130579192_130579389	-0.283939	-0.283939	-0.179499	-0.164399	Defined peaks
chr11_3185782_3186208	-14.4898	-15.1005	-13.4019	-13.6568	Defined peaks
chr11_3192447_3193417	-2.7103	-0.0824	-6.6543	-6.3637	Defined peaks
chr11_3544399_3544877	0.1985	0.6918	-0.672516	-0.17259	Defined peaks
chr11_3804397_3805902	0.260253	0.25807	0.270862	0.25423	Defined peaks
chr11_3879663_3880283	0.055214	0.201164	0.387861	0.06641	Defined peaks
chr11_3969578_3970223	5.01859	5.32075	4.46981	5.27576	Defined peaks
chr11_4753905_4754457	0.16335	0.376335	0.164245	0.218587	Defined peaks
chr11_5160632_5161520	-0.460066	-0.682435	-0.65089	-0.845457	Defined peaks
chr11_5643042_5643452	-0.462219	-0.637788	-1.0632	-1.24941	Defined peaks
chr11_6683538_6683982	0.52153	0.601869	0.304108	0.437546	Defined peaks
chr11_6790709_6791103	0.445744	0.673731	0.775151	0.889031	Defined peaks
chr11_6881519_6882008	0.610248	1.30719	-0.097283	-0.012116	Defined peaks
chr11_6918419_6918973	-0.462749	-0.214778	-0.308699	-0.393266	Defined peaks
chr11_7194739_7195398	0.066061	0.238446	0.244895	0.066975	Defined peaks
chr11_8668430_8668791	0.934155	1.34034	0.032066	0.603379	Defined peaks
chr11_19945713_19946343	2.94772	5.22688	3.22297	3.7286	Defined peaks
chr11_21712241_21712631	0.187314	0.060311	0.029681	-0.105703	Defined peaks
chr11_21950181_21950562	-0.032551	-0.302964	-0.371248	-0.340017	Defined peaks
chr11_22677297_22677680	-0.040476	-0.093922	0.02184	0.007605	Defined peaks
chr11_23018234_23018667	-0.444833	-0.92071	-0.898328	-1.09469	Defined peaks
chr11_26029180_26029571	0.059635	0.272471	0.067423	-0.0828303	Defined peaks
chr11_27626824_27627145	-0.634038	-0.792458	-0.853244	-0.01845	Defined peaks
chr11_28333856_28334194	-0.496474	-0.416359	-0.435602	-0.496474	Defined peaks
chr11_31375292_31375723	0.367765	0.125655	0.143211	0	Defined peaks
chr11_31675392_31675795	-0.169573	-0.08926	-0.33662	0.007227	Defined peaks
chr11_31877854_31878273	0.05565	0.060382	-0.0843948	0.091316	Defined peaks
chr11_32177635_32178005	-0.176317	-0.238785	-0.4935	-0.350126	Defined peaks
chr11_32342482_32343249	-0.324052	-0.27496	-0.580067	-0.445294	Defined peaks
chr11_32594130_32594497	0.182157	0.349535	0.007022	0.032017	Defined peaks
chr11_33749154_33750546	0.236741	-0.113876	0.054054	-0.01486	Defined peaks
chr11_34414586_34415000	-0.213901	-0.078296	-0.156848	-0.291569	Defined peaks
chr11_35287571_35287918	-0.425335	-0.415812	-0.628116	-0.738129	Defined peaks
chr11_35478792_35479105	0.561092	0.502032	-0.141726	-0.159939	Defined peaks
chr11_35736759_35737246	-0.551874	-0.481343	-0.810598	-0.568307	Defined peaks
chr11_36030454_36030843	-0.690917	-0.81145	-0.96193	-0.953643	Defined peaks
chr11_36254056_36254416	0.440297	0.451312	0.228607	0.13083	Defined peaks
chr11_42404059_42404496	-0.384	-0.322035	-0.384	-0.384	Defined peaks
chr11_43517898_43518492	-0.530976	-0.616587	-0.476248	-0.634412	Defined peaks
chr11_45251132_45251561	0.06158	0.0631205	0.0479595	0.109787	Defined peaks
chr11_45582433_45582809	-0.681817	-0.820579	-0.454839	-0.642071	Defined peaks
chr11_45704366_45704832	0.080115	-0.425846	-0.202808	-0.499102	Defined peaks
chr11_46799641_46799994	-0.083621	-0.0817488	-0.100174	0.041678	Defined peaks
chr11_48750256_48750829	0.547841	0.705762	0.261449	0.272266	Defined peaks
chr11_49974445_49975116	-0.312561	-0.344052	-0.145633	-0.175554	Defined peaks
chr11_50443426_50445029	-0.360551	-0.254249	-0.429963	-0.440787	Defined peaks
chr11_50521262_50521700	0.198787	0.037459	0.220209	-0.228589	Defined peaks
chr11_50558880_50559791	0.631165	0.412234	0.374062	0.36835	Defined peaks
chr11_51321144_51321616	0.105371	0.397822	0.012262	0.180848	Defined peaks
chr11_51879867_51880306	0.077979	0.839248	-0.342698	-0.120782	Defined peaks
chr11_52355559_52355973	1.37389	1.22555	1.04987	1.45045	Defined peaks
chr11_52496935_52497365	-0.48053	-0.469771	-0.432107	-0.417692	Defined peaks
chr11_52986107_52986530	-0.440689	-0.806035	-1.04421	-1.02311	Defined peaks
chr11_53079885_53080394	0.079438	0.305222	-0.035359	0.069351	Defined peaks
chr11_53254249_53255358	0.966941	1.07953	0.730521	0.498951	Defined peaks
chr11_53623878_53624709	-0.140143	-0.253784	-0.040215	0.01408	Defined peaks
chr11_54825663_54826338	-0.538545	-0.320338	-0.907729	-0.789476	Defined peaks
chr11_55545516_55546095	-0.112672	-0.059055	-0.102154	-0.223742	Defined peaks
chr11_58186888_58187375	0.373356	0.38557	0.180876	0.126922	Defined peaks
chr11_58189737_58190470	-0.254312	-0.502088	-0.37804	-0.365526	Defined peaks
chr11_59105834_59106332	-0.162125	-0.412766	-0.349857	-0.30157	Defined peaks
chr11_59497557_59498276	4.13896	4.24834	4.03034	4.41754	Defined peaks
chr11_61305310_61305832	0.488269	1.02728	0.230338	0.17478	Defined peaks
chr11_61416523_61417218	0.015705	0.065128	0.160054	0.207495	Defined peaks
chr11_61981246_61981868	0.172484	0.194798	0.041364	-0.302966	Defined peaks
chr11_62919598_62919973	-0.385309	-0.596651	-0.157725	-0.533853	Defined peaks
chr11_63084330_63084989	-0.058907	0.194657	0.00391	0.01783	Defined peaks
chr11_64890730_64891233	-0.352106	-0.344222	-0.380902	-0.573593	Defined peaks
chr11_65411834_65412239	-0.349112	-0.213758	-0.261936	-0.181754	Defined peaks
chr11_66736309_66736758	-0.321806	-0.31739	-0.223377	0.026169	Defined peaks
chr11_67196733_67197089	-0.48008	-0.476367	-0.339525	-0.430045	Defined peaks
chr11_69028700_69029155	0.21208	0.63598	0.7066	0.95723	Defined peaks
chr11_69530208_69530597	-1.23421	-0.741839	-0.96193	-1.1958	Defined peaks
chr11_69763541_69763946	-1.28896	-1.67054	-1.8177	-1.54839	Defined peaks
chr11_70062882_70063541	-1.09158	-0.54436	-0.58243	-1.14816	Defined peaks
chr11_70308320_70310142	-0.330827	-0.558464	-0.375454	-0.555858	Defined peaks
chr11_70971183_70971542	0.506474	0.523043	0.302677	0.368967	Defined peaks
chr11_71425820_71426120	-0.196788	-0.011857	0.244332	-0.294409	Defined peaks
chr11_71874582_71874990	-0.144697	-0.274196	-0.17334	-0.216477	Defined peaks
chr11_74145875_74146258	-0.008095	-0.004644	0.015112	0.28436	Defined peaks
chr11_75434013_75434752	0.029541	-0.243923	-0.005204	0.039749	Defined peaks
chr11_75466672_75467227	0.57969	1.3437	0.55493	0.56744	Defined peaks
chr11_75913241_75914372	0.431517	0.410517	0.139294	0.294036	Defined peaks
chr11_77148652_77149208	0.505926	0.087809	0.401277	0.037028	Defined peaks
chr11_79048809_79049431	-0.991615	-0.927892	-1.23626	-1.04137	Defined peaks
chr11_79192150_79192649	0.25228	0.155669	0.435515	0.483705	Defined peaks
chr11_80021317_80021720	1.71238	1.87797	1.04665	2.62934	Defined peaks
chr11_80463706_80464147	0.88113	1.98193	1.26408	1.32817	Defined peaks
chr11_83068197_83069324	-0.39838	-0.531402	-0.606426	-0.613904	Defined peaks
chr11_84406642_84407210	-0.172282	-0.114136	-0.011306	-0.176272	Defined peaks
chr11_85014953_85015216	-1.087	-1.17991	-0.862945	-0.861999	Defined peaks
chr11_86875416_86876181	-0.324899	-0.063297	-0.231949	-0.323324	Defined peaks
chr11_87020267_87020915	0.709905	-0.055512	0.012909	0.149862	Defined peaks
chr11_87271485_87271933	-0.717855	-0.885909	-1.01894	-1.196	Defined peaks
chr11_88257982_88258925	0.27857	0.327611	0.033422	0.115441	Defined peaks
chr11_88938473_88939294	1.71313	2.17734	0.78238	0.81379	Defined peaks
chr11_89141614_89142047	0.900845	0.929845	0.454383	0.231115	Defined peaks
chr11_89249303_89249727	-0.084243	0.05128	-0.201674	-0.229151	Defined peaks
chr11_90059441_90059858	0.175186	0.056407	0.175779	0.127036	Defined peaks
chr11_90135708_90136073	0.19165	-0.311371	-0.177904	-0.137153	Defined peaks
chr11_94023746_94024171	-0.935892	-0.738528	-0.65201	-1.07371	Defined peaks
chr11_94680643_94681041	-0.163913	0.050162	-0.252	-0.325493	Defined peaks
chr11_94936543_94937486	-0.060893	0.124716	-0.309533	0.180988	Defined peaks
chr11_95853559_95854100	-0.034386	-0.169885	-0.049901	-0.402716	Defined peaks
chr11_96122095_96123040	0.716996	0.538793	0.3885	0.320825	Defined peaks
chr11_96160464_96160892	-0.297604	-0.218894	-0.193768	-0.58471	Defined peaks
chr11_96534554_96534970	-0.149368	0.312639	0.140656	-0.06373	Defined peaks
chr11_96564060_96564636	-0.364112	-0.353785	-0.348252	-0.286277	Defined peaks
chr11_97642685_97643310	-0.002378	-0.068938	0.182104	-0.315651	Defined peaks
chr11_97777003_97777494	5.93765	6.1261	6.36676	6.51068	Defined peaks
chr11_98247278_98247664	0.120815	-0.079368	0.456407	0.137238	Defined peaks
chr11_98538748_98539161	0.169376	-0.078486	-0.10741	-0.121213	Defined peaks
chr11_99256202_99256675	-0.72921	-0.778076	-0.846829	-0.666021	Defined peaks
chr11_101201077_101201457	0.07377	-0.322483	0.06771	-0.00013	Defined peaks
chr11_101698105_101698583	-0.445249	0.98621	-0.10624	-0.363458	Defined peaks
chr11_101819639_101820315	-0.703247	-0.20496	-0.88927	-1.16282	Defined peaks
chr11_101976910_101977365	0.946152	1.04779	0.438072	0.401032	Defined peaks
chr11_102119195_102119831	-1.14081	-1.038	-1.58815	-1.47668	Defined peaks
chr11_103213634_103214141	0.352512	0.313442	0.428644	0.058036	Defined peaks
chr11_103325169_103327521	-0.067284	-0.175382	-0.143773	-0.277937	Defined peaks
chr11_103349694_103350249	0.162467	0.32551	-0.318571	0.005249	Defined peaks
chr11_103352243_103352647	-0.176828	0.107637	0.035031	-0.131246	Defined peaks
chr11_103760927_103761325	-0.718294	-0.575578	-0.725325	-0.628784	Defined peaks
chr11_104213923_104214465	-0.33249	-0.172853	-0.304854	-0.201032	Defined peaks
chr11_104660491_104660979	0.232554	0.644002	-0.097482	0.132631	Defined peaks
chr11_105384651_105385175	0.536821	-0.165214	0.307988	0.174113	Defined peaks
chr11_106329770_106330837	0.345232	0.010376	0.203082	0.146166	Defined peaks
chr11_106965878_106966295	-0.219797	0.17775	-0.14184	0.028177	Defined peaks
chr11_107245614_107246202	0.972602	1.23433	0.379439	0.475563	Defined peaks
chr11_107321722_107322322	1.23553	1.10457	0.248627	0.510156	Defined peaks
chr11_107379086_107379537	2.2501	2.92232	0.839706	0.946346	Defined peaks
chr11_107401830_107402211	0.460954	0.909939	-0.062429	0.115844	Defined peaks
chr11_107872652_107873193	-0.066024	0.390562	0.032096	-0.005475	Defined peaks
chr11_107891178_107891774	0.15129	-0.196657	-0.12405	-0.192675	Defined peaks
chr11_109172171_109172600	0.101479	0.113803	-0.055444	0.102883	Defined peaks
chr11_109422173_109422691	0.594039	0.512454	0.311556	-0.051181	Defined peaks
chr11_109629573_109630015	0.211016	-0.138625	-0.273464	0.026583	Defined peaks
chr11_110540263_110540814	0.073383	0.085378	0.415423	0.106804	Defined peaks
chr11_111535942_111536597	0.030866	0.118594	-0.076562	-0.0988904	Defined peaks
chr11_113397127_113397778	0.489444	0.435694	-0.181711	-0.434166	Defined peaks
chr11_113400877_113401442	0.143128	0.502015	0.227615	0.041593	Defined peaks
chr11_113412409_113412984	0.208152	0.223094	0.004482	0.511901	Defined peaks
chr11_113456223_113456613	0.07983	-0.517952	-0.687447	-0.400149	Defined peaks
chr11_113605418_113606176	0.036982	0.0884	0.006799	-0.186472	Defined peaks
chr11_114046898_114047294	0.376781	0.328429	-0.215933	-0.126417	Defined peaks
chr11_114204981_114205683	-0.039749	-0.061377	0.044895	-0.348121	Defined peaks
chr11_114222435_114222862	0.054607	0.756829	0.350844	0.144756	Defined peaks
chr11_114358177_114358672	-0.298165	-0.346193	-0.315621	-0.469862	Defined peaks
chr11_114603045_114603511	-0.443407	-0.259153	-0.575331	-0.53703	Defined peaks
chr11_114629884_114630707	0.358822	0.050677	-0.00077	-0.075164	Defined peaks
chr11_114858622_114859160	0.37855	0.56762	0.46253	1.00117	Defined peaks
chr11_115439833_115440270	-0.298568	-0.15649	-0.317776	-0.539001	Defined peaks
chr11_115546584_115547153	-0.756361	-0.79582	-0.864404	-0.667486	Defined peaks
chr11_115876377_115876846	-0.496899	-0.546181	-0.089091	0.119161	Defined peaks
chr11_116041736_116042224	-0.14308	-0.10651	-0.803658	-0.59132	Defined peaks
chr11_117023404_117024171	0.166235	0.435776	-0.246437	-0.207328	Defined peaks
chr11_117038747_117039248	-1.14743	-1.08019	-1.22299	-0.969658	Defined peaks
chr11_117073374_117074011	0.546538	0.618098	0.063603	-0.023174	Defined peaks
chr11_117170731_117171171	0.706392	0.545798	0.540675	0.120395	Defined peaks
chr11_117362284_117362883	2.67476	3.38158	1.40292	1.13517	Defined peaks
chr11_117422527_117423368	0.009293	0.1805	0.065758	0.076961	Defined peaks
chr11_117510100_117510438	-1.58592	-1.49994	-1.3943	-1.75073	Defined peaks
chr11_119234700_119235334	0.632459	0.36476	0.226164	0.01386	Defined peaks
chr11_119324826_119325495	0.046536	0.021866	-0.031702	-0.19807	Defined peaks
chr11_119673695_119674056	0.925567	0.960357	0.561037	0.644137	Defined peaks
chr11_120280007_120280844	2.85012	2.604	1.04398	1.86733	Defined peaks
chr11_120887377_120887901	0.530904	0.813257	0.593887	0.20219	Defined peaks
chr11_121675833_121676202	-0.719953	-1.21752	-1.19702	-1.10901	Defined peaks
chr12_3527175_3527544	0.644337	0.73384	1.33819	1.78695	Defined peaks
chr12_4638476_4638796	-0.276734	-0.270538	-0.331514	-0.524401	Defined peaks
chr12_8354946_8355399	-1.3788	-1.07117	-1.50162	-1.4168	Defined peaks
chr12_9453725_9454298	-0.704985	-0.743015	-0.822472	-0.827229	Defined peaks
chr12_12617617_12617912	-0.610885	-0.684754	-1.11807	-0.928157	Defined peaks
chr12_16283086_16283494	-0.643543	-0.698574	-0.895078	-0.635037	Defined peaks
chr12_17011509_17012179	-0.748968	-0.934278	-0.620851	-0.892044	Defined peaks
chr12_17027902_17029122	0.063744	0.075662	0.143884	0.185744	Defined peaks
chr12_17190998_17191371	-0.308238	0.058292	-0.449888	-0.071077	Defined peaks
chr12_17490857_17491372	-0.663723	-0.29053	-0.509353	-0.457367	Defined peaks
chr12_17937006_17937743	0.082294	0.169229	-0.092464	0.055867	Defined peaks
chr12_17956144_17956493	-0.008884	0.072493	-0.042369	0.042156	Defined peaks
chr12_18039128_18039416	-0.010765	0.181871	-0.122782	0.132853	Defined peaks
chr12_18166257_18166714	-0.329741	-0.55663	-0.374221	-0.270616	Defined peaks
chr12_18224521_18224842	-0.028976	0.152092	1.336	2.41174	Defined peaks
chr12_18237274_18237956	0.152764	0.969151	0.770251	0.746631	Defined peaks
chr12_19125144_19125944	-0.365103	-0.189252	0.090832	-0.187729	Defined peaks
chr12_19204409_19204853	-0.013966	0.174953	0.535804	0.914896	Defined peaks
chr12_19826171_19826605	0.175468	0.245475	0.439999	0.196683	Defined peaks
chr12_20256598_20256909	0	0.17414	0	0.302886	Defined peaks
chr12_20697245_20697649	0.253888	0.12965	0.421745	0.094707	Defined peaks
chr12_20802069_20802566	0.79108	2.12131	1.12938	1.92492	Defined peaks
chr12_20852544_20853102	0.178262	0.478906	0.27885	0.854592	Defined peaks
chr12_20901984_20902240	-0.807138	-0.577514	-0.645433	-0.793581	Defined peaks
chr12_21495038_21495622	0.114472	-0.012183	-0.030818	-0.020205	Defined peaks
chr12_24484995_24485376	0.34669	0.568582	0.216007	0.556285	Defined peaks
chr12_24501658_24502144	0.47008	1.10338	0.628413	0.817646	Defined peaks
chr12_28248391_28249280	-0.232427	0.107834	-0.023856	0.089355	Defined peaks
chr12_31354300_31354584	0	0	0	0	Defined peaks
chr12_31370565_31370959	0.193281	0.201669	0.275789	0.03734	Defined peaks
chr12_31523709_31524055	-1.08219	-0.91229	-1.2004	-1.48053	Defined peaks
chr12_33309053_33309457	-0.576845	-0.298924	-0.816407	-0.852608	Defined peaks
chr12_36017698_36018226	0.582788	0.451463	0.071852	0.3958	Defined peaks
chr12_36713812_36714350	0.06363	-0.221165	-0.126665	-0.448733	Defined peaks
chr12_50947922_50948345	-0.348916	-0.021024	-0.223425	-0.438493	Defined peaks
chr12_51327199_51327450	-1.02137	-1.12135	-1.25515	-1.05565	Defined peaks
chr12_51580703_51581072	-0.934732	-0.923986	-0.58368	-0.917553	Defined peaks
chr12_51972127_51972830	0.002296	-0.212834	-0.314605	-0.268058	Defined peaks
chr12_54724203_54724684	-0.587902	-0.47256	-0.355549	-0.355032	Defined peaks
chr12_55306350_55306825	1.66197	1.70649	1.44158	1.41915	Defined peaks
chr12_55564069_55565021	-0.341072	-0.191216	-0.408588	-0.300005	Defined peaks
chr12_59034882_59035147	0.08799	0.095472	-0.133439	0.055518	Defined peaks
chr12_62892882_62893642	-0.124678	-0.011701	-0.097281	-0.244056	Defined peaks
chr12_65234343_65234694	0.43392	0.375602	0.267448	0.754756	Defined peaks
chr12_65424221_65424570	0.218204	0.693209	0.134491	-0.025321	Defined peaks
chr12_68591263_68591579	-0.290048	-0.365282	-0.708051	-0.484481	Defined peaks
chr12_70011020_70011336	-0.019623	1.01704	0.101741	0.316685	Defined peaks
chr12_70083743_70084225	-1.01537	-0.778311	-1.08179	-1.11779	Defined peaks
chr12_70091492_70092215	-0.608121	-0.746051	-0.770099	-0.855127	Defined peaks
chr12_70442353_70442838	-0.43243	-0.587663	-0.710547	-0.388546	Defined peaks
chr12_71274462_71275030	0.05481	0.311797	-0.109785	-0.19183	Defined peaks
chr12_71809439_71809950	0.079126	-0.22589	-0.276802	-0.345686	Defined peaks
chr12_72840463_72841140	-0.940914	-0.527266	-1.09214	-0.791521	Defined peaks
chr12_73218635_73219309	0.735516	1.48124	0.902438	1.02197	Defined peaks
chr12_76038352_76038649	0.889488	1.18526	0.623474	0.951492	Defined peaks
chr12_76585036_76585427	0.035846	-0.156706	0.00659	-0.030178	Defined peaks
chr12_78046477_78047105	-0.465099	-0.586036	-0.572296	-0.614136	Defined peaks
chr12_79773879_79774305	-0.167696	-0.279312	-0.691237	-0.235029	Defined peaks
chr12_79781795_79782860	0.512181	0.427233	0.325407	0.10778	Defined peaks
chr12_80152974_80154385	-0.791713	-0.745368	-0.803786	-0.809582	Defined peaks
chr12_80199666_80200182	2.98459	2.86561	0.944511	1.44895	Defined peaks
chr12_82068574_82069003	-0.412843	-0.151118	-0.398647	-0.233386	Defined peaks
chr12_82837038_82837329	0.069474	-0.012224	0.03978	0.343893	Defined peaks
chr12_83230442_83230988	0.170823	0.135754	-0.221375	-0.194134	Defined peaks
chr12_83421145_83421540	0.259673	0.201159	0.483443	0.216103	Defined peaks
chr12_83946455_83947011	-0.159271	0.136512	0.142244	0.037028	Defined peaks
chr12_83989438_83989713	-0.056373	0.26306	-0.493302	-0.503215	Defined peaks
chr12_84580660_84581771	-0.827886	-0.720874	-1.00463	-0.996374	Defined peaks
chr12_84758984_84759434	0.597544	0.273204	0.318644	0.176524	Defined peaks
chr12_84818373_84819076	-0.130378	-0.010121	0.062199	-0.016785	Defined peaks
chr12_86336175_86336778	0.056771	0.521182	0.194072	0.14639	Defined peaks
chr12_86928429_86928786	-0.430795	-0.414133	-0.981526	-0.766966	Defined peaks
chr12_87526613_87527305	-0.251458	-0.3259	-0.255501	-0.3361	Defined peaks
chr12_93065084_93065653	-0.161082	-0.250454	0.004528	0.103425	Defined peaks
chr12_99158162_99158516	-0.658321	-0.03517	-0.641116	-0.706937	Defined peaks
chr12_99798953_99799378	-0.285114	-0.148354	-0.367605	-0.270198	Defined peaks
chr12_99990957_99991564	-0.112583	-0.103872	-0.087906	-0.266776	Defined peaks
chr12_100294408_100294883	0.258501	0.273806	0.07987	-0.006236	Defined peaks
chr12_103154912_103155482	-0.692374	-0.452522	-0.388013	-0.619809	Defined peaks
chr12_103306279_103307374	0.281016	0.192963	0.316492	0.427422	Defined peaks
chr12_103310031_103310641	-0.570522	-0.473072	-0.613425	-0.60814	Defined peaks
chr12_103426505_103427120	-0.838744	-0.565964	-0.546751	-0.990931	Defined peaks
chr12_104004695_104005096	0.050416	0.193713	0.131484	-0.16153	Defined peaks
chr12_104017719_104018124	-0.210998	-0.142505	-0.073021	-0.159934	Defined peaks
chr12_104448094_104448670	0.472213	1.01573	0.16745	-0.010285	Defined peaks
chr12_104656236_104656533	-0.418429	-1.03885	-0.437271	-0.733565	Defined peaks
chr12_105927031_105927587	-0.927748	-0.577319	-0.53076	-0.884309	Defined peaks
chr12_106101894_106102440	0.202172	0.423551	-0.038844	-0.24269	Defined peaks
chr12_106125738_106126298	0.108305	0.174363	-0.011468	-0.094685	Defined peaks
chr12_106132711_106133115	-0.103763	0.313122	-0.488569	-0.342534	Defined peaks
chr12_106229335_106229832	0.122034	0.686826	-0.054319	-0.485751	Defined peaks
chr12_106331758_106332169	-0.173816	-0.22362	-0.466165	-0.4155	Defined peaks
chr12_107905324_107905775	0.344581	0.416346	0.058453	-0.071811	Defined peaks
chr12_109541956_109542444	0.143345	-0.177401	-0.090902	-0.054327	Defined peaks
chr12_109542788_109543215	0.047346	-0.135164	0.075293	-0.041393	Defined peaks
chr12_110334650_110335071	-0.343209	-0.081219	-0.433717	-0.251775	Defined peaks
chr12_110400845_110401851	-0.30575	-0.24009	-0.451203	-0.450709	Defined peaks
chr12_110997580_110998247	-1.62127	-1.60938	-1.91147	-1.60226	Defined peaks
chr12_111122291_111122929	-0.085144	0.102239	-0.273088	-0.050841	Defined peaks
chr12_111439957_111440493	0.130507	0.747845	0.262708	0.170215	Defined peaks
chr12_111522283_111522614	-0.178358	-0.174364	-0.151505	-0.124543	Defined peaks
chr12_112463176_112463623	-0.698655	-0.330747	-0.50773	-0.507173	Defined peaks
chr12_113221177_113223267	0.161415	0.087481	0.042772	-0.012733	Defined peaks
chr12_114495776_114496122	-0.170626	-0.088543	-0.263866	-0.187206	Defined peaks
chr12_117330267_117330921	-0.612926	-0.358434	-0.635073	-0.567225	Defined peaks
chr13_3381212_3381540	0.634884	0.324805	0.205828	0.260245	Defined peaks
chr13_3480073_3480330	-0.126921	-0.329935	-0.035015	-0.160404	Defined peaks
chr13_3951485_3952023	-0.3292	-0.1205	-0.432608	-0.492506	Defined peaks
chr13_4931049_4931453	-0.488431	-0.419769	-0.451967	-0.495531	Defined peaks
chr13_6828467_6829114	-0.009584	0.036355	-0.109309	-0.063715	Defined peaks
chr13_7690123_7690634	-0.766247	-0.766247	-0.766247	-0.720162	Defined peaks
chr13_8921903_8922339	0.53821	-0.00408	0.249222	0.62788	Defined peaks
chr13_9924395_9924772	0.614216	0.134218	0.139854	0.202979	Defined peaks
chr13_10379386_10379812	0	0.0635651	0.0482973	0.0552803	Defined peaks
chr13_11210109_11210545	-0.081925	-0.260667	0.087015	-0.060806	Defined peaks
chr13_11706858_11707332	-0.118009	-0.118009	-0.118009	-0.118009	Defined peaks
chr13_11925832_11926202	0.378119	-0.175214	-0.184178	-0.334247	Defined peaks
chr13_12012312_12012687	0.178271	0.269868	-0.102859	0.094132	Defined peaks
chr13_12261494_12262053	-0.144436	-0.270843	-0.569326	-0.479303	Defined peaks
chr13_12262503_12262892	0	0.348055	0.370238	0.181615	Defined peaks
chr13_12535413_12535804	0.035846	-0.295216	-0.519615	-0.331321	Defined peaks
chr13_12537957_12538410	0.037785	0.167551	-0.097925	-0.058524	Defined peaks
chr13_12683599_12684065	0.283453	0.406762	0.176606	0.353747	Defined peaks
chr13_12925520_12926021	0.325788	0.839938	0.614738	1.00464	Defined peaks
chr13_12931519_12932497	0.37513	0.52102	0.3169	0.29485	Defined peaks
chr13_13835103_13835626	0.537848	0.404003	0.583955	0.534667	Defined peaks
chr13_15074983_15075309	-0.181094	0.072152	-0.216941	-0.054216	Defined peaks
chr13_18500933_18501344	-0.688031	-0.61893	-0.666405	-0.701989	Defined peaks
chr13_20570667_20571102	0.153681	0.294894	-0.230567	-0.189535	Defined peaks
chr13_23401497_23402262	0.73346	0.1775	0.5438	0.4116	Defined peaks
chr13_25144052_25144558	0.276491	0.139456	-0.094014	-0.104789	Defined peaks
chr13_25333831_25334215	-0.093018	-0.013895	-0.276261	-0.314347	Defined peaks
chr13_25393666_25394234	-0.103938	0.041411	-0.088289	-0.155498	Defined peaks
chr13_28689853_28690320	-0.259472	-0.192996	-0.334545	-0.397179	Defined peaks
chr13_31588730_31589093	-0.487905	-0.849966	-0.867884	-0.794814	Defined peaks
chr13_33960331_33960601	0.293531	0.501458	0.0762024	0.0872201	Defined peaks
chr13_34533853_34534314	0.222497	0.231098	0.191077	0.236247	Defined peaks
chr13_43104304_43104879	-0.078297	0.169814	0.024613	-0.092215	Defined peaks
chr13_43372852_43373245	1.20209	1.16682	0.642961	0.576735	Defined peaks
chr13_43497538_43498289	-0.177863	-0.165543	-0.314187	-0.482195	Defined peaks
chr13_43571028_43571675	-0.429779	-0.412414	-0.456108	-0.577942	Defined peaks
chr13_43742613_43743178	0.30535	0.370823	-0.06827	-0.229286	Defined peaks
chr13_44006258_44006672	-0.172557	-0.091185	-0.562182	-0.128076	Defined peaks
chr13_45006474_45007010	-0.269572	0.037247	-0.18712	-0.285627	Defined peaks
chr13_45007770_45008560	0.184943	-0.07756	-0.126958	-0.074555	Defined peaks
chr13_45778753_45779125	-0.760164	-0.392649	-0.73627	-0.775585	Defined peaks
chr13_45795968_45796374	-0.298457	-0.355386	-0.384809	-0.456854	Defined peaks
chr13_46332346_46332863	0.408786	0.576143	0.31837	0.364401	Defined peaks
chr13_46512051_46512387	0.060169	0.231187	-0.210485	0.017485	Defined peaks
chr13_46658960_46659588	-0.695178	-0.72672	-0.928575	-0.932916	Defined peaks
chr13_46809995_46810802	0.995602	0.894962	0.749722	0.382968	Defined peaks
chr13_47206381_47206948	0.024719	-0.012548	0.004544	-0.103877	Defined peaks
chr13_49156503_49157283	0.585793	0.264049	-0.008233	0.113171	Defined peaks
chr13_49234626_49235675	-1.09898	-1.24	-0.88809	-1.22648	Defined peaks
chr13_50031722_50032458	0.198513	0.247876	0.227139	0.271937	Defined peaks
chr13_51037473_51037931	0.217184	-0.007767	-0.064571	0.269917	Defined peaks
chr13_51104293_51104576	2.20751	1.70347	0.279461	0.821668	Defined peaks
chr13_51106290_51106776	-0.17889	-0.485995	-0.461681	-0.296928	Defined peaks
chr13_51215608_51215914	-2.39663	-2.2995	-2.54025	-2.43412	Defined peaks
chr13_51341476_51341806	-0.376588	-0.688793	-0.642936	-0.802934	Defined peaks
chr13_51413333_51413911	0.943724	0.412409	0.243618	0.443047	Defined peaks
chr13_51415325_51416011	0.589043	0.339703	0.200584	0.471964	Defined peaks
chr13_51977255_51978187	-0.008249	0.06617	-0.086219	-0.053767	Defined peaks
chr13_52457121_52457567	0.031426	0.287621	-0.086486	0.079146	Defined peaks
chr13_52462284_52462727	-0.013998	-0.00803	0.02613	0.013262	Defined peaks
chr13_52535526_52536151	0.497301	0.340916	0.413555	0.687624	Defined peaks
chr13_52677431_52678045	0.113929	0.167718	0.296353	0.03353	Defined peaks
chr13_52993716_52994160	0.315097	-0.511941	-0.431518	-0.27854	Defined peaks
chr13_53427403_53428290	-0.084035	-0.227736	-0.023911	-0.096291	Defined peaks
chr13_54278050_54278443	-0.929096	-0.789609	-0.786906	-0.756628	Defined peaks
chr13_54797365_54797949	-0.667699	-0.37025	-0.2741	-0.14633	Defined peaks
chr13_54802969_54803751	0.192864	0.078864	-0.181687	-0.033965	Defined peaks
chr13_55170581_55170915	0.349064	0.540894	0.086645	-0.061786	Defined peaks
chr13_55707210_55707509	1.94378	1.44903	0.550492	1.33893	Defined peaks
chr13_55869864_55871935	-0.071984	-0.051249	0.06893	-0.082482	Defined peaks
chr13_56244523_56245105	-0.213529	-0.250971	-0.258495	-0.455271	Defined peaks
chr13_56770748_56771193	-0.279267	-0.389088	-0.384313	-0.224994	Defined peaks
chr13_56988779_56989229	-0.189899	-0.06808	-0.202884	0.117719	Defined peaks
chr13_57309480_57309983	0.735287	0.646013	0.163615	0.327725	Defined peaks
chr13_57431780_57432216	-0.366953	-0.471461	-0.588365	-0.560503	Defined peaks
chr13_57779188_57780415	0.195089	-0.011596	0.171883	0.038345	Defined peaks
chr13_57833162_57833737	-0.016176	-0.00928	-0.11293	0.035804	Defined peaks
chr13_58034973_58035514	-0.18088	-0.119832	-0.316117	0.076108	Defined peaks
chr13_58056249_58057343	0.022789	-0.014633	-0.046419	-0.008124	Defined peaks
chr13_58154887_58155668	0.039862	0.053402	-0.027156	0.131863	Defined peaks
chr13_58455841_58456191	0.15557	0.19145	-0.396769	-0.202	Defined peaks
chr13_58743410_58743894	0.035365	0.100871	0.035875	0.285815	Defined peaks
chr13_58803742_58804276	-0.954354	-0.847985	-0.959593	-0.79944	Defined peaks
chr13_58874550_58874976	0.412261	0.495995	-0.200727	-0.117514	Defined peaks
chr13_59114646_59115111	-0.267256	-0.197652	-0.456277	-0.417893	Defined peaks
chr13_60339160_60339604	0.350014	0.239947	0.43009	0.351371	Defined peaks
chr13_60486912_60487254	-1.09484	-0.764607	-1.21444	-0.39612	Defined peaks
chr13_62075604_62076169	0.528159	1.17929	-0.302689	-0.385609	Defined peaks
chr13_62115851_62116310	-1.18811	-1.29314	-1.21304	-1.09044	Defined peaks
chr13_62399168_62399964	-0.936902	-0.994975	-0.947447	-0.980144	Defined peaks
chr13_62856165_62856884	0.272379	0.251263	0.326406	0.331581	Defined peaks
chr13_63045342_63045853	0.14296	-0.112945	0.022653	-0.034588	Defined peaks
chr13_63736618_63737052	-1.25656	-1.43003	-1.51995	-1.42456	Defined peaks
chr13_64460501_64461112	-0.251706	-0.197652	-0.405123	-0.409584	Defined peaks
chr13_65650343_65650695	0.573982	1.44647	0.750732	1.46342	Defined peaks
chr13_73316524_73317066	0.854458	0.836208	0.839888	0.977558	Defined peaks
chr13_73879727_73880238	0.596104	0.251035	0.125833	-0.069176	Defined peaks
chr13_74340868_74341749	0.525674	0.545179	0.586769	0.547944	Defined peaks
chr13_77596739_77597061	-0.960247	-0.705908	-0.850601	-0.676616	Defined peaks
chr13_83724928_83725600	-0.184931	-0.177063	0.419082	0.096315	Defined peaks
chr13_91986965_91987352	-0.798963	-0.027576	-0.44191	-0.623821	Defined peaks
chr13_93759925_93760281	-0.091626	-0.16212	-0.19866	-0.248098	Defined peaks
chr13_93781157_93781678	-0.75154	-0.543642	-0.633068	-0.570738	Defined peaks
chr13_93798279_93798677	0.191339	0.335716	0.221323	0.214473	Defined peaks
chr13_94208806_94209584	-0.353426	-0.653934	-0.439638	-0.590344	Defined peaks
chr13_96948989_96949527	0.418882	0.439766	-0.186424	-0.153248	Defined peaks
chr13_97436471_97436737	0.695205	1.4252	1.16022	1.9477	Defined peaks
chr13_97587119_97587523	1.34251	1.524	0.261015	0.203956	Defined peaks
chr13_98458439_98458845	-0.922261	-0.64408	-1.22571	-1.26173	Defined peaks
chr13_98488263_98488621	-0.49472	-0.559282	-0.535178	-0.937476	Defined peaks
chr13_99295049_99295393	-1.02069	-1.31635	-1.42979	-0.830243	Defined peaks
chr13_99860410_99860944	-0.424803	-0.473037	-0.408158	-0.347346	Defined peaks
chr13_99868234_99868916	0.403363	0.582533	0.223442	0.073331	Defined peaks
chr13_100607493_100608226	0.146365	0.1653	-0.217522	-0.192832	Defined peaks
chr13_102984486_102984912	0.248054	0.317825	0.193189	0.221121	Defined peaks
chr13_103982176_103982805	-0.407572	-0.361369	-0.3046	-0.383813	Defined peaks
chr13_104918586_104919051	2.2725	2.79522	1.06192	1.72189	Defined peaks
chr13_107419732_107420150	-0.219271	-0.146583	-0.239943	-0.366258	Defined peaks
chr13_107880571_107880963	-0.031637	0.396321	-0.308344	0.270275	Defined peaks
chr13_108008639_108009009	0.04626	0.058764	-0.286715	-0.326242	Defined peaks
chr13_110368480_110369130	-0.267706	-0.263639	-0.240357	-0.321587	Defined peaks
chr13_111560147_111560551	-0.56518	-0.79893	-1.27632	-1.1806	Defined peaks
chr13_111815041_111815416	-0.613187	-0.533927	-0.73038	-0.643783	Defined peaks
chr13_112009258_112009710	0.330101	-0.011805	0.220492	0.201848	Defined peaks
chr13_112249274_112249628	-0.658321	-0.953093	-0.815478	-0.906509	Defined peaks
chr13_114283183_114283507	0.777091	1.48241	0.134957	-0.181785	Defined peaks
chr13_114441391_114441884	-0.513717	-0.347597	-0.525569	-0.328465	Defined peaks
chr13_114831455_114831851	0.125593	0.063889	0.482221	0.393961	Defined peaks
chr13_116936542_116937385	-0.213772	-0.239622	-0.366849	-0.352734	Defined peaks
chr13_117165108_117165417	-0.201091	0.070365	-0.4099	-0.314434	Defined peaks
chr13_120223073_120223418	0.373879	0.230311	0.553506	0.179162	Defined peaks
chr14_7800576_7801302	-0.64405	-0.28014	-1.09193	-1.05846	Defined peaks
chr14_7801826_7802252	1.1637	0.817999	0.123767	0.511314	Defined peaks
chr14_8476631_8477147	0.045189	0.206466	0.250457	0.347981	Defined peaks
chr14_8596783_8597244	-1.68176	-1.13447	-1.31097	-0.63881	Defined peaks
chr14_8808205_8808493	-1.56454	-1.65398	-1.748	-1.748	Defined peaks
chr14_11710460_11710775	1.16429	1.5417	0.80217	0.719546	Defined peaks
chr14_16237404_16237754	0.208721	0.686145	0.738485	0.622342	Defined peaks
chr14_19839756_19840277	0.116412	0.13544	-0.130798	0.259831	Defined peaks
chr14_20004897_20005424	-1.01128	-0.907262	-0.749081	-0.837981	Defined peaks
chr14_20339259_20339868	0.89324	1.20995	0.35054	0.01921	Defined peaks
chr14_21692956_21693428	0.072527	0.09213	0.204345	0.087233	Defined peaks
chr14_22464307_22464734	-0.407515	-0.401324	-0.365884	-0.04833	Defined peaks
chr14_24542011_24542863	-0.094765	0.044777	0.036991	0.07249	Defined peaks
chr14_25726116_25726995	2.16223	2.41549	1.79137	1.94565	Defined peaks
chr14_26398348_26399213	0.894714	0.645064	0.278004	0.183724	Defined peaks
chr14_26814920_26815281	-0.507785	-1.16457	-1.12559	-0.913411	Defined peaks
chr14_27803766_27804683	0.476228	0.228479	0.272053	0.038494	Defined peaks
chr14_28307702_28308076	-0.976294	-1.04693	-0.991918	-1.04693	Defined peaks
chr14_29980405_29981305	5.2888	5.34173	3.56557	3.09735	Defined peaks
chr14_30111374_30111795	0.354407	0.566206	0.627696	0.272648	Defined peaks
chr14_31650183_31650825	-1.96994	-1.94729	-2.36246	-2.325	Defined peaks
chr14_33959247_33960045	0.403168	0.154064	0.360164	0.512693	Defined peaks
chr14_33965677_33966323	-0.129783	0.182057	0.376237	0.482927	Defined peaks
chr14_34570086_34570816	-0.380913	-0.142957	-0.291511	0.197478	Defined peaks
chr14_34574114_34575122	-0.764462	-0.42374	-0.23279	-0.37689	Defined peaks
chr14_37267086_37267420	-0.925745	-0.680544	-0.573635	-0.440782	Defined peaks
chr14_40731880_40732229	0.369595	0.305262	0.48821	0.37954	Defined peaks
chr14_43813176_43813661	-0.474114	-0.468663	-0.437461	-0.449215	Defined peaks
chr14_44762025_44762382	0.739994	0.455104	0.172896	0.395789	Defined peaks
chr14_45484979_45485306	-0.33718	-0.22001	0.23992	-0.774365	Defined peaks
chr14_45548069_45548753	-0.070352	0.536045	0.329952	0.357137	Defined peaks
chr14_47597859_47598350	-0.050517	0.357068	-0.157118	0.191748	Defined peaks
chr14_47871492_47871756	-1.07113	-0.553274	-1.19334	-1.09286	Defined peaks
chr14_48054537_48055124	0.344193	0.452217	0.239884	0.556609	Defined peaks
chr14_48327564_48328214	0.540377	0.733457	0.433266	0.244494	Defined peaks
chr14_48550554_48550877	-0.24997	-0.46873	-0.921604	-0.683689	Defined peaks
chr14_54354322_54354919	-0.44748	-0.733992	-0.997242	-1.13426	Defined peaks
chr14_54513615_54514166	6.05821	8.75166	4.85197	4.73324	Defined peaks
chr14_55842644_55843225	-1.4787	-1.07058	-2.00295	-1.71282	Defined peaks
chr14_55932531_55932997	-2.25057	-2.12159	-2.71664	-2.45758	Defined peaks
chr14_57150745_57151136	0.329894	0.410981	0.277906	0.218313	Defined peaks
chr14_58084275_58084725	-0.569695	-0.444939	-0.334321	-0.536486	Defined peaks
chr14_58339051_58339497	-0.766409	-0.699767	-0.772683	-0.792134	Defined peaks
chr14_61564831_61565266	-2.00382	-1.99926	-2.13871	-1.86119	Defined peaks
chr14_61715778_61716566	-0.181315	-0.233269	-0.669048	-0.672508	Defined peaks
chr14_62136103_62136515	0.169787	0.052774	-0.007793	-0.064348	Defined peaks
chr14_63217791_63218353	-0.688319	-0.911592	-0.588007	-0.639168	Defined peaks
chr14_64381013_64381425	-1.50097	-1.49776	-1.57927	-1.57205	Defined peaks
chr14_64555567_64555975	0.495198	0.783355	0.950265	0.627645	Defined peaks
chr14_65109041_65109605	0.487755	0.848443	0.160751	0.25569	Defined peaks
chr14_65277794_65278526	-0.154861	-0.211692	-0.362743	-0.293656	Defined peaks
chr14_65632129_65632567	-0.014158	0.362819	0.684066	0.282242	Defined peaks
chr14_65795699_65796555	-0.070705	-0.434099	-0.310196	-0.553739	Defined peaks
chr14_65888556_65889077	0.003098	-0.391133	-0.227052	-0.045295	Defined peaks
chr14_66058776_66059576	-0.256266	-0.337984	-0.405842	-0.577812	Defined peaks
chr14_67447707_67448081	-0.182721	-0.458196	-0.197684	-0.684842	Defined peaks
chr14_67789610_67790501	0.18152	0.27198	-0.103886	0.13204	Defined peaks
chr14_68699990_68700373	-0.324475	-0.522775	-0.392806	-0.568849	Defined peaks
chr14_68862248_68862666	0.104149	0.116798	-0.106125	0.049252	Defined peaks
chr14_69133755_69134452	0.049114	0.17894	0.492606	0.059073	Defined peaks
chr14_75871697_75872185	-0.83082	-0.73876	-1.4914	-1.32732	Defined peaks
chr14_76266222_76266780	-0.044451	0.362729	-0.175125	-0.295512	Defined peaks
chr14_77433756_77434106	0.821416	0.691228	0.251676	0.513024	Defined peaks
chr14_77889927_77890917	-0.560248	-0.222008	-0.420174	-0.41341	Defined peaks
chr14_104593450_104593864	-0.022467	-0.078296	-0.156848	-0.348451	Defined peaks
chr14_105902764_105903308	-0.191281	0.322281	-0.255273	-0.259827	Defined peaks
chr14_106348702_106348983	-0.995304	-0.802573	-0.922085	-0.995304	Defined peaks
chr14_117750722_117751094	0.426094	0.65513	0.442466	0.189915	Defined peaks
chr14_118417270_118417600	1.43158	2.2922	0.641013	0.615478	Defined peaks
chr14_119120833_119121253	-0.639915	-0.622606	-0.79295	-0.77111	Defined peaks
chr14_120347390_120347789	0.06248	-0.10799	-0.12728	0.03674	Defined peaks
chr14_120390387_120390932	1.98467	3.05114	1.45464	1.7121	Defined peaks
chr14_120866530_120866958	-0.85659	-0.63591	-1.17771	-1.21072	Defined peaks
chr14_121196830_121197283	-0.956893	-0.704657	-0.664214	-0.90991	Defined peaks
chr14_122219498_122220026	-0.358928	-0.03369	-0.124189	-0.167377	Defined peaks
chr14_122577875_122578187	0.647563	1.19797	0.517263	0.3679	Defined peaks
chr15_5602355_5602786	0.360572	0.247184	0.204377	0.198052	Defined peaks
chr15_7899003_7899684	0.931024	1.07361	0.664673	1.21032	Defined peaks
chr15_8272998_8273367	-0.273597	-0.32728	-0.05748	0.98111	Defined peaks
chr15_8805581_8806161	-1.15451	-0.948394	-0.68726	-0.62955	Defined peaks
chr15_12097188_12097810	0.234896	0.119167	0.004143	0.170334	Defined peaks
chr15_12603486_12604121	-0.340046	-0.283872	-0.297665	-0.658369	Defined peaks
chr15_14845000_14845372	0.48044	0.645567	0.25235	0.142402	Defined peaks
chr15_15500243_15500758	-0.434455	-0.381875	-0.354553	-0.434455	Defined peaks
chr15_17604350_17604794	-0.258947	-0.377946	-0.331607	-0.271868	Defined peaks
chr15_17821674_17822029	0.065683	0.300102	0.306088	0.174116	Defined peaks
chr15_21407293_21407695	0	0	0.102361	0.0585806	Defined peaks
chr15_24441218_24441619	-0.162687	0.184842	-0.352733	-0.264332	Defined peaks
chr15_25702602_25703053	1.80898	2.21759	0.788374	0.398133	Defined peaks
chr15_26980552_26981120	0.134072	0.235238	0.155082	0.150282	Defined peaks
chr15_27282248_27282694	-0.278641	-0.206072	-0.567977	-0.541297	Defined peaks
chr15_27884354_27884806	1.21365	1.37002	0.52632	0.690304	Defined peaks
chr15_30249433_30249772	-0.252077	-0.17025	-0.147929	-0.260539	Defined peaks
chr15_30427249_30427714	0.050144	-0.003825	-0.120293	-0.0696491	Defined peaks
chr15_31397370_31397930	-0.085931	0.412959	-0.111354	0.099797	Defined peaks
chr15_32886705_32887133	-0.214148	-0.332963	-0.426624	-0.192635	Defined peaks
chr15_34314393_34314854	0.158465	0.22724	0.06974	0.217077	Defined peaks
chr15_34438421_34439029	1.87102	2.64884	3.02023	2.67247	Defined peaks
chr15_36456824_36457206	0.943842	1.7582	0.530198	-0.192697	Defined peaks
chr15_37054623_37054976	0.13211	0.220054	0.091078	0.016643	Defined peaks
chr15_37083751_37084018	0.570434	0.493769	0.120413	-0.066197	Defined peaks
chr15_37651046_37651503	-0.135967	-0.011676	-0.097068	-0.058012	Defined peaks
chr15_38620256_38620810	0.263728	0.28043	-0.069625	0.403782	Defined peaks
chr15_39069424_39069749	-0.272476	-0.016418	-0.263107	-0.371414	Defined peaks
chr15_40181564_40182403	0.240811	0.12274	0.094264	0.221017	Defined peaks
chr15_40223255_40223670	0.247158	-0.0695361	0.063524	-0.0780404	Defined peaks
chr15_45202662_45202999	-0.497947	-0.497947	-0.436895	-0.497947	Defined peaks
chr15_51940057_51940593	-0.060856	0.296483	0.021596	0.362444	Defined peaks
chr15_55306243_55306733	0.028604	0.206531	-0.03673	0.26428	Defined peaks
chr15_55494957_55495584	-0.235393	-0.143747	-0.380432	-0.258267	Defined peaks
chr15_65825481_65826102	-0.014979	0.471062	0.193618	0.260682	Defined peaks
chr15_76223330_76224223	0.235002	0.436925	-0.287266	-0.194549	Defined peaks
chr15_79191123_79191906	-0.523825	-0.375363	-0.508269	-0.567785	Defined peaks
chr15_79341573_79342166	0.00795	0.115996	-0.105157	-0.144031	Defined peaks
chr15_79869275_79869736	0.997868	0.509358	0.107406	0.159568	Defined peaks
chr15_80053035_80053624	0.656987	0.818476	0.448657	0.354809	Defined peaks
chr15_80142054_80142522	3.2907	3.96957	0.865541	0.842771	Defined peaks
chr15_80446975_80447435	0.10812	0.113867	0.05731	0.236761	Defined peaks
chr15_80525906_80526213	-2.02442	-2.10402	-2.16757	-2.1385	Defined peaks
chr15_81198315_81198880	-0.054876	-0.606604	-0.51662	-0.531535	Defined peaks
chr15_81204847_81205469	-0.147355	0.075632	-0.062013	-0.132552	Defined peaks
chr15_82182162_82182843	3.96851	5.62606	2.21971	3.40166	Defined peaks
chr15_82186898_82187876	2.88725	3.53899	2.35753	2.96764	Defined peaks
chr15_83464930_83465225	-0.242161	0.05562	-0.509979	-0.738537	Defined peaks
chr15_83629564_83630297	0.114554	0.795742	-0.085072	0.397518	Defined peaks
chr15_83732900_83733762	-0.704738	-0.600529	-0.697386	-0.502121	Defined peaks
chr15_83833931_83834487	0.374536	0.191612	0.269444	0.407657	Defined peaks
chr15_84045392_84045952	0.255365	-0.160945	0.419082	0.215464	Defined peaks
chr15_84065647_84066130	0.15459	-0.14896	-0.689526	-0.573021	Defined peaks
chr15_84247168_84247778	1.37325	1.03332	0.27302	0.80578	Defined peaks
chr15_84692691_84693165	3.25559	3.75169	1.53687	1.19852	Defined peaks
chr15_85757631_85758479	-0.084243	-0.07645	-0.225936	-0.145839	Defined peaks
chr15_88644053_88644525	-0.49374	-0.255858	-0.350066	-0.380524	Defined peaks
chr15_88774683_88775102	-0.311394	-0.357093	-0.675157	-0.00012	Defined peaks
chr15_95539474_95539821	0.143329	0.307021	0.253852	0.449593	Defined peaks
chr15_95854918_95855743	0.525577	0.120512	0.558797	0.174799	Defined peaks
chr15_95992130_95992488	0.121604	0.287651	-0.008969	0.189067	Defined peaks
chr15_96454417_96454678	-0.994112	-0.981451	-0.94839	-0.868606	Defined peaks
chr15_97536120_97536564	0.21705	0.231935	0.039108	-0.165789	Defined peaks
chr15_97548344_97548763	0.16695	0.245773	-0.154976	-0.175682	Defined peaks
chr15_97794123_97794738	1.0993	0.62575	-0.255072	-0.095855	Defined peaks
chr15_99815938_99816393	2.75967	4.15032	1.00048	1.21623	Defined peaks
chr15_99922509_99922913	-0.234544	0.313122	-0.233932	-0.575697	Defined peaks
chr15_100773629_100774390	-0.330681	-0.279466	-0.441854	-0.336637	Defined peaks
chr15_100783240_100783724	0.671138	1.09691	0.581868	0.231039	Defined peaks
chr15_101323479_101323968	-0.200115	-0.243326	-0.265583	-0.060274	Defined peaks
chr15_102468666_102469254	0.11117	1.01988	0.19795	0.00487	Defined peaks
chr15_103092481_103093119	0.136471	0.110603	-0.203557	0.396739	Defined peaks
chr15_103928529_103928927	-0.023371	0.258741	-0.214849	0.288404	Defined peaks
chr16_3625154_3625503	0.218204	-0.0826856	0.193444	0.109632	Defined peaks
chr16_3848136_3848842	0.18499	0.054036	-0.013645	-0.112656	Defined peaks
chr16_8266854_8267282	-0.0907	-0.459499	-0.282409	-0.357701	Defined peaks
chr16_8388476_8389010	0.075718	-0.114742	-0.26488	-0.198497	Defined peaks
chr16_8581887_8582683	0.34949	0.671432	0.468493	0.458531	Defined peaks
chr16_9434330_9434688	-1.11104	-1.02802	-1.29127	-0.748405	Defined peaks
chr16_9523232_9523760	0.332619	-0.061392	0.032885	-0.139414	Defined peaks
chr16_11423889_11424573	0.570272	0.430275	0.317722	-0.060269	Defined peaks
chr16_11670052_11670892	0.037062	0.017414	0.048232	-0.045609	Defined peaks
chr16_11967494_11968064	0.16907	-0.009361	-0.077825	0.325322	Defined peaks
chr16_12758380_12759148	0.69814	0.7618	0.500647	0.91219	Defined peaks
chr16_12938435_12938932	-0.303202	-0.457347	-0.3855	-0.533135	Defined peaks
chr16_12975852_12976199	0.277723	-0.015377	-0.068546	-0.076402	Defined peaks
chr16_13049485_13049872	-0.594174	-0.657313	-0.282417	-0.380416	Defined peaks
chr16_13410657_13411996	0.643016	1.25812	0.359184	0.360485	Defined peaks
chr16_17075450_17076088	-0.45528	-0.42938	-0.26501	-0.45694	Defined peaks
chr16_17432551_17433002	-1.38491	-1.43616	-1.28017	-1.10978	Defined peaks
chr16_17440554_17440866	-0.144293	-0.294573	-0.086524	-0.471859	Defined peaks
chr16_19766088_19766499	1.95486	2.67964	1.12167	2.1844	Defined peaks
chr16_20098824_20099243	0.300449	0.443899	0.125835	0.182633	Defined peaks
chr16_20773682_20773966	-1.30752	-1.48658	-1.48284	-1.60678	Defined peaks
chr16_21173692_21174024	1.33405	0.886476	0.46867	0.727016	Defined peaks
chr16_21455273_21455700	0.11299	0.40226	-0.683586	-0.317265	Defined peaks
chr16_22127630_22128447	-0.880483	-0.671102	-0.973459	-0.983773	Defined peaks
chr16_22293532_22294003	0.36629	0.214863	-0.169261	-0.075051	Defined peaks
chr16_23087810_23088237	-2.31062	-1.9858	-1.99357	-1.62724	Defined peaks
chr16_23220668_23221033	-0.348975	-0.701809	-0.621799	-0.879193	Defined peaks
chr16_23984093_23984895	0.354608	0.637081	0.424901	0.712047	Defined peaks
chr16_24485233_24485683	0.148559	0.10454	-0.085716	0.340104	Defined peaks
chr16_25360368_25360812	-0.258947	0.048971	-0.285267	-0.324907	Defined peaks
chr16_28890016_28890482	0.350259	0.670589	-0.133815	0.220999	Defined peaks
chr16_29827724_29828136	-1.05964	-1.17345	-1.46534	-1.53634	Defined peaks
chr16_29928606_29929031	-0.361864	-0.220439	-0.582423	-0.699658	Defined peaks
chr16_30209147_30209694	1.25297	0.861813	-0.243292	-0.274558	Defined peaks
chr16_30470752_30471072	0.2186	-0.185917	-0.202922	0.064334	Defined peaks
chr16_31440032_31440396	-0.44805	0.09993	-0.575796	-0.889738	Defined peaks
chr16_31518713_31519235	-0.830411	-0.24839	-0.615834	-0.69941	Defined peaks
chr16_32105703_32106146	0.21054	0.534074	-0.133515	0.026524	Defined peaks
chr16_32120372_32120851	0.772128	1.0741	0.558393	0.589965	Defined peaks
chr16_32175023_32175510	0.191518	-0.125815	-0.1637	0.072483	Defined peaks
chr16_33041750_33042306	-0.93042	-1.43406	-1.36219	-1.11207	Defined peaks
chr16_33102416_33102790	0.98493	1.18805	-0.520864	-0.590454	Defined peaks
chr16_33337121_33337718	-0.405941	0.060924	-0.109831	-0.148027	Defined peaks
chr16_33544364_33544730	0.093535	-0.103144	0.151095	0.305525	Defined peaks
chr16_33723212_33724426	0.148549	0.230708	0.132416	0.198781	Defined peaks
chr16_34073777_34074318	0.379189	0.443902	0.135489	0.402624	Defined peaks
chr16_34579651_34580174	-0.130666	-0.327659	-0.220045	-0.219569	Defined peaks
chr16_35500284_35500736	-0.340248	-0.207271	-0.729709	-0.814165	Defined peaks
chr16_37573042_37573453	1.39901	0.913735	0.328525	0.243486	Defined peaks
chr16_38072648_38072997	-0.253739	-0.403237	-0.245013	-0.210919	Defined peaks
chr16_38329108_38329722	-0.207451	-0.06438	-0.436653	-0.369229	Defined peaks
chr16_44039094_44039578	0.083541	0.209092	-0.079695	0.46218	Defined peaks
chr16_44188808_44189277	0.42418	0.677673	-0.345459	-0.226007	Defined peaks
chr16_44330436_44331072	-0.784139	-0.768551	-0.954299	-1.03693	Defined peaks
chr16_44498558_44498883	0.640744	0.577761	0.587568	0.407567	Defined peaks
chr16_46334255_46334594	-0.41708	-0.495009	-0.191548	-0.356074	Defined peaks
chr16_50146369_50146834	0.371017	0.217636	0.049789	-0.278594	Defined peaks
chr16_50293531_50294119	0.359426	0.41447	0.489873	0.60075	Defined peaks
chr16_56176213_56176598	0.343088	0.281337	0.106881	0.305837	Defined peaks
chr16_57726866_57727283	-0.01487	-0.138404	-0.268278	-0.098858	Defined peaks
chr16_59647305_59647665	-0.71212	-0.706612	-0.646509	-0.736023	Defined peaks
chr16_62646115_62646706	-0.010492	0.039799	-0.05004	0.009941	Defined peaks
chr16_70816652_70817015	-0.470822	-0.541778	-0.503016	-0.551501	Defined peaks
chr16_78231109_78231649	0.069136	0.284406	-0.136914	0.049004	Defined peaks
chr16_84817381_84818071	1.68461	1.56978	1.99783	1.87713	Defined peaks
chr16_90317374_90318142	-0.542129	-0.316808	-0.744231	-0.693877	Defined peaks
chr16_90469412_90469924	0.221653	0.296485	-0.133098	-0.057567	Defined peaks
chr16_90666984_90667309	-0.788813	-0.699394	-0.779444	-0.597912	Defined peaks
chr16_91931971_91932323	-0.578203	-0.645743	-0.661202	-0.819652	Defined peaks
chr16_91960330_91960979	-0.58172	-0.572555	-0.50424	-0.294926	Defined peaks
chr16_92169960_92170760	0.00404	-0.340207	-0.475762	-0.529985	Defined peaks
chr16_93309689_93310222	-0.282724	-0.070826	-0.475268	-0.497126	Defined peaks
chr16_93626559_93627332	-0.054231	-0.011505	0.037437	0.095162	Defined peaks
chr16_93783915_93784633	0.264121	0.586082	0.600882	0.668212	Defined peaks
chr16_93824787_93825266	0.704031	1.85813	0.883237	1.14303	Defined peaks
chr16_93843203_93843753	0.80257	1.98302	1.05097	1.49312	Defined peaks
chr16_94068061_94068594	0.268301	0.542161	0.092896	0.049647	Defined peaks
chr16_94554520_94554957	0.583242	0.8553	-0.054429	0.154888	Defined peaks
chr16_94716146_94716807	0.246931	0.349861	-0.218845	-0.022333	Defined peaks
chr16_96179186_96179567	0.624043	0.7818	0.378012	0.679904	Defined peaks
chr16_96247888_96248173	-0.321598	-0.405016	-0.640685	-0.37192	Defined peaks
chr17_5321590_5321975	2.90224	2.50432	1.58654	1.14679	Defined peaks
chr17_5338174_5338506	-0.05603	0.45723	-0.701031	-0.230638	Defined peaks
chr17_5932454_5932909	0.19136	0.155087	0.031105	-0.013021	Defined peaks
chr17_7821763_7822240	0.602716	0.677497	0.400335	0.129583	Defined peaks
chr17_12639508_12640025	-0.171286	-0.167451	0.351955	-0.00573	Defined peaks
chr17_12842684_12843077	-0.082999	-0.146857	-0.022898	0.014949	Defined peaks
chr17_15518000_15518563	1.6617	1.7157	1.769	0.925402	Defined peaks
chr17_15533048_15533632	-0.566611	-0.64237	-0.716692	-1.12418	Defined peaks
chr17_15609890_15610255	0.127766	0.212819	-0.137392	-0.112942	Defined peaks
chr17_17973476_17973820	0.0767959	0.157434	0.23924	0	Defined peaks
chr17_22630506_22631189	-0.0864369	-0.0845015	-0.043299	-0.060357	Defined peaks
chr17_23571637_23572771	-0.547945	-0.35748	-0.881057	-0.91909	Defined peaks
chr17_23574194_23574525	2.51652	3.00544	1.37529	1.1027	Defined peaks
chr17_25337437_25337969	0.546233	0.610798	0.502764	0.663987	Defined peaks
chr17_25591029_25591393	0.41433	0.16942	-0.842524	-0.39646	Defined peaks
chr17_25650711_25651238	0.395146	0.921519	0.479475	0.296031	Defined peaks
chr17_27061744_27062172	1.16928	1.5443	0.55435	0.25434	Defined peaks
chr17_27077028_27078448	3.38822	3.29805	1.51414	1.95686	Defined peaks
chr17_27198175_27198582	1.73761	0.58229	0.3713	0.74467	Defined peaks
chr17_27250359_27250885	0.221647	0.446416	0.485288	0.453245	Defined peaks
chr17_27404750_27405192	-0.354963	-0.399779	-0.407283	-0.639465	Defined peaks
chr17_27478052_27478638	0.283826	0.536306	0.199703	0.030077	Defined peaks
chr17_27652441_27653052	0.15022	0.05079	-0.11257	-0.265112	Defined peaks
chr17_27768484_27769689	1.63016	2.11417	1.04049	1.01128	Defined peaks
chr17_28092278_28092837	-0.269574	-0.019091	-0.269132	-0.094854	Defined peaks
chr17_28093775_28094375	-0.24846	-0.53794	-0.927968	-1.03043	Defined peaks
chr17_28936594_28937152	0.735275	0.812225	0.778935	0.527497	Defined peaks
chr17_29084067_29084578	0.945867	0.615017	0.108223	0.264916	Defined peaks
chr17_29381307_29382090	-0.325346	-0.515964	-0.290659	-0.609143	Defined peaks
chr17_29430672_29431198	0.528886	0.655721	-0.112447	0.156651	Defined peaks
chr17_29482657_29483165	-0.715596	-0.47896	-1.12514	-0.67816	Defined peaks
chr17_30652571_30653897	0.379753	0.132219	0.857288	0.852428	Defined peaks
chr17_30666133_30666809	-0.094117	-0.472203	-0.566846	-0.714257	Defined peaks
chr17_30672838_30673636	0.340843	0.461692	0.481825	0.818868	Defined peaks
chr17_30701741_30702342	-0.025794	0.075315	0.493195	0.396684	Defined peaks
chr17_30719014_30719619	-0.287618	-0.283248	-0.156212	0.277287	Defined peaks
chr17_30739789_30740193	0.246214	0.460381	0.028653	0.247705	Defined peaks
chr17_30756622_30757209	0.254183	0.221564	0.309985	0.235663	Defined peaks
chr17_30831033_30831668	-0.626384	-0.366359	-0.533587	-0.570281	Defined peaks
chr17_31773874_31774300	-0.98463	-1.02027	-1.27983	-1.2164	Defined peaks
chr17_32092925_32093447	-1.37807	-1.05037	-1.44476	-1.31417	Defined peaks
chr17_32126478_32127027	-0.795212	-0.486027	-0.799858	-0.681103	Defined peaks
chr17_32448948_32449399	0.29288	0.240166	0.0912401	0.26108	Defined peaks
chr17_32870070_32870465	1.38879	0.813639	0.810619	0.670679	Defined peaks
chr17_33991816_33992715	-0.048283	-0.298786	-0.276044	-0.425767	Defined peaks
chr17_34172522_34173098	-0.32363	-0.356873	-0.266763	-0.669579	Defined peaks
chr17_34218967_34219441	0.085304	0.156375	-0.081376	-0.124258	Defined peaks
chr17_34722939_34723442	-0.744407	-0.573706	-0.784819	-0.690689	Defined peaks
chr17_34748691_34749155	-0.843863	-0.843863	-0.799521	-0.539345	Defined peaks
chr17_34911568_34912546	3.99006	4.10226	3.23718	3.21439	Defined peaks
chr17_34945040_34945689	0.847749	0.473279	0.311099	0.299259	Defined peaks
chr17_35295746_35296429	-0.095516	-0.010416	-0.026351	0.017204	Defined peaks
chr17_35300459_35300956	0.021963	-0.235831	0.141024	-0.231055	Defined peaks
chr17_35301413_35302446	-0.048022	0.182164	0.069731	-0.091284	Defined peaks
chr17_35581791_35583283	-0.193601	-0.483534	-0.399457	-0.447968	Defined peaks
chr17_35587128_35587670	-0.051484	-0.029535	-0.359419	-0.407439	Defined peaks
chr17_35597084_35597558	1.27533	1.5387	0.967151	1.12405	Defined peaks
chr17_35623942_35624356	-2.37568	-2.43629	-2.36832	-2.33958	Defined peaks
chr17_36245502_36246208	-0.589736	-0.15285	-0.838729	-0.721454	Defined peaks
chr17_40201818_40202152	-2.67957	-2.5985	-2.67957	-2.67957	Defined peaks
chr17_42898012_42898438	0.14965	-0.148007	0.212824	0.283238	Defined peaks
chr17_43266323_43267604	0.44528	0.215865	-0.17064	-0.0644	Defined peaks
chr17_43597662_43598210	0.513311	0.583228	0.181866	0.037568	Defined peaks
chr17_43724379_43724933	-0.140143	0.072073	-0.510634	-0.382661	Defined peaks
chr17_44127809_44128300	0.237447	-0.293863	0.058939	-0.04203	Defined peaks
chr17_45184724_45185441	-0.067114	-0.281731	-0.086971	-0.151965	Defined peaks
chr17_45237059_45237740	0.369716	0.148606	0.094422	0.120996	Defined peaks
chr17_45466552_45467211	-0.37941	0.43641	-1.50149	-1.13925	Defined peaks
chr17_45795202_45795599	-0.164327	-0.08613	0.058316	-0.385633	Defined peaks
chr17_45821260_45821746	1.02004	0.9956	0.066153	0.302822	Defined peaks
chr17_45838883_45839193	-0.476101	-0.552792	-0.437606	-0.522366	Defined peaks
chr17_46048070_46048806	-0.620638	-0.431292	-0.360771	-0.420047	Defined peaks
chr17_46078877_46079435	0.250724	0.223516	-0.343358	-0.348243	Defined peaks
chr17_46336303_46336862	-1.81225	-1.80753	-1.81726	-1.62214	Defined peaks
chr17_47058648_47059117	-0.026444	0.273516	-0.345459	-0.175795	Defined peaks
chr17_47089106_47090341	0.398896	0.60961	0.730424	0.760336	Defined peaks
chr17_47237828_47238351	-1.12287	-0.7377	-1.12728	-1.31165	Defined peaks
chr17_47267832_47268316	0.30187	0.656679	0.090344	0.267556	Defined peaks
chr17_47343138_47343508	-0.281237	-0.18483	-0.43093	-0.254724	Defined peaks
chr17_47347944_47348487	1.66854	1.92522	0.935442	1.33353	Defined peaks
chr17_47383960_47384647	-0.11968	0.26873	-0.507217	-0.23154	Defined peaks
chr17_47796553_47797505	0.383679	0.493306	0.320141	-0.018618	Defined peaks
chr17_47843439_47844194	-0.041066	-0.09529	-0.195851	-0.397771	Defined peaks
chr17_47847963_47848444	0.181016	-0.13478	-0.312774	-0.452951	Defined peaks
chr17_47855593_47856047	0.082232	-0.198523	-0.208169	-0.201068	Defined peaks
chr17_48031771_48032536	-1.04182	-1.40786	-1.30184	-1.35854	Defined peaks
chr17_48053660_48054058	-0.429418	-0.35806	-0.355391	-0.443832	Defined peaks
chr17_48093239_48093999	-0.427238	0.081146	-0.105732	-0.189879	Defined peaks
chr17_48203583_48204188	0.115623	0.349246	0.334769	0.462199	Defined peaks
chr17_48559254_48559596	-0.018131	0.227132	0.154167	-0.120537	Defined peaks
chr17_48596244_48597706	-0.085003	-0.081386	0.037826	-0.036268	Defined peaks
chr17_48620922_48621297	-0.567548	-0.837001	-0.684081	-0.714486	Defined peaks
chr17_48753907_48754431	0.195746	0.306667	0.246633	0.162902	Defined peaks
chr17_48755889_48756368	0.07794	-0.357757	-0.412071	-0.338065	Defined peaks
chr17_49245051_49245433	0.052924	0.557781	-0.023557	-0.107916	Defined peaks
chr17_49387835_49388170	-0.106624	-0.177592	-0.378086	-0.219733	Defined peaks
chr17_49650354_49650989	-0.242192	-0.531331	-0.389811	-0.023247	Defined peaks
chr17_49674407_49674929	-0.011879	-0.006814	-0.174899	-0.078973	Defined peaks
chr17_54014161_54014671	0.19504	-0.113166	0.022698	0.334747	Defined peaks
chr17_56950660_56951524	-0.614959	-0.413143	-0.665252	-0.374898	Defined peaks
chr17_57770780_57771262	-0.0612413	-0.00369	-0.11605	0.079381	Defined peaks
chr17_64529544_64530162	0.06041	-0.058207	-0.053049	-0.262028	Defined peaks
chr17_65373857_65374199	-0.826844	-0.506269	-0.861014	-0.77476	Defined peaks
chr17_66179994_66180444	0.12789	-0.208192	-0.550066	-0.556124	Defined peaks
chr17_67433251_67433693	-0.021044	-0.195865	-0.007265	-0.326378	Defined peaks
chr17_68009891_68010485	-0.685276	-0.856498	-0.783645	-0.614629	Defined peaks
chr17_71064511_71065052	0.086201	0.193637	0.097458	0.489683	Defined peaks
chr17_74036452_74037294	-0.479756	-0.634276	-0.706321	-0.674819	Defined peaks
chr17_74522013_74522619	-0.007569	0.372813	0.061558	0.126193	Defined peaks
chr17_74805624_74806196	1.05424	1.19976	0.101187	0.627737	Defined peaks
chr17_80604608_80605151	2.75601	2.93243	2.15386	1.5992	Defined peaks
chr17_80608298_80608704	2.50713	3.38399	1.22259	2.23308	Defined peaks
chr17_83086687_83087102	0.041244	0.052392	0.091418	-0.177375	Defined peaks
chr17_83489662_83490010	-0.357109	-0.030666	-0.432312	-0.49072	Defined peaks
chr17_83492815_83493169	-0.01295	0.33223	-1.23139	-0.715301	Defined peaks
chr17_83588917_83589535	-0.253871	-0.198291	-0.391168	-0.45735	Defined peaks
chr17_83619400_83619836	-0.488136	0.0875	-0.399607	-0.452478	Defined peaks
chr17_83626096_83626520	0.329962	0.805072	0.276002	0.374812	Defined peaks
chr17_84039234_84040036	0.614261	1.24261	0.483426	0.642301	Defined peaks
chr17_84756090_84756632	0.73112	1.34894	0.569409	1.12968	Defined peaks
chr17_84867235_84867742	-1.33005	-1.27403	-1.27194	-1.43426	Defined peaks
chr17_85291161_85291621	-0.283641	-0.325267	-0.659709	-0.153691	Defined peaks
chr17_87335639_87336198	0.439313	0.077792	0.246155	0.494933	Defined peaks
chr17_87665424_87665898	0.7214	1.16592	-0.02033	0.1303	Defined peaks
chr17_88025208_88025575	-0.08888	-0.157261	-0.080582	0.016008	Defined peaks
chr17_88173390_88173810	0.173935	0.120477	0.027562	-0.154222	Defined peaks
chr17_88175057_88175709	0.719815	0.243735	0.396429	0.297961	Defined peaks
chr17_88699435_88699883	0.215111	0.108976	0.084684	-0.059178	Defined peaks
chr17_92210769_92211235	-0.846895	-0.727841	-0.871973	-0.7076	Defined peaks
chr18_3627920_3628251	0.230069	-0.005373	0.079645	0.115594	Defined peaks
chr18_4581877_4582203	-0.171583	-0.171583	-0.171583	-0.171583	Defined peaks
chr18_5105728_5106313	0.114276	-0.05845	0.391278	0.020085	Defined peaks
chr18_5114463_5115020	0.340463	0.220723	-0.18583	-0.026503	Defined peaks
chr18_8027046_8027352	0.258998	0.176985	0.605137	0.307836	Defined peaks
chr18_9450208_9450594	-0.756691	-0.813145	-0.451375	-0.694121	Defined peaks
chr18_9584805_9585302	0.312689	0.704718	0.053044	0.124369	Defined peaks
chr18_10553903_10554399	-0.51061	-0.454684	-0.232023	-0.326479	Defined peaks
chr18_10776311_10776862	0.473825	0.930523	0.458591	0.796011	Defined peaks
chr18_10973598_10974088	-0.434347	-0.474773	-0.355575	-0.45068	Defined peaks
chr18_11140813_11141168	0.354614	0.447648	0.380348	-0.315133	Defined peaks
chr18_12076030_12076602	-0.372078	-0.264688	-0.340568	-0.139047	Defined peaks
chr18_12392070_12392499	-0.68084	-0.416033	-0.837763	-0.624543	Defined peaks
chr18_12680705_12681276	0.378379	-0.021805	-0.073176	-0.355792	Defined peaks
chr18_12696412_12696912	0.345046	0.310716	-0.32404	-0.117796	Defined peaks
chr18_18850543_18850991	1.46037	1.0196	0.255466	0.433639	Defined peaks
chr18_20428446_20429099	0.278444	-0.0027238	0.103387	0.0946569	Defined peaks
chr18_20528229_20528856	0.237967	-0.051698	0.126136	0.032834	Defined peaks
chr18_20599655_20600122	0.575788	1.36497	-0.353814	-0.53588	Defined peaks
chr18_21118728_21119154	0.233498	-0.008351	0.316957	0.013791	Defined peaks
chr18_22893888_22894261	0.14165	0.145194	0.0551599	0	Defined peaks
chr18_32885175_32885533	-0.707437	-0.554313	-0.321461	-0.583889	Defined peaks
chr18_33729050_33729318	0.284152	0.700643	0.175138	0.142767	Defined peaks
chr18_34081756_34082142	-0.482931	-0.04147	-0.504677	-0.08403	Defined peaks
chr18_34889781_34890355	-0.09182	-0.05267	-0.653	-0.50789	Defined peaks
chr18_35280484_35281072	0.602633	0.123032	0.224171	0.245254	Defined peaks
chr18_35982982_35983718	-0.025275	0.095876	-0.03668	0.215926	Defined peaks
chr18_36871876_36872305	-0.213648	-0.016584	-0.32971	-0.411761	Defined peaks
chr18_36945798_36946870	-0.15214	-0.344972	-0.157129	-0.082437	Defined peaks
chr18_36960034_36961506	-0.325063	-0.2425	-0.390477	-0.364036	Defined peaks
chr18_36979740_36980049	0.331944	-0.005756	0.018731	0.047612	Defined peaks
chr18_37491297_37491976	-0.210423	-0.589758	-0.594643	-0.537688	Defined peaks
chr18_37886823_37887364	1.85559	2.30244	1.55926	1.74118	Defined peaks
chr18_38311146_38311721	-0.13761	-0.664798	0.2069	-0.17936	Defined peaks
chr18_38369000_38369616	0.088393	0.548368	-0.392438	-0.152998	Defined peaks
chr18_38557839_38558181	-0.295195	0.12195	-0.723772	-0.249737	Defined peaks
chr18_38833351_38834244	0.922361	0.774461	0.598331	1.19654	Defined peaks
chr18_41865867_41866364	-0.403273	-0.399284	-0.562737	-0.562737	Defined peaks
chr18_46195492_46195779	-0.308553	-0.112942	-0.297942	-0.338536	Defined peaks
chr18_46913808_46914388	-0.321398	-0.214349	-0.371344	-0.502551	Defined peaks
chr18_53968389_53968816	-0.269256	-0.329577	-0.24844	-0.17239	Defined peaks
chr18_56237411_56237842	-0.014387	0.117402	0.170069	0.122909	Defined peaks
chr18_60468358_60468774	0.254017	0.520745	0.395666	0.283046	Defined peaks
chr18_64322018_64322388	-0.247717	-0.531528	-0.382285	-0.222832	Defined peaks
chr18_66057610_66058116	-0.036764	-0.342182	-0.337982	-0.337491	Defined peaks
chr18_67293789_67294406	4.93657	4.50314	2.89072	3.12014	Defined peaks
chr18_68192621_68193119	0.009467	0.192499	-0.579677	-0.407946	Defined peaks
chr18_69366066_69366391	0.50222	1.12816	-0.508407	-0.407723	Defined peaks
chr18_74234856_74235335	-0.184874	-0.237266	-0.006703	-0.055348	Defined peaks
chr18_74431102_74431654	0.323775	0.484112	0.952793	0.607911	Defined peaks
chr18_75599478_75600349	1.65394	1.29758	0.52264	0.283862	Defined peaks
chr18_75791693_75792340	0.031247	-0.005498	-0.0775088	-0.027318	Defined peaks
chr18_76814659_76815153	0.588251	0.493337	0.416491	0.333696	Defined peaks
chr18_77588609_77589031	-0.239233	-0.222006	-0.196523	-0.537219	Defined peaks
chr18_82110012_82110555	-0.320459	-0.165984	-0.211939	-0.384958	Defined peaks
chr18_82953676_82954604	0.634705	0.105218	0.281302	0.272757	Defined peaks
chr18_84911077_84911843	0.32869	0.379571	0.110804	0.1998	Defined peaks
chr18_88735617_88736077	-0.1216	-0.0627332	-0.032145	-0.1216	Defined peaks
chr19_3354858_3355512	0.77242	0.57755	-0.11008	-0.684313	Defined peaks
chr19_3364979_3365447	0.59788	0.30156	-0.02745	-0.12596	Defined peaks
chr19_3368301_3368651	2.69069	2.77	1.40166	1.4045	Defined peaks
chr19_3417889_3418624	-0.069689	-0.166727	0.035004	0.064013	Defined peaks
chr19_3447031_3447900	-0.547056	-0.159437	-0.502354	-0.687768	Defined peaks
chr19_3548349_3548671	-0.366687	-0.694858	-0.375376	-0.548588	Defined peaks
chr19_3673099_3673586	0.29059	0.22688	-0.04485	0.08444	Defined peaks
chr19_3720784_3721324	0.04043	0.46852	-0.502433	-0.55614	Defined peaks
chr19_3721697_3722691	0.165834	-0.326505	-0.140345	-0.251817	Defined peaks
chr19_4050926_4051797	-0.106937	0.004542	-0.149833	-0.185974	Defined peaks
chr19_5440303_5441196	-0.038192	-0.203849	-0.089984	-0.056115	Defined peaks
chr19_5961914_5962531	1.09574	2.1159	0.64611	0.82048	Defined peaks
chr19_6466870_6467324	0.19861	0.815434	-0.026894	-0.045455	Defined peaks
chr19_6616649_6617148	0.040514	-0.007129	0.146893	0.058966	Defined peaks
chr19_6833925_6834282	-0.32621	-0.43904	-0.49703	-0.82476	Defined peaks
chr19_7390739_7391118	0.734026	0.838606	0.549666	0.963036	Defined peaks
chr19_8633815_8634081	-0.157595	-0.237033	0.26349	0.63067	Defined peaks
chr19_10935613_10936746	0.164641	0.178641	0.204303	0.249376	Defined peaks
chr19_10977001_10977800	-0.900313	-0.991232	-0.712128	-0.946983	Defined peaks
chr19_11888433_11888790	-0.404737	-0.019929	-0.511471	-0.56077	Defined peaks
chr19_12549154_12549607	0.343061	0.474285	0.149033	0.448361	Defined peaks
chr19_16019661_16020124	-0.395919	-0.557101	-0.610997	-0.610459	Defined peaks
chr19_16455400_16455745	0.594613	0.460623	-0.08572	0.221806	Defined peaks
chr19_21371340_21371753	0.161868	-0.017227	-0.143214	-0.142611	Defined peaks
chr19_23858002_23859061	0.001524	0.216694	-0.092276	-0.133472	Defined peaks
chr19_24352523_24352895	0.204712	0.286387	0.015559	0.102854	Defined peaks
chr19_25373514_25374199	0.23828	0.179479	-0.060997	0.150344	Defined peaks
chr19_29158933_29159341	-0.578794	-0.831312	-0.945506	-0.577318	Defined peaks
chr19_32441498_32441920	0.158416	0.047308	-0.481445	-0.13957	Defined peaks
chr19_32511898_32513002	0.560258	0.924006	0.454851	0.322603	Defined peaks
chr19_32643519_32644028	0.305317	0.049705	0.011371	0.028904	Defined peaks
chr19_35999583_35999977	-0.090658	0.398823	-0.269249	0.052252	Defined peaks
chr19_36449634_36450018	-0.675688	-0.102943	-0.376712	-0.406404	Defined peaks
chr19_36897545_36898208	-1.8748	-1.54009	-1.75911	-1.58974	Defined peaks
chr19_37456775_37457381	0.089851	0.065888	-0.195205	-0.077803	Defined peaks
chr19_37496110_37497233	-0.067698	0.239898	-0.045785	-0.230759	Defined peaks
chr19_37529829_37530526	-0.254103	-0.287264	-0.274884	-0.312582	Defined peaks
chr19_38156183_38156687	-0.450088	-0.340011	-0.228339	-0.134396	Defined peaks
chr19_38435583_38436049	-0.406672	-0.561143	-0.802976	-0.796058	Defined peaks
chr19_38458977_38459436	0.030536	0.45646	-0.12886	-0.025707	Defined peaks
chr19_38708933_38709783	0.793481	0.756201	0.22088	0.290875	Defined peaks
chr19_39098587_39099224	0.151287	0.374211	0.059558	0.217165	Defined peaks
chr19_40363365_40363886	1.14838	1.44504	0.19129	-0.005686	Defined peaks
chr19_41452841_41453377	-0.837638	-0.35953	-1.23669	-1.20293	Defined peaks
chr19_42854104_42854595	0.196273	-0.231468	-0.048443	-0.293806	Defined peaks
chr19_45194829_45195171	-0.14977	-0.516675	-0.646692	-0.482155	Defined peaks
chr19_45469725_45470378	-0.173596	-0.237302	-0.375119	-0.61769	Defined peaks
chr19_45995837_45996276	0.09579	0.38316	-0.35732	-0.56342	Defined peaks
chr19_46094199_46094545	-0.255939	0.610675	-0.187674	-0.144685	Defined peaks
chr19_46897098_46897617	2.26069	2.64378	2.27576	1.8206	Defined peaks
chr19_47489082_47489577	-0.07216	0.59097	-0.131181	-0.243857	Defined peaks
chr19_47549968_47550671	-0.508279	-0.418079	-0.566109	-0.799891	Defined peaks
chr19_52904136_52904595	-0.084574	-0.13349	-0.352985	-0.23093	Defined peaks
chr19_53560440_53560768	1.12759	0.825571	1.00364	1.00516	Defined peaks
chr19_53749272_53749737	0.611602	1.04055	0.600099	0.924225	Defined peaks
chr19_53756404_53756883	0.593727	0.953617	0.539607	0.848047	Defined peaks
chr19_55724877_55725363	0.057679	0.137872	-0.497411	-0.484658	Defined peaks
chr19_56232853_56233546	0.468728	0.375347	0.287625	0.433215	Defined peaks
chr19_57057540_57058139	0.713523	0.657313	-0.104104	-0.260531	Defined peaks
chr19_58313783_58314261	0.08459	0.155066	-0.338954	-0.369551	Defined peaks
chr2_3352686_3353126	-1.23238	-1.34495	-1.41886	-1.38505	Defined peaks
chr2_3758417_3758891	0.016488	-0.022514	-0.273987	-0.012499	Defined peaks
chr2_5717659_5718638	0.004816	0.540474	-0.021663	-0.111296	Defined peaks
chr2_9900008_9900537	-0.196705	-0.231652	-0.184725	-0.267195	Defined peaks
chr2_15496470_15496866	-0.00783	-0.0728724	-0.037341	0.156088	Defined peaks
chr2_17935216_17935676	-0.41872	-0.04253	-0.756143	-0.928045	Defined peaks
chr2_18264638_18264930	-0.88857	-1.06272	-0.777241	-0.69574	Defined peaks
chr2_18355347_18355718	-0.992549	-0.549274	-0.651597	-0.571415	Defined peaks
chr2_18900585_18901127	0.209385	-0.019689	-0.163691	0.075968	Defined peaks
chr2_19414449_19415468	-0.128042	-0.33285	-0.196853	-0.254262	Defined peaks
chr2_19741494_19741935	-0.1409	-0.257711	-0.193899	-0.273717	Defined peaks
chr2_20492117_20492696	0.26584	1.09172	1.62796	3.42656	Defined peaks
chr2_22758254_22759138	0.049247	0.147124	0.36876	0.209766	Defined peaks
chr2_24490346_24490932	-0.363189	-0.58183	-0.437762	-0.175912	Defined peaks
chr2_25555421_25555843	-1.48009	-1.27819	-1.46566	-1.24185	Defined peaks
chr2_26646641_26647318	0.128609	0.224225	0.264032	0.339098	Defined peaks
chr2_26967246_26967728	-1.36995	-1.46723	-1.80211	-1.48427	Defined peaks
chr2_26997520_26997848	-0.539968	-0.775549	-0.709582	-0.664235	Defined peaks
chr2_29101778_29102155	-1.60313	-1.29654	-1.93734	-1.74929	Defined peaks
chr2_29127574_29127969	1.26697	2.2903	2.26747	3.61425	Defined peaks
chr2_30532904_30533292	-0.752793	-0.18084	-0.502078	-0.751241	Defined peaks
chr2_30627865_30628254	0.443502	0.051322	-0.046267	-0.030333	Defined peaks
chr2_30884829_30886059	0.193405	0.90006	0.096722	0.011881	Defined peaks
chr2_31084049_31084451	5.43129	6.72273	2.75577	2.57018	Defined peaks
chr2_31291234_31292086	0.837184	0.953476	0.482973	0.691004	Defined peaks
chr2_31683719_31684078	-0.83951	-0.43659	-1.01006	-0.951368	Defined peaks
chr2_32471656_32472284	0.269781	0.417028	0.373703	0.604619	Defined peaks
chr2_32482998_32483725	-0.705262	-0.662561	-0.442178	-0.307832	Defined peaks
chr2_32505493_32506021	-0.738517	-0.1531	-1.12148	-0.607864	Defined peaks
chr2_33687284_33687845	-0.279666	-0.411513	-0.247538	-0.335909	Defined peaks
chr2_34021838_34022300	0.208593	-0.187385	-0.140552	-0.15933	Defined peaks
chr2_34766859_34767597	-0.663156	-0.765172	-0.56714	-0.666226	Defined peaks
chr2_35457657_35458162	0.486283	0.461463	-0.379394	0.268063	Defined peaks
chr2_38482132_38482536	0.188497	0.397756	0.167108	0.211288	Defined peaks
chr2_38938952_38939634	-0.264238	0.259678	-0.242275	0.012885	Defined peaks
chr2_43673504_43674388	0.019363	0.055228	-0.003632	0.049929	Defined peaks
chr2_51970399_51970748	-0.574289	-0.801376	-0.624517	-0.396515	Defined peaks
chr2_52742820_52743109	-0.247189	0.61896	-0.235797	0.22396	Defined peaks
chr2_52761423_52761821	0.456844	0.47179	0.066237	0.096135	Defined peaks
chr2_57006083_57006418	-0.0881139	-0.086141	-0.105556	-0.0966762	Defined peaks
chr2_57548642_57549335	-0.535837	-0.45292	-0.548307	-0.522551	Defined peaks
chr2_58657818_58658430	-0.07863	-0.020344	-0.001037	-0.370436	Defined peaks
chr2_59318480_59319053	5.9611	5.8886	2.93315	2.45557	Defined peaks
chr2_59564929_59565297	-0.59519	-0.56825	-1.28063	-1.48002	Defined peaks
chr2_66539801_66540146	-0.180108	-0.250934	-0.247854	-0.418142	Defined peaks
chr2_70722230_70722493	1.27046	2.03893	0.222483	0.615526	Defined peaks
chr2_70859758_70860293	-0.534358	-0.124501	-0.424216	-0.379733	Defined peaks
chr2_71250904_71251194	2.81328	1.67462	2.00648	1.59363	Defined peaks
chr2_71477774_71478381	-0.074169	0.07164	-0.146162	-0.242539	Defined peaks
chr2_71905938_71906393	-0.24914	0.01651	-1.08099	-0.420675	Defined peaks
chr2_72337788_72338130	-0.586044	-0.263536	-0.51698	-0.473489	Defined peaks
chr2_72956431_72956844	0.11683	0.15364	-0.457664	-0.32801	Defined peaks
chr2_72970299_72970526	5.80524	7.50741	4.648	6.39307	Defined peaks
chr2_73054993_73055321	-0.14671	0.12715	-0.315574	-0.260399	Defined peaks
chr2_73478673_73479295	0.457226	0.734374	0.316314	0.274471	Defined peaks
chr2_73745665_73746276	0.066176	0.387224	-0.029457	-0.057855	Defined peaks
chr2_73947404_73947719	-1.95332	-1.69543	-1.75737	-1.95332	Defined peaks
chr2_76980080_76980693	0.588169	0.344688	0.531784	0.187251	Defined peaks
chr2_88846185_88846513	-0.431068	-0.346496	-0.51161	-0.51161	Defined peaks
chr2_90625045_90625408	-0.008541	-0.154094	0.015944	-0.024345	Defined peaks
chr2_90669652_90670009	-0.652793	-0.945089	-1.09679	-0.766966	Defined peaks
chr2_90959102_90959785	-0.027237	0.539424	0.020721	0.129243	Defined peaks
chr2_92474675_92475103	-0.097944	-0.084047	-0.220815	-0.433371	Defined peaks
chr2_93198746_93200102	3.19407	2.88145	1.62828	1.81037	Defined peaks
chr2_104401583_104401981	-0.156123	0.122667	-0.111458	-0.244121	Defined peaks
chr2_104685304_104685829	0.988675	0.505621	0.385781	0.487774	Defined peaks
chr2_113302107_113302813	0.103474	0.033317	0.045539	0.441951	Defined peaks
chr2_115855654_115856164	-0.249754	-0.555368	-0.525695	-0.305997	Defined peaks
chr2_116921165_116921540	-0.385309	-0.163392	-0.322322	-0.471054	Defined peaks
chr2_117180518_117180987	0.530227	0.269724	0.763607	0.458117	Defined peaks
chr2_119316334_119316691	-0.182738	-0.09578	-0.050414	-0.230946	Defined peaks
chr2_119839915_119840400	-1.06995	-1.05633	-0.893477	-1.08054	Defined peaks
chr2_120082401_120082919	-0.881832	-0.455973	-0.393442	-0.77867	Defined peaks
chr2_120256983_120257470	-0.545516	-0.644508	-0.611253	-0.840306	Defined peaks
chr2_121279426_121279979	-0.58716	-0.280212	-0.7778	-0.431293	Defined peaks
chr2_121679741_121680340	-1.00381	-0.677435	-1.05726	-0.96828	Defined peaks
chr2_125251820_125252778	2.5792	3.9498	3.26715	3.69955	Defined peaks
chr2_127937094_127938053	-0.160367	-0.069455	-0.086478	-0.260955	Defined peaks
chr2_128348511_128348947	-1.10827	-1.28702	-1.22247	-1.24919	Defined peaks
chr2_128368814_128369385	-0.01086	0.13604	0.020273	0.051531	Defined peaks
chr2_129084886_129085575	0.291077	0.794357	0.220247	-0.017197	Defined peaks
chr2_130758037_130758649	-1.38111	-1.2883	-1.25121	-1.09203	Defined peaks
chr2_132342460_132342994	-0.238529	-0.479698	-0.309422	-0.204044	Defined peaks
chr2_132411971_132412340	-0.231583	-0.156408	-0.19166	-0.239356	Defined peaks
chr2_139422698_139423013	0.167732	0.0859642	0.522531	0.44856	Defined peaks
chr2_139589724_139590318	-0.159521	-0.242907	-0.159105	0.004904	Defined peaks
chr2_139700260_139700864	-0.113142	-0.238885	-0.088343	-0.151134	Defined peaks
chr2_139989506_139989850	0.365953	0.77683	-0.02616	-0.188295	Defined peaks
chr2_139989929_139990428	0.682026	1.13602	0.135295	0.218257	Defined peaks
chr2_144126709_144127219	1.28283	1.10803	0.627834	0.981203	Defined peaks
chr2_146178564_146179170	-0.156363	-0.148729	-0.325713	-0.189496	Defined peaks
chr2_146539202_146539540	-0.183837	0.144442	-0.313859	0.200254	Defined peaks
chr2_151434261_151434593	-0.336964	-0.255402	-0.274992	-0.266032	Defined peaks
chr2_152542706_152543365	-0.042343	-0.435197	-0.451712	-0.513776	Defined peaks
chr2_152643321_152643882	-0.01658	0.135295	-0.079073	0.120653	Defined peaks
chr2_154173283_154173736	-0.054754	-0.270516	-0.669902	-0.623935	Defined peaks
chr2_154490401_154490722	-1.24877	-1.0677	-1.48618	-1.44911	Defined peaks
chr2_154624123_154624604	0.969266	1.22744	0.378296	0.140719	Defined peaks
chr2_154647792_154648414	-0.309665	-0.379734	-0.658441	-0.38345	Defined peaks
chr2_154748122_154748821	-0.360013	-0.381733	-0.392743	-0.703398	Defined peaks
chr2_155963057_155963409	2.09261	1.68737	1.53616	1.78124	Defined peaks
chr2_157190549_157191032	1.20021	1.48057	0.61902	1.34678	Defined peaks
chr2_157270291_157270652	-0.555199	-0.249666	-0.432777	-0.448569	Defined peaks
chr2_157441350_157441850	0.30784	0.23522	-0.08999	-0.08255	Defined peaks
chr2_157936711_157937051	0.265201	0.053487	-0.398993	-0.476274	Defined peaks
chr2_158005594_158006077	1.04255	1.93276	0.181063	0.731243	Defined peaks
chr2_158304038_158304650	0.363166	0.295193	0.282617	0.351074	Defined peaks
chr2_158530102_158530610	0.287609	-0.014005	0.126577	0.115844	Defined peaks
chr2_158742399_158742886	-0.708254	-0.811318	-0.864739	-0.985374	Defined peaks
chr2_161042765_161043372	0.192071	0.654512	0.081572	0.004799	Defined peaks
chr2_162320363_162320704	0.387358	0.238229	0.362017	0	Defined peaks
chr2_163978649_163979030	0.322278	-0.15615	-0.062429	0.115844	Defined peaks
chr2_164032963_164033449	-0.437916	-0.422957	-0.527834	-0.309016	Defined peaks
chr2_164637444_164637882	-0.141866	-0.012183	0.039643	0.047002	Defined peaks
chr2_164905905_164906509	4.10892	3.69458	1.85757	1.66182	Defined peaks
chr2_164950327_164952799	0.459633	0.490383	0.404203	0.364303	Defined peaks
chr2_164955381_164956160	0.514735	0.540195	1.1877	0.857725	Defined peaks
chr2_165529009_165529739	-0.823671	-0.963899	-0.529312	-0.600959	Defined peaks
chr2_165904112_165904775	0.808701	0.596541	0.486836	0.630411	Defined peaks
chr2_166096860_166098026	1.77	1.9496	0.908758	1.15113	Defined peaks
chr2_166193367_166193914	-0.20724	-0.08527	-0.823951	-0.866548	Defined peaks
chr2_166583124_166583877	-0.17113	-0.14568	-0.04096	-0.03141	Defined peaks
chr2_167107053_167107487	-0.33635	-0.36524	-0.869581	-0.21044	Defined peaks
chr2_167244704_167245527	-0.05847	0.675828	-0.075769	-0.275463	Defined peaks
chr2_167280028_167281288	0.107395	0.321271	0.057168	0.037302	Defined peaks
chr2_167365066_167365430	1.42598	1.84514	0.612939	0.250647	Defined peaks
chr2_167462853_167463362	1.9418	2.80212	1.0674	1.20864	Defined peaks
chr2_167613093_167613736	1.25455	2.21602	0.34902	0.84673	Defined peaks
chr2_167678417_167679309	-0.170603	-0.242411	0.028132	0.326601	Defined peaks
chr2_168059020_168059998	-0.51779	-0.04911	-0.934163	-0.6774	Defined peaks
chr2_168441511_168442091	-0.219611	-0.254903	0.034381	0.055754	Defined peaks
chr2_169041628_169042135	0.269827	-0.291606	-0.122994	-0.354256	Defined peaks
chr2_169302405_169302722	0.210888	0.062978	0.008129	0.334222	Defined peaks
chr2_169383661_169384062	-0.030928	-0.08527	-0.198808	-0.029425	Defined peaks
chr2_169828487_169828910	-0.404039	0.047197	-0.383027	-0.473274	Defined peaks
chr2_169967979_169968633	0.717614	0.491418	0.395217	0.369066	Defined peaks
chr2_170228288_170228781	-0.444283	-0.863585	-0.747267	-0.388254	Defined peaks
chr2_170302819_170303309	0.951464	0.154898	0.203392	0.282314	Defined peaks
chr2_170420683_170421487	0.027153	-0.392602	-0.132734	-0.373528	Defined peaks
chr2_170426449_170426858	-0.569794	-0.692512	-0.554903	-0.727029	Defined peaks
chr2_170474344_170474806	0.19517	-0.136474	-0.026429	-0.044669	Defined peaks
chr2_170594263_170594727	-0.559188	-0.435348	-0.577812	-0.742357	Defined peaks
chr2_170611625_170612185	-1.12642	-0.727783	-0.973583	-1.42996	Defined peaks
chr2_170631092_170632300	-0.203185	-0.307607	-0.390128	-0.333901	Defined peaks
chr2_170651412_170652063	0.558599	0.493682	0.397037	0.370766	Defined peaks
chr2_170795153_170795793	0.150578	0.668631	0.155723	-0.041424	Defined peaks
chr2_170903367_170904335	-0.028827	-0.044511	-0.052461	-0.179476	Defined peaks
chr2_170970818_170971280	0.151411	0.340122	0.082118	-0.057384	Defined peaks
chr2_171152562_171152990	-0.036221	-0.400387	-0.413101	-0.378349	Defined peaks
chr2_171416294_171416760	-0.026614	-0.247703	0.00553	-0.328532	Defined peaks
chr2_171673544_171673988	-0.444428	-0.077011	-0.225892	-0.079614	Defined peaks
chr2_172621924_172622362	0.024921	0.47428	-0.074851	-0.047116	Defined peaks
chr2_172640945_172641402	-1.12194	-1.29102	-1.2887	-1.31419	Defined peaks
chr2_172688217_172688840	-0.22436	-0.074869	-0.558309	-0.496235	Defined peaks
chr2_172777608_172778241	0.086018	0.405307	0.105652	0.037124	Defined peaks
chr2_172783376_172783817	0.599043	0.921045	0.793127	0.4806	Defined peaks
chr2_172815111_172815754	-0.330994	-0.277574	-0.270965	-0.526561	Defined peaks
chr2_173097036_173097875	0.470541	0.271396	-0.232187	-0.094797	Defined peaks
chr2_173175672_173176203	-0.084785	0.132889	-0.128335	-0.321602	Defined peaks
chr2_173447479_173447801	-0.622443	-0.448095	-0.165711	-0.795437	Defined peaks
chr2_173454627_173455151	0.222494	0.344767	0.369345	0.140384	Defined peaks
chr2_173933213_173933698	0.36211	0.379825	-0.049042	-0.200329	Defined peaks
chr2_179448974_179449447	0.463332	0.034687	0.551902	0.584922	Defined peaks
chr3_9448549_9448889	1.77797	2.22478	0.62216	0.597375	Defined peaks
chr3_14667057_14667599	0.275287	-0.009845	0.373682	0.472475	Defined peaks
chr3_17960341_17960639	-1.7884	-1.87705	-1.73897	-1.87705	Defined peaks
chr3_27006894_27007429	-0.287462	-0.478802	-0.50113	-0.467768	Defined peaks
chr3_28388521_28388944	-0.168885	-0.409324	-0.4043	-0.459385	Defined peaks
chr3_28827394_28828153	-0.462607	-0.56093	-0.268517	-0.283211	Defined peaks
chr3_31203861_31204400	0.276819	0.04034	0.032215	0.125577	Defined peaks
chr3_31269833_31270413	-0.259813	-0.391899	-0.436755	-0.375637	Defined peaks
chr3_32704106_32704930	0.179271	0.368447	-0.440065	0.099937	Defined peaks
chr3_34391164_34391724	0.083276	0.283776	-0.089551	0.052543	Defined peaks
chr3_34432472_34432881	0.702923	0.790137	0.31598	0.439017	Defined peaks
chr3_34814365_34814824	0.490977	0.51546	0.095264	0.179517	Defined peaks
chr3_35306935_35307262	-1.88164	-1.30197	-1.69288	-1.66559	Defined peaks
chr3_38260884_38261257	0.204163	0.067828	-0.0948031	0.039443	Defined peaks
chr3_40541146_40541499	0.365407	0.455223	0.307822	0.041678	Defined peaks
chr3_41448013_41448463	-0.048229	-0.027667	-0.092852	-0.660788	Defined peaks
chr3_41674802_41675177	-1.74431	-2.09302	-1.90825	-1.86065	Defined peaks
chr3_41839678_41840051	-1.00385	-1.20924	-1.27899	-1.05768	Defined peaks
chr3_51199927_51200523	0.943945	1.98119	1.02486	0.701285	Defined peaks
chr3_51204356_51204962	0.215516	0.375746	-0.0838	-0.092386	Defined peaks
chr3_51317771_51318413	-0.525085	-0.716418	-0.794156	-0.426568	Defined peaks
chr3_51323651_51323996	0.040626	0.450316	0.305653	-0.102461	Defined peaks
chr3_51325421_51325870	-0.401358	-0.449891	-0.505468	-0.557362	Defined peaks
chr3_51633557_51633953	-0.223623	-0.218616	-0.008109	-0.304822	Defined peaks
chr3_51852690_51853104	-0.093767	-0.082592	-0.341656	-0.256032	Defined peaks
chr3_52994689_52995280	0.694214	1.0876	0.352493	0.936354	Defined peaks
chr3_53067050_53067625	-0.016176	-0.056373	-0.005584	-0.209929	Defined peaks
chr3_53112009_53112513	2.81203	3.32053	1.21831	2.0033	Defined peaks
chr3_53291187_53291563	0.21078	0.144036	0.383039	0.375789	Defined peaks
chr3_53605395_53605733	0.69426	1.27657	0.869329	0.670583	Defined peaks
chr3_53758048_53758392	-1.14725	-1.06469	-1.18122	-1.16392	Defined peaks
chr3_54527341_54529054	0.155162	-0.024114	0.039041	0.109951	Defined peaks
chr3_54580330_54580753	-0.154225	0.431292	-0.139827	-0.027895	Defined peaks
chr3_54595044_54595793	0.045705	0.021905	-0.090983	-0.102233	Defined peaks
chr3_54795032_54796556	0.278411	0.346027	0.219388	0.123586	Defined peaks
chr3_55102640_55103259	0.017634	-0.276842	0.046752	0.461237	Defined peaks
chr3_58785854_58786670	0.142876	-0.044083	0.539746	0.176727	Defined peaks
chr3_61268651_61269313	-0.133769	-0.171678	0.057308	-0.004475	Defined peaks
chr3_62164907_62165299	-0.376508	-0.299	-0.083634	-0.052645	Defined peaks
chr3_64173429_64173787	-0.624984	-0.322429	-0.3951	-0.559203	Defined peaks
chr3_64587546_64588047	0.145813	-0.115199	0.146306	0.152741	Defined peaks
chr3_67144189_67144494	-0.570522	-0.561854	-0.782069	-0.60814	Defined peaks
chr3_68718346_68718859	-0.89043	-1.09384	-0.958771	-0.969884	Defined peaks
chr3_69395086_69395468	0.47598	0.491551	0.122873	0.100162	Defined peaks
chr3_78618897_78619333	-0.007111	-0.0661869	-0.0339149	-0.020269	Defined peaks
chr3_79627489_79628577	0.150019	0.187665	0.131791	0.008077	Defined peaks
chr3_83899370_83899909	1.04951	1.08875	0.931643	1.09767	Defined peaks
chr3_84657926_84658406	3.36709	3.18966	1.58465	1.73546	Defined peaks
chr3_84658668_84659345	1.97876	2.69097	0.489122	0.656462	Defined peaks
chr3_84706904_84707407	-0.586845	-0.573706	-0.498492	-0.503417	Defined peaks
chr3_86953779_86954213	-0.239763	-0.219966	-0.177754	-0.651251	Defined peaks
chr3_87287358_87287606	-0.012502	0.429581	0.023338	-0.035634	Defined peaks
chr3_89806681_89807224	-1.3563	-1.09965	-1.2693	-1.17115	Defined peaks
chr3_91313649_91314010	-1.23958	-1.23958	-1.23958	-1.17435	Defined peaks
chr3_92902938_92904249	-0.074642	0.03317	0.073571	0.04937	Defined peaks
chr3_94360847_94361220	-0.766439	-0.686755	-0.553301	-0.481523	Defined peaks
chr3_94458762_94459222	-0.449191	-0.203667	-0.001379	0.019104	Defined peaks
chr3_95395711_95396087	0.669616	1.42144	0.225733	0.344407	Defined peaks
chr3_95983991_95984714	0.63421	0.37755	-0.172496	0.02431	Defined peaks
chr3_96084593_96085030	0.024978	0.041614	-0.122104	-0.262779	Defined peaks
chr3_96287118_96287880	0.642436	0.594781	0.246389	0.355372	Defined peaks
chr3_96644889_96645708	1.59009	2.10301	1.07239	1.37295	Defined peaks
chr3_97029087_97029658	0.081672	0.373157	0.020273	-0.030953	Defined peaks
chr3_97048171_97048763	-0.459229	-0.03305	-0.344261	-0.601776	Defined peaks
chr3_97087281_97087767	0.645912	0.887825	0.265917	0.321005	Defined peaks
chr3_97231009_97231574	0.475917	0.409307	-0.073953	0.098914	Defined peaks
chr3_97262228_97262794	-0.095975	-0.506705	-0.634986	-0.514982	Defined peaks
chr3_97299937_97300478	-0.3503	-0.03288	-0.349386	-0.772763	Defined peaks
chr3_101342504_101342853	-0.111231	0.367559	-0.464242	-0.303717	Defined peaks
chr3_101485965_101486570	0.459825	0.391064	0.242313	0.136196	Defined peaks
chr3_101622945_101623432	-0.025466	0.096597	-0.332691	-0.120941	Defined peaks
chr3_102250495_102250951	0.436273	0.875143	0.32149	0.129055	Defined peaks
chr3_103193273_103194070	0.458297	0.725147	0.459847	0.155047	Defined peaks
chr3_103270034_103270510	-1.60922	-1.5995	-1.86805	-1.70088	Defined peaks
chr3_103383080_103383668	0.23266	0.807765	0.31384	0.255246	Defined peaks
chr3_103541163_103541633	0.172057	-0.37596	-0.339241	-0.451052	Defined peaks
chr3_104687442_104687795	-0.668966	-0.653988	-1.1511	-0.867397	Defined peaks
chr3_108178788_108179319	0.125897	-0.217381	-0.227629	-0.11092	Defined peaks
chr3_108528451_108528920	-0.390854	-0.319025	-0.60318	-0.602649	Defined peaks
chr3_108701260_108701661	0.240324	0.45939	0.607696	0.344973	Defined peaks
chr3_108868379_108868798	-0.211348	0.051892	-0.20408	-0.063274	Defined peaks
chr3_108930308_108930668	-0.327981	-0.245419	-0.392905	0.098054	Defined peaks
chr3_109113062_109113500	-0.08863	-0.139891	-0.088065	-0.188237	Defined peaks
chr3_116091654_116092116	0.222014	0.347821	0.279731	0.439626	Defined peaks
chr3_116565961_116566549	-0.462353	-0.724054	-0.766493	-0.88622	Defined peaks
chr3_117147381_117148015	0.355455	0.031489	0.166325	-0.241476	Defined peaks
chr3_127280322_127280744	-0.272447	-0.14098	-0.30014	-0.39765	Defined peaks
chr3_129823266_129823800	0.631518	1.36249	1.21608	1.5986	Defined peaks
chr3_129918458_129918890	0.161926	0.113013	0.373579	0.483756	Defined peaks
chr3_130693745_130694649	1.16207	1.40392	0.786631	0.840107	Defined peaks
chr3_130895554_130895935	-0.68101	-0.530191	-0.70369	-0.842272	Defined peaks
chr3_131036914_131037273	0.212125	0.145902	0.245366	0.368967	Defined peaks
chr3_131480512_131481274	-0.218102	-0.309967	-0.429464	-0.529333	Defined peaks
chr3_131972996_131973405	0.322956	0.595864	0.201219	0.230312	Defined peaks
chr3_135531025_135531344	1.00855	0.3854	-0.324477	-0.19392	Defined peaks
chr3_135645001_135645433	1.55407	1.35842	0.448002	0.224793	Defined peaks
chr3_136541517_136541744	-0.171011	-0.508499	-0.713745	-0.466947	Defined peaks
chr3_137851222_137851577	0.420297	0.595191	-0.240872	0.057992	Defined peaks
chr3_144616936_144617596	1.19142	1.59472	0.796882	0.33003	Defined peaks
chr3_144720217_144720798	-0.837023	-0.549418	-0.411648	-0.83105	Defined peaks
chr3_144766989_144767302	0.337608	0.173027	0.394402	0.225713	Defined peaks
chr3_145219824_145220226	0.131432	0.26944	0.153542	0.0585806	Defined peaks
chr3_145445421_145445767	-0.332291	-0.093684	-0.306602	-0.416933	Defined peaks
chr3_145519649_145520028	-0.606715	-0.385396	-0.451238	-0.636988	Defined peaks
chr3_145619621_145619948	-0.551103	-0.534934	-0.694055	-0.837327	Defined peaks
chr3_145820974_145821344	0.554437	0.356314	0.364929	0.525055	Defined peaks
chr3_146024818_146025135	-0.06846	0.81494	-0.002	-0.19514	Defined peaks
chr3_146484331_146484660	-1.36957	-1.11864	-1.15495	-1.24385	Defined peaks
chr3_146638127_146638645	-0.386924	-0.330821	-0.341326	-0.221688	Defined peaks
chr3_152658573_152658969	-0.431588	-0.49663	-0.253274	-0.446075	Defined peaks
chr3_152799982_152800504	-0.458327	-0.082541	-0.491435	-0.19748	Defined peaks
chr3_153806329_153806971	-0.028976	0.067735	0.310474	0.21086	Defined peaks
chr3_153968464_153969252	0.230741	0.169562	0.164005	0.108325	Defined peaks
chr3_156576318_156576690	-0.309066	-0.159928	-0.285172	-0.134573	Defined peaks
chr4_3336446_3336698	0.209665	0.107455	0.244936	0.28035	Defined peaks
chr4_8163963_8164375	-0.086697	0.118499	-0.257486	-0.407301	Defined peaks
chr4_9577146_9577886	0.069391	0.051554	-0.513482	-0.330244	Defined peaks
chr4_9662066_9662628	-0.431223	0.209266	-0.482768	-0.408664	Defined peaks
chr4_11086276_11087061	-0.417582	-0.544617	-0.383299	-0.465084	Defined peaks
chr4_11504752_11505488	0.230194	1.20204	0.262958	0.355919	Defined peaks
chr4_12026045_12026400	-0.656462	-0.569014	-0.871133	-0.837614	Defined peaks
chr4_12113068_12113489	-0.2619	-0.49249	-0.742199	-0.489597	Defined peaks
chr4_13628088_13628471	-0.438141	-0.155335	-0.115823	-0.253681	Defined peaks
chr4_24720792_24721229	-0.640001	-0.640001	-0.640001	-0.586112	Defined peaks
chr4_31371890_31372410	-0.32867	-0.326128	-0.113744	-0.113266	Defined peaks
chr4_33018340_33018957	0.54154	0.693556	0.328259	0.186037	Defined peaks
chr4_33703343_33703711	0.063363	0.363084	0.127547	0.359944	Defined peaks
chr4_35055660_35056070	-0.261355	0.02701	-0.374765	-0.423734	Defined peaks
chr4_38507161_38507599	0.354809	0.305057	0.013214	-0.0739422	Defined peaks
chr4_40160631_40161179	-0.05092	0.662582	-0.130214	0.155672	Defined peaks
chr4_40296944_40297964	-0.872803	-0.889631	-0.857876	-0.822634	Defined peaks
chr4_40520123_40520496	0.045888	0.058292	0.377511	-0.386753	Defined peaks
chr4_40640978_40641446	-0.209094	-0.080663	-0.497314	-0.566171	Defined peaks
chr4_41486143_41486534	-0.401258	-0.10564	-0.670885	-0.602412	Defined peaks
chr4_43649746_43650464	0.779232	0.774652	0.285671	0.307426	Defined peaks
chr4_43769139_43769786	0.271443	0.493986	0.472039	0.104616	Defined peaks
chr4_45280058_45280576	0.129057	0.090816	0.28301	0.068145	Defined peaks
chr4_46144238_46144870	0.742594	1.3226	0.604303	0.568222	Defined peaks
chr4_46207678_46208156	-0.032431	-0.471805	-0.455975	-0.240239	Defined peaks
chr4_46673094_46673799	-0.619257	-0.340079	-0.622875	-0.329978	Defined peaks
chr4_46691450_46692189	0.599326	0.471537	0.266235	0.422216	Defined peaks
chr4_46846368_46846793	-0.222954	-0.275783	-0.222373	-0.159377	Defined peaks
chr4_48684331_48684760	0.047126	0.622914	0.3627	0.397951	Defined peaks
chr4_53294415_53294852	0.401884	0.91727	0.322224	0.316555	Defined peaks
chr4_53422654_53423182	-0.479664	-0.478413	-0.412797	-0.529698	Defined peaks
chr4_53970914_53971454	-0.302022	-0.383955	-0.769142	-0.73058	Defined peaks
chr4_54898310_54898695	0.189747	0.272098	0.564473	0.321096	Defined peaks
chr4_56843977_56844513	2.36878	2.54997	2.08243	1.09829	Defined peaks
chr4_57041154_57042063	-0.069993	0.3042	-0.240474	-0.272105	Defined peaks
chr4_57382836_57383579	0.315827	0.216277	0.284703	0.178276	Defined peaks
chr4_58146453_58147245	-0.072503	0.045924	-0.160723	-0.31972	Defined peaks
chr4_58413181_58413655	0.613071	0.171384	0.0868129	0.0993646	Defined peaks
chr4_59355397_59355854	0.044238	0.703254	-0.064713	-0.193266	Defined peaks
chr4_59759975_59761554	0.407509	0.241469	0.377072	0.070787	Defined peaks
chr4_61909332_61909868	-0.023137	-0.366913	-0.263891	-0.285627	Defined peaks
chr4_62277241_62277864	-0.441357	-0.64277	-0.416918	-0.73722	Defined peaks
chr4_70601345_70601675	0.0800539	0.0820567	0.374084	0	Defined peaks
chr4_80872874_80873711	0.371342	0.44868	0.161319	0.372781	Defined peaks
chr4_82479385_82479737	0.582788	1.3746	0.44204	0.819511	Defined peaks
chr4_84042084_84042423	0.059637	0.069385	-0.087237	-0.260539	Defined peaks
chr4_84918351_84918921	-0.327037	-0.313123	-0.702722	-0.759257	Defined peaks
chr4_85391776_85392237	0.330381	0.22724	0.114371	0.217077	Defined peaks
chr4_88640921_88641398	0.693985	0.496004	0.134803	0.222113	Defined peaks
chr4_99234314_99234819	0.680062	0.965182	0.611128	0.466325	Defined peaks
chr4_99568219_99568956	0.261519	0.352938	0.158787	0.119773	Defined peaks
chr4_103192192_103192814	0.314855	0.290446	0.112683	0.080404	Defined peaks
chr4_105070947_105071548	0.209465	0.760035	0.156197	0.362429	Defined peaks
chr4_105713289_105713827	-0.115496	-0.211247	-0.15894	-0.268139	Defined peaks
chr4_106246704_106247313	-0.566367	-0.515391	-0.623935	-0.47862	Defined peaks
chr4_107892440_107893051	3.06232	2.98456	1.87944	3.09293	Defined peaks
chr4_108291122_108291495	1.04575	1.07942	0.361994	0.899645	Defined peaks
chr4_108986689_108987300	-0.594964	-0.575494	-0.901798	-0.872179	Defined peaks
chr4_111885790_111887000	0.07452	-0.052108	0.074928	0.002407	Defined peaks
chr4_112485182_112485509	0.0807884	0.331238	0.188758	0.648149	Defined peaks
chr4_115097059_115097532	0.203742	0.160466	0.384695	0.591186	Defined peaks
chr4_116284403_116284794	-0.65566	-0.650589	-0.753113	-0.436753	Defined peaks
chr4_117309395_117309982	0.65141	1.39066	-0.467679	-0.837607	Defined peaks
chr4_117420937_117421336	0.52595	1.58867	-0.488237	-0.317382	Defined peaks
chr4_118074142_118075004	-0.252223	-0.22769	-0.421401	-0.467984	Defined peaks
chr4_119158442_119158821	0.602794	0.200264	0.208674	-0.069952	Defined peaks
chr4_119233490_119234075	0.042618	-0.119941	0.405575	0.347105	Defined peaks
chr4_119642590_119643014	-0.480017	-0.216764	-0.548922	-0.291678	Defined peaks
chr4_119700470_119700841	-0.016714	-0.082577	0.031202	0.269738	Defined peaks
chr4_123311335_123311615	-1.73682	-1.62358	-1.95638	-1.64031	Defined peaks
chr4_123812518_123813084	-0.08502	-0.404735	-0.073823	-0.275722	Defined peaks
chr4_124082915_124083380	-1.28641	-1.21823	-1.33013	-1.38024	Defined peaks
chr4_124314862_124315261	-0.362133	0.050035	-0.354501	-0.206636	Defined peaks
chr4_124382080_124382539	-0.450169	0.149865	-0.62893	-0.442608	Defined peaks
chr4_125148207_125148890	1.49033	1.65475	0.51588	0.603353	Defined peaks
chr4_125227174_125227724	0.350435	0.522168	0.100549	-0.096407	Defined peaks
chr4_125624804_125625295	0.91493	2.19957	0.07468	0.70123	Defined peaks
chr4_125830454_125830746	-0.404359	0.068371	-0.273019	0.282183	Defined peaks
chr4_126306008_126306690	-0.861096	-0.962767	-0.985146	-0.936801	Defined peaks
chr4_127812874_127813294	0.096271	0.112007	-0.287788	-0.252374	Defined peaks
chr4_128687334_128687881	-0.394755	-0.181031	-0.721691	-0.247665	Defined peaks
chr4_128858865_128859427	-0.132631	-0.359433	-0.220786	-0.403392	Defined peaks
chr4_129415579_129416292	-0.468443	-0.490663	-0.492335	-0.668948	Defined peaks
chr4_129931850_129932278	0.787927	0.497833	0.363548	0.288837	Defined peaks
chr4_130380112_130380802	3.23424	4.32263	3.41888	3.1782	Defined peaks
chr4_130527604_130528031	0.797028	1.89832	0.495396	1.52353	Defined peaks
chr4_131004690_131005109	0.545248	0.116519	0.139649	0.273949	Defined peaks
chr4_131210903_131211472	0.147572	-0.117061	-0.037273	-0.025943	Defined peaks
chr4_131622131_131622623	-0.138898	-0.18319	-0.359364	0.149514	Defined peaks
chr4_132291253_132291930	0.830999	1.78415	1.17576	1.17394	Defined peaks
chr4_133366492_133367077	-0.68522	-0.632153	-0.74515	-0.875661	Defined peaks
chr4_133471117_133471529	-0.395857	-0.70042	-1.10798	-0.957559	Defined peaks
chr4_134084740_134085483	0.04407	-0.07235	-0.603125	-0.558749	Defined peaks
chr4_134261843_134262199	-0.24421	-0.20708	-1.09263	-0.802259	Defined peaks
chr4_134296011_134297093	-0.765367	-0.558436	-0.710678	-0.707469	Defined peaks
chr4_134549830_134550684	0.67881	0.74225	0.326009	0.348075	Defined peaks
chr4_134692214_134692872	-0.351721	-0.493232	-0.712308	-0.809878	Defined peaks
chr4_135011273_135011900	-0.203149	0.109706	-0.230713	-0.286456	Defined peaks
chr4_135373245_135373867	0.52981	0.39818	-0.209812	-0.10898	Defined peaks
chr4_135530206_135530719	0.62715	1.18979	0.03887	0.33847	Defined peaks
chr4_135609967_135610423	-1.138	-0.47029	-1.44662	-1.25255	Defined peaks
chr4_135813150_135813849	-0.56229	-0.621803	-0.956592	-1.07823	Defined peaks
chr4_135919930_135920836	-1.78866	-1.83604	-1.67121	-1.73851	Defined peaks
chr4_136665491_136666547	-0.071993	0.485904	-0.301976	-0.379204	Defined peaks
chr4_137152176_137152891	-0.569307	-0.673681	-0.478375	-0.708233	Defined peaks
chr4_138752600_138753023	0.095588	0.239244	-0.139827	-0.528946	Defined peaks
chr4_138997016_138997729	0.588477	0.984948	0.383251	0.284863	Defined peaks
chr4_139505239_139506074	-0.124619	-0.04947	-0.264871	-0.282088	Defined peaks
chr4_139730469_139730924	-0.396066	-0.265418	-0.544022	-0.446499	Defined peaks
chr4_139748477_139749174	-0.555008	-0.501934	-0.887389	-0.920819	Defined peaks
chr4_140068323_140069038	0.754229	0.669269	0.069251	0.004074	Defined peaks
chr4_140784580_140784985	-0.00367	0.02734	-0.735004	-0.545259	Defined peaks
chr4_140873784_140874253	-0.314693	0.211987	-0.069903	-0.345273	Defined peaks
chr4_141005944_141006453	1.38014	0.96886	0.25772	0.57818	Defined peaks
chr4_141267665_141268786	-0.13708	-0.20717	-0.1881	-0.252222	Defined peaks
chr4_141810945_141811484	1.5714	1.63148	1.0402	0.5242	Defined peaks
chr4_141938522_141939072	-0.00834	-0.623148	-0.53071	-0.246312	Defined peaks
chr4_141972126_141972756	0.002562	0.063379	-0.351059	-0.261739	Defined peaks
chr4_142365381_142365823	-0.21438	-0.02012	-0.400016	-0.472923	Defined peaks
chr4_143031060_143031725	-0.046624	-0.148906	-0.377054	-0.132891	Defined peaks
chr4_145576452_145576801	-4.00225	-3.97006	-4.93536	-4.3444	Defined peaks
chr4_150726454_150727026	0.019083	0.126473	-0.201195	-0.036079	Defined peaks
chr4_151156742_151157610	-0.042864	-0.055786	-0.038501	0.176263	Defined peaks
chr4_151216908_151217465	0.421292	0.434344	0.638342	0.237808	Defined peaks
chr4_151239841_151241144	0.079958	0.008497	0.19788	0.119692	Defined peaks
chr4_151406861_151407604	-0.096148	-0.269478	-0.008643	0.023722	Defined peaks
chr4_151480945_151481341	-0.149082	-0.008983	0.185101	0.074304	Defined peaks
chr4_151681935_151682463	-0.859265	-0.597831	-0.942499	-0.791793	Defined peaks
chr4_151895622_151896045	-0.760289	-0.10607	-0.349573	-0.598629	Defined peaks
chr4_151899627_151900495	0.089594	0.231132	-0.058505	0.044023	Defined peaks
chr4_152074448_152075169	0.560443	0.473442	0.162311	0.318405	Defined peaks
chr4_152424420_152425676	0.262375	0.00315	-0.120286	-0.091468	Defined peaks
chr4_152523182_152523581	0.689457	0.452777	-0.133732	0.420447	Defined peaks
chr4_152663024_152664140	0.143478	0.132835	0.244287	0.126566	Defined peaks
chr4_153127900_153128353	0.277899	0.1117	0.388903	0.272897	Defined peaks
chr4_153160042_153160568	-0.135814	-0.12325	-0.403362	-0.369429	Defined peaks
chr4_153164641_153165263	0.324825	0.252631	0.292542	0.222402	Defined peaks
chr4_153495648_153496381	0.167514	0.14049	0.079827	0.349361	Defined peaks
chr4_153645314_153645900	-0.16699	-0.203049	-0.18651	-0.331604	Defined peaks
chr4_153913545_153913984	0.233646	0.242679	0.575589	0.46266	Defined peaks
chr4_155164995_155165442	1.40814	2.14104	-0.00861	0.53986	Defined peaks
chr4_155675968_155676580	0.200634	0.12402	0.196466	-0.00484	Defined peaks
chr4_156135824_156136421	-0.10657	-0.353254	-0.09044	-0.09874	Defined peaks
chr5_3283121_3283486	0.57902	0.667694	0.281844	0.064519	Defined peaks
chr5_5561091_5561430	0.458426	0.873417	-0.043619	-0.0955357	Defined peaks
chr5_5587653_5588080	0.280298	-0.20691	-0.379438	-0.193086	Defined peaks
chr5_9540817_9541317	-0.223744	-0.169587	-0.223744	-0.223744	Defined peaks
chr5_14844836_14845268	0.183457	0.250729	0.142879	0.109025	Defined peaks
chr5_14963844_14964220	-1.88844	-1.87613	-1.1217	-1.69131	Defined peaks
chr5_15463477_15464098	-5.48434	-5.75551	-5.35472	-5.67007	Defined peaks
chr5_15467711_15468624	-0.030563	-0.10651	0.057055	0.119234	Defined peaks
chr5_15469838_15470338	-2.14418	-2.29872	-1.9674	-2.1315	Defined peaks
chr5_15506852_15507592	0.042071	0.129546	0.138161	0.330111	Defined peaks
chr5_15508174_15508874	-1.47379	-1.76816	-1.22525	-1.53936	Defined peaks
chr5_15690893_15691507	0.146855	-0.058586	0.047133	0.081452	Defined peaks
chr5_16885585_16886105	-0.233026	-0.121251	-0.102614	-0.31141	Defined peaks
chr5_20690637_20691185	1.27898	1.7165	0.943328	0.751988	Defined peaks
chr5_21677936_21678231	1.24322	1.92161	0.78681	0.528843	Defined peaks
chr5_23574341_23574725	0.182167	0.197657	-0.169101	0.114939	Defined peaks
chr5_23670879_23671317	-0.861958	-0.16832	-0.888075	-0.437006	Defined peaks
chr5_23711686_23711968	0.72745	1.81184	0.77065	0.85592	Defined peaks
chr5_23756278_23756799	1.94182	2.26639	1.44883	1.38984	Defined peaks
chr5_24711582_24712350	2.64269	2.65651	1.25412	1.66341	Defined peaks
chr5_24933599_24934321	-0.40884	-0.437192	-0.347287	-0.579036	Defined peaks
chr5_25629757_25630179	-0.441733	-0.743777	-0.754154	-0.244277	Defined peaks
chr5_25870620_25871103	-0.43422	-0.646159	-0.500501	-0.87772	Defined peaks
chr5_27091682_27092070	-0.592643	-0.7952	-0.811964	-0.864991	Defined peaks
chr5_29274798_29275829	0.198974	0.180402	0.190832	0.142747	Defined peaks
chr5_30230925_30231308	0.458547	0.975889	0.099056	-0.130707	Defined peaks
chr5_33044783_33045453	0.11607	0.097356	-0.198628	-0.083561	Defined peaks
chr5_33059209_33059532	-0.274163	-0.18419	-0.264736	-0.373713	Defined peaks
chr5_33492516_33493027	3.39704	4.04207	2.05724	1.33057	Defined peaks
chr5_34147563_34147874	-0.834287	-0.823661	-1.06054	-1.10757	Defined peaks
chr5_35151315_35151726	-0.30237	-0.289505	-0.416105	-0.243606	Defined peaks
chr5_35292515_35293081	0.409115	0.376453	0.202207	0.176807	Defined peaks
chr5_35437406_35438011	-0.030749	0.027119	0.023393	-0.087642	Defined peaks
chr5_36942265_36942838	0.105847	0.31218	0.060606	-0.215832	Defined peaks
chr5_38198027_38198407	0.617526	0.280359	1.04396	0.782382	Defined peaks
chr5_38477187_38477559	-0.183704	-0.315076	0.077794	-0.372	Defined peaks
chr5_43837376_43837769	0.221544	0.041748	-0.1734	-0.254764	Defined peaks
chr5_43875412_43876118	0.160746	0.828693	0.107474	-0.10846	Defined peaks
chr5_44021959_44022303	0.537572	0.55102	0.47848	0.27383	Defined peaks
chr5_44031957_44032285	-0.118352	-0.269362	-0.493964	-0.394959	Defined peaks
chr5_44396049_44396384	-0.009255	-0.166973	0.078694	-0.0966762	Defined peaks
chr5_50476850_50477461	-0.462816	-0.504971	-0.481942	-0.472205	Defined peaks
chr5_50551156_50551745	-0.189936	-0.143962	-0.189936	-0.189936	Defined peaks
chr5_53144486_53144930	0.21705	0.353911	0.039108	-0.006671	Defined peaks
chr5_65184553_65184940	0.590337	0.266095	-0.114626	0.114048	Defined peaks
chr5_65743512_65743877	-0.033978	-0.242057	-0.218416	-0.419441	Defined peaks
chr5_66235813_66236237	-0.501953	-0.420941	-0.944694	-0.965156	Defined peaks
chr5_66326308_66327019	0.539894	1.39915	0.379813	0.447106	Defined peaks
chr5_67057803_67058524	0.202642	-0.047425	-0.082035	-0.179676	Defined peaks
chr5_67231621_67232297	0.108066	0.315196	0.199739	0.078364	Defined peaks
chr5_72683183_72683670	-0.424287	-0.581597	-0.339284	-0.513872	Defined peaks
chr5_73389933_73390505	0.133135	0.470295	0.0101187	0.0257207	Defined peaks
chr5_74618670_74619365	-0.482901	-0.482901	-0.423693	-0.449017	Defined peaks
chr5_76574305_76574669	-0.042588	-0.173215	0.022981	-0.315479	Defined peaks
chr5_76724791_76725312	-0.32804	0.40214	-0.153017	-0.158249	Defined peaks
chr5_76993832_76994109	1.88504	3.50641	2.19581	2.40166	Defined peaks
chr5_77681582_77681946	0.128117	-0.009773	-0.13777	0.210229	Defined peaks
chr5_86214297_86214750	-0.144012	0.044071	-0.266824	0.077923	Defined peaks
chr5_86841257_86841716	-1.05949	-0.813435	-1.05896	-1.20585	Defined peaks
chr5_87143127_87143486	-0.255307	-0.547815	-0.336688	-0.295257	Defined peaks
chr5_88896600_88896990	-0.099537	0.328921	-0.204414	-0.090638	Defined peaks
chr5_90202928_90203798	-0.305361	-0.329649	-0.105669	-0.335034	Defined peaks
chr5_92130161_92130899	0.37074	0.36987	-0.196873	0.05572	Defined peaks
chr5_92693777_92694187	-0.22355	0.24683	-0.294808	-0.02878	Defined peaks
chr5_92781091_92781763	-0.473959	-0.587961	-0.596059	-0.644013	Defined peaks
chr5_92836551_92836946	-0.523108	0.379798	-0.314132	0.022248	Defined peaks
chr5_92955056_92955493	1.34784	2.51615	2.24522	2.78866	Defined peaks
chr5_93301760_93302107	-0.653731	-0.649922	-0.687409	-0.466666	Defined peaks
chr5_96329844_96330296	0.285373	0.175791	0.058325	0.188851	Defined peaks
chr5_96389206_96389539	0.060712	-0.092	-0.088809	-0.123795	Defined peaks
chr5_99181403_99181889	-0.303686	-0.408321	-0.279131	-0.381652	Defined peaks
chr5_100870159_100870684	-0.949926	-0.982621	-1.27363	-1.39073	Defined peaks
chr5_101609923_101610360	-0.021284	0.11172	0.039734	-0.006778	Defined peaks
chr5_102586214_102586588	0.062345	0.212453	0.070488	0.039337	Defined peaks
chr5_103302695_103303277	0.181566	0.418743	0.106055	0.161852	Defined peaks
chr5_103373103_103373559	-0.834728	-1.23447	-1.29152	-1.05885	Defined peaks
chr5_103765757_103766207	0.324678	0.46559	0.051448	-0.026221	Defined peaks
chr5_105503129_105503517	1.28566	0.902695	0.651247	0.766251	Defined peaks
chr5_106279873_106280164	-0.133401	-0.210557	-0.627474	-0.121474	Defined peaks
chr5_109990542_109991021	-0.301651	0.041679	-0.037574	-0.417943	Defined peaks
chr5_110204716_110205464	2.77768	2.96139	3.13142	2.67211	Defined peaks
chr5_110533553_110533924	-0.414537	-0.471492	-0.500827	-0.611071	Defined peaks
chr5_112233638_112234236	0.013069	-0.33482	-0.285985	-0.088667	Defined peaks
chr5_112768457_112768979	0.095278	0.048468	0.562899	0.20864	Defined peaks
chr5_113221182_113221873	-1.2277	-1.18278	-1.18911	-1.32077	Defined peaks
chr5_113264307_113264793	-0.15005	-0.3892	-0.964396	-0.854219	Defined peaks
chr5_113659826_113660514	0.006853	0.336131	-0.150447	-0.569117	Defined peaks
chr5_114070865_114071448	-0.426323	-0.454632	-0.163192	0.10086	Defined peaks
chr5_114159217_114159692	-0.670525	-0.489762	-0.670005	-0.266596	Defined peaks
chr5_114173424_114174156	-0.392582	-0.00189	-0.548071	-0.25751	Defined peaks
chr5_115129217_115129702	1.22416	1.23647	1.34295	0.97701	Defined peaks
chr5_115222024_115222928	0.278513	0.441445	0.253205	0.143249	Defined peaks
chr5_115738051_115738459	0.18665	0.12838	0.064614	0.151498	Defined peaks
chr5_115770040_115770415	0.555312	0.717356	0.45436	0.290426	Defined peaks
chr5_115899836_115900239	1.19935	1.65334	0.903035	1.27088	Defined peaks
chr5_115942241_115942754	1.57536	2.33372	0.09528	0.20642	Defined peaks
chr5_115956026_115956422	2.45268	2.99977	2.00357	1.67995	Defined peaks
chr5_116262763_116263202	-0.088427	0.168842	-0.134731	-0.241451	Defined peaks
chr5_116277672_116278131	0.375867	0.22048	0.229739	0.384741	Defined peaks
chr5_116731383_116732767	0.084239	0.071837	0.006044	0.036136	Defined peaks
chr5_116764435_116764888	0.439162	0.044071	-0.085149	-0.182004	Defined peaks
chr5_116831901_116832361	0.22298	0.467068	0.146765	0.236761	Defined peaks
chr5_116884323_116885027	-0.026425	-0.015159	-0.301376	0.058486	Defined peaks
chr5_117152939_117153399	0.010249	0.090667	-0.448654	0.275079	Defined peaks
chr5_117184774_117185369	0.284743	0.485668	0.048638	0.20279	Defined peaks
chr5_117185584_117186062	1.04359	1.07263	0.657756	1.31171	Defined peaks
chr5_117198355_117198924	0.906776	0.606166	0.763876	1.01395	Defined peaks
chr5_117222842_117223119	-0.224322	0.176251	0.285514	-0.265742	Defined peaks
chr5_117289153_117290810	-0.923572	-0.698761	-1.14464	-0.835115	Defined peaks
chr5_117504315_117505920	0.172403	0.204922	0.008422	-0.056907	Defined peaks
chr5_117522360_117522832	-0.974341	-1.13525	-1.33492	-1.07285	Defined peaks
chr5_117552038_117552561	0.261574	-0.075581	-0.31593	-0.073252	Defined peaks
chr5_117968200_117968963	0.130368	0.101808	0.042137	0.162021	Defined peaks
chr5_118066637_118067605	1.7515	1.77746	1.3809	1.56606	Defined peaks
chr5_118703972_118704743	0.47777	0.75191	0.84145	0.6299	Defined peaks
chr5_118834114_118834504	0.382578	0.541779	0.097278	0.173554	Defined peaks
chr5_118928977_118929431	0.030872	0.282553	0.18695	-0.077861	Defined peaks
chr5_119042440_119042795	-0.638999	-0.406442	-0.382135	-0.190805	Defined peaks
chr5_119266503_119266966	0.117602	-0.089218	-0.077744	-0.152695	Defined peaks
chr5_119292835_119293445	0.812684	0.39369	0.187621	0.27987	Defined peaks
chr5_119383598_119383984	0.394575	0.622153	0.243198	0.991366	Defined peaks
chr5_119560396_119560845	-0.100268	0.277775	-0.151773	-0.327886	Defined peaks
chr5_119571486_119572074	0.962053	0.261189	0.18918	0.165153	Defined peaks
chr5_119573900_119574408	-0.158936	0.235007	-0.545479	-0.295636	Defined peaks
chr5_120122402_120122843	4.02428	3.59455	1.58482	2.74333	Defined peaks
chr5_120129561_120130184	3.118	2.9442	1.88657	2.13566	Defined peaks
chr5_120718908_120719494	1.27033	0.440852	0.350022	0.055183	Defined peaks
chr5_120980076_120980525	-0.446385	-0.321351	-0.39378	-0.308204	Defined peaks
chr5_120982786_120983432	-0.497833	-0.488625	-0.611089	-0.720066	Defined peaks
chr5_121734020_121734418	0.7342	0.37247	0.11634	0.17739	Defined peaks
chr5_121841087_121841760	0.101736	-0.031714	-0.263657	0.227336	Defined peaks
chr5_122022988_122023465	0.540832	0.446693	0.153668	0.160426	Defined peaks
chr5_122088772_122089619	-0.297106	-0.18715	-0.299825	-0.441473	Defined peaks
chr5_122095470_122095900	-0.556383	-0.66696	-0.548726	-0.677855	Defined peaks
chr5_122506350_122506959	-0.122395	0.513127	-0.3051	-0.178915	Defined peaks
chr5_123031062_123031779	0.3925	1.30999	-0.52724	-0.640637	Defined peaks
chr5_123080468_123080859	-0.452966	0.457496	-0.647872	-0.256067	Defined peaks
chr5_123321440_123321774	-0.046414	0.135522	-0.036556	-0.273308	Defined peaks
chr5_124312188_124312800	4.6417	3.9263	2.96266	2.36645	Defined peaks
chr5_124776976_124777758	0.284218	0.265648	0.221179	0.304869	Defined peaks
chr5_124780424_124781188	0.317376	0.019147	0.322332	0.381389	Defined peaks
chr5_124959030_124959600	0.141872	-0.024964	-0.099246	-0.413235	Defined peaks
chr5_124971461_124972233	0.283883	0.021253	0.124937	0.205857	Defined peaks
chr5_124976890_124977258	0.181662	-0.387251	0.007002	-0.288036	Defined peaks
chr5_125269619_125270434	0.402367	0.354568	0.212223	0.350314	Defined peaks
chr5_125296446_125297051	1.50268	2.447	1.85024	1.05578	Defined peaks
chr5_125299579_125299996	2.57513	4.14317	2.3606	2.59067	Defined peaks
chr5_125324957_125325390	1.07672	0.613052	0.135134	0.591412	Defined peaks
chr5_125352717_125353378	-0.32198	-0.10615	-0.170207	-0.262834	Defined peaks
chr5_125561614_125561977	0.573669	0.74107	0.185983	0.624399	Defined peaks
chr5_125609838_125610565	0.241572	-0.044587	-0.004417	0.352244	Defined peaks
chr5_125613525_125614813	0.124317	0.30431	0.259587	0.164515	Defined peaks
chr5_125616988_125617739	-0.388924	-0.526111	-0.451168	-0.544909	Defined peaks
chr5_125634543_125635264	-0.135722	-0.127473	0.019629	0.08977	Defined peaks
chr5_125726827_125728010	0.25225	0.334327	0.116315	0.154245	Defined peaks
chr5_125741374_125741609	0.998554	-0.007569	0.112181	-0.037605	Defined peaks
chr5_125772164_125772885	-0.099082	-0.052358	-0.322806	-0.400163	Defined peaks
chr5_125908321_125908924	-0.0489524	-0.0029497	-0.024522	0.180613	Defined peaks
chr5_125939390_125939890	0.298411	0.097643	-0.047571	-0.005924	Defined peaks
chr5_125940977_125941601	-0.189219	-0.228378	-0.160731	-0.207606	Defined peaks
chr5_126045590_126046152	-0.022067	0.180072	-0.105243	0.314228	Defined peaks
chr5_126074238_126074706	0.142845	0.331961	-0.170346	0.075426	Defined peaks
chr5_126258650_126259229	0.12617	0.274465	0.055528	0.050819	Defined peaks
chr5_126323628_126324082	0.10272	0.05181	-0.155777	-0.090801	Defined peaks
chr5_126324727_126325370	-0.193272	-0.311389	-0.169977	-0.22896	Defined peaks
chr5_126375295_126375713	-0.133818	-0.133818	0.013847	-0.133818	Defined peaks
chr5_126609824_126610707	-0.200577	-0.226752	-0.147078	-0.246737	Defined peaks
chr5_126662600_126663079	-0.136195	-0.297512	-0.295294	-0.417943	Defined peaks
chr5_126668319_126668788	-0.182205	-0.180796	-0.106925	0.012527	Defined peaks
chr5_126708173_126708632	-0.335059	-0.44009	-0.53928	-0.853055	Defined peaks
chr5_126745061_126745463	-0.440571	-0.363347	-0.681325	-0.541964	Defined peaks
chr5_126811534_126811924	-0.075688	-0.0739934	-0.037915	-0.0830429	Defined peaks
chr5_126876802_126877127	-0.181651	-0.094265	0.098924	-0.344222	Defined peaks
chr5_126964518_126965063	0.27946	0.192216	0.058992	0.05399	Defined peaks
chr5_126977785_126978185	0.396267	0.135394	0.257183	0.294368	Defined peaks
chr5_127116069_127116458	-0.023911	-0.361773	0.097527	-0.189231	Defined peaks
chr5_127234764_127235819	0.241589	0.148944	0.406499	0.35434	Defined peaks
chr5_127391023_127391697	0.186778	0.195603	0.13928	0.183416	Defined peaks
chr5_127403332_127403926	0.112545	-0.057565	-0.134212	0.297299	Defined peaks
chr5_127438483_127439957	0.072785	0.155685	0.073288	0.159732	Defined peaks
chr5_127505641_127506116	0.147268	0.102783	-0.223335	0.092919	Defined peaks
chr5_127651753_127652455	1.37473	1.49424	1.08809	0.687666	Defined peaks
chr5_127658014_127658864	1.16834	1.82261	0.202738	-0.124761	Defined peaks
chr5_127677232_127677947	1.41496	1.76508	0.537756	0.189331	Defined peaks
chr5_127886351_127886749	0.398258	0.612333	0.672036	0.414186	Defined peaks
chr5_128111490_128112897	-0.176651	-0.323101	-0.184606	-0.226007	Defined peaks
chr5_128353641_128353985	0.68215	0.782001	0.076635	0.179683	Defined peaks
chr5_128378527_128378976	0.391143	0.410278	-0.190445	-0.111495	Defined peaks
chr5_128404103_128404706	0.417539	0.212735	0.106635	0.097593	Defined peaks
chr5_128422054_128422552	0.152918	0.431428	0.218195	-0.065033	Defined peaks
chr5_128488817_128489343	0.540674	0.662483	0.295814	0.10071	Defined peaks
chr5_128662768_128663303	-0.589532	-0.279668	-0.682598	-0.616339	Defined peaks
chr5_128706204_128707092	-0.356855	-0.308499	-0.584287	-0.540458	Defined peaks
chr5_128916391_128916788	0.035304	-0.08613	-0.200811	-0.148359	Defined peaks
chr5_128959944_128960823	0.353598	0.827722	0.200424	0.221013	Defined peaks
chr5_129033788_129034239	-0.137776	0.04821	-0.1896	0.045648	Defined peaks
chr5_129331981_129332439	0.895815	0.871325	0.050549	-0.025764	Defined peaks
chr5_129601999_129602771	0.96636	1.0528	0.35232	0.34687	Defined peaks
chr5_129634485_129635218	-0.519287	-0.324657	-0.550836	-0.59446	Defined peaks
chr5_130009405_130009926	-1.75947	-2.10553	-1.95597	-1.70094	Defined peaks
chr5_130014897_130015608	0.53345	1.18371	0.63485	0.32282	Defined peaks
chr5_130065271_130066680	-0.598742	-0.819512	-0.583613	-0.44093	Defined peaks
chr5_130081420_130081964	2.30818	3.57086	1.29066	1.40685	Defined peaks
chr5_130096912_130097423	0.772565	1.55843	0.101935	-0.017391	Defined peaks
chr5_130266462_130267883	3.65047	4.53689	2.72116	2.64739	Defined peaks
chr5_130283769_130284162	2.24607	2.25116	1.48717	1.08602	Defined peaks
chr5_130290220_130290645	0.99835	1.43196	0.54465	0.27694	Defined peaks
chr5_130347603_130347974	0.544585	0.35056	0.157717	0.372869	Defined peaks
chr5_130358948_130359387	-1.15382	-0.842391	-0.992968	-1.16688	Defined peaks
chr5_130401759_130402283	-0.332078	-0.016972	-0.062566	-0.174208	Defined peaks
chr5_130509529_130509962	-0.782256	-0.841741	-0.856762	-0.795505	Defined peaks
chr5_130515211_130515775	-0.021989	-0.252674	-0.141351	0.020833	Defined peaks
chr5_130566294_130566693	-0.081751	0.194684	0.029012	-0.162339	Defined peaks
chr5_130584932_130585420	-0.289734	-0.177401	-0.259547	-0.295612	Defined peaks
chr5_130586049_130586698	0.112562	-0.047205	0.017836	0.009052	Defined peaks
chr5_130595126_130595499	0.187539	-0.1595	-0.229248	-0.260482	Defined peaks
chr5_130728726_130729163	0.174263	0.11986	0.060326	0.141444	Defined peaks
chr5_130730744_130731155	0.249564	-0.004327	0.114203	0.150392	Defined peaks
chr5_130808770_130809222	0.175339	0.239635	0.136557	0.156301	Defined peaks
chr5_130812857_130813672	-0.120069	0.053357	0.219325	-0.036164	Defined peaks
chr5_130830280_130830823	0.145955	0.249344	0.0378907	0.260215	Defined peaks
chr5_130833152_130833835	0.270753	0.396467	0.421735	0.55167	Defined peaks
chr5_130891468_130891786	-0.185649	-0.266646	-0.028298	0.09253	Defined peaks
chr5_131106979_131107637	-0.479331	-0.515462	-0.586269	-0.429548	Defined peaks
chr5_132585836_132586227	-0.0754943	-0.073804	0.014803	-0.0828303	Defined peaks
chr5_132919530_132920023	-0.299374	-0.237745	-0.191701	-0.519535	Defined peaks
chr5_133027590_133028065	0.202884	0.045775	0.036555	-0.254125	Defined peaks
chr5_133144363_133144803	-0.321342	-0.073669	-0.147579	-0.274339	Defined peaks
chr5_133391883_133392217	-0.0883778	-0.167473	-0.167473	-0.167473	Defined peaks
chr5_134024646_134025224	-0.688155	-0.496185	-0.728592	-0.708005	Defined peaks
chr5_134074287_134074978	-0.541875	-0.53518	-0.452192	-0.570933	Defined peaks
chr5_134076156_134076700	-0.07136	0.235807	-0.108727	-0.021691	Defined peaks
chr5_134078448_134078863	0.381944	0.261	0.247887	0.397219	Defined peaks
chr5_134106062_134106573	0.182523	0.251035	0.085569	-0.023091	Defined peaks
chr5_134117556_134117840	1.23678	-0.13293	-0.09506	-0.435466	Defined peaks
chr5_134299919_134300323	-0.75367	0.2779	-0.8323	-0.808979	Defined peaks
chr5_134475237_134475680	0.30181	0.45689	-0.127696	0.31884	Defined peaks
chr5_134646406_134646911	0.138519	0.525646	0.156609	0.227297	Defined peaks
chr5_134791219_134791834	0.060704	0.205691	0.047056	-0.071848	Defined peaks
chr5_134892626_134893368	-0.002003	0.01492	-0.317998	-0.297617	Defined peaks
chr5_135060199_135060698	0.98427	1.09681	1.3349	0.73134	Defined peaks
chr5_135433633_135434495	0.2741	0.484051	0.155904	-0.037629	Defined peaks
chr5_135454202_135454653	0.83739	0.75688	0.168241	0.143512	Defined peaks
chr5_135580847_135581503	-0.911863	-0.90481	-0.880122	-0.94247	Defined peaks
chr5_135588856_135589403	0.482958	0.297024	0.225682	0.129156	Defined peaks
chr5_135917546_135919112	4.17875	4.60438	3.57487	3.71245	Defined peaks
chr5_136142482_136143724	0.140207	0.549685	0.238145	0.142147	Defined peaks
chr5_136167995_136168567	0.872094	1.08572	0.90936	0.766787	Defined peaks
chr5_136583245_136583688	-0.347161	-0.150357	-0.372983	-0.67123	Defined peaks
chr5_136623174_136623662	-1.34676	-1.05712	-1.11723	-1.15837	Defined peaks
chr5_136677309_136677827	-0.734824	-0.720789	-0.739748	-0.704811	Defined peaks
chr5_136793730_136794322	-0.942141	-0.968903	-1.07518	-1.02451	Defined peaks
chr5_136820931_136821288	-0.330737	-0.019929	-0.626735	-0.428841	Defined peaks
chr5_136903029_136903410	-1.06025	-1.25959	-1.23694	-1.24409	Defined peaks
chr5_137120512_137121078	0.351485	0.322326	0.222658	0.187186	Defined peaks
chr5_137658476_137659210	0.910437	1.16601	0.607927	0.826107	Defined peaks
chr5_139122305_139122644	-0.132804	-0.111359	-0.140329	-0.434281	Defined peaks
chr5_139496836_139497318	0.132263	0.48717	0.102726	0.396904	Defined peaks
chr5_139696894_139697461	0.013783	-0.305369	-0.011326	0.031084	Defined peaks
chr5_139809181_139809815	-0.637151	-0.201703	-0.451265	-0.45048	Defined peaks
chr5_140338737_140339411	1.59782	2.24459	1.3298	2.17499	Defined peaks
chr5_140462172_140462767	0.002713	-0.296977	-0.406289	-0.277135	Defined peaks
chr5_140477421_140477756	0.051094	-0.177592	-0.132419	0.342641	Defined peaks
chr5_140537428_140537936	-0.691175	-0.891383	-0.482187	-0.608567	Defined peaks
chr5_140627501_140628211	-0.00646	0.318198	0.139476	0.273548	Defined peaks
chr5_140752479_140753120	0.892189	0.836569	0.957919	0.877109	Defined peaks
chr5_140950072_140950466	0.394432	0.682762	0.171349	0.455731	Defined peaks
chr5_141169684_141170063	0.270635	0.138202	-0.039016	0.225225	Defined peaks
chr5_141563926_141564800	0.177811	0.276808	0.100785	0.286277	Defined peaks
chr5_141587343_141587729	-0.024097	-0.154128	-0.274829	-0.190701	Defined peaks
chr5_142008460_142009066	-0.233317	0.080564	-0.141105	-0.121469	Defined peaks
chr5_142014304_142014791	-0.587025	-0.581597	-0.550523	-0.272092	Defined peaks
chr5_142111812_142112395	0.63439	0.696708	0.317619	0.323148	Defined peaks
chr5_142162509_142163027	0.453011	0.41477	0.527525	0.664872	Defined peaks
chr5_142220923_142221556	-0.512956	-0.287579	-0.451979	-0.265178	Defined peaks
chr5_142239946_142240711	0.152401	0.200757	0.145409	0.126942	Defined peaks
chr5_142566230_142566668	-0.12402	-0.963899	-0.679629	-0.988073	Defined peaks
chr5_142566883_142567451	-0.270761	-0.355636	-0.218454	-0.523512	Defined peaks
chr5_142572717_142573365	-0.54185	-0.448074	-0.56852	-0.47709	Defined peaks
chr5_142578176_142578674	0.246562	0.206785	0.076182	0.135916	Defined peaks
chr5_142844363_142844880	0.23463	-0.460294	-0.26362	-0.387317	Defined peaks
chr5_142855675_142857031	-0.696601	-0.800822	-0.804147	-0.660091	Defined peaks
chr5_142940420_142941290	-1.46979	-1.21092	-1.58075	-1.51265	Defined peaks
chr5_143117634_143118012	-0.258879	-0.386416	-0.18028	-0.389474	Defined peaks
chr5_143149588_143150715	-0.288111	0.006667	-0.326887	-0.190734	Defined peaks
chr5_143177365_143178135	1.06164	1.4914	0.682222	0.477802	Defined peaks
chr5_143183000_143183524	-0.337995	-0.330427	-0.012256	-0.370839	Defined peaks
chr5_143204799_143205421	-0.469585	-0.33048	-0.180878	-0.544338	Defined peaks
chr5_143336334_143337138	0.382726	0.363843	0.30309	0.289218	Defined peaks
chr5_143394073_143394658	-0.807342	-0.881842	-0.791303	-0.44298	Defined peaks
chr5_143571673_143572033	-0.729341	-0.415615	-0.785806	-0.98136	Defined peaks
chr5_143629927_143630821	0.721408	0.111209	0.262512	0.055941	Defined peaks
chr5_144202326_144202911	-0.199079	-0.314219	-0.268152	0.14076	Defined peaks
chr5_144474943_144475292	0.106972	-0.18066	-0.565563	-0.329038	Defined peaks
chr5_144606022_144606676	-0.199503	-0.477209	-0.306717	-0.468183	Defined peaks
chr5_144621617_144622033	1.25518	0.186728	-0.07109	0.580215	Defined peaks
chr5_144661761_144662554	0.2626	0.270935	0.0591897	0.137339	Defined peaks
chr5_145306974_145307263	-0.967752	-0.686658	-0.896559	-0.886266	Defined peaks
chr5_146382082_146382848	0.048738	0.235846	-0.284538	-0.057684	Defined peaks
chr5_146395868_146396208	0.310798	0	0.242055	0.138526	Defined peaks
chr5_146406084_146406574	-0.469275	-0.353355	-0.307029	-0.492691	Defined peaks
chr5_146704049_146704784	0.310829	0.692735	0.331544	0.476571	Defined peaks
chr5_146893676_146894230	0.925732	1.59694	0.683592	0.770402	Defined peaks
chr5_146905641_146906224	0.471859	0.170535	0.402549	0.368538	Defined peaks
chr5_146922447_146923059	-0.70059	-0.63042	-1.29954	-1.12091	Defined peaks
chr5_146996796_146997249	-0.514449	0.032292	-0.31933	-0.500456	Defined peaks
chr5_146998577_146999355	-0.019926	0.684684	0.38099	0.124821	Defined peaks
chr5_147003271_147003731	-0.69239	-0.446866	-0.55767	-0.326484	Defined peaks
chr5_147121052_147121573	-0.301138	-0.13126	-0.463996	-0.5425	Defined peaks
chr5_147133042_147133471	-0.06504	0.65702	-0.502046	0.19886	Defined peaks
chr5_147147214_147147725	0.614311	0.420452	0.494488	0.443556	Defined peaks
chr5_147208433_147208994	-0.631403	-0.47246	-0.793066	-0.860669	Defined peaks
chr5_147258762_147259150	0.240385	0.260826	-0.15244	0.39445	Defined peaks
chr5_147327630_147328198	-0.079262	0.124233	-0.30109	-0.134811	Defined peaks
chr5_147394991_147395413	-1.01249	-1.00466	-1.03297	-1.15809	Defined peaks
chr5_147625586_147625879	0.137999	-0.486376	-0.061426	-0.602885	Defined peaks
chr5_147653476_147653903	-0.152781	-0.397159	-0.331254	-0.413689	Defined peaks
chr5_147668511_147669037	-0.041261	0.079291	-0.235897	-0.162376	Defined peaks
chr5_147692606_147693059	-0.144012	-0.195035	0.051107	-0.130019	Defined peaks
chr5_147709521_147710239	-0.149244	-0.399435	-0.328627	-0.438759	Defined peaks
chr5_147773007_147773739	-0.326839	0.08911	-0.490986	-0.237339	Defined peaks
chr5_147784117_147784569	-0.14433	0.104078	-0.039818	-0.182406	Defined peaks
chr5_147791036_147791700	-0.018677	0.111629	0.065853	-0.159634	Defined peaks
chr5_147806417_147806747	0.390875	0.486951	0.204581	0.758201	Defined peaks
chr5_147813472_147814019	-0.124933	0.033246	0.090519	0.005324	Defined peaks
chr5_147816374_147817026	0.088267	-0.226755	-0.253423	-0.05876	Defined peaks
chr5_147817648_147818698	0.03414	0.053653	-0.275536	-0.297254	Defined peaks
chr5_147819898_147820582	0.302271	0.369881	0.114698	-0.370202	Defined peaks
chr5_147821491_147822043	-0.450267	-0.382054	-0.507815	-0.533408	Defined peaks
chr5_147856531_147856915	-0.69991	-0.89253	-0.760132	-0.10748	Defined peaks
chr5_147868575_147869394	2.18024	2.58592	2.42112	2.34335	Defined peaks
chr5_147910520_147911242	-0.148418	-0.097182	-0.098832	-0.20801	Defined peaks
chr5_147949146_147949575	-0.81123	-0.988267	-1.06407	-1.13919	Defined peaks
chr5_147979762_147980356	-0.923311	-1.00225	-0.892968	-0.897139	Defined peaks
chr5_147990120_147990992	0.664798	0.292178	0.602418	0.989038	Defined peaks
chr5_147996518_147996966	0.215111	0.592525	0.314311	0.413913	Defined peaks
chr5_148009808_148010312	0.243626	0.795327	0.442679	0.461373	Defined peaks
chr5_148017855_148018183	-0.719953	-1.19918	-0.799742	-1.0053	Defined peaks
chr5_148043576_148044065	-0.422552	-0.30234	-0.464121	-0.559929	Defined peaks
chr5_148045896_148046446	-0.118614	-0.160638	-0.182357	-0.021454	Defined peaks
chr5_148059318_148059769	0.396284	0.412403	-0.111193	0.326323	Defined peaks
chr5_148088439_148088933	-0.364797	-0.189649	0.290264	-0.125224	Defined peaks
chr5_148141691_148142082	0.3816	-0.082902	0.20227	-0.128034	Defined peaks
chr5_148185866_148186337	-0.362864	-0.187581	-0.125578	-0.175048	Defined peaks
chr5_148236384_148237057	-0.447821	-0.393837	0.622916	0.262326	Defined peaks
chr5_148240511_148240883	-0.405086	-0.465442	0.148665	0.427205	Defined peaks
chr5_148244263_148244927	-0.240953	-0.350357	0.295351	0.660471	Defined peaks
chr5_148291507_148291952	-0.384064	-0.076839	0.005791	0.026404	Defined peaks
chr5_148379725_148380473	0.89556	1.74058	0.16334	0.65316	Defined peaks
chr5_148444978_148445386	0.2362	-0.013079	0.24427	-0.180418	Defined peaks
chr5_148450853_148452378	-0.118086	-0.400879	-0.259693	-0.262615	Defined peaks
chr5_148460807_148461275	0.079773	0.096719	0.149763	-0.044095	Defined peaks
chr5_148473547_148473893	0.44019	0.146243	0.033456	0.6976	Defined peaks
chr5_148570647_148571517	0.718076	0.865367	0.46929	0.565029	Defined peaks
chr5_148602181_148602618	-0.28438	0.223439	-0.579675	-0.660223	Defined peaks
chr5_148644255_148644783	0.014801	0.18493	-0.245966	-0.323429	Defined peaks
chr5_148672105_148672638	0.836777	0.55551	1.32331	2.28092	Defined peaks
chr5_148682497_148682980	0.064456	-0.193968	-0.214301	-0.664398	Defined peaks
chr5_148718829_148719213	0.113371	-0.15493	-0.222681	-0.25302	Defined peaks
chr5_148848743_148849295	0.014157	0.029722	-0.197999	-0.309367	Defined peaks
chr5_148942159_148943427	-0.143294	-0.214643	-0.154132	-0.074367	Defined peaks
chr5_148983297_148984130	-0.341255	-0.259578	-0.636758	-0.668003	Defined peaks
chr5_149027291_149028044	-0.666412	-0.795336	-0.852976	-0.793718	Defined peaks
chr5_149036822_149037583	0.222631	0.486477	0.119137	0.003827	Defined peaks
chr5_149275010_149275782	0.138971	0.472632	0.033327	-0.030568	Defined peaks
chr5_149392563_149392966	0.254518	0.331551	0.014362	0.036507	Defined peaks
chr5_149403762_149404225	0.144388	0.043119	0.138879	-0.330661	Defined peaks
chr5_149404457_149405125	-0.14185	0.148835	0.135724	-0.242415	Defined peaks
chr5_149407477_149408162	-0.03621	-0.099834	0.007524	-0.034451	Defined peaks
chr5_149580242_149580647	0.180377	0.058078	-0.073021	0.188947	Defined peaks
chr5_149661114_149661870	0.390623	0.628264	0.951694	1.16417	Defined peaks
chr5_149692459_149693601	0.868187	0.799967	0.632828	0.855757	Defined peaks
chr5_149693775_149694656	-0.13219	0.067982	-0.224763	-0.414405	Defined peaks
chr5_149699378_149699725	0.219461	0.775241	0.550316	0.585324	Defined peaks
chr5_149702513_149703505	0.587503	0.886463	0.648153	0.664653	Defined peaks
chr5_149706221_149706808	-0.733177	-0.310119	-0.697705	-0.767382	Defined peaks
chr5_149708812_149709282	0.10266	-0.210687	-0.227061	-0.889499	Defined peaks
chr5_149712680_149713816	0.741434	1.02342	1.01934	1.19457	Defined peaks
chr5_149725612_149725997	-0.108883	0.047236	-0.405798	-0.359438	Defined peaks
chr5_149733380_149734022	0.803669	0.874669	0.260396	0.458478	Defined peaks
chr5_149747583_149749029	0.20963	0.658167	0.009349	0.229983	Defined peaks
chr5_149959091_149959668	-0.118437	-0.062343	-0.342083	-0.321461	Defined peaks
chr5_150042987_150043597	0.02806	0.080036	-0.072721	0.149567	Defined peaks
chr5_150145715_150146522	0.381304	0.530264	0.531421	0.346506	Defined peaks
chr5_150174479_150175420	-0.138656	-0.187781	-0.191305	-0.225287	Defined peaks
chr5_150236557_150237127	-0.218025	-0.113736	-0.155651	-0.093024	Defined peaks
chr5_150280934_150281478	0.031464	0.039968	-0.157187	-0.048735	Defined peaks
chr5_150347829_150348188	1.08654	0.970658	1.29309	1.13152	Defined peaks
chr5_150414706_150415342	-0.329761	-0.192679	-0.380097	-0.222242	Defined peaks
chr5_150432936_150433483	0.244432	0.320512	-0.028192	-0.086195	Defined peaks
chr5_150453451_150453948	0.706736	0.577856	-0.21991	-0.201453	Defined peaks
chr5_150459779_150460683	0.3216	-0.03344	-0.437382	-0.530885	Defined peaks
chr5_150513086_150513674	-0.29066	-0.104204	0.074365	-0.060117	Defined peaks
chr5_150828708_150829429	0.678969	0.365704	0.346009	0.342918	Defined peaks
chr5_150865319_150865636	-0.289133	-0.022444	-0.186584	-0.260088	Defined peaks
chr5_150909327_150909782	-0.215068	0.452652	-0.511523	-0.323562	Defined peaks
chr5_150945606_150946012	-0.0727055	0.129011	0.014255	0.152243	Defined peaks
chr5_150967922_150968343	0.033292	-0.145539	-0.04275	-0.307712	Defined peaks
chr5_150995030_150995497	-0.548957	-0.370759	-0.542437	-0.416103	Defined peaks
chr5_151061919_151062312	0.177995	-0.013578	-0.217582	-0.247226	Defined peaks
chr5_151075168_151075837	-0.013903	0.275359	-0.035554	0.030773	Defined peaks
chr5_151299234_151299662	-0.813129	-0.864044	-0.922347	-0.426568	Defined peaks
chr6_3183560_3184286	-0.69752	-0.62563	-0.77664	-0.42597	Defined peaks
chr6_3658384_3658810	-0.0692914	0.250085	-0.0347104	-0.020744	Defined peaks
chr6_4799373_4799779	-0.363526	-0.221994	-0.283456	-0.456854	Defined peaks
chr6_7600181_7600578	-0.21525	-0.213586	-0.178143	-0.281794	Defined peaks
chr6_12418859_12419509	0.162571	0.166638	0.443146	0.398529	Defined peaks
chr6_13413777_13414097	0.237978	-0.090179	0.146679	-0.1748	Defined peaks
chr6_13694724_13695057	-0.256619	-0.010682	-0.212381	-0.053076	Defined peaks
chr6_17687041_17687469	-0.34484	-0.210583	-0.605387	-0.543415	Defined peaks
chr6_19878602_19879116	-0.928029	-0.716013	-0.819311	-0.796161	Defined peaks
chr6_20622196_20622556	0.423072	0.441431	0.317914	0.474225	Defined peaks
chr6_24721295_24722074	-0.544508	-0.646245	-0.56701	-0.646245	Defined peaks
chr6_28914960_28915417	-0.193774	-0.011676	0.037995	-0.212604	Defined peaks
chr6_29626318_29626858	-0.2848	-0.323931	-0.267883	-0.070947	Defined peaks
chr6_31664400_31664941	0.16094	0.230539	0.102222	-0.054481	Defined peaks
chr6_31667924_31668547	0.064902	0.16244	0.202287	-0.09454	Defined peaks
chr6_32024832_32025163	0.300515	0.071062	0.15929	0.373481	Defined peaks
chr6_34193701_34194090	0.127853	0.621927	0.54379	0.40105	Defined peaks
chr6_34194971_34195448	0.15315	0.10608	0.326202	0.012316	Defined peaks
chr6_34322118_34322481	-0.034165	-0.24339	-0.219619	-0.227128	Defined peaks
chr6_34724664_34724994	0.070659	0.240781	0.142234	0.544116	Defined peaks
chr6_34778030_34778372	-0.749599	-0.743801	-0.800855	-0.637044	Defined peaks
chr6_35145330_35146084	0.189661	0.275512	-0.179918	0.097561	Defined peaks
chr6_35243081_35243792	3.58667	3.68428	2.55013	2.36816	Defined peaks
chr6_35334105_35334748	0.195782	0.71039	0.113996	0.265506	Defined peaks
chr6_35377483_35377885	-0.637719	-0.700147	-0.732506	-0.541964	Defined peaks
chr6_35420148_35420610	0.423891	-0.077862	-0.204564	0.363114	Defined peaks
chr6_37744556_37745049	0.951969	0.871609	1.02509	1.39718	Defined peaks
chr6_37745948_37746456	-0.054929	0.554837	0.021537	0.538797	Defined peaks
chr6_37746629_37746916	0.693173	1.01307	0.152356	1.10764	Defined peaks
chr6_37890394_37890767	-1.91193	-1.38781	-1.9426	-1.60233	Defined peaks
chr6_38017493_38017863	-0.113298	-0.097222	-0.366643	-0.246716	Defined peaks
chr6_38129899_38130456	0.156317	0.418377	0.136223	0.243038	Defined peaks
chr6_38304990_38305472	-0.54782	-0.79307	-0.05198	0.66547	Defined peaks
chr6_38369777_38370345	-0.694812	-0.454115	-0.461825	-0.41469	Defined peaks
chr6_38850651_38851127	-0.039081	-0.30686	-0.359284	-0.358761	Defined peaks
chr6_39012946_39013536	0.297666	0.449917	0.34328	0.234464	Defined peaks
chr6_39460046_39460509	0.90972	0.84271	-0.242994	-0.120919	Defined peaks
chr6_49184272_49184618	-1.07322	-0.515834	-0.681944	-0.638237	Defined peaks
chr6_50594314_50594773	-0.335059	0.621825	-0.225506	-0.186078	Defined peaks
chr6_50926719_50927282	-0.121382	-0.160088	-0.350589	-0.454939	Defined peaks
chr6_51098802_51099317	0.090553	-0.059487	-0.017473	-0.125773	Defined peaks
chr6_51601726_51602231	-0.70142	-1.00744	-0.881009	-0.816212	Defined peaks
chr6_51811215_51811887	0.020857	-0.010587	-0.088017	-0.157734	Defined peaks
chr6_52107378_52107918	1.83032	2.64125	1.53953	1.92423	Defined peaks
chr6_53601904_53602204	-0.315853	-0.480956	-0.0407	-0.068789	Defined peaks
chr6_53757105_53757476	-0.389463	0.053812	-0.27034	-0.476133	Defined peaks
[truncated: 79,676 more rows]

## Sheet: SupplementaryFig5g
Bins with increased interaction with non-H3K9me3 marked upregulated genes								Bins with increased interaction with non-H3K9me3 marked upregulated repeats
chr_start_end	ATAC_WT	ATAC_Setdb1KO	H3K27ac_WT	H3K27ac_Setdb1KO	H3K9me3_WT	H3K9me3_Setdb1KO		chr_start_end	ATAC_WT	ATAC_Setdb1KO	H3K27ac_WT	H3K27ac_Setdb1KO	H3K9me3_WT	H3K9me3_Setdb1KO
chr12_112830000_112835000	8.20006	10.2145	1.18386	1.08848	-0.690454	-0.443758		chr1_7970000_7980000	5.66005	6.60809	-0.099782	-0.089958	0.136072	-0.040606
chr14_87395000_87400000	9.20009	16.0197	0.023541	-0.041306	2.79474	0.581555		chr1_10180000_10190000	2.83999	2.9782	-0.090175	-0.135996	0.131212	-0.146836
chr15_75750000_75755000	14.2801	12.0265	0.955445	0.712346	-0.528669	-0.482035		chr1_16550000_16560000	3.53999	5.2351	-0.336094	-0.159637	-0.051312	-0.106029
chr3_135730000_135735000	10.3201	10.0646	0.025951	-0.045288	-0.094513	-0.047694		chr1_37330000_37335000	3.27999	3.4051	0.153598	0.293774	-0.50372	-0.550706
chr4_133865000_133870000	8.56005	10.9774	1.65846	1.74907	-0.690454	-0.638567		chr1_58880000_58885000	3.48	8.44137	-0.284981	1.86628	3.67438	0.752463
chr4_147525000_147530000	14.2001	19.3195	-1.00079	-1.02364	0.28509	-0.486543		chr1_90725000_90730000	3.92	3.54112	-0.071453	0.007468	0.114032	-0.092367
chr5_148025000_148030000	9.12007	11.7634	-0.090175	0.442836	-0.239768	-0.402208		chr1_157270000_157280000	3.35999	3.47914	-0.217807	-0.079506	-0.076415	-0.160397
chr7_25615000_25620000	15.1202	16.5562	0.54516	0.620891	-0.542061	-0.528345		chr1_164405000_164410000	6.08003	3.2987	0.102255	0.022027	-0.259207	-0.288864
chr7_25670000_25680000	10.0201	10.3581	0.597708	0.108255	-0.543631	-0.454938		chr10_24815000_24820000	5.60001	6.20922	0.108495	0.21128	-0.013621	-0.332001
chr8_70290000_70300000	8.86004	12.4531	1.11885	1.16507	-1.14573	-0.984998		chr10_30785000_30790000	4.84001	9.05887	-0.204847	0.192739	0.003446	-0.014228
chr8_71745000_71750000	9.08005	14.259	1.84511	1.1166	-0.02066	-0.226437		chr10_33560000_33570000	2.07998	2.11174	-0.190946	-0.102774	0.043355	0.068004
chr8_77330000_77340000	12.2401	9.81961	0.164643	0.045793	0.013206	-0.289531		chr10_33800000_33805000	3.07999	3.42963	-0.099288	0.099793	0.176022	-0.169072
chr9_15255000_15260000	7.56002	14.8593	0.197248	0.171215	-0.370021	-0.494827		chr10_66995000_67000000	6.32002	7.15592	0.241889	0.563157	1.41291	0.003476
chr9_44590000_44595000	14.7601	15.3903	2.29717	1.31867	-0.037497	-0.379846		chr10_83310000_83320000	2.69999	3.84329	-0.02876	-0.09226	-0.206668	-0.35513
chr1_36745000_36750000	7.24003	5.9669	-0.02252	0.043552	-0.752444	-0.351088		chr10_83410000_83415000	2.87998	7.68151	-0.272039	0.885546	6.57237	0.82763
chr10_83515000_83520000	4.40001	8.75396	0.303303	0.022898	-0.177242	-0.418223		chr10_83440000_83445000	2.43999	8.30469	-0.270123	0.717949	4.84744	0.58166
chr10_118035000_118040000	3.84	6.09679	-0.129037	-0.180789	0.546123	0.102491		chr10_83445000_83450000	1.87999	5.78813	-0.374725	0.608198	2.64635	0.252627
chr11_6705000_6710000	4.03999	9.5087	-0.029717	0.064455	2.59752	0.35968		chr10_83485000_83490000	2.87999	5.97547	-0.069538	1.29467	1.18202	0.33885
chr11_7180000_7185000	6.52001	5.67577	-0.070496	0.025137	0.33467	0.107301		chr10_83510000_83515000	6.00002	8.25158	0.023077	0.476556	0.018447	-0.224951
chr11_116110000_116115000	7.68003	8.69313	0.030275	-0.133506	-0.480608	-0.45169		chr10_83515000_83520000	4.40001	8.75396	0.303303	0.022898	-0.177242	-0.418223
chr12_20850000_20855000	3.23999	5.86863	-0.34448	0.671404	4.90944	0.926703		chr10_111665000_111670000	3.59999	4.45472	-0.070496	-0.15441	0.084874	-0.234571
chr12_111680000_111690000	5.7	6.96462	0.800435	0.499078	-0.871681	-0.582637		chr10_116900000_116905000	5.28	4.39089	-0.132404	-0.039814	-0.045915	-0.082798
chr13_4465000_4470000	4.12	8.04314	-0.089216	0.59277	0.997343	0.020927		chr10_119640000_119650000	5.84003	4.55816	-0.10145	-0.005784	-0.086248	-0.181071
chr15_88955000_88960000	8.40003	6.28301	-0.157334	0.104521	-0.491628	-0.429329		chr11_14695000_14700000	2.47999	2.68884	-0.008618	-0.209034	0.05097	-0.060588
chr15_97150000_97155000	5.76002	8.70037	-0.019647	0.072419	-0.043543	-0.10035		chr11_27230000_27235000	1.79999	3.02778	-0.189494	-0.022146	0.27528	0.129512
chr16_36215000_36220000	3.03999	12.7546	-0.024435	1.35302	2.8604	0.512934		chr11_27400000_27410000	3.02	6.94517	-0.318099	-0.114782	0.219988	-0.054192
chr17_87845000_87850000	4.31999	6.97433	0.250539	0.07578	-0.339026	-0.347915		chr11_27450000_27460000	2.15999	4.09525	-0.130489	-0.064264	0.049402	-0.104467
chr18_9580000_9585000	2.71999	6.54141	-0.324802	0.202446	0.489108	0.024099		chr11_69890000_69895000	6.40003	4.95495	0.42712	0.544742	-0.735377	-0.528395
chr2_4970000_4975000	3.15999	7.28866	0.345533	0.252837	-0.087394	-0.046007		chr12_17570000_17575000	2.07999	3.01552	-0.201016	-0.125543	0.125588	-0.301656
chr2_163720000_163725000	4.27999	6.95803	0.485661	0.103028	-0.708056	-0.700791		chr12_27050000_27060000	2.67999	2.33751	-0.17655	-0.100783	0.016456	0.167096
chr4_155850000_155855000	4.63999	7.59304	0.479421	0.351633	-0.824918	-0.796584		chr12_51755000_51760000	5	6.12432	0.116651	0.158273	-0.239768	-0.217019
chr4_156100000_156105000	4.03999	7.6075	0.214055	0.443708	-0.154666	-0.23452		chr12_55510000_55515000	5.32	5.17152	0.070096	-0.019782	0.019748	-0.357535
chr5_135150000_135155000	5.84	9.28721	0.620999	0.634573	-0.475099	-0.458137		chr12_55530000_55535000	2.47999	2.00365	0.094563	-0.059847	-0.176705	-0.220141
chr5_143390000_143395000	4.84	11.3948	0.044177	0.107756	-0.28362	-0.250485		chr12_70090000_70100000	4.96002	6.66448	-0.094005	0.010766	-0.177242	-0.291268
chr6_137715000_137720000	3.95999	7.15211	0.332095	0.49099	0.404543	-0.145074		chr12_117775000_117780000	3.59999	3.88191	-0.068581	-0.128779	-0.106605	-0.052454
chr6_140330000_140335000	2.55998	9.17146	0.036979	0.40837	0.580792	0.321298		chr13_3580000_3585000	5.76005	5.59794	-0.001389	0.165615	-0.108978	-0.241017
chr6_146815000_146820000	3.03999	6.25793	0.024993	0.395554	0.127425	-0.116366		chr13_3585000_3590000	3.19999	4.44281	0.202069	0.261051	-0.108978	-0.189948
chr8_3210000_3220000	4.62	7.20284	0.152162	-0.027992	0.070986	-0.19049		chr13_3605000_3610000	3.36	5.1473	-0.063298	0.166362	-0.093749	-0.071743
chr9_38160000_38170000	7.42011	6.57266	-0.041473	-0.165299	0.508392	0.059996		chr13_3650000_3655000	3.76	6.14218	0.078252	0.291284	-0.203263	-0.220192
chr12_20840000_20845000	11.6801	20.5836	0.003399	1.6178	1.68658	0.182318		chr13_4000000_4010000	4.06	5.06846	-0.100492	0.013066	-0.044884	-0.011823
chr13_3455000_3460000	9.92008	20.0298	-0.127585	2.37145	1.27262	0.019391		chr13_5830000_5840000	3.51999	4.69632	-0.138629	-0.032162	0.016456	0.081665
chr2_4955000_4960000	6.36003	22.2981	0.315321	2.12695	2.66503	0.134472		chr13_5880000_5890000	3	3.3213	0.065045	-0.027808	0.132017	0.092003
chr5_32585000_32590000	5.04004	18.4902	0.003894	2.93672	0.920668	0.257285		chr13_7440000_7450000	2.79999	3.33336	0.037457	0.186641	0.125971	0.046461
chr7_82235000_82240000	12.4801	24.6401	3.97042	5.4963	1.07487	0.059304		chr13_8830000_8840000	4.41999	6.7603	0.20159	0.457768	-0.150075	-0.266502
chr8_4060000_4070000	5.20001	24.1222	0.09651	6.5156	2.99242	0.668749		chr13_8970000_8975000	4.31999	5.75472	0.405527	0.422929	-0.403925	-0.319258
chr9_24710000_24720000	5.40004	25.1943	-0.012202	1.80892	2.29752	0.458566		chr13_8975000_8980000	2.39999	5.16694	0.1637	0.693181	-0.332216	-0.320795
chr13_3430000_3435000	3.15998	34.0744	0.00099	3.5606	5.78463	1.13599		chr13_12010000_12020000	4.64001	5.09345	-0.096167	-0.052504	-0.139818	-0.136348
chr18_9585000_9590000	12.8401	53.8902	0.107537	5.20924	7.98335	2.20439		chr13_52450000_52455000	1.95999	3.40139	-0.292674	-0.00933	-0.092676	-0.317571
chr2_4950000_4955000	7.76004	38.0455	0.853714	3.32319	5.82481	0.816533		chr13_52495000_52500000	1.71999	2.0135	-0.206299	0.014685	0.183368	0.030546
chr6_149355000_149360000	8.40006	41.6729	-0.141023	5.93739	4.28402	0.789211		chr13_111800000_111805000	8.08004	6.45975	-0.004262	0.324258	-0.353491	-0.550757
chr10_7610000_7620000	24.8804	17.2732	1.07374	0.714466	-0.062218	-0.25619		chr13_116410000_116420000	3.27999	2.77495	-0.365612	-0.299991	0.173763	0.346707
chr11_120820000_120825000	31.2805	29.217	4.79293	2.63934	-1.00667	-0.675257		chr14_34490000_34500000	6.54003	5.53331	-0.065923	0.13314	-0.317255	-0.341619
chr19_5635000_5640000	17.5202	19.9689	3.09135	2.32491	-0.555991	-0.552343		chr14_35090000_35095000	2.91999	3.4575	-0.035958	-0.208163	-0.146247	0.040166
chr3_9000000_9010000	30.8806	21.6998	4.64801	3.05512	0.069263	-0.201054		chr14_51860000_51870000	4.9	4.87605	-0.095936	0.029926	-0.091108	-0.078857
chr5_147270000_147275000	28.4405	25.6645	-0.139571	-0.251338	-0.533643	-0.346278		chr14_57710000_57715000	4.12001	5.20458	0.145906	0.108628	-0.372394	-0.349502
chr6_39780000_39785000	16.3202	28.4509	0.399286	1.411	-0.208773	-0.271311		chr14_66080000_66085000	3.04	2.54223	-0.21637	-0.187384	-0.235558	-0.076503
chr7_44240000_44250000	18.9803	28.5743	1.94373	1.66508	-0.693477	-0.478069		chr15_5100000_5110000	4.94	6.16791	-0.002363	-0.024945	-0.267471	-0.223415
chr8_70450000_70455000	15.2802	27.3607	0.256285	0.127168	-1.2756	-0.715021		chr15_8150000_8160000	6.10004	5.26973	0.533406	0.280212	-0.172537	-0.340801
chr8_71020000_71030000	18.8803	28.259	1.30816	1.79492	1.31113	0.204731		chr15_8185000_8190000	2.75999	2.78503	-0.079609	-0.133506	-0.082193	-0.340033
chr9_15275000_15280000	18.6003	19.755	1.15266	1.24004	-0.295711	-0.375086		chr15_8195000_8200000	5.96001	5.99948	0.083534	-0.105386	-0.354028	-0.478913
chr1_52660000_52665000	3.51999	2.34315	-0.096414	-0.201692	-0.411272	-0.025282		chr15_8200000_8205000	3.51999	6.49451	-0.059931	0.418075	-0.267854	-0.349502
chr1_174490000_174495000	3.67999	4.91423	0.098393	0.020283	0.531123	-0.018987		chr15_8630000_8635000	4.72	5.14152	-0.20389	-0.126289	-0.171732	-0.196243
chr1_192095000_192100000	3.55999	4.08661	-0.291222	-0.128779	-0.509767	-0.339983		chr15_89025000_89030000	3.31999	3.83385	0.171825	0.07329	-0.153058	-0.438847
chr10_26590000_26600000	2.17999	2.05671	-0.18951	-0.174443	0.776711	0.015348		chr15_91160000_91170000	6.80006	7.32709	-0.131447	-0.156464	0.106532	-0.065348
chr10_26880000_26885000	2.47999	2.70902	-0.180874	-0.253827	-0.009948	0.108837		chr15_95715000_95720000	2.31999	2.4829	-0.340651	-0.041432	0.204108	0.003374
chr10_83310000_83320000	2.69999	3.84329	-0.02876	-0.09226	-0.206668	-0.35513		chr15_96125000_96130000	3.07999	2.63555	0.160302	0.121318	-0.461169	0.30216
chr11_19800000_19805000	2.79998	3.8245	-0.270586	-0.108747	-0.306195	0.067287		chr15_97145000_97150000	2.07999	3.7576	0.105591	-0.163245	0.120079	-0.177055
chr11_66180000_66190000	2.95999	2.82571	-0.061151	-0.065136	0.101022	0.319637		chr16_19375000_19380000	2.51999	2.52989	-0.05468	-0.091203	0.049133	-0.033417
chr11_66830000_66840000	3.27999	4.1877	-0.084181	-0.022581	-0.056821	0.146396		chr16_20775000_20780000	2.47999	4.25994	0.088817	0.04604	-0.239231	-0.300019
chr13_25080000_25085000	2.99999	3.79529	-0.162154	-0.232177	-0.107905	-0.330312		chr16_20995000_21000000	1.43999	10.1876	-0.057552	0.289046	1.37771	0.528947
chr14_8690000_8695000	1.71999	3.10673	0.028823	-0.200075	0.066736	-0.095691		chr16_21110000_21115000	2.79999	6.78838	0.01347	0.235294	3.11862	0.043389
chr15_12700000_12705000	4.8	4.48324	0.129594	-0.047031	-0.531806	-0.263278		chr16_22030000_22040000	3.33999	3.81028	0.044177	0.205928	6.33646	0.96017
chr15_74140000_74145000	2.27998	1.6642	-0.260515	-0.033469	-0.183288	-0.085971		chr16_33870000_33875000	8.32004	6.61922	0.491902	0.703509	-0.304895	-0.539551
chr15_77610000_77620000	2.83999	3.23304	-0.091132	-0.08666	-0.01228	0.062578		chr16_36020000_36030000	4.36	4.75623	0.022368	0.190002	-0.097422	-0.290525
chr15_88940000_88945000	3.36	3.55722	-0.152546	0.036335	-0.229513	-0.269675		chr16_36030000_36040000	3.98	4.98421	0.022352	0.007594	-0.112001	-0.278551
chr15_97520000_97525000	1.95999	1.85444	0.094563	0.0708	-0.036196	-0.14671		chr16_38625000_38630000	4.27999	4.17545	-0.067623	0.090088	-0.638183	-0.277607
chr17_26610000_26615000	4.35999	3.83602	1.12051	0.705126	-0.827285	-0.652895		chr16_50700000_50710000	4.28001	4.01166	0.311706	0.149439	0.052961	0.112753
chr18_4505000_4510000	3.39999	3.91436	-0.070496	0.013192	0.108523	-0.202539		chr17_7555000_7560000	1.55999	4.90889	0.037937	0.051514	0.098803	-0.196193
chr18_74135000_74140000	1.51998	2.24266	-0.177507	0.006597	-0.031223	0.11201		chr17_17380000_17385000	5.07999	6.38927	-0.015785	0.164744	-0.060917	-0.25381
chr2_28045000_28050000	3.47999	3.5894	-0.037379	0.025137	-0.186425	0.053009		chr17_19610000_19620000	2.45999	2.33495	-0.161922	-0.158144	0.082615	0.12066
chr2_28220000_28225000	3.15999	2.65181	0.320572	0.089215	-0.559128	-0.331899		chr17_21980000_21990000	3.38	3.04109	-0.31138	-0.090705	-0.07496	-0.055753
chr2_92325000_92330000	2.79998	4.7004	-0.014828	0.212772	-0.339563	-0.354362		chr17_34435000_34440000	2.75998	3.80909	0.051375	-0.05263	-0.241069	-0.137141
chr2_125020000_125030000	2.47999	2.69262	-0.066913	-0.149247	0.014619	0.162337		chr17_37200000_37205000	6.28002	6.3251	0.035558	0.011575	-0.178315	-0.344793
chr2_127495000_127500000	3.19998	4.69123	0.129594	-0.071045	-0.512903	-0.255245		chr17_46950000_46955000	5.56001	6.68672	0.15264	0.191122	-0.428874	-0.443809
chr2_127730000_127740000	4.32002	4.31594	0.100555	0.03789	-0.389079	-0.034927		chr17_94655000_94660000	4.71999	5.68406	-0.090175	-0.098295	0.150537	-0.087709
chr3_61715000_61720000	2.87999	4.8165	-0.097867	-0.061464	0.565791	0.083202		chr18_9960000_9970000	2.77999	3.87412	-0.113684	0.050458	-0.090994	-0.245034
chr3_131035000_131040000	2.15998	5.29871	-0.131447	-0.119198	0.380894	-0.074816		chr18_9995000_10000000	2.59999	6.58357	0.261568	0.190501	-0.236631	-0.199518
chr3_135785000_135790000	2.91999	2.86643	-0.041241	-0.219361	0.185206	0.415403		chr18_10010000_10015000	3.19998	9.21856	0.376735	0.621637	-0.079819	-0.266552
chr4_143040000_143050000	2.81999	3.38275	-0.127601	0.023955	-0.047484	-0.096409		chr18_18200000_18210000	4.40002	6.50028	0.007477	0.19672	0.443648	0.161418
chr4_154510000_154515000	4.51999	3.50324	0.098887	0.065202	-0.5615	-0.346329		chr18_18850000_18860000	3.41999	6.36483	-0.002131	0.073663	3.48068	0.586467
chr5_137010000_137015000	3.76	5.08664	0.068644	0.081127	-0.272599	-0.236208		chr18_21020000_21025000	4.96002	6.45791	0.159838	-0.004351	-0.259743	-0.237844
chr5_148015000_148020000	2.87999	5.40036	0.162712	0.200702	0.286609	-0.221779		chr19_27685000_27690000	1.87999	1.94188	-0.243247	-0.139231	0.090384	-0.188312
chr6_5340000_5350000	3.85999	5.0069	-0.10769	0.046787	0.165116	-0.156305		chr19_29845000_29850000	2.03998	3.02673	-0.06475	-0.085478	0.008192	0.252627
chr6_24985000_24990000	2.27999	3.08477	-0.25236	-0.158517	-0.06038	0.115132		chr19_45955000_45960000	2.43999	3.48706	0.299935	0.236165	-0.621654	-0.41986
chr6_49000000_49005000	2.96	3.86471	-0.210129	-0.244993	-0.160176	-0.228124		chr19_46870000_46875000	4.31999	5.50584	0.438149	0.296263	-0.700173	-0.446931
chr6_49090000_49095000	3.59999	4.14662	0.26685	0.27934	-0.365047	-0.338346		chr19_60760000_60770000	5.32	4.65182	0.095783	0.019227	-0.246082	-0.256983
chr6_146960000_146970000	5.84002	4.38034	0.165353	0.124616	-0.136795	-0.175444		chr19_60875000_60880000	5.2	5.18776	0.09552	-0.00933	-0.411808	-0.177156
chr7_44215000_44220000	3.55999	3.94014	0.258663	0.227952	-0.376068	-0.042885		chr2_16350000_16355000	1.15999	2.29019	-0.221653	-0.170462	0.037577	-0.076503
chr7_44230000_44235000	3.72	4.85258	0.136792	0.340184	-0.410736	-0.517139		chr2_17830000_17835000	5.16002	5.58082	0.033149	-0.046159	0.346226	-0.012641
chr8_3740000_3745000	3.83999	4.79674	-0.219243	-0.2649	0.345463	-0.117801		chr2_17875000_17880000	4.35999	6.39394	-0.251402	-0.180789	-0.026476	-0.090781
chr8_34755000_34760000	2.51999	4.51122	0.127184	-0.017292	-0.173032	0.222333		chr2_29130000_29135000	2.51999	8.09622	0.787972	0.662703	-0.301758	-0.282517
chr9_7230000_7240000	3.19999	4.05975	-0.089216	-0.251028	0.02564	0.046511		chr2_29175000_29180000	3.39999	9.12692	0.573983	0.48241	-0.399716	-0.317621
chr9_7355000_7360000	2.55999	3.84727	-0.133825	0.509526	0.216201	-0.161089		chr2_30015000_30020000	4.23999	4.16289	0.2755	0.390081	-0.708056	-0.609808
chr9_57330000_57335000	2.07999	2.09882	0.20732	-0.168844	0.008727	-0.042835		chr2_30020000_30025000	4.71999	5.5095	0.694402	0.681986	-0.866167	-0.592207
chr9_75240000_75250000	3.97999	4.87607	0.126475	-0.033717	-0.621768	-0.285614		chr2_71550000_71560000	5.28001	6.06246	-0.118008	-0.081497	0.054302	-0.22971
chr9_92580000_92590000	3.59999	3.4237	-0.064503	0.120136	-0.14732	-0.240992		chr2_104040000_104045000	3.52	9.74486	0.291317	0.548851	-0.458032	-0.437412
chr9_105555000_105560000	2.59999	2.51621	-0.208214	0.012195	-0.171196	-0.090781		chr2_125190000_125200000	3.13999	3.58875	-0.227893	-0.165299	-0.070751	-0.077271
chr9_123235000_123240000	5.52001	4.92123	0.060982	0.04604	-0.636883	-0.181814		chr2_128205000_128210000	3.19999	4.3346	0.145906	0.036335	0.000844	-0.24409
chrX_140225000_140230000	1.03999	0.7405	-0.192398	-0.100037	0.006046	0.008033		chr2_128300000_128305000	1.59999	2.45901	-0.076736	-0.019782	0.017911	-0.084384
								chr2_170650000_170655000	2.67999	5.32157	-0.03117	-0.081497	0.373548	-0.240967
								chr3_6040000_6050000	2.73999	2.51148	0.050649	-0.043485	0.301034	0.182217
								chr3_7030000_7040000	2.63999	3.04411	-0.233175	-0.229004	0.349744	0.083152
								chr3_7530000_7540000	3.13999	3.57049	-0.076026	-0.043796	0.051888	-0.007907
								chr3_7605000_7610000	4.11999	5.15665	0.169415	0.083742	0.058089	-0.090831
								chr3_8490000_8500000	4.88002	6.12924	-0.079625	-0.380866	0.088548	-0.099683
								chr3_20075000_20080000	5.52001	5.16	0.161754	0.078143	-0.186197	-0.229811
								chr3_20080000_20085000	2.47999	3.52512	0.046586	0.005229	-0.128417	-0.205913
								chr3_20095000_20100000	3.27999	3.21648	0.098393	0.006721	-0.116861	-0.185138
								chr3_20105000_20110000	2.75998	2.45882	0.071054	0.02439	-0.051734	0.027273
								chr3_24340000_24350000	2.79999	1.95849	-0.044361	-0.097238	-0.01653	0.113546
								chr3_32590000_32600000	3.94	4.37987	-0.052749	-0.128344	-0.267204	-0.224158
								chr3_41680000_41690000	3.53999	5.13894	-0.08778	-0.051759	-0.166758	-0.124399
								chr3_53540000_53545000	2.47998	4.97509	-0.091132	-0.126415	0.317604	-0.044522
								chr3_89610000_89615000	4.92001	4.67532	0.123849	0.210283	-0.726958	-0.483621
								chr3_94450000_94455000	3.75998	3.46461	0.00099	-0.09904	-0.162012	-0.46131
								chr3_144760000_144765000	2.35998	3.21743	-0.205342	-0.259426	0.541378	-0.047694
								chr4_4590000_4595000	1.79999	2.71584	-0.142969	-0.161627	0.047297	0.092771
								chr4_10600000_10610000	1.55998	2.53862	-0.221174	-0.086287	0.632909	0.334758
								chr4_16960000_16970000	2.43999	2.35165	-0.177275	-0.248291	0.095357	0.032825
								chr4_32990000_32995000	5.00002	7.70069	-0.150136	0.137369	-0.144411	-0.426206
								chr4_118320000_118330000	2.55999	2.11879	-0.149194	-0.154037	0.055065	-0.351957
								chr4_139180000_139190000	4.98	5.43969	0.383206	0.188385	-0.622304	-0.483672
								chr4_153860000_153865000	4.12	8.95052	0.452082	0.657101	0.208622	-0.330262
								chr4_153930000_153940000	3.67999	4.21014	0.040347	-0.09425	-0.288861	-0.160988
								chr5_3605000_3610000	3.11998	3.79799	0.074883	0.141476	-0.183824	-0.242554
								chr5_57060000_57070000	4.16	4.53339	-0.277074	0.007841	0.640523	0.208546
								chr5_92445000_92450000	3.11998	3.88148	0.400244	0.446942	-0.438057	-0.301606
								chr5_105340000_105350000	7.68008	6.66485	-0.088491	-0.032162	-0.036733	-0.113218
								chr5_111860000_111870000	4.52001	4.2731	-0.007876	0.096806	-0.369371	-0.227305
								chr5_124645000_124650000	1.67999	2.44459	0.471234	0.271126	-0.328543	-0.38793
								chr5_138285000_138290000	5.52003	6.51361	-0.13815	-0.246485	-0.115024	-0.217069
								chr5_138305000_138310000	2.15999	2.51419	0.26444	0.231313	-0.422828	-0.42467
								chr5_138310000_138315000	2.31998	3.09136	-0.123754	0.290538	-0.239768	-0.269725
								chr5_143535000_143540000	4.48001	7.09945	-0.015785	-0.123926	-0.234485	-0.284003
								chr5_148015000_148020000	2.87999	5.40036	0.162712	0.200702	0.286609	-0.221779
								chr5_148715000_148720000	3.55999	4.13923	-0.005715	0.1197	0.252477	-0.349451
								chr5_149120000_149130000	2.27998	3.74822	-0.032112	-0.044977	-0.219525	-0.22096
								chr6_34380000_34390000	7.56007	6.59956	-0.019152	0.119826	-0.34469	-0.346354
								chr6_41520000_41530000	2.59999	4.64589	-0.154477	0.131335	0.017106	0.009796
								chr6_41530000_41540000	3.01999	3.64029	-0.02181	-0.154847	0.058739	0.152717
								chr6_54920000_54925000	3.91999	4.25718	0.203984	0.124679	-0.245506	-0.196193
								chr6_61380000_61390000	3.31999	2.85786	-0.360807	-0.327177	0.049784	0.036841
								chr6_128645000_128650000	2.63998	2.02629	-0.211581	0.106759	-0.08533	0.10239
								chr6_128945000_128950000	1.87999	3.2467	0.050417	-0.097422	0.500664	0.135958
								chr6_129020000_129025000	2.95999	4.80496	-0.315226	-0.014929	2.21005	0.549573
								chr6_136570000_136575000	3.31999	4.11019	0.176149	0.395554	-0.232422	-0.269775
								chr6_136585000_136590000	2.79999	4.2986	0.046124	-0.05325	-0.270763	-0.298483
								chr6_137715000_137720000	3.95999	7.15211	0.332095	0.49099	0.404543	-0.145074
								chr6_137725000_137730000	3.43998	5.93466	-0.233639	0.109374	-0.087167	-0.443758
								chr6_140690000_140700000	3.33999	3.06687	-0.039789	-0.061464	0.151342	-0.228149
								chr6_146505000_146510000	1.87999	2.24441	-0.129532	-0.083987	-0.218492	-0.181865
								chr6_146810000_146815000	3.19999	4.6571	0.154556	0.07578	-0.191171	-0.360708
								chr7_11735000_11740000	2.51999	3.64721	-0.228851	-0.112728	0.190715	-0.015814
								chr7_29560000_29565000	2.15998	4.79541	-0.047944	0.069309	-0.257597	-0.157816
								chr7_29800000_29805000	1.67999	4.2271	-0.047944	0.088469	-0.021731	-0.36383
								chr7_30240000_30245000	4.91999	7.96138	1.08259	0.936806	-1.11435	-0.777445
								chr7_44215000_44220000	3.55999	3.94014	0.258663	0.227952	-0.376068	-0.042885
								chr7_44230000_44235000	3.72	4.85258	0.136792	0.340184	-0.410736	-0.517139
								chr7_65760000_65770000	3.37999	3.82072	0.191256	-0.012192	-0.231081	0.05214
								chr7_140865000_140870000	5.84	5.4671	0.302345	0.224096	-0.598005	-0.566722
								chr8_3730000_3735000	2.03998	3.17039	-0.046492	-0.058975	0.165003	0.16799
								chr8_3765000_3770000	2.95999	4.03274	-0.161659	-0.044416	1.82924	0.60422
								chr8_4015000_4020000	4.72	5.25122	-0.086807	0.030115	-0.133619	-0.119438
								chr8_11790000_11795000	3.19999	6.35619	0.498142	0.402153	-0.819404	-0.664051
								chr8_11860000_11865000	3.27999	7.34205	0.407904	0.289168	1.28579	0.113697
								chr8_25020000_25025000	4.72	5.76092	0.02453	0.010082	0.396428	-0.226437
								chr8_34835000_34840000	4.16001	6.75649	-0.033053	-0.054869	-0.420455	-0.624188
								chr8_35260000_35265000	2.79998	4.61046	0.015879	0.084488	0.576352	0.102491
								chr8_35290000_35295000	4.72	5.07232	-0.115599	-0.120691	0.131404	-0.033265
								chr8_35300000_35305000	3.11999	4.37281	-0.129037	-0.08946	0.157656	0.001889
								chr8_61505000_61510000	7.76004	6.01711	0.219337	0.252337	0.215436	-0.485208
								chr8_61575000_61580000	3.67999	4.98062	0.135372	0.219242	-0.138364	-0.194556
								chr8_61705000_61710000	3.79999	4.98007	0.047081	0.024516	-0.162012	-0.261641
								chr8_62960000_62970000	4.70001	4.22519	-0.276595	-0.414025	-0.034782	0.030445
								chr8_63610000_63620000	2.59999	3.88984	-0.143201	-0.131578	0.548993	0.212587
								chr8_63640000_63650000	2.51999	3.38312	-0.342087	-0.207728	0.070677	-0.019013
								chr8_83585000_83590000	4.87999	6.58602	0.83839	0.799073	-1.07548	-0.625671
								chr8_109655000_109660000	4.07999	4.48662	-0.162616	-0.058975	-0.390226	-0.066682
								chr8_110480000_110485000	5.43999	4.86962	-0.108863	-0.036454	-0.511832	-0.458036
								chr8_124355000_124360000	2.07999	3.36664	-0.28736	-0.230433	-0.318288	-0.319056
								chr9_7210000_7220000	3.13999	3.65071	0.014427	-0.002051	0.029963	-0.223466
								chr9_7215000_7220000	2.47999	3.75407	-0.144885	-0.010821	0.11296	-0.223466
								chr9_7220000_7225000	4.51999	8.19812	0.020668	0.454906	-0.01783	-0.263328
								chr9_7230000_7240000	3.19999	4.05975	-0.089216	-0.251028	0.02564	0.046511
								chr9_7325000_7330000	2.23999	3.30668	-0.343523	0.02999	0.018138	0.131098
								chr9_7335000_7340000	4.84001	7.91926	0.06194	0.124679	0.012629	-0.24414
								chr9_7340000_7345000	2.51999	3.97641	-0.043156	0.080507	0.16393	-0.164263
								chr9_7355000_7360000	2.55999	3.84727	-0.133825	0.509526	0.216201	-0.161089
								chr9_18735000_18740000	2.39999	3.09655	0.483746	0.878453	3.77893	0.773287
								chr9_26885000_26890000	1.27999	3.10618	-0.012449	0.041062	-0.095049	-0.210623
								chr9_26910000_26915000	3.23998	6.4711	0.027866	0.125424	0.098266	-0.121176
								chr9_38160000_38170000	7.42011	6.57266	-0.041473	-0.165299	0.508392	0.059996
								chr9_57350000_57355000	5.36001	8.27295	0.286992	0.480663	-0.191171	-0.24895
								chr9_72420000_72430000	4.86	5.33479	-0.309217	0.007468	-0.220329	-0.266527
								chr9_92560000_92565000	5.4	5.61732	0.275469	0.188758	-0.19538	-0.258519
								chr9_92560000_92570000	4.84	5.32372	0.070575	0.143839	-0.183824	-0.187468
								chr9_92580000_92590000	3.59999	3.4237	-0.064503	0.120136	-0.14732	-0.240992
								chr9_92865000_92870000	3.47999	3.11208	0.066728	-0.372405	0.759106	0.046511
								chr9_123160000_123165000	4.76001	7.47532	0.266355	0.100539	-0.430174	-0.312761
								chrX_8945000_8950000	6.28006	6.09098	0.036485	-0.11049	-0.174641	-0.127673
								chrX_14480000_14485000	0.519994	0.589003	-0.191441	-0.119324	0.029694	0.121428
								chrX_17670000_17680000	1.11999	1.58399	-0.048686	0.043799	0.068572	0.04004
								chrX_101660000_101670000	3.15999	3.53465	0.276426	0.229879	-0.183442	-0.173189
								chrX_122710000_122715000	0.959989	0.951987	-0.055173	-0.223468	0.11426	-0.019138
								chr10_83480000_83485000	4.56001	24.5036	-0.198144	3.90152	3.92839	0.58002
								chr13_13860000_13865000	6.76002	36.2203	-0.030181	0.91541	5.72654	0.747709
								chr14_27515000_27520000	5.80002	44.2512	0.258694	4.71142	2.60196	-0.036488
								chr18_9580000_9590000	7.78007	30.2158	-0.108632	2.69782	4.22165	1.10306
								chr18_9900000_9910000	8.38007	26.5991	0.07802	1.90964	2.74813	0.275014
								chr4_147490000_147495000	15.9602	38.9258	0.693479	4.14876	1.38665	-0.129007
								chr6_49275000_49280000	8.08004	33.9238	2.15509	7.3133	11.0003	1.7109
								chr6_49410000_49415000	11.5201	27.4385	0.096015	3.73231	1.51951	-0.018987
								chr6_66585000_66590000	5.88003	30.1712	-0.324339	1.61855	3.30665	0.686972
								chr6_149355000_149360000	8.40006	41.6729	-0.141023	5.93739	4.28402	0.789211
								chr9_15235000_15240000	20.8003	36.62	0.46311	2.3442	-0.387624	-0.557053
								chr1_59440000_59445000	2.47999	21.1998	0.171825	0.939301	1.54187	-0.066833
								chr10_82630000_82635000	11.8401	12.8507	0.801911	0.898359	-0.391297	-0.525172
								chr10_83475000_83480000	2.19998	11.7067	-0.256684	1.19524	3.83464	0.559394
								chr10_83505000_83510000	5.88002	15.1055	0.105128	0.831918	-0.317751	-0.394225
								chr10_94695000_94700000	3.84	14.7122	-0.135278	0.394934	0.660612	-0.039762
								chr10_127670000_127675000	5.96002	9.039	0.077788	0.129531	1.60989	-0.269574
								chr11_28285000_28290000	3.35999	11.4406	-0.017237	0.555194	2.61169	0.701495
								chr11_75570000_75575000	14.1201	12.2061	0.219832	0.451796	-0.711729	-0.673721
								chr12_8315000_8320000	12.7201	17.1973	0.715041	0.609202	-1.07678	-0.812497
								chr12_111550000_111560000	11.8201	11.8036	0.407689	0.564339	-0.640174	-0.367948
								chr13_3665000_3670000	9.20006	13.9989	0.032654	-0.108621	-0.322496	-0.323917
								chr13_52325000_52330000	13.3602	12.8952	0.835026	0.876709	0.966127	0.086526
								chr13_53115000_53120000	8.88006	15.4727	0.107043	0.179177	-0.798129	-0.660928
								chr13_97320000_97325000	7.12004	17.3237	0.72798	1.40117	3.30275	0.520965
								chr14_56835000_56840000	3.76	18.6878	0.380102	4.90304	1.17467	-0.248899
								chr14_121800000_121805000	10.6801	10.0898	-0.048902	0.130153	-0.32908	-0.245777
								chr15_83055000_83060000	11.6401	12.8607	0.00964	0.15031	-0.382114	-0.531568
								chr15_97390000_97400000	8.96007	9.40398	0.560281	0.457768	0.047719	-0.326372
								chr16_12780000_12785000	4.72001	19.8962	0.409851	3.50374	3.65785	0.901063
								chr16_12805000_12810000	7.20008	12.6351	-0.201974	0.377139	0.289745	0.322784
								chr16_36095000_36100000	5.4	21.7916	0.265892	2.77086	1.58442	-0.161089
								chr16_36235000_36240000	2.19999	10.9811	-0.217327	0.467847	0.960309	-0.127622
								chr17_17390000_17395000	8.04005	11.0199	0.346491	0.399661	-0.097422	-0.317671
								chr17_34555000_34560000	8.04003	9.98543	-0.044577	-0.13587	-0.609025	-0.528345
								chr17_37195000_37200000	19.0802	10.7642	1.60617	0.507168	-0.138364	-0.304778
								chr18_9365000_9370000	9.3601	7.15682	0.09552	-0.171082	-0.222702	-0.110071
								chr18_9880000_9890000	3.82	12.5445	-0.168873	0.054938	0.349363	-0.111632
								chr19_6385000_6390000	9.08005	9.0772	0.658412	0.269013	-0.989075	-0.71036
								chr19_27690000_27695000	7.24006	9.43676	-0.014364	-0.184149	-0.33589	-0.074866
								chr2_4880000_4890000	16.3802	14.9076	2.38305	1.69904	-0.605888	-0.485283
								chr2_18010000_18020000	4.2	12.6282	0.241178	0.779781	1.76828	0.353229
								chr2_29140000_29145000	9.88011	8.28905	3.12876	1.61705	0.326251	-0.133969
								chr2_29930000_29935000	7.80003	9.02987	0.160796	0.144712	-0.457496	-0.561912
								chr2_163420000_163425000	8.52003	13.4532	1.41565	1.40751	-0.629	-0.657705
								chr3_28850000_28855000	4.28001	13.6532	0.276921	2.17896	4.82984	1.18061
								chr4_134475000_134480000	10.2801	12.5267	0.517816	0.448688	-0.419919	-0.660878
								chr4_145300000_145305000	7.64003	9.45486	0.073463	0.11659	-0.530505	-0.258468
								chr4_147540000_147545000	7.00002	11.2134	-0.457701	-0.549213	1.57653	0.196798
								chr5_136840000_136845000	7.16004	7.77022	0.078252	-0.039814	-0.654714	-0.529931
								chr5_143165000_143170000	10.9601	9.61203	0.118104	-0.067809	-0.275737	-0.29045
								chr5_148025000_148030000	9.12007	11.7634	-0.090175	0.442836	-0.239768	-0.402208
								chr6_5380000_5390000	10.1001	12.6604	-0.090159	0.458204	0.0393	-0.236157
								chr6_31030000_31040000	7.04003	7.96872	-0.102408	-0.091451	-0.300303	-0.327958
								chr6_49380000_49385000	6.92006	9.29723	-0.013406	0.286431	-0.295711	-0.324018
								chr6_66580000_66590000	4.02001	16.1942	-0.184952	0.642671	1.85295	0.369119
								chr6_85040000_85050000	10.4802	9.62543	0.520229	0.512702	-0.180151	-0.273741
								chr6_123780000_123785000	7.48007	10.4408	-0.024435	-0.227324	0.076455	-0.137192
								chr6_149375000_149380000	9.5601	13.6837	-0.055142	0.919268	-0.093213	-0.279345
								chr7_19930000_19935000	11.9201	10.5058	0.948245	0.639306	-0.505021	-0.416587
								chr7_23965000_23970000	6.72003	13.5263	0.044177	0.062092	0.571611	-0.10035
								chr7_25600000_25605000	8.40005	8.83971	0.147358	0.46374	-0.173032	-0.183451
								chr7_29050000_29055000	11.1201	10.8681	-0.118472	-0.147939	-0.591959	-0.352674
								chr7_101900000_101905000	10.6001	11.5834	0.829711	0.867131	-0.441195	-0.470879
								chr7_128685000_128690000	13.1602	12.2706	-0.391036	-0.090331	1.71865	0.404348
								chr8_11590000_11600000	8.48004	7.51862	0.006056	0.118706	-0.473873	-0.623197
								chr8_11815000_11820000	7.88004	9.26475	0.887329	1.14784	-0.927852	-0.721461
								chr8_11820000_11825000	6.40001	10.4969	0.545193	0.768586	-0.899229	-0.719883
								chr8_11920000_11925000	9.48006	14.2095	-0.141981	-0.038817	-0.241298	-0.323917
								chr8_13340000_13345000	10.52	10.0221	0.624863	0.909067	-0.824918	-0.726275
								chr8_34210000_34215000	4.23999	10.3217	0.043714	0.43898	0.35442	-0.082697
								chr8_34820000_34825000	9.48005	10.9946	0.032685	0.163998	-0.447777	-0.462896
								chr8_35200000_35205000	7.56005	7.56121	0.018753	-0.080626	-0.319587	-0.014076
								chr8_70465000_70470000	8.44003	10.0372	0.591719	0.43189	-1.29872	-0.71507
								chr8_71745000_71750000	9.08005	14.259	1.84511	1.1166	-0.02066	-0.226437
								chr8_91150000_91160000	11.3201	12.8022	-0.029454	0.172769	-0.581439	-0.456425
								chr8_124335000_124340000	7.12001	9.0744	0.417546	0.924861	-1.30713	-0.861985
								chr9_7595000_7600000	10.4001	16.5547	-0.050354	0.232804	0.249032	-0.237744
								chr9_15280000_15285000	9.6401	10.608	0.572032	0.604096	-0.704382	-0.268139
								chr9_19210000_19220000	3.82	16.221	-0.193818	0.712034	2.52734	0.233362
								chr9_37475000_37480000	4.88	12.6308	0.227493	2.15818	1.88832	0.127976
								chr9_54980000_54985000	14.8402	13.2792	-0.403979	-0.206546	-0.241604	-0.339983
								chr9_92990000_93000000	2.94	12.8744	-0.294821	0.825823	1.50979	0.266905
								chr12_8495000_8500000	39.8407	34.9095	2.24486	1.30101	-0.469816	-0.614518
								chr13_3530000_3535000	42.5609	44.5852	1.76498	2.823	0.044696	-0.076453
								chr17_17230000_17235000	44.3212	74.2432	0.282203	0.875345	0.433701	-0.153107
								chr3_102715000_102720000	26.4805	50.4366	2.56828	5.68879	7.12315	1.03053
								chr6_129085000_129090000	25.1204	52.2048	1.15844	5.79567	11.3772	1.9776
								chr7_82860000_82870000	37.3008	40.4273	0.093621	-0.198893	-0.356897	-0.337528
								chr8_34215000_34220000	27.0405	55.5367	0.008219	1.01396	0.72345	0.134523
								chr9_24770000_24780000	36.8408	37.2659	0.109453	0.162317	-0.139551	-0.184219
								chr1_170870000_170875000	24.2804	21.3345	2.66763	1.87997	-0.298085	-0.306465
								chr10_7210000_7220000	18.0003	18.1286	0.328033	0.522412	-0.166872	-0.193045
								chr17_48400000_48410000	20.9205	21.3753	1.97756	1.6369	-0.374117	-0.387085
								chr17_51830000_51840000	26.0604	22.2133	0.190314	0.150248	-0.189066	-0.158735
								chr18_9950000_9960000	13.4402	19.8209	0.954959	0.923307	-0.086516	-0.240199
								chr19_29645000_29650000	25.1205	23.2742	0.683376	0.459143	-0.528669	-0.389466
								chr2_4915000_4920000	29.4406	31.6465	1.06103	1.23444	-0.31094	-0.328777
								chr2_29890000_29895000	21.5204	21.114	2.10328	1.79734	-1.03216	-0.697669
								chr2_164875000_164880000	27.8804	25.3068	5.06068	3.86942	-0.646602	-0.58586
								chr3_41740000_41750000	18.6604	20.0246	-0.016743	-0.077701	-0.084948	-0.102088
								chr5_137740000_137750000	19.8403	22.9796	0.949207	0.709978	-0.836089	-0.586679
								chr5_148740000_148750000	19.0203	17.0303	1.97757	2.09124	0.845171	-0.181021
								chr6_128830000_128840000	21.2404	15.4544	0.898831	0.823894	-0.135227	-0.091625
								chr6_128850000_128855000	20.7604	20.7861	0.093141	0.689206	-0.01492	-0.23938
								chr6_146795000_146800000	28.7206	33.5592	1.13876	2.0034	-0.422292	-0.295209
								chr7_44240000_44250000	18.9803	28.5743	1.94373	1.66508	-0.693477	-0.478069
								chr8_4200000_4210000	15.3602	20.0938	-0.065198	0.165242	-0.607798	-0.457087
								chr8_11755000_11760000	21.7204	31.3273	0.749146	0.815998	-0.769509	-0.676843
								chr8_11940000_11945000	19.2404	22.6986	-0.057057	0.082996	-0.887669	-0.326989
								chr8_34725000_34730000	24.3205	19.4423	0.240469	0.726036	0.017911	0.284558
								chr8_34815000_34820000	18.2802	19.8901	1.01735	1.05327	-0.804175	-0.544259
								chr8_70490000_70495000	29.3204	28.1608	-0.090605	0.063835	-0.575126	-0.702276
								chr8_108645000_108650000	20.7203	24.9754	1.14645	0.71981	-0.049053	-0.255245
								chr9_92930000_92940000	16.5604	26.1062	-0.28404	0.548037	4.78071	1.63498
								chrX_105760000_105765000	18.4402	15.2982	0.136298	-0.145702	-0.006274	-0.062174
								chr8_11555000_11560000	134.724	129.619	4.11346	3.36351	-0.615071	-0.574604

## Sheet: SupplementaryFig5j
	ESC				Neuron
	WT	Setdb1KO	J1	DnmtTKO	WT	Setdb1KO
Cdx2	0.08	0.58	0	0	0	0

## Sheet: SupplementaryFig5m
chr;start;end	ESC	Neu1	Neu2	Neu3	Neu4
chr1;3012480;3012859	0.0975007	-0.215926	0.320386	0.00656876	0.487642
chr1;3120262;3120727	-0.00940656	0.199116	-0.0726218	-0.163357	0.561641
chr1;3140194;3140414	0.377615	0.09958	-0.432516	1.22896	-0.175325
chr1;3309995;3310297	1.57555	0.462151	0.467947	-0.408468	0.824676
chr1;3391931;3392339	0.797949	1.17264	-1.09466	1.14407	-0.760285
chr1;3434008;3434320	1.57555	1.68454	0.448832	1.28668	1.56164
chr1;3549420;3549695	0.476017	-1.12281	1.59723	-2.57839	-0.760287
chr1;3611254;3611570	0.183238	0.725189	-0.284127	0.765561	0.355191
chr1;3670416;3670930	-0.331337	0.555261	0.448833	-0.0808946	1.60895
chr1;3671695;3672720	0.701086	0.262844	0.231879	0.0523723	1.07621
chr1;3942291;3942589	-0.00940752	1.18204	0.374833	0.00656886	-0.853397
chr1;3985121;3985362	0.197038	-0.463845	0.374834	0.228958	-1.17532
chr1;4142371;4142969	0.818414	-0.0204509	0.00217652	0.0065718	0.794929
chr1;4173304;4173643	1.77486	0.668599	-0.0946511	1.81392	0.409641
chr1;4228217;4228626	0.0837025	0.178357	-0.25077	0.619545	-0.124704
chr1;4229980;4230292	-0.00940852	0.684539	0.92738	-1.5784	-0.553836
chr1;4332356;4332958	0.262673	-0.0418934	-0.107036	0.0721562	1.28808
chr1;4346012;4346622	0.359131	0.114228	1.1118	-0.440891	0.239715
chr1;4358677;4358998	0.575556	-1.42537	1.1118	-0.508005	-0.175332
chr1;4377432;4377837	-0.746372	1.14022	-0.210128	0.521141	-0.497253
chr1;4382711;4383110	0.225058	-0.0853364	-0.210131	0.00656845	-0.0233198
chr1;4416644;4417228	0.372155	0.742259	-0.0768593	0.00657257	0.794298
chr1;4491806;4492580	0.57555	0.462152	0.2753	-0.356003	0.879124
chr1;4516541;4517065	0.626181	0.379683	-0.24255	-0.717801	0.409638
chr1;4588236;4588566	-0.00941082	-0.450389	1.78987	-0.163356	-1.02332
chr1;4638171;4638435	0.99059	1.52628	-1.21013	0.521143	-0.175316
chr1;4768294;4768949	-0.100833	0.584138	-0.268428	0.222299	0.536551
chr1;4769554;4770598	0.370297	0.320793	-0.0108184	-0.260914	0.146601
chr1;4779850;4780668	0.698414	0.232669	-0.640758	-0.993429	0.23971
chr1;4785258;4786129	-0.746372	0.178358	0.21518	-0.500389	0.203187
chr1;4807382;4808019	-0.746374	1.38815	1.04141	0.643999	1.69915
chr1;4851886;4852278	-0.0659908	1.35523	1.78987	-0.163356	1.1466
chr1;4855358;4856014	0.11345	-0.49478	0.66434	-0.900321	-0.175323
chr1;4857329;4857977	0.142595	0.16259	0.362449	-0.08654	1.78815
chr1;4858347;4858646	2.31252	1.57763	0.578369	0.591526	-0.049795
chr1;4932166;4932383	2.1281	-0.345201	-1.43253	-0.730396	1.14661
chr1;4936570;4936843	2.04122	0.324646	-0.432521	0.328503	-0.397716
chr1;5017731;5018331	-0.0683073	0.668603	-0.110594	0.183446	1.09476
chr1;5018743;5018998	-1.33134	-0.274816	0.204908	0.684638	0.187248
chr1;5019450;5019797	0.0975023	0.0995795	-0.888201	0.176491	0.768098
chr1;5019861;5020060	1.99059	0.632075	0.249298	-0.408472	0.339249
chr1;5022667;5023123	-0.816762	0.292226	0.63787	0.00657135	0.129527
chr1;5070089;5070837	1.07805	0.0796761	-0.769557	0.132101	0.355192
chr1;5082787;5083560	-0.00940811	0.0260512	0.427301	-0.771043	1.37722
chr1;5099327;5099540	0.618626	0.684542	0.959796	0.68464	0.824677
chr1;5103112;5103538	1.35983	-0.904632	-0.418716	-0.230471	1.8665
chr1;5138441;5138901	1.12386	0.909607	-0.432523	0.369139	0.757563
chr1;5183480;5183778	-0.189977	-0.12282	-0.717087	-0.145435	0.239714
chr1;5206750;5207336	0.253627	-0.450386	-0.572701	0.132099	0.310103
chr1;5238525;5238819	0.668667	-0.122812	-0.210129	0.465998	-0.55383
chr1;5456593;5456860	-0.746374	-0.684687	-0.210126	-0.215823	-0.327323
chr1;5501000;5501380	-0.746375	-0.653325	0.0122647	-0.356002	-0.438359
chr1;5669069;5669289	1.27069	-0.916365	2.37484	-1.37194	-0.00539692
chr1;5794701;5795000	0.575555	-1.16234	0.111799	-0.578397	0.0173221
chr1;5816775;5816979	0.575556	0.82472	-1.21013	-1.40846	-1.87577
chr1;5867640;5867854	0.897486	1.04711	-0.910565	-0.993428	-1.87576
chr1;5904870;5905309	0.0975042	0.162589	-0.210128	0.450173	1.40964
chr1;5915170;5915748	1.71852	0.416349	-0.0566522	-0.0548327	0.60228
chr1;5917869;5918187	0.554493	0.121112	-1.01748	0.643998	1.18725
chr1;5964018;5964359	0.749589	0.374683	-0.210129	-0.256465	-0.537892
chr1;6069871;6070288	1.99059	-0.611845	0.526837	0.658646	0.0877113
chr1;6133737;6134059	1.31252	0.0471126	0.374835	0.881044	0.940157
chr1;6135048;6135596	0.761114	-0.112081	-0.449316	0.170071	1.03279
chr1;6141361;6141678	0.81002	-0.739478	-0.402773	0.00657535	-0.175323
chr1;6142202;6142392	-0.215862	1.04711	-0.210122	-0.993434	0.409634
chr1;6143317;6143750	0.64267	-0.611848	0.374837	2.59154	-0.760287
chr1;6143836;6144282	0.148134	1.37969	1.55541	1.06102	1.21699
chr1;6152322;6152930	0.861859	-0.760238	0.152446	-0.891554	0.934297
chr1;6214188;6215338	0.575555	0.60899	0.438962	0.1176	0.879123
chr1;6272005;6272695	0.749585	0.511058	-0.414144	0.106102	0.898675
chr1;6330542;6330964	-0.746374	0.275734	0.0752747	-0.0758958	1.12424
chr1;6382668;6383004	-0.0797963	0.969112	0.111796	1.19921	0.310099
chr1;6401549;6401958	1.1281	0.239751	-1.1736	-0.703924	0.203189
chr1;6406129;6406761	0.24643	0.106006	0.161838	0.850449	0.536876
chr1;6409857;6410380	-0.102518	-0.33755	-0.108251	0.472237	1.43611
chr1;6417855;6418305	0.375618	0.355229	-0.257434	-0.645504	1.17831
chr1;6457919;6458105	0.31252	-0.859774	-2.7951	2.00657	-1.2908
chr1;6483143;6484035	-0.0609403	0.272674	-0.0525848	0.48191	0.879124
chr1;6859027;6859454	1.43116	-0.044814	-0.304766	-0.0329576	0.522111
chr1;6979560;6980023	-0.00940696	-0.360971	-0.917947	-0.610107	0.525117
chr1;6994309;6994578	-0.424443	-0.315448	-0.402769	1.85456	-0.397715
chr1;6997563;6998154	1.10923	0.66568	2.37483	1.52594	1.37926
chr1;7010130;7010601	1.0686	-0.0524234	-0.00659468	0.554055	0.974426
chr1;7012604;7013085	0.435375	-0.785777	1.1118	0.36914	0.561641
chr1;7088320;7089517	0.312521	0.162591	0.265209	0.380958	1.30111
chr1;7105081;7105621	0.990592	0.0698344	0.637867	0.698449	1.88357
chr1;7113389;7113660	-1.00941	-0.0232763	0.974296	-2.57839	0.409639
chr1;7138420;7138903	1.31252	0.803187	0.455456	0.899658	1.14661
chr1;7139277;7139684	0.575553	-0.0232765	1.68296	0.421606	-0.0497925
chr1;7204680;7205316	0.656173	0.216393	-0.145997	-0.0947164	0.357169
chr1;7205529;7205799	0.642675	-0.53785	-0.910568	-0.408471	1.40964
chr1;7206497;7206792	2.9906	0.355232	-1.21013	0.199217	2.40964
chr1;7218735;7219279	1.06099	0.0549777	-0.27647	0.39561	0.989737
chr1;7252973;7253241	0.476018	-0.159341	-0.838152	0.176497	0.087711
chr1;7266456;7266804	1.86507	-0.570268	-0.795092	0.385076	0.310106
chr1;7352789;7353254	2.01613	0.52355	-0.317046	0.247571	1.23971
chr1;7360585;7360835	0.797947	0.162593	0.789871	1.00657	-0.175328
chr1;7396500;7398692	0.456976	0.386024	-0.0325886	0.13561	0.936736
chr1;7543378;7543868	0.84973	0.300398	-0.247602	0.286678	0.421323
chr1;7585456;7585729	-0.857407	-0.537853	-0.210129	0.00657514	1.40964
chr1;7698598;7698890	-0.153798	-0.215922	-0.862201	-0.408478	0.14661
chr1;7769543;7769948	0.638292	0.214223	0.789874	0.176494	0.654748
chr1;7817865;7818235	-2.00941	-0.400343	1.59723	0.00656704	-0.175324
chr1;7821764;7822031	-1.00941	-0.952883	1.01226	-0.45286	-0.590363
chr1;7823918;7824176	1.31252	-0.630958	0.374835	1.00657	0.310104
chr1;8094557;8094901	1.53115	-0.122812	-0.210128	0.328499	-0.397716
chr1;8199949;8200241	-0.0094071	1.23267	0.0122646	-0.771042	-1.25332
chr1;8287501;8288119	0.636307	-0.336213	-0.847558	0.328496	-0.234223
chr1;8341305;8341576	1.63445	0.221143	1.01226	0.00656758	-0.175326
chr1;8410593;8411074	0.40563	1.89511	-0.532058	0.0996693	0.441343
chr1;8533734;8534076	2.16052	-0.374353	1.01226	-0.993431	-0.760285
chr1;8678733;8679128	0.628025	0.218878	-0.0540098	1.00657	0.20934
chr1;9100854;9101332	1.17116	0.0662221	-1.41958	1.3285	1.87531
chr1;9298193;9300929	0.155653	0.0815465	0.414732	0.134325	0.932739
chr1;9396802;9397285	-1.17933	-0.964113	-0.499636	-0.508003	-0.553837
chr1;9449148;9449344	0.990588	0.0471147	-0.210134	-0.21583	0.310097
chr1;9469470;9469784	-0.218859	0.172637	-0.588633	-0.993435	-0.553831
chr1;9541098;9541808	0.354555	0.250103	-0.160376	0.37394	0.474345
chr1;9544965;9546575	0.0780534	-0.0174477	0.0385524	0.21912	0.174008
chr1;9548221;9548552	1.16052	-0.463849	-0.451137	-0.0808918	0.824673
chr1;9548959;9549397	0.227636	0.132845	-0.146001	1.03514	1.21372
chr1;9573002;9573778	0.445787	0.202092	0.0277354	0.341752	0.897923
chr1;9600913;9601672	0.691029	-0.175279	0.37483	0.213021	0.869068
chr1;9616077;9616437	0.990592	0.336618	0.54476	-0.408467	0.0173202
chr1;9621493;9621754	0.74548	0.30168	-1.12766	0.369142	0.272137
chr1;9627571;9627976	0.312521	0.16259	0.702406	0.521141	1.46853
chr1;9629864;9630754	-0.00940754	0.0662222	0.576465	0.542617	1.33369
chr1;9695579;9695811	1.2801	0.22114	0.168388	2.09403	0.824675
chr1;9696591;9697230	0.24775	0.840666	-0.269833	0.185541	1.0123
chr1;9700616;9701123	0.990593	0.462149	0.266313	-0.993436	0.452708
chr1;9703052;9703505	-0.105621	1.57763	0.548865	1.03899	0.931591
chr1;9707634;9707865	2.16052	0.824721	0.789863	0.492002	0.63203
chr1;9729469;9729915	1.78067	0.549613	-0.210123	1.59153	1.60228
chr1;9748036;9748621	0.7682	0.577628	0.84432	-0.256462	0.931588
chr1;9772590;9773277	0.585336	0.217735	-0.291049	0.167036	1.10847
chr1;9804420;9804757	0.212983	0.0215776	0.349302	0.59153	0.172606
chr1;9823584;9823984	0.353161	-0.122811	0.0793789	0.00656917	1.94015
chr1;9845873;9846159	0.575553	0.684544	0.789873	-0.993435	0.632032
chr1;9865435;9865628	0.820665	-0.800887	-1.21013	0.743535	2.1466
chr1;9904728;9904993	1.57555	-0.53785	-2.71263	0.00656784	0.284107
chr1;9943562;9944389	0.538082	0.121113	0.667881	0.21302	1.16171
chr1;10001219;10001611	-0.13495	1.51278	1.9598	1.54714	1.74221
chr1;10007190;10007737	0.405631	0.381233	0.00559784	0.168844	0.522109
chr1;10037373;10038482	0.931697	-0.497209	0.166018	-0.42228	1.55051
chr1;10039062;10040269	0.0421203	0.927816	0.380614	0.236867	0.864936
chr1;10089328;10090115	0.377614	0.225544	-0.0884503	0.0215201	0.209966
chr1;10114790;10114984	0.99059	-0.63739	-1.21013	0.00657243	0.824673
chr1;10141580;10142086	-0.371979	0.33662	0.996322	-1.7304	1.40963
chr1;10181787;10182148	1.88368	0.947577	0.452844	0.881041	1.48765
chr1;10196948;10197401	1.92133	1.6716	1.41136	1.90469	3.63203
chr1;10228958;10229436	1.7068	0.260516	-0.458054	0.643994	0.924212
chr1;10231922;10232542	-0.161411	-0.785776	-0.269019	0.813925	1.01732
chr1;10232905;10233429	-0.00939924	0.964651	0.431419	-0.578398	2.68266
chr1;10332903;10333189	2.06098	-0.0232762	0.637865	1.17649	0.525113
chr1;10369036;10369338	0.696861	0.114234	-0.210129	-0.730394	-0.68989
chr1;10397833;10398304	0.453566	0.852096	1.28173	0.965927	1.72514
chr1;10429706;10430261	0.0547179	-0.374345	-1.15124	-0.954951	-0.23191
chr1;10453679;10454011	0.990594	-1.00733	-0.695555	-0.993433	0.632026
chr1;10488132;10488910	0.944049	0.523549	-0.503866	-0.910969	0.777372
chr1;10700055;10700411	3.31253	-0.537848	0.346261	-0.163355	0.409637
chr1;10719847;10720181	0.990593	-0.023276	0.664345	0.00656896	0.940148
chr1;10720924;10721307	-1.59437	0.462152	-0.514991	1.09404	0.561644
chr1;10759551;10760211	0.39395	-0.225911	-0.476914	0.917308	0.281054
chr1;10771817;10772152	0.575556	0.0901802	-0.392995	0.591533	0.310103
chr1;10835565;10836253	1.35624	0.684538	0.520684	-0.26352	1.08341
chr1;10836998;10837557	1.23852	-0.345208	-0.86221	0.181656	0.647794
chr1;10993593;10993909	-0.746374	-0.248343	0.161843	0.70701	0.654748
chr1;11027520;11027739	1.72757	0.336621	0.0529065	-0.215829	-0.175323
chr1;11065157;11065637	0.176148	-0.0288379	-0.290297	0.432835	0.265248
chr1;11139772;11140412	0.575556	-0.370735	0.148954	0.113483	1.25352
chr1;11145242;11145643	0.634449	0.803184	-1.21012	0.369139	-0.36797
chr1;11145700;11145934	0.797945	0.162592	0.204915	-1.80079	0.409639
chr1;11151430;11151825	0.253629	0.355236	-0.210132	0.521142	0.239714
chr1;11176843;11177282	1.01706	0.108512	-0.898179	0.19922	0.462112
chr1;11233835;11234322	0.534212	1.06162	-0.294192	-0.18106	1.67712
chr1;11351028;11351398	0.253626	0.182043	-0.795091	0.199213	-0.634756
chr1;11353334;11353527	0.727554	-0.675353	0.789869	-0.408476	-0.760288
chr1;11385861;11386232	0.677432	0.0836409	-0.499629	0.743534	-0.397713
chr1;11413700;11414655	-0.00940508	0.147278	0.448836	-0.676958	0.989062
chr1;11415292;11415658	0.797949	0.162591	0.682957	0.144072	1.08771
chr1;11466244;11466788	0.21298	0.221142	0.275303	1.00657	0.929017
chr1;11549689;11550017	-2.00941	-0.916361	0.690336	-0.215823	0.717756
chr1;11565235;11565679	0.602028	0.248032	0.128675	0.360206	0.680291
chr1;11657597;11658187	0.503241	0.501142	-0.23636	0.196394	1.11558
chr1;11871010;11871256	0.990593	-1.23829	-0.402769	-0.478855	0.824673
chr1;11873722;11873932	1.57555	-0.537844	-0.0581284	-0.215821	0.9946
chr1;11903531;11903748	0.797943	1.2695	0.111801	-0.578393	-0.175325
chr1;12028168;12028396	3.38291	-0.248335	0.722754	1.00657	1.40963
chr1;12367871;12368245	-0.00941081	-0.689853	0.249304	0.296081	2.76328
chr1;12377620;12377892	0.990596	1.66379	2.78987	-0.578399	-0.438358
chr1;12657514;12657831	1.40563	0.0282548	-0.746177	-0.230472	0.317715
chr1;12699063;12699508	0.905703	1.50946	0.894204	1.0461	2.52512
chr1;12834601;12834916	1.25363	0.849178	0.330441	-0.315365	0.114186
chr1;12836624;12837781	0.237228	0.590887	0.0216893	0.600246	0.696922
chr1;12863967;12864805	0.417407	0.136165	-0.0430195	0.202117	0.87122
chr1;12935740;12936228	0.71229	1.40557	2.22283	1.90469	2.65757
chr1;12990000;12990685	0.30338	0.0995791	-1.18098	0.260326	0.727383
chr1;12992155;12992863	-0.52398	0.416343	0.304451	0.0845717	0.737211
chr1;13049680;13050840	0.397767	0.0850758	-0.352734	-0.0172764	0.853823
chr1;13051971;13052563	0.424488	0.538769	-0.463885	0.753801	0.545961
chr1;13056303;13056563	-1.0094	-1.02328	0.0122645	0.813925	-0.590355
chr1;13117729;13118498	0.296401	0.393437	0.392543	0.181658	1.02631
chr1;13134301;13134764	0.518971	-0.742214	-0.576909	-0.315358	1.1466
chr1;13138103;13138679	1.03689	2.09442	1.59722	1.98057	1.94015
chr1;13142922;13143221	0.727557	-0.303385	-0.0174828	-0.371943	0.824679
chr1;13150835;13151604	0.260199	0.39398	-0.397757	0.414225	0.774637
chr1;13188232;13188570	1.31252	0.824721	-0.380056	-0.341354	0.146609
chr1;13196896;13197277	-0.816764	-0.444739	0.399927	-0.408466	1.3101
chr1;13227167;13227800	0.784143	0.976727	0.612993	0.823711	1.62114
chr1;13355625;13356043	1.40563	0.55836	-0.0332499	1.81393	1.67267
chr1;13372139;13373121	0.68247	1.00272	0.532376	0.0554805	1.38267
chr1;13374163;13374743	0.183237	0.250647	0.395594	1.17649	0.824676
chr1;13376750;13377378	1.93813	1.96465	1.56748	0.369139	1.48364
chr1;13500465;13500944	0.221918	-0.0784157	-0.635432	-0.599157	0.298606
chr1;13503564;13503868	0.426688	-0.785781	1.59722	0.00656831	0.339249
chr1;13531368;13531972	0.3327	0.66285	-0.210129	0.404327	1.01312
chr1;13573817;13574308	-1.00941	-0.625314	0.586333	0.354486	0.824674
chr1;13589500;13590370	0.277214	0.701335	0.461817	0.25593	1.10912
chr1;13599263;13599903	-0.231799	0.536151	0.358163	-1.25647	0.93159
chr1;13623675;13623937	0.668661	0.784081	1.78987	2.22896	-0.875764
chr1;13625739;13625941	0.0837021	0.877188	0.374834	1.00657	1.1466
chr1;13659686;13660854	-0.108946	-0.155978	-0.0540109	0.42161	1.01732
chr1;13697280;13697762	0.369104	1.09958	-0.795089	-0.900328	-0.760285
chr1;13706213;13706807	0.374509	0.192548	-0.00118154	0.465999	0.540883
chr1;13784240;13784949	0.221205	0.0544855	-0.161217	0.465997	0.379894
chr1;13789115;13789704	0.398676	0.396062	-0.298355	0.555462	0.839323
chr1;13839636;13840174	0.609502	1.09441	0.555403	1.00657	0.699142
chr1;13848624;13848889	1.99059	0.761716	0.374834	-0.315358	1.32717
chr1;14012732;14013007	-1.00941	1.14022	-0.473162	-0.800786	0.409639
chr1;14029183;14029581	0.575558	-1.3452	0.20491	-0.315355	-1.02332
chr1;14068331;14068650	-0.231799	-2.3452	-0.532056	-0.315356	-2.0498
chr1;14177162;14177504	-0.184494	0.292229	0.275296	-0.452866	0.0877058
chr1;14309653;14310100	-0.0094091	0.921576	0.255536	-0.578394	0.725139
chr1;14336372;14336573	1.18323	-0.455386	1.78987	0.00656565	0.672671
chr1;14485693;14485954	-1.00941	-1.3452	-0.888196	0.591536	-0.634752
chr1;14570574;14571134	-0.350446	-0.264835	-0.295017	-0.31536	-0.133503
chr1;14576002;14576381	-1.46883	-0.682238	-0.210129	-0.578394	-1.02332
chr1;14635847;14636271	0.990594	0.654791	0.111799	-0.104462	0.262799
chr1;14686195;14686547	0.286048	-0.189927	-0.0174835	0.00656885	0.310103
chr1;14706181;14706655	1.34423	1.54461	2.29237	3.09403	1.16571
chr1;14728921;14729526	0.585336	0.417755	-0.350611	0.309958	1.11745
chr1;14734317;14734552	0.497554	-0.36792	0.111801	1.22897	-0.397715
chr1;14738355;14738878	1.13499	-0.0232774	-0.136122	-0.186079	-0.290801
chr1;14739826;14740539	0.0949291	0.108521	-0.0279249	0.180597	1.04099
chr1;14755122;14755828	0.183238	0.324648	0.204904	-0.495931	0.377217
chr1;14862268;14862979	0.739784	0.119268	-0.331436	0.00656455	0.561638
chr1;14878529;14878850	0.31252	-0.315458	0.0529062	-0.108907	0.239713
chr1;14918781;14919055	0.325011	1.04711	-0.210119	0.00656818	-0.912289
chr1;14961116;14961441	0.761114	-1.01178	0.374835	0.466002	0.239714
chr1;14968666;14968931	-1.00941	-0.985306	0.0529054	-0.40847	0.0173207
chr1;14980252;14980660	0.178219	-0.463848	0.374836	-0.478859	0.994601
chr1;15007546;15008079	0.876936	0.321294	-0.0919483	0.684637	0.619856
chr1;15017729;15018004	-0.545462	0.0995845	-0.499631	0.00656912	0.0173211
chr1;15111336;15111815	0.350994	0.28527	-0.103213	-0.215823	0.00524928
chr1;15286277;15287343	0.290151	0.199117	0.374836	0.435411	1.10846
chr1;15287452;15287746	1.57556	0.301686	-0.110594	0.0065682	1.40964
chr1;15327305;15327775	0.612083	1.54621	0.760729	1.67899	2.77221
chr1;15358351;15358796	-1.42445	0.462151	0.0529057	0.00657071	0.36524
chr1;15483544;15483995	-1.00941	0.87719	-0.0768607	0.68464	0.742216
chr1;15621719;15622450	0.53656	0.596011	-0.324587	0.560503	1.00754
chr1;15683498;15684138	0.548592	0.287652	-0.160375	0.182418	0.699147
chr1;15710224;15710633	2.57556	-0.0683621	0.664343	1.28668	1.0726
chr1;15719534;15719751	-0.637437	0.336621	0.374839	0.328493	-0.367971
chr1;15729607;15729881	0.990596	0.324647	-0.402775	-0.256465	-0.175325
chr1;15791840;15792509	0.68959	-0.180302	-0.311055	0.43953	0.561645
chr1;15805244;15806041	0.575551	0.0471142	-0.0845928	0.269603	0.687174
chr1;15850810;15851217	-1.33133	0.654795	0.20491	0.707013	1.59021
chr1;15875068;15875668	0.691034	0.279294	0.0377991	-0.234441	0.180816
chr1;15902344;15902948	0.562497	0.605104	0.748052	0.833732	1.13502
chr1;15968569;15968770	1.21299	-1.02328	-2.53206	0.00656934	0.824672
chr1;15993474;15993981	0.382907	0.126548	-0.446195	-0.47148	0.57956
chr1;16006882;16007265	0.21687	0.127734	-0.987732	-0.645512	-0.423255
chr1;16061901;16062394	0.473376	1.49963	3.07527	2.17649	1.92422
chr1;16062643;16062940	1.31252	0.114227	-0.210129	2.00657	0.502749
chr1;16068095;16068432	0.636956	0.0698392	0.320381	0.421608	1.99461
chr1;16090670;16091407	1.24932	0.905758	0.974294	0.509069	1.33925
chr1;16103927;16105110	0.24435	-0.36097	0.0699782	-0.500392	0.709199
chr1;16105392;16106354	0.394976	0.670739	-0.429141	-0.275827	0.570921
chr1;16115176;16115779	0.758417	-0.00733557	-0.157655	-0.186077	1.06568
chr1;16116364;16116871	0.701088	0.462149	-0.210127	-0.347072	0.483642
chr1;16160068;16160564	0.618626	1.32889	1.99932	1.83664	2.40963
chr1;16255658;16256065	0.35316	0.751658	0.100215	0.0065689	0.492099
chr1;16258395;16258680	-2.59437	0.0471131	-0.390698	0.199217	1.10479
chr1;16304904;16305320	0.618627	-0.837409	-0.300327	-0.49593	0.96907
chr1;16408361;16408579	-0.257334	0.310149	-0.210128	-1.45286	-0.300851
chr1;16433228;16434097	0.478533	0.695345	-0.404946	0.0620674	0.712202
chr1;16440087;16440590	0.517844	0.199111	-0.422673	-0.186076	0.502744
chr1;16491088;16491602	0.807147	1.88536	1.03088	1.55676	1.68717
chr1;16519422;16520165	-0.308966	0.558367	0.012261	-0.508008	0.348237
chr1;16553909;16554353	1.29545	0.46215	1.7374	2.07696	1.71776
chr1;16574178;16574364	-0.134939	0.725186	1.1118	-0.993438	0.0470643
chr1;16577794;16577997	0.353161	-0.122812	-0.210126	0.591529	1.99461
chr1;16602604;16602829	1.43116	-0.916362	0.137797	-0.408469	3.9946
chr1;16616242;16616607	0.668665	-0.859778	1.59723	0.269604	0.35519
chr1;16618824;16619907	0.171163	0.403258	-0.0726264	0.258107	0.680281
chr1;16631664;16632215	0.665194	2.92158	1.99499	2.03405	1.92704
chr1;16636565;16636985	-0.00940745	0.46215	-0.145996	0.881038	-0.689896
chr1;16645981;16646239	0.253626	0.803184	0.905354	1.00657	0.632027
chr1;16656350;16657630	0.727558	0.512777	0.408784	0.393592	1.40963
chr1;16664863;16665506	0.128096	0.998208	0.490309	-0.758966	0.88357
chr1;16675108;16675375	0.93401	-0.817961	-0.795095	-1.57839	-0.345246
chr1;16709845;16710205	-0.00940093	-0.44474	1.37484	0.15857	1.40963
chr1;16745969;16746776	1.1566	0.235877	-0.0332491	-0.152127	0.444402
chr1;16758873;16759594	-0.00940921	0.178359	0.292372	0.881035	2.1466
chr1;16798134;16798769	0.493092	0.377264	-0.59917	0.081532	0.530227
chr1;16824744;16825093	0.467028	0.462151	1.20491	0.269603	0.339248
chr1;16916726;16916982	0.40563	0.992666	0.789871	-0.145434	2.63203
chr1;16926552;16926858	1.88368	0.947573	2.1118	0.269601	1.04707
chr1;17096867;17097178	0.990591	0.462151	0.0377994	0.421599	1.18725
chr1;17097446;17098060	-0.594368	0.877188	0.66434	0.286679	1.1466
chr1;17099337;17099669	0.197041	0.140218	-0.210124	-1.18607	0.284107
chr1;17113048;17113423	1.04949	0.668602	-0.473161	-0.478857	0.699143
chr1;17123367;17124003	1.10162	0.300185	-0.143015	-0.29299	0.507195
chr1;17145171;17145939	0.70429	0.351119	0.175161	0.328506	1.1466
chr1;17163487;17164104	0.206909	0.00271778	-0.281387	-0.329032	1.0726
chr1;17250676;17250976	-0.186287	0.18204	-1.34764	-0.578389	0.0470682
chr1;17629601;17630005	1.57555	0.0836379	-0.853986	-0.540912	0.579565
chr1;17636025;17636330	1.61862	0.462148	-1.05812	1.26961	-0.0233202
chr1;17669899;17670172	1.57556	-0.53785	0.441946	-0.408464	-0.853396
chr1;17707271;17707636	0.807731	-0.0784179	-0.625163	0.743534	-0.634759
chr1;17846878;17847069	0.270699	-0.122813	0.789872	-1.31536	0.632034
chr1;17911217;17911457	0.85309	0.336618	-1.21013	1.59153	0.824671
chr1;17931980;17932268	-0.0600339	-0.122811	-0.572695	1.22896	-1.17532
chr1;17977961;17978463	0.704287	0.938591	-0.380051	0.421604	0.165719
chr1;17980544;17981032	0.101625	-0.0864734	-0.330424	-0.205974	0.63912
chr1;18012847;18013436	0.283952	0.561685	0.0211954	-0.264729	0.944966
chr1;18015640;18015995	0.954064	0.462151	-0.43252	-1.16336	1.40964
chr1;18058649;18059179	0.642671	0.796566	-0.259033	-0.74832	0.12013
chr1;18105961;18107214	0.540426	0.350257	-0.315738	0.0642858	0.946144
chr1;18131639;18132090	0.905702	0.34351	-0.332981	0.515583	0.77221
chr1;18168291;18168620	-1.42445	0.346675	0.0736661	0.421602	0.452704
chr1;18288886;18289351	0.651106	0.336616	-0.947094	0.343607	0.487641
chr1;18289975;18290438	1.10607	0.0471129	2.1118	1.09404	0.487638
chr1;18359803;18360345	0.509061	0.176743	-1.45114	0.183447	0.95713
chr1;18379317;18379524	-1.09687	-0.215923	0.526838	0.591534	1.40964
chr1;18384142;18384354	0.575554	0.684545	1.78987	-0.508011	0.476748
chr1;18412806;18413120	1.09013	-0.625319	-1.64308	-0.118963	-0.912288
chr1;18441924;18442334	0.990591	0.014691	-1.21013	0.328498	-0.537893
chr1;18610721;18610991	0.668665	0.46215	-1.21013	0.00656764	1.23971
chr1;18793714;18793985	0.612083	0.28159	1.9915	1.36914	0.92421
chr1;18824867;18825168	0.990589	0.239758	-0.210128	0.36914	-1.10133
chr1;18976569;18977237	0.468637	-0.122808	-0.066537	0.309958	0.34405
chr1;19011343;19011845	0.405628	-0.714719	0.168383	0.00656868	-0.760286
chr1;19056285;19056929	0.706799	-0.0748813	-0.473168	0.192988	0.275336
chr1;19149853;19150046	0.797949	0.379686	-0.0845963	-0.163356	0.824679
chr1;19178812;19179625	0.661287	0.271631	0.117035	0.0958379	0.296747
chr1;19192464;19192843	0.561747	-1.07842	-0.30967	-0.315362	0.129522
chr1;19205527;19206570	0.711438	0.26052	-0.366635	0.242196	0.944973
chr1;19232863;19233271	-0.0459298	0.33662	-0.473162	0.22896	0.699143
chr1;19290012;19290534	0.358982	1.2557	0.597226	0.311418	0.409642
chr1;19577194;19577550	1.18324	-0.215921	-0.473163	0.00656997	0.0173205
chr1;19653100;19653504	3.16052	-0.988507	-0.947093	-0.118964	0.047068
chr1;19783035;19783233	0.312517	0.172637	0.789868	0.466004	-0.175329
chr1;19927138;19927488	-0.1314	0.577627	-0.210129	-0.993429	-0.0757922
chr1;20108250;20108853	-0.00940651	-1.03535	-0.795092	-0.282937	-0.590357
chr1;20289774;20290127	0.773001	-0.215921	1.78987	1.22896	1.91214
chr1;20311177;20311940	0.948769	-0.0914484	-0.444596	0.286677	0.744059
chr1;20374116;20374375	1.10607	-0.345203	1.59723	0.743533	-0.36797
chr1;20450092;20450559	1.5211	-0.241456	-0.424252	-0.0535551	0.920894
chr1;20513691;20514147	0.389142	0.0995801	-0.435422	0.555911	0.750675
chr1;20544386;20544963	-0.290588	-0.778858	0.33044	0.813924	-0.912291
chr1;20548024;20548273	0.607263	-0.625309	-0.0402109	0.591532	-0.175324
chr1;20554202;20554907	0.692915	0.446552	-0.356348	-0.545975	0.409641
chr1;20612623;20613422	0.359236	0.24203	-0.00849318	0.00657102	0.0845413
chr1;20699832;20700499	0.188532	0.222323	0.162426	0.0603409	1.2284
chr1;20738431;20738860	0.369107	0.04711	-0.490236	-0.0575628	-0.068405
chr1;20742432;20742724	0.612078	0.310148	-0.210127	0.684641	-0.438358
chr1;20762262;20762621	0.371197	2.12511	1.23733	0.945176	2.11008
chr1;20775265;20775537	-1.59437	-1.32212	0.111796	-1.10891	-1.49725
chr1;20801608;20802233	1.43805	0.0883378	-0.385697	0.123925	0.656276
chr1;20820243;20820506	0.405629	1.19911	0.304449	0.591532	0.284103
chr1;20890305;20891411	1.7682	0.78408	0.421003	0.185535	1.576
chr1;20905785;20906530	-0.00940751	0.214223	0.760731	0.59153	0.962181
chr1;20909454;20909862	0.128096	-0.476447	-1.11702	-0.130935	-0.327327
chr1;20933337;20933921	0.231601	0.148489	-0.264067	-0.394794	0.360006
chr1;20938836;20939509	0.0609826	0.427802	-0.162432	0.204507	0.962181
chr1;20940006;20940201	0.691033	-0.537851	0.0122587	0.743535	1.1466
chr1;20942952;20943483	0.513013	1.94758	2.1118	1.68464	2.85442
chr1;20951164;20952008	-0.161413	0.824719	-0.184134	0.328497	1.32218
chr1;20997687;20997886	0.990594	0.214227	0.152438	-0.730395	2.40964
chr1;21079367;21079788	-0.371978	0.462152	0.255534	0.122041	1.26524
chr1;21080413;21080837	0.179628	-0.53785	-0.432517	1.1765	0.476751
chr1;21101049;21101808	0.484404	0.228951	-0.325605	-0.0244565	0.284107
chr1;21125293;21125494	-1.67237	0.28158	-0.210132	0.00657254	0.409644
chr1;21128517;21128982	1.97148	-0.367919	0.204909	0.228956	-0.0684092
chr1;21161491;21162514	0.686587	0.427388	-0.169867	0.247575	0.570496
chr1;21165945;21166774	0.505163	0.155173	-0.299628	0.00657079	0.645352
chr1;21213368;21214833	0.751401	0.65197	-0.24184	0.263717	0.729522
chr1;21218134;21219019	0.122382	0.540862	0.0543714	0.308223	0.460985
chr1;21219230;21219822	-0.231803	0.561686	-0.695562	-0.234438	0.35519
chr1;21239947;21240319	1.21298	-0.0073343	-0.625165	-2.13093	-0.952933
chr1;21266770;21267055	2.04122	0.462149	1.37483	1.59153	0.824676
chr1;21271305;21271917	0.416356	0.275741	-0.000676413	0.542614	0.90268
chr1;21275908;21276661	1.1426	0.329695	-0.159501	0.53381	0.687171
chr1;21344259;21344933	0.527345	-0.0578507	0.0846152	0.40793	1.33487
chr1;21345420;21345671	-2.17933	-0.817954	-1.10321	-0.215821	1.40964
chr1;21354395;21354885	0.0609731	1.2695	1.52684	0.919106	1.369
chr1;21373201;21373669	0.43805	-0.800882	0.583428	0.228958	1.06171
chr1;21394212;21394480	0.990594	0.784079	0.204908	-0.371939	1.82467
chr1;21410947;21411851	0.412058	0.36639	-0.125466	0.421602	1.07132
chr1;21419232;21419883	0.0645869	0.355236	-0.402774	0.277873	0.409644
chr1;21460928;21461598	0.558067	0.281587	0.438962	-0.215822	0.5984
chr1;21506846;21507206	-2.0094	-0.122814	-0.269018	0.591533	-0.0497912
chr1;21522067;21522424	0.345689	0.569065	-0.597159	0.176494	-0.175324
chr1;21684512;21684787	-2.81676	0.462151	0.00137681	0.491995	2.14661
chr1;21960405;21962681	0.353163	0.515922	0.0476698	0.393586	0.991322
chr1;21962940;21963577	0.990594	0.2557	0.152439	0.00656967	0.284105
chr1;21967143;21967760	0.242131	0.32465	-0.261655	0.171632	0.899958
chr1;21983039;21983423	0.575554	0.162591	2.01227	1.88104	2.40964
chr1;22105514;22105896	0.0598546	-0.215918	0.0243402	-0.186074	-0.175323
chr1;22154615;22154874	-0.331335	-0.385846	0.152451	1.00657	-0.175318
chr1;22245841;22246131	-0.00940702	-0.952886	0.143507	0.328496	1.73156
chr1;22265455;22265973	0.183238	0.584136	0.35175	0.291972	1.08102
chr1;22267284;22267626	0.505162	0.909612	-0.625163	-0.440888	0.613173
chr1;22268838;22269586	0.122505	0.70316	0.0681722	0.022336	1.20715
chr1;22293990;22294291	0.727554	-0.0683643	0.0529047	0.491995	-0.175323
chr1;22358272;22358676	0.223255	0.379687	0.0377974	0.0769577	-0.0148553
chr1;22377691;22378305	0.605927	-0.0142869	-1.11059	-0.380453	0.104784
chr1;22386340;22386918	0.45716	1.70316	0.810931	1.77709	1.40964
chr1;22487301;22487759	0.659387	0.663789	-0.054849	-0.315363	0.912137
chr1;22533062;22533644	0.295454	0.310146	0.52684	0.421606	1.08771
chr1;22604213;22604795	0.550019	0.395037	-0.834619	-0.060545	1.08771
chr1;22626442;22627359	-0.124884	0.298653	0.166022	0.743533	1.40964
chr1;22716204;22716632	-0.357334	0.462151	0.204909	-0.186075	0.239712
chr1;22728206;22728458	-0.00940995	0.0995815	-0.795091	0.521141	0.731569
chr1;22728507;22728766	1.57555	0.784075	0.259354	0.854567	0.824676
chr1;22756384;22756710	0.710487	0.654798	-0.210129	-1.5784	1.40964
chr1;22805473;22805879	0.727556	0.784077	-0.582095	0.421611	2.34824
chr1;22806182;22807077	0.280101	-0.154519	-0.145998	0.0845713	1.10478
chr1;22939845;22940205	-0.00940948	-0.122811	0.0529098	0.36914	1.07261
chr1;23059684;23060240	2.16052	-0.907084	0.168383	-0.462915	2.01732
chr1;23061931;23062533	0.264353	0.440776	-0.0699513	-0.416641	0.962182
chr1;23098396;23098935	-0.523982	0.909611	0.227991	0.644	-0.0598472
chr1;23114854;23115186	0.797946	0.976726	1.56748	0.924104	2.14661
chr1;23140430;23140819	-0.00941316	0.0291856	0.0599624	-0.086531	0.971525
chr1;23168441;23168972	0.257376	1.62565	1.69257	2.05719	2.12953
chr1;23255815;23256277	-0.00940628	0.0471129	0.905351	0.354498	0.476742
chr1;23264423;23264677	-0.00941083	0.346673	-0.29259	0.176498	1.40964
chr1;23286716;23287239	0.912597	0.258618	-0.125239	0.362713	0.969066
chr1;23324153;23324679	0.493093	0.330906	-0.30324	-0.0392335	0.651841
chr1;23383306;23383743	0.405627	0.725184	-0.64309	-0.645508	1.60894
chr1;23453186;23453448	0.710483	0.992661	0.320383	0.658644	2.0726
chr1;23495167;23495889	0.920206	0.114223	-0.362133	0.251674	1.10151
chr1;23675004;23675519	-0.0968754	0.462152	-0.380054	1.10611	1.1466
chr1;23684469;23684838	0.283373	-0.215921	0.789876	0.547138	2.48764
chr1;23705430;23706065	0.450025	-0.00947387	-0.518881	0.182726	1.43236
chr1;23761888;23763279	0.278835	0.216239	-0.00802444	-0.134987	0.298051
chr1;23792700;23793365	0.308953	0.668607	0.0708917	0.0516579	1.0693
chr1;23826865;23827597	0.442286	0.567499	-0.413221	0.354493	0.871981
chr1;23867542;23867957	-0.272443	0.587682	-0.387004	1.74353	0.409637
chr1;23893578;23893818	-0.102516	0.877192	-0.947096	-0.993435	-0.175326
chr1;23905996;23906476	0.612083	-0.222351	0.649008	1.1109	1.60604
chr1;23934944;23935638	-0.0618769	0.587682	-0.161213	-0.578396	0.742214
chr1;23953803;23954286	-1.14691	-0.189928	0.267917	0.707009	0.462105
chr1;23959419;23959660	1.04949	-0.189925	0.37483	0.743535	-1.76029
chr1;23978134;23978753	-1.14691	0.09018	0.263804	0.00656807	0.775762
chr1;23989173;23989450	2.31253	0.269506	-1.53206	0.591532	0.355191
chr1;23995472;23995822	0.428715	1.16842	1.68296	1.3285	1.32718
chr1;24001549;24001812	2.07806	2.19912	1.22283	0.46601	3.28411
chr1;24005272;24005916	0.797949	0.540154	0.0243323	0.743534	-0.300855
chr1;24033940;24034510	0.183238	0.182048	-0.502312	-0.367831	0.199075
chr1;24099699;24100354	-0.00940442	0.239756	0.374832	-0.215824	1.29861
chr1;24107642;24107958	-0.0094102	-1.12281	0.490306	-0.771041	0.502749
chr1;24122665;24123063	-0.00940753	-0.238287	-1.26075	-0.578393	0.03112
chr1;24134767;24135391	0.507169	0.272325	-0.391735	0.312669	0.120133
chr1;24136929;24137680	0.337689	0.386199	0.0529058	0.184109	0.61411
chr1;24171388;24171915	0.754524	0.18097	-0.15766	0.0273263	0.597904
chr1;24175134;24175467	0.779087	0.877191	0.452837	0.247576	-0.464835
chr1;24226211;24226535	0.83859	0.921584	1.06289	0.521136	1.82468
chr1;24229470;24229932	-0.231801	-0.455386	0.894209	-0.163356	1.0726
chr1;24230392;24230642	-1.33134	0.784075	-0.390703	-0.44089	1.52511
chr1;24239337;24239590	0.167469	-0.303388	-0.362131	0.881042	1.82467
chr1;24249016;24249697	0.692686	0.0380119	-0.0558011	0.323427	1.01155
chr1;24261208;24261574	0.61208	0.0185461	-0.210132	-0.215826	1.01733
chr1;24297302;24297992	1.29992	1.34967	1.59723	1.4216	2.217
chr1;24298603;24298923	0.990595	-1.43094	-0.795094	0.537086	0.339249
chr1;24300677;24301171	0.405629	1.80095	1.43757	0.899656	1.77576
chr1;24302546;24303135	0.295446	1.00864	-0.0650793	-0.0515319	0.836454
chr1;24337503;24337945	0.522813	0.642721	-0.657583	2.22896	0.502752
chr1;24367450;24368107	0.658015	0.203844	-0.43252	0.486562	0.5098
chr1;24374710;24375466	0.756123	0.428208	-0.233979	0.763302	0.570923
chr1;24378377;24378831	-0.00940892	0.391761	0.196498	0.550894	1.0091
chr1;24462667;24462979	-0.00940852	-0.374355	0.204909	0.385081	0.525112
chr1;24586203;24586514	0.990593	1.46215	-0.122665	-0.356007	0.339248
chr1;24586808;24587632	1.45002	0.186515	-0.0130928	-0.578394	0.360725
chr1;24633634;24634296	1.08789	0.352526	-0.00268784	-0.545976	0.233788
chr1;24661506;24661905	-0.59437	0.239756	0.374831	1.492	1.33925
chr1;24664319;24664631	0.727557	0.172644	0.915402	0.328497	2.23971
chr1;24673394;24673774	0.990591	0.172644	-0.0174834	0.88104	1.01732
chr1;24678271;24679052	0.312521	0.784078	0.559571	0.00656954	0.647801
chr1;24680886;24681232	0.682469	1.78408	0.506082	1.28668	1.21699
chr1;24681492;24681710	0.63445	1.04711	0.374831	1.38508	0.462108
chr1;24716838;24717303	1.16392	2.24351	2.88673	2.39123	2.35519
chr1;24718653;24719034	0.183237	-0.25775	-0.347631	0.591534	-0.345243
chr1;24719592;24720132	0.212981	-0.0712841	0.0201675	-0.457375	0.626128
chr1;24729815;24730424	-0.687477	-0.345204	-0.975661	0.465997	0.69915
chr1;24827037;24827600	1.72756	-0.952884	0.20491	0.454028	-0.274861
chr1;24900916;24901683	0.707861	0.17265	-0.157663	0.380027	0.942858
chr1;25016328;25016645	-1.00941	-1.16588	1.37483	-0.40847	-0.175322
chr1;25060204;25060460	1.9906	0.310148	0.342417	0.00656991	1.3101
chr1;25082428;25082836	0.253626	0.992664	-0.0174812	1.22896	0.409638
chr1;25085479;25085917	-0.331336	0.587683	-1.02955	0.421608	0.895066
chr1;25105248;25105778	-0.00940885	1.04711	0.404583	0.447142	1.47675
chr1;25107696;25108000	0.40563	-0.675355	0.320383	0.899654	3.82468
chr1;25146340;25146815	-1.33134	-0.274817	0.436233	0.509064	0.211697
chr1;25166136;25166933	-0.00940831	-0.326345	0.411358	0.328498	2.28411
chr1;25180053;25180752	-0.857407	0.186517	-0.0441172	0.385074	0.82468
chr1;25228258;25229081	-0.202055	0.969111	0.290301	0.347604	1.65475
chr1;25237103;25237514	-0.359905	-0.997281	-0.0402015	-0.703925	-0.634753
chr1;25471727;25471953	0.668664	0.310148	0.337364	0.369138	1.60229
chr1;25504306;25504852	-0.00940768	0.462152	-0.0115851	0.573613	0.252093
chr1;25510078;25510790	0.509058	0.425623	-0.0711516	0.104751	0.701527
chr1;25516521;25516783	1.72756	-1.12281	0.696765	1.19922	0.902675
chr1;25526855;25527358	1.33852	-0.315462	-0.428308	0.23605	0.613175
chr1;25580449;25580642	0.312519	-1.70777	-1.21013	-0.993433	0.476752
chr1;25616790;25617256	0.95743	0.151811	-0.127666	0.369139	0.699138
chr1;25696305;25697303	0.455551	0.43749	0.653811	0.296077	1.19551
chr1;25824010;25825055	0.990595	-0.695394	0.516847	0.269603	0.994603
chr1;25826722;25828315	0.790824	0.236852	0.0357825	0.27367	0.684504
chr1;25828965;25829597	0.312522	0.684543	0.358157	0.81392	0.824681
chr1;25829872;25830204	0.40563	0.0995807	0.947417	1.00657	-0.175326
chr1;25830667;25831032	-0.00940854	-0.0853372	-0.60245	0.296077	0.672673
chr1;25885030;25885456	1.0837	1.28812	2.30083	1.83254	1.87531
chr1;25904143;25904507	1.21299	-0.978419	1.49032	0.369139	-0.537893
chr1;26050156;26050430	-1.59437	-1.05243	0.374834	0.68464	1.14661
chr1;26283044;26283456	0.668666	1.56168	0.496141	-1.45286	0.731568
chr1;26524570;26524860	0.883674	0.00963801	-0.432519	-0.256466	0.561643
chr1;26824238;26824488	1.67865	-0.274815	0.789867	1.59153	1.20319
chr1;26837935;26838198	0.934009	-0.952892	-1.43253	2.3285	0.40964
chr1;26877125;26877352	0.668667	-0.537847	-0.0726202	0.369142	0.409637
chr1;26899921;26900237	1.14813	-0.833306	0.168392	1.00657	-0.39772
chr1;26902288;26902649	-0.331337	0.462146	0.126903	0.073683	0.377218
chr1;26910076;26910694	-0.746374	0.462149	0.854002	0.113484	1.40964
chr1;27308283;27308613	0.31252	1.40968	1.8894	1.59153	0.327177
chr1;27485499;27485833	3.26361	0.292227	-0.210128	0.328499	-0.853395
chr1;27503538;27503929	-1.59437	-0.0853377	1.37483	1.00657	0.824679
chr1;27608686;27609026	-0.00940745	0.0698389	0.399931	0.813918	-0.474875
chr1;27731721;27732092	1.79795	1.64272	2.06998	0.421612	2.68266
chr1;27895386;27895635	0.312522	0.379691	-0.341373	-0.80078	1.14661
chr1;27900275;27900606	0.575555	0.32464	-0.766523	-1.10891	0.824683
chr1;28321213;28321488	1.33851	-0.315457	1.1118	1.22896	-0.497249
chr1;28363268;28363641	1.31252	-0.189926	-1.05813	-0.173999	0.172604
chr1;28373411;28373918	0.990593	1.04711	0.753343	0.158572	2.73157
chr1;28392101;28392385	1.16052	0.599654	-1.79509	1.4216	1.63203
chr1;28428793;28429029	1.31252	-0.122805	-0.210129	-1.31536	-0.397717
chr1;28431189;28431405	0.99059	-0.615856	0.374835	-0.215824	-0.0054043
chr1;28855510;28856147	-0.00940764	0.0901799	0.49031	0.559104	0.917788
chr1;28970891;28971285	-0.494834	-1.95289	1.18843	-0.478861	2.40964
chr1;29254003;29254279	0.0547236	0.725182	-0.558051	-0.508001	0.146599
chr1;29525354;29525630	0.797943	0.255702	-0.795087	-0.478859	-0.497251
chr1;29566216;29566426	0.476024	-0.916356	-0.21013	-0.508	-0.17532
chr1;29566893;29567164	1.05473	-1.02328	-1.21013	0.537086	-0.66075
chr1;29612779;29613100	-0.00941279	-0.0784172	1.01226	1.2696	1.33925
chr1;29972613;29972806	3.31252	0.140224	0.789872	-0.478852	-0.438358
chr1;29990008;29990354	-0.424444	-0.952893	-0.695556	-1.09297	-0.812753
chr1;29994979;29995226	0.50516	-0.601974	0.0122649	-0.993436	-0.53789
chr1;30144935;30145559	0.768199	0.746879	0.129947	0.126864	0.729098
chr1;30163784;30164133	-0.0094041	-0.881803	-1.21013	-0.145432	-0.66075
chr1;30259397;30259986	0.594663	0.929275	0.767845	1.70047	1.217
chr1;30402152;30402495	0.797945	-0.707776	-0.473162	-0.993432	-0.345248
chr1;30491284;30491503	1.4931	-0.315461	0.0529065	0.591525	-0.952928
chr1;30503077;30503692	0.438051	-0.26221	-0.513197	-0.0758921	0.522645
chr1;30584755;30585394	0.499605	0.140218	0.033797	-0.0929703	1.04227
chr1;30596144;30596482	1.25362	0.599654	1.62637	2.2082	2.9946
chr1;30696340;30696786	0.865061	0.90961	0.325924	1.53382	1.69914
chr1;30700228;30701572	-0.116324	0.0738778	-0.060233	0.110403	0.688622
chr1;30740635;30741322	1.15286	-0.0914416	0.152441	0.247575	0.731565
chr1;30755599;30756039	-0.816765	-0.53785	-0.103213	0.59153	0.377216
chr1;30771812;30772203	0.575556	-0.40459	0.609298	-0.829929	0.487638
chr1;30778390;30779047	0.604697	0.462156	-0.210126	-0.0523257	0.774637
chr1;30780234;30780720	0.952119	0.306028	0.327528	0.71706	0.908743
chr1;30799819;30800213	-0.594372	-1.30338	0.526841	1.2696	0.187245
chr1;30873666;30874245	-1.00941	1.52628	0.894213	-0.0808881	2.07261
chr1;30920481;30921286	1.39113	2.14496	2.12079	2.3285	2.12657
chr1;30930802;30931231	-0.637444	-0.385839	-0.376137	-1.21583	0.462109
chr1;30948371;30949269	0.450025	0.424677	-0.262597	0.85457	1.67267
chr1;30949681;30950452	3.16052	0.462152	0.830516	1.3285	1.50274
chr1;30963872;30964111	1.65356	0.834127	1.16838	0.643994	1.52511
chr1;31129799;31130089	-0.59437	-0.0382769	0.35175	-0.256465	-0.416332
chr1;31153895;31154410	0.438053	0.748457	-0.507109	-0.0621462	0.315
chr1;31203943;31204205	-0.594369	0.462154	-0.998621	1.00657	0.355183
chr1;31210048;31210582	0.693207	0.108516	-0.160661	-0.0977658	0.999177
chr1;31281069;31281444	-0.594369	-0.615861	-0.625168	0.296076	0.203187
chr1;31337056;31337569	1.04122	0.159591	-0.210127	1.36412	0.693433
chr1;31379081;31379343	1.57555	0.0901799	-0.0256998	-1.38575	1.04707
chr1;31560838;31561103	-0.00940709	0.693472	0.275298	0.591532	1.1466
chr1;31669476;31669804	1.57556	0.770276	2.11181	-0.578392	-0.464831
chr1;31676464;31676814	-0.331334	-1.27482	0.526838	0.369138	-0.175324
chr1;31681718;31681993	-0.424447	-0.625315	1.78987	-0.256466	-0.590362
chr1;31835321;31835571	1.16052	0.336622	-0.695558	-0.315362	-0.537898
chr1;31891887;31892306	1.09751	-0.700122	0.275293	-1.16336	0.298603
chr1;31940727;31940985	2.31252	0.114228	-0.532052	1.77211	-0.590363
chr1;31956268;31956662	-0.272441	-1.18992	0.63787	-0.408468	-0.175325
chr1;31966088;31966388	-0.00941122	0.409686	-0.532054	-0.452865	0.239715
chr1;31995858;31996236	0.505167	-0.608238	2.1118	1.3285	-0.0233218
chr1;32035996;32036366	0.405632	-0.878888	0.78987	1.00657	-0.175324
chr1;32111689;32111962	0.99059	-1.30339	-3.38006	-0.315358	0.087711
chr1;32172280;32173190	-0.371982	0.55526	0.444735	0.258108	1.31944
chr1;32174458;32175171	0.290152	0.169364	-0.226616	0.59153	1.09146
chr1;32301358;32301855	-2.33133	-1.27482	1.04363	0.199214	0.824671
chr1;32463156;32463631	-0.202052	0.82472	0.50037	0.59153	0.924212
chr1;32503293;32503893	-1.2318	0.462149	-0.12266	0.328497	1.04707
chr1;32553949;32554394	0.838588	0.0215802	-0.390703	0.511804	1.02904
chr1;32700130;32700637	0.575556	2.30542	1.94907	2.09968	2.80957
chr1;32963866;32964156	0.575556	-1.12281	0.374831	-0.215823	-1.34525
chr1;32964879;32965547	0.198909	0.0114861	-0.210132	0.126865	1.16571
chr1;33022867;33023350	-0.460787	0.413242	-0.25452	-0.693873	0.586518
chr1;33174734;33175427	-0.00940538	-0.26368	-0.0174863	0.0706946	0.824681
chr1;33195036;33195487	1.31252	0.614155	0.374831	0.591532	2.0726
chr1;33203561;33203829	0.923476	0.462152	0.597222	1.12204	0.994602
chr1;33219297;33219613	-0.0094102	-0.924868	-0.695555	0.00656863	-0.537894
chr1;33296179;33296393	1.31251	0.599656	0.867875	0.369133	1.56164
chr1;33536465;33537056	0.822196	1.89511	1.74924	2.54262	2.20319
chr1;33538876;33539160	-2.33134	0.257795	-0.210126	0.106106	-0.175323
chr1;33565726;33566312	0.298712	-0.573478	-0.210135	-0.816554	1.29861
chr1;33597003;33597347	1.29544	1.19912	-0.947099	-2.57839	0.339249
chr1;33627782;33628172	-0.0094072	-0.722272	-1.75445	-1.57839	-0.253328
chr1;33647191;33647628	0.280099	-0.194963	-0.79509	-0.288887	0.146606
chr1;33662938;33663725	0.398874	0.462148	-0.441455	0.393597	0.681315
chr1;33669660;33670736	0.596319	0.301686	0.559254	-0.0407322	1.16347
chr1;33672398;33673111	0.628024	-0.0338116	0.00851359	0.677949	0.581403
chr1;33684370;33685075	0.648486	0.0167407	0.374835	-0.656402	1.15483
chr1;33702331;33702625	0.660443	-0.165881	0.789874	1.81393	-1.31283
chr1;33719619;33720492	1.40563	0.281579	0.633144	0.282205	2.18223
chr1;33727437;33727823	0.642663	-0.200815	-0.965009	0.707004	0.476753
chr1;33739211;33739946	-0.118341	0.389393	-0.0581241	0.244729	0.607085
chr1;33742753;33743429	0.343109	0.17265	0.251451	0.225206	0.947535
chr1;33751411;33751660	1.31252	-0.444743	0.111799	0.658641	0.717758
chr1;33757412;33757961	-0.00939806	0.462149	0.934255	0.187135	-0.0822134
chr1;33782486;33782691	0.653558	1.04711	1.20491	0.421607	0.0470664
chr1;33805975;33806285	0.531162	0.0146908	-0.657582	-0.315356	0.476749
chr1;33813866;33814844	0.990594	0.797757	0.0529088	0.108451	0.849342
chr1;33846815;33847279	0.364048	0.555259	-0.572703	0.743534	1.12724
chr1;33849642;33849887	0.450021	-0.122817	0.526837	0.269603	1.14661
chr1;33875689;33876113	0.525369	0.665689	0.431417	0.638837	0.919832
chr1;33883410;33884138	0.552473	0.330906	0.362452	0.2082	0.494531
chr1;33892583;33893386	0.229203	0.0662205	-0.158902	0.557582	0.841354
chr1;33906788;33908017	-0.435673	0.324647	0.721159	0.360209	0.936564
chr1;33908922;33909348	-0.0094074	0.199115	-0.00849405	-1.31536	0.462106
chr1;33943960;33944328	-0.0594489	-0.303386	-0.117015	1.1765	1.40964
chr1;33946841;33947430	0.493091	0.114227	0.182189	0.306129	0.632035
chr1;33947824;33948320	0.865062	0.355235	-0.136133	-0.771038	-0.455426
chr1;33964467;33965216	0.364048	0.687707	-0.21013	0.087488	0.84216
chr1;33966194;33967073	0.587237	0.298651	-0.124399	-0.110472	0.449825
chr1;34005431;34007050	0.258072	0.204996	0.155325	0.113485	0.2246
chr1;34011005;34012082	0.39113	0.747553	0.187209	0.625477	0.68717
chr1;34020165;34020384	0.369105	1.23976	0.20491	-0.315361	0.23971
chr1;34049537;34050061	0.0730525	-0.274817	0.121078	-0.0674321	0.409639
chr1;34060358;34061466	0.0949347	0.283815	0.0308794	-0.225605	0.857102
chr1;34068113;34068751	0.641143	0.834123	-0.397756	0.380958	0.561645
chr1;34090441;34090638	3.99059	0.46215	0.789869	0.00657038	1.23971
chr1;34093589;34094170	0.482446	0.505219	0.255534	0.150956	0.294155
chr1;34097564;34097987	0.618618	0.258621	-0.451139	0.258104	1.02262
chr1;34117551;34118173	-0.243868	0.493175	-0.0612619	0.125212	0.425074
chr1;34164422;34165391	0.353163	0.371952	-0.458057	0.162689	0.731571
chr1;34168571;34168929	0.295446	1.33662	1.23733	0.554056	1.82468
chr1;34178096;34178388	-0.0094071	-0.215922	1.07938	-0.50801	-0.175318
chr1;34183093;34183427	0.253627	2.31015	0.161843	0.743537	-0.327327
chr1;34189869;34190449	0.394982	-0.219317	-0.0237118	-0.127734	0.220605
chr1;34201398;34202106	-0.00940833	-0.0366605	-0.422673	-0.612344	0.379264
chr1;34218110;34218838	0.446271	0.254557	-0.0193064	-0.170313	0.300013
chr1;34290775;34291218	1.49755	1.16842	1.23733	1.69463	1.67268
chr1;34291235;34291679	0.804181	0.462149	0.48175	0.591531	0.824683
chr1;34409701;34410477	0.565707	0.221142	-0.337239	0.438281	0.77091
chr1;34432913;34433500	-0.00940599	0.684545	0.218708	0.144072	2.1466
chr1;34434241;34435977	0.40563	0.710078	0.441948	0.27787	0.768092
chr1;34439263;34440345	-0.00940812	0.60654	-0.0376612	0.784178	1.32718
chr1;34441958;34442289	0.389141	-1.12281	0.46795	1.466	-0.590361
chr1;34443092;34443366	0.691024	0.587678	-0.43252	-0.282931	-0.853397
chr1;34459595;34460070	-0.687478	1.18204	0.188425	-0.186076	0.602283
chr1;34462750;34463450	0.724079	0.397056	0.152441	0.4805	0.549816
chr1;34472008;34472328	0.668665	-1.12281	0.374837	0.228961	1.08771
chr1;34485621;34486290	0.0324141	0.417757	-0.156356	0.0590348	0.914311
chr1;34487400;34488138	0.491017	1.14022	0.467938	0.784177	1.1466
chr1;34510779;34511666	0.326457	0.0420377	-0.419075	-0.0661868	0.708163
chr1;34515932;34516402	1.81162	0.622614	1.72847	1.06546	1.57956
chr1;34518350;34518581	0.923481	1.31015	-0.0846036	0.328494	1.67267
chr1;34541150;34541589	1.90313	0.858077	1.37484	0.547139	0.409641
chr1;34545770;34545963	1.16052	0.255702	-2.53206	-1.21583	-0.175325
chr1;34579171;34580451	0.727555	0.343507	0.302082	-0.112073	0.994597
chr1;34583648;34584476	-0.00940931	-0.0888675	-0.138572	0.800121	0.516556
chr1;34602176;34602852	0.464523	0.324646	0.140369	-0.0407363	0.346629
chr1;34641565;34641833	1.40563	-0.601982	-0.625168	0.22896	-0.36797
chr1;34642288;34643033	0.618624	0.475446	-0.456039	0.221306	0.672672
chr1;34662123;34662387	0.53808	-0.215918	-0.210129	-1.13093	-0.175332
chr1;34700489;34701303	0.419435	0.112813	-0.190502	-0.126698	0.566878
chr1;34738183;34738943	0.491021	0.0573046	-0.413661	0.278943	0.451633
chr1;34749279;34749711	0.865062	-1.30338	-0.0581314	-0.630861	1.69914
chr1;34750150;34750518	-0.331335	1.54961	1.37483	1.00657	-0.0378196
chr1;34751000;34751263	-1.59437	0.877189	0.877336	-0.356004	0.561639
chr1;34751376;34751640	-1.14692	-1.34521	-0.947092	-0.771035	0.409629
chr1;34753668;34754179	-1.59438	-0.154521	-0.25743	0.421605	0.687177
chr1;34775466;34775953	0.745478	0.840664	0.304446	1.50907	0.602283
chr1;34776309;34776923	1.26623	1.63207	1.45284	1.35449	1.92902
chr1;34791824;34792017	1.35317	-0.385847	1.66434	-1.5784	1.04707
chr1;34793372;34793988	-0.179334	-0.422373	0.952143	-0.163357	-0.175325
chr1;34798497;34798886	0.621359	0.330911	0.526832	0.00655932	0.462099
chr1;34801665;34802712	-0.231801	1.73517	0.15244	0.0845719	1.03969
chr1;34807250;34807591	0.476017	1.04711	-0.597155	1.00657	0.0877087
chr1;34808059;34808370	1.57556	0.784079	0.626372	-0.356007	0.339248
chr1;34812640;34813258	-0.124884	0.38815	0.330437	0.562965	0.917786
chr1;34814295;34814635	-0.424447	0.114227	-0.347636	0.591532	0.203193
chr1;34818005;34818422	0.797947	0.544615	-0.463882	0.554055	0.114191
chr1;34822858;34823280	-0.331336	0.199116	0.889402	-0.508006	0.0470676
chr1;34824376;34824645	-1.00941	-0.215916	0.374831	1.59153	0.561637
chr1;34843100;34843687	0.312521	0.654796	0.204907	0.176497	1.8753
chr1;34857710;34857903	0.990599	-1.3452	1.78987	-0.993434	-0.760287
chr1;34867020;34867872	0.62892	0.803186	-0.382442	0.0686316	1.35717
chr1;34891467;34892117	0.715733	0.253835	0.0506347	0.187141	0.690134
chr1;34893748;34894212	0.811042	0.288121	0.244435	0.199209	0.745242
chr1;34896841;34897505	0.80688	0.364309	-0.501893	-0.0220028	0.883575
chr1;34898481;34898768	0.813713	0.555259	0.637872	0.22896	-1.04979
chr1;34912034;34912307	0.192227	0.162592	0.0122641	0.0065721	-0.00539915
chr1;34946318;34946620	1.14259	-0.0784179	0.526837	0.328497	0.0470686
chr1;34988229;34988573	0.678646	0.523553	-0.947093	-0.408467	0.165715
chr1;34996892;34997227	1.07805	-0.577381	-0.43252	-1.07143	-0.91229
chr1;35032512;35033119	0.947525	0.0995838	-0.159503	0.0642846	0.49845
chr1;35129871;35130256	0.676484	1.25065	0.374833	-0.867894	-1.08221
chr1;35142592;35142842	-0.424443	-1.03261	-1.53206	0.29608	-0.00540016
chr1;35162390;35162765	1.16052	0.182043	0.749228	0.0065675	1.82467
chr1;35200411;35200604	0.691032	0.462151	0.959798	0.854566	0.824677
chr1;35201197;35201450	-0.59437	-0.175279	-0.712627	0.00656119	1.69914
chr1;35202346;35202940	0.768201	0.622615	0.458667	0.907033	1.13133
chr1;35220675;35220926	1.31252	0.0471061	1.1118	0.228955	-0.175321
chr1;35266594;35267138	2.09012	-0.0288304	-0.795088	0.16269	0.325106
chr1;35271357;35271644	1.75613	0.725181	0.637872	0.00656896	0.272132
chr1;35383770;35384086	0.759267	-0.122812	-1.03324	0.70701	-0.175318
chr1;35385235;35386310	0.410925	0.543941	-0.317842	0.0580992	0.581119
chr1;35388066;35388769	0.612892	0.192063	-0.193055	0.170956	0.543493
chr1;35392387;35392635	0.312518	-0.0524234	-0.597152	-0.145434	-1.56764
chr1;35447331;35447774	0.138692	-0.859778	-0.458055	0.466004	-0.0928647
chr1;35465062;35465565	0.142591	0.437901	0.509765	0.691069	0.774048
chr1;35474757;35475157	1.66867	0.544614	0.152442	0.591533	0.0470681
chr1;35475940;35476284	2.18324	0.140223	1.18219	0.00656796	0.940155
chr1;35478098;35478722	0.07425	1.04712	1.34241	1.06797	1.40964
chr1;35495402;35495663	-0.00940472	0.140226	0.597226	-0.993429	-0.66075
[truncated: 104,555 more rows]

## Sheet: SupplementaryFig5p
chr;start;end	WT_CTCF	Setdb1KO_CTCF	Hepatocyte(GSE93431)_CTCF	Th2(GSE66343)_CTCF	WT_SMC3	Setdb1KO_SMC3	Hepatocyte(GSE93431)_SMC3	E14_shCtrl(GSE123245)_SMC1a	E14_shSetdb1(GSE123245)_SMC1a	Th2(GSE66343)_SMC1a	Hepatocyte(GSE93431)_Rad21	E14_shCtrl(GSE123245)_Setdb1	E14(GSE17642)_Setdb1	WT_H3K9me3	Setdb1KO_H3K9me3	WT(GSE47894)_H3K9me3	Setdb1KO(GSE47894)_H3K9me3	Th2(GSE66343)_H3K9me3
[truncated: 135,750 more rows]
